# Supplementary material for: ﻿A phylogenetic and morphological study of the genus Dermoloma (Agaricales, Tricholomataceae) in Europe and North America exposes inefficiency of opportunistic species descriptions
Source: IMA Fungus. 2025 Jul 10;16:e157337. doi: 10.3897/imafungus.16.157337 (PMC12272084; doi:10.3897/imafungus.16.157337)
Supplement: XML Treatment for Dermoloma angustisporum [file imafungus.16.157337-treatment2.xml]

<!DOCTYPE tp:taxon-treatment
  PUBLIC "-//TaxonX//DTD Taxonomic Treatment Publishing DTD v0 20100105//EN" "tax-treatment-NSO.dtd">
<tp:taxon-treatment xmlns:tp="http://www.plazi.org/taxpub"><tp:treatment-meta><kwd-group><label>Taxon classification</label><kwd>
                  <named-content content-type="kingdom">Animalia</named-content>
                </kwd><kwd>
                  <named-content content-type="order">Agaricales</named-content>
                </kwd><kwd>
                  <named-content content-type="family">Tricholomataceae</named-content>
                </kwd></kwd-group><mixed-citation publication-type="journal"><person-group><name><surname>Adamčíková</surname><given-names>Katarína</given-names></name><name><surname>Kiran</surname><given-names>Munazza</given-names></name><name><surname>Caboň</surname><given-names>Miroslav</given-names></name><name><surname>Matheny</surname><given-names>Brandon P.</given-names></name><name><surname>Sánchez-García</surname><given-names>Marisol</given-names></name><name><surname>Arnolds</surname><given-names>Eef</given-names></name><name><surname>Caboňová</surname><given-names>Michaela</given-names></name><name><surname>Corriol</surname><given-names>Gilles</given-names></name><name><surname>Dima</surname><given-names>Bálint</given-names></name><name><surname>Friebes</surname><given-names>Gernot</given-names></name><name><surname>Griffith</surname><given-names>Gareth W.</given-names></name><name><surname>Grootmyers</surname><given-names>Django</given-names></name><name><surname>Harries</surname><given-names>David</given-names></name><name><surname>Karich</surname><given-names>Alexander</given-names></name><name><surname>Mešić</surname><given-names>Armin</given-names></name><name><surname>Mihaljevič</surname><given-names>Martin</given-names></name><name><surname>Moreau</surname><given-names>Pierre-Arthur</given-names></name><name><surname>Pošta</surname><given-names>Ana</given-names></name><name><surname>Shapkin</surname><given-names>Vasilii</given-names></name><name><surname>Tkalčec</surname><given-names>Zdenko</given-names></name><name><surname>Vizzini</surname><given-names>Alfredo</given-names></name><name><surname>Vondrovicová</surname><given-names>Lenka</given-names></name><name><surname>Adamčík</surname><given-names>Slavomir</given-names></name><name><surname>Jančovičová</surname><given-names>Soňa</given-names></name></person-group><article-title>﻿A phylogenetic and morphological study of the genus <italic><tp:taxon-name><tp:taxon-name-part taxon-name-part-type="genus" reg="Dermoloma">Dermoloma</tp:taxon-name-part></tp:taxon-name></italic> (<italic><tp:taxon-name><tp:taxon-name-part taxon-name-part-type="order">Agaricales</tp:taxon-name-part></tp:taxon-name></italic>, <italic><tp:taxon-name><tp:taxon-name-part taxon-name-part-type="family">Tricholomataceae</tp:taxon-name-part></tp:taxon-name></italic>) in Europe and North America exposes inefficiency of opportunistic species descriptions</article-title><source>IMA Fungus</source><day>10</day><month>07</month><year>2025</year><volume>16</volume><pub-id pub-id-type="doi">10.3897/imafungus.16.157337</pub-id></mixed-citation></tp:treatment-meta><tp:nomenclature><label>﻿</label><tp:taxon-name>
                <object-id xmlns:xlink="http://www.w3.org/1999/xlink" content-type="arpha" xlink:type="simple">746B27EF-4786-59B2-9027-A7EB874FBD1A</object-id>
                <tp:taxon-name-part taxon-name-part-type="genus" reg="Dermoloma">Dermoloma</tp:taxon-name-part>
                <tp:taxon-name-part taxon-name-part-type="species" reg="angustisporum">angustisporum</tp:taxon-name-part>
                <object-id xmlns:xlink="http://www.w3.org/1999/xlink" content-type="mycobank" xlink:type="simple">856329</object-id>
              </tp:taxon-name><tp:taxon-authority>Jančovič. &amp; Karich, sp. nov.</tp:taxon-authority><xref ref-type="fig" rid="F10">Figs 10a</xref><xref ref-type="fig" rid="F11">, 11</xref></tp:nomenclature><tp:treatment-sec sec-type="Holotype" id="SECID0EESCI"><title>Holotype.</title><p>Sweden • Medelpad, Börgsjö, Talja Gården, terrestrial on semi-natural, mown meadow, 27 Aug 2018, J. M. Traba-Velay (<abbrev xmlns:xlink="http://www.w3.org/1999/xlink" xlink:title="Slovak Academy of Sciences" id="ABBRID0EKSCI" xlink:type="simple">SAV</abbrev> F-20343).</p></tp:treatment-sec><tp:treatment-sec sec-type="etymology" id="SECID0EOSCI"><title>Etymology.</title><p>With narrow spores compared to other <italic>Dermoloma</italic> species.</p></tp:treatment-sec><tp:treatment-sec sec-type="diagnosis" id="SECID0E2SCI"><title>Diagnosis.</title><p>European species; basidiomata small and slender; lamellae pale yellowish white to brownish gray; spores amyloid and narrow, Q &gt; 1.7.</p><p><bold><italic>Pileus</italic></bold> (7–)9–20 mm; convex, soon expanding to plane, sometimes indistinctly umbonate; margin indistinctly translucently striate when wet, when dry radially cracked; surface smooth, pruinose, hygrophanous; color near margin dark brown (6F4), brown (6E4) to light brown (5D4), when dry grayish brown (5D3), brownish ochraceous (5C3) to ochraeous-gray (5C2, 6C2), near center dark brown (6F4, 7F4) to brown (6E4), when dry light brown (5E4, 5E5), grayish brown (5E3) to light brown (5D4). <bold><italic>Stipe</italic></bold> 21–32(–37) × 1–1.5 mm; cylindrical, sometimes narrowed towards the base, flexuous; surface finely longitudinally striate, pruinose near lamellae, finely fibrillose towards the base; color near lamellae brownish gray (5C3, 5D3), near the base grayish brown (6E3), brown (6E4) to dark brown (6F3). <bold><italic>Lamellae</italic></bold> L = 21–28, l = 0–3; 1.5–3 mm wide; adnate-emarginate and decurrent with tooth; color yellowish white (4A2), ochraeous-gray (5B2) to brownish gray (5C2); edges entire or slightly irregular, rarely serrulate. <bold><italic>Context</italic></bold> fragile; odor weakly farinaceous.</p><fig id="F11" position="float" orientation="portrait"><object-id xmlns:xlink="http://www.w3.org/1999/xlink" content-type="doi" xlink:type="simple">10.3897/imafungus.16.157337.figure11</object-id><object-id xmlns:xlink="http://www.w3.org/1999/xlink" content-type="arpha" xlink:type="simple">33E3E47E-65F2-5375-9272-8AACA4DC1496</object-id><label>Figure 11.</label><caption><p><italic><tp:taxon-name><tp:taxon-name-part taxon-name-part-type="genus" reg="Dermoloma">Dermoloma</tp:taxon-name-part><tp:taxon-name-part taxon-name-part-type="species" reg="angustisporum">angustisporum</tp:taxon-name-part></tp:taxon-name></italic> (<abbrev xmlns:xlink="http://www.w3.org/1999/xlink" xlink:title="Slovak Academy of Sciences" id="ABBRID0EMUCI" xlink:type="simple">SAV</abbrev> F-20343, holotype), microscopic elements. <bold>a</bold> Spores; <bold>b</bold> caulocystidia; <bold>c</bold> basidia and basidioles; <bold>d</bold> marginal cells; <bold>e</bold> pileipellis elements near the pileus margin; <bold>f</bold> pileipellis elements near the pileus center. Scale bar: 5 µm for spores and 10 µm for other elements.</p></caption><graphic xmlns:xlink="http://www.w3.org/1999/xlink" xlink:href="imafungus-16-e157337-g011.jpg" position="float" orientation="portrait" xlink:type="simple" id="oo_1370785.jpg"><uri content-type="original_file" xlink:type="simple">https://binary.pensoft.net/fig/1370785</uri></graphic></fig><p><bold><italic>Spores</italic></bold> (5.1–)5.4–5.8–6.2(–6.8) × (2.9–)3.2–3.4–3.6(–3.9) μm; narrowly ellipsoid, oblong or narrowly amygdaloid, Q = (1.49–)1.60–1.70–1.80(–1.91); walls amyloid; hilar appendage 0.5–1 μm long. <bold><italic>Basidia</italic></bold> (22–)25–28.1–31(–34) × (5–)5.5–6.2–6.5(–7.5) μm; clavate; with 4 sterigmata. <bold><italic>Basidioles</italic></bold> first cylindrical, then clavate, ca. 3–6 μm wide. <bold><italic>Marginal cells</italic></bold> (10–)12.5–20.4–28(–40) × (3–)4–5.1–6.5(–7.5) μm; cylindrical or clavate, apically mainly obtuse or occasionally constricted, flexuous, occasionally nodulose lobate. <bold><italic>Pileipellis</italic></bold> 55–70 μm deep; suprapellis 35–45 μm deep, usually of one, rarely two layers of inflated, densely arranged, with some irregularly protruded terminal cells at surface; subpellis well differentiated, 20–30 μm deep, of densely packed, mainly horizontally oriented, 3–15 μm wide hyphae, gradually passing to horizontally oriented and intricate hyphae in trama; hyphal terminations with brownish parietal pigments, in subpellis darker yellow-brown pigments, walls of terminal cells thickened up to 1 μm, in subpellis up to 1.5 μm. Terminal cells near pileus margin (18–)28–34.9–42(–50) × (10–)13–15.7–18.5(–22) μm; usually obpyriform, clavate, occasionally hourglass-shaped or subcylindrical, occasionally lobate near septa; subterminal cells mainly branched, fusiform or clavate, rarely cylindrical, often lobate, with lateral swellings or projections. Terminal cells near pileus center (18–)26.5–35.8–45(–65) × (5–)10–15.1–20.5(–30) μm; clavate or obpyriform, less frequently lobate; subterminal cells narrower or equally wide, cylindrical, clavate or fusiform, occasionally branched, flexuous, occasionally with lateral swellings or nodulose. <bold><italic>Caulocystidia</italic></bold> (21–)34.5–53.5–72.5(–93) × (3–)3.5–5.1–6.5(–14) μm; clavate or subcylindrical, usually flexuous or twisted, often nodulose or lobate, repent and in small or larger clusters, often intermingled; usually with slightly thickened walls up to 0.5 μm, with yellowish parietal pigments. <bold><italic>Clamp connections</italic></bold> present.</p></tp:treatment-sec><tp:treatment-sec sec-type="distribution" id="SECID0E5XCI"><title>Distribution and ecology.</title><p>Known from two localities; one in Germany and the type locality in Sweden (two collections); in semi-natural grassland, perhaps preferring neutral to alkaline, loamy soil, but insufficiently known.</p></tp:treatment-sec><tp:treatment-sec sec-type="material" id="SECID0EDYCI"><title>Additional material studied.</title><p>Germany • Zittau, Kaiserfelder, coord. <named-content xmlns:xlink="http://www.w3.org/1999/xlink" content-type="dwc:verbatimCoordinates" xlink:type="simple"><named-content content-type="geo-json" specific-use="{&#34;type&#34;:&#34;Point&#34;,&#34;coordinates&#34;:[14.793056,50.873889]}" id="NCID0EMYCI" xlink:type="simple">50°52'26"N, 14°47'35"E</named-content></named-content>, 16 Oct 2019, extensive sheep-grazed pasture, with loamy soil, A. Karich and R. Ullrich <italic>IHI-19Der01</italic> (GLM-F137761, as <tp:taxon-name><tp:taxon-name-part taxon-name-part-type="genus" reg="Dermoloma">D.</tp:taxon-name-part><tp:taxon-name-part taxon-name-part-type="species" reg="josserandii">josserandii</tp:taxon-name-part><tp:taxon-name-part taxon-name-part-type="infraspecific-rank">var.</tp:taxon-name-part><tp:taxon-name-part taxon-name-part-type="variety" reg="phaeopodium">phaeopodium</tp:taxon-name-part></tp:taxon-name>). Sweden • Medelpad, Börgsjö, Talja Gården, terrestrial on meadow, 27 Aug 2018, S. Adamčík (<abbrev xmlns:xlink="http://www.w3.org/1999/xlink" xlink:title="Slovak Academy of Sciences" id="ABBRID0ENZCI" xlink:type="simple">SAV</abbrev> F-20342).</p></tp:treatment-sec><tp:treatment-sec sec-type="notes" id="SECID0ERZCI"><title>Notes.</title><p><italic><tp:taxon-name><tp:taxon-name-part taxon-name-part-type="genus" reg="Dermoloma">Dermoloma</tp:taxon-name-part><tp:taxon-name-part taxon-name-part-type="species" reg="angustisporum">angustisporum</tp:taxon-name-part></tp:taxon-name></italic> is a member of <tp:taxon-name><tp:taxon-name-part taxon-name-part-type="genus" reg="Dermoloma">D.</tp:taxon-name-part><tp:taxon-name-part taxon-name-part-type="infraspecific-rank">subgenus</tp:taxon-name-part><tp:taxon-name-part taxon-name-part-type="subgenus" reg="Amylospora">Amylospora</tp:taxon-name-part></tp:taxon-name>, section <tp:taxon-name><tp:taxon-name-part taxon-name-part-type="genus" reg="Dermoloma"/><tp:taxon-name-part taxon-name-part-type="section" reg="Atrobrunnea">Atrobrunnea</tp:taxon-name-part></tp:taxon-name>. The narrow spores (Q = 1.6–1.8) make it morphologically distinct from other species with similar small mycenoid basidiomata. In the phylogeny it forms a distinct clade with <italic><tp:taxon-name><tp:taxon-name-part taxon-name-part-type="genus" reg="Dermoloma">D.</tp:taxon-name-part><tp:taxon-name-part taxon-name-part-type="species" reg="applanatum">applanatum</tp:taxon-name-part></tp:taxon-name></italic> (Fig. <xref ref-type="fig" rid="F2">2</xref>), a species with similar spores but with much larger collybioid basidiomata (see below).</p></tp:treatment-sec><tp:treatment-sec><!--Section generated to contain objects referenced in tp:taxon-treatment.--><fig id="F10" position="float" orientation="portrait"><object-id xmlns:xlink="http://www.w3.org/1999/xlink" content-type="doi" xlink:type="simple">10.3897/imafungus.16.157337.figure10</object-id><object-id xmlns:xlink="http://www.w3.org/1999/xlink" content-type="arpha" xlink:type="simple">8213DCAD-C028-51B2-BB86-3F8FAC578EF7</object-id><label>Figure 10.</label><caption><p>Basidiomata of <italic><tp:taxon-name><tp:taxon-name-part taxon-name-part-type="genus" reg="Dermoloma">Dermoloma</tp:taxon-name-part></tp:taxon-name></italic> in field appearance. <bold>a</bold><italic><tp:taxon-name><tp:taxon-name-part taxon-name-part-type="genus" reg="Dermoloma">Dermoloma</tp:taxon-name-part><tp:taxon-name-part taxon-name-part-type="species" reg="angustisporum">angustisporum</tp:taxon-name-part></tp:taxon-name></italic> (<abbrev xmlns:xlink="http://www.w3.org/1999/xlink" xlink:title="Slovak Academy of Sciences" id="ABBRID0EG1AI" xlink:type="simple">SAV</abbrev> F-20343, holotype), photo S. Jančovičová; <bold>b, c</bold><italic><tp:taxon-name><tp:taxon-name-part taxon-name-part-type="genus" reg="Dermoloma">Dermoloma</tp:taxon-name-part><tp:taxon-name-part taxon-name-part-type="species" reg="appalachianum">appalachianum</tp:taxon-name-part></tp:taxon-name></italic> (TENN-F-076604), photo D. Grootmyers; <bold>d</bold><italic><tp:taxon-name><tp:taxon-name-part taxon-name-part-type="genus" reg="Dermoloma">Dermoloma</tp:taxon-name-part><tp:taxon-name-part taxon-name-part-type="species" reg="applanatum">applanatum</tp:taxon-name-part></tp:taxon-name></italic> (<abbrev xmlns:xlink="http://www.w3.org/1999/xlink" xlink:title="Slovak Academy of Sciences" id="ABBRID0EE2AI" xlink:type="simple">SAV</abbrev> F-4415, holotype), photo D. Harries; <bold>e</bold><italic><tp:taxon-name><tp:taxon-name-part taxon-name-part-type="genus" reg="Dermoloma">Dermoloma</tp:taxon-name-part><tp:taxon-name-part taxon-name-part-type="species" reg="applanatum">applanatum</tp:taxon-name-part></tp:taxon-name></italic> (<abbrev xmlns:xlink="http://www.w3.org/1999/xlink" xlink:title="Slovak Academy of Sciences" id="ABBRID0EV2AI" xlink:type="simple">SAV</abbrev> F-4419), photo D. Harries; <bold>f</bold><italic><tp:taxon-name><tp:taxon-name-part taxon-name-part-type="genus" reg="Dermoloma">Dermoloma</tp:taxon-name-part><tp:taxon-name-part taxon-name-part-type="species" reg="atrocinereum">atrocinereum</tp:taxon-name-part></tp:taxon-name></italic> [BBF (<italic>GC16112316</italic>)], photo G. Corriol; <bold>g</bold><italic><tp:taxon-name><tp:taxon-name-part taxon-name-part-type="genus" reg="Dermoloma">Dermoloma</tp:taxon-name-part><tp:taxon-name-part taxon-name-part-type="species" reg="atrocinereum">atrocinereum</tp:taxon-name-part></tp:taxon-name></italic> (<abbrev xmlns:xlink="http://www.w3.org/1999/xlink" xlink:title="Slovak Academy of Sciences" id="ABBRID0EV3AI" xlink:type="simple">SAV</abbrev> F-20523), photo S. Jančovičová. Scale bar: 10 mm.</p></caption><graphic xmlns:xlink="http://www.w3.org/1999/xlink" xlink:href="imafungus-16-e157337-g010.jpg" position="float" orientation="portrait" xlink:type="simple" id="oo_1370784.jpg"><uri content-type="original_file" xlink:type="simple">https://binary.pensoft.net/fig/1370784</uri></graphic></fig><fig id="F2" position="float" orientation="portrait"><object-id xmlns:xlink="http://www.w3.org/1999/xlink" content-type="doi" xlink:type="simple">10.3897/imafungus.16.157337.figure2</object-id><object-id xmlns:xlink="http://www.w3.org/1999/xlink" content-type="arpha" xlink:type="simple">BD88E9F3-8F66-5F5B-8D8D-B491121E92C5</object-id><label>Figure 2.</label><caption><p>Phylogram generated by ML analysis based on combined sequence data of <abbrev xmlns:xlink="http://www.w3.org/1999/xlink" xlink:title="internal transcribed spacer regions of nuclear ribosomal DNA" id="ABBRID0EDNAG" xlink:type="simple">ITS</abbrev>, <abbrev xmlns:xlink="http://www.w3.org/1999/xlink" xlink:title="nuclear ribosomal large subunit" id="ABBRID0EHNAG" xlink:type="simple">LSU</abbrev>, <italic><abbrev xmlns:xlink="http://www.w3.org/1999/xlink" xlink:title="first largest subunit of RNA polymerase II" id="ABBRID0EMNAG" xlink:type="simple">rpb1</abbrev></italic>, <italic><abbrev xmlns:xlink="http://www.w3.org/1999/xlink" xlink:title="second largest subunit of RNA polymerase II" id="ABBRID0ERNAG" xlink:type="simple">rpb2</abbrev></italic>, <italic>mcm7</italic> and <italic>tef1a</italic> showing phylogenetic relationships within genus <italic><tp:taxon-name><tp:taxon-name-part taxon-name-part-type="genus" reg="Dermoloma">Dermoloma</tp:taxon-name-part></tp:taxon-name></italic>. ML bootstrap support values greater or equal to 50% and Bayesian posterior probabilities greater or equal to 0.90 are indicated above or below the nodes. Sequences originating from type collections are labelled in red and bold.</p></caption><graphic xmlns:xlink="http://www.w3.org/1999/xlink" xlink:href="imafungus-16-e157337-g002.jpg" position="float" orientation="portrait" xlink:type="simple" id="oo_1370776.jpg"><uri content-type="original_file" xlink:type="simple">https://binary.pensoft.net/fig/1370776</uri></graphic></fig></tp:treatment-sec></tp:taxon-treatment>
