# Supplementary material for: ﻿A phylogenetic and morphological study of the genus Dermoloma (Agaricales, Tricholomataceae) in Europe and North America exposes inefficiency of opportunistic species descriptions
Source: IMA Fungus. 2025 Jul 10;16:e157337. doi: 10.3897/imafungus.16.157337 (PMC12272084; doi:10.3897/imafungus.16.157337)
Supplement: XML Treatment for Dermoloma applanatum [file imafungus.16.157337-treatment4.xml]

<!DOCTYPE tp:taxon-treatment
  PUBLIC "-//TaxonX//DTD Taxonomic Treatment Publishing DTD v0 20100105//EN" "tax-treatment-NSO.dtd">
<tp:taxon-treatment xmlns:tp="http://www.plazi.org/taxpub"><tp:treatment-meta><kwd-group><label>Taxon classification</label><kwd>
                  <named-content content-type="kingdom">Animalia</named-content>
                </kwd><kwd>
                  <named-content content-type="order">Agaricales</named-content>
                </kwd><kwd>
                  <named-content content-type="family">Tricholomataceae</named-content>
                </kwd></kwd-group><mixed-citation publication-type="journal"><person-group><name><surname>Adamčíková</surname><given-names>Katarína</given-names></name><name><surname>Kiran</surname><given-names>Munazza</given-names></name><name><surname>Caboň</surname><given-names>Miroslav</given-names></name><name><surname>Matheny</surname><given-names>Brandon P.</given-names></name><name><surname>Sánchez-García</surname><given-names>Marisol</given-names></name><name><surname>Arnolds</surname><given-names>Eef</given-names></name><name><surname>Caboňová</surname><given-names>Michaela</given-names></name><name><surname>Corriol</surname><given-names>Gilles</given-names></name><name><surname>Dima</surname><given-names>Bálint</given-names></name><name><surname>Friebes</surname><given-names>Gernot</given-names></name><name><surname>Griffith</surname><given-names>Gareth W.</given-names></name><name><surname>Grootmyers</surname><given-names>Django</given-names></name><name><surname>Harries</surname><given-names>David</given-names></name><name><surname>Karich</surname><given-names>Alexander</given-names></name><name><surname>Mešić</surname><given-names>Armin</given-names></name><name><surname>Mihaljevič</surname><given-names>Martin</given-names></name><name><surname>Moreau</surname><given-names>Pierre-Arthur</given-names></name><name><surname>Pošta</surname><given-names>Ana</given-names></name><name><surname>Shapkin</surname><given-names>Vasilii</given-names></name><name><surname>Tkalčec</surname><given-names>Zdenko</given-names></name><name><surname>Vizzini</surname><given-names>Alfredo</given-names></name><name><surname>Vondrovicová</surname><given-names>Lenka</given-names></name><name><surname>Adamčík</surname><given-names>Slavomir</given-names></name><name><surname>Jančovičová</surname><given-names>Soňa</given-names></name></person-group><article-title>﻿A phylogenetic and morphological study of the genus <italic><tp:taxon-name><tp:taxon-name-part taxon-name-part-type="genus" reg="Dermoloma">Dermoloma</tp:taxon-name-part></tp:taxon-name></italic> (<italic><tp:taxon-name><tp:taxon-name-part taxon-name-part-type="order">Agaricales</tp:taxon-name-part></tp:taxon-name></italic>, <italic><tp:taxon-name><tp:taxon-name-part taxon-name-part-type="family">Tricholomataceae</tp:taxon-name-part></tp:taxon-name></italic>) in Europe and North America exposes inefficiency of opportunistic species descriptions</article-title><source>IMA Fungus</source><day>10</day><month>07</month><year>2025</year><volume>16</volume><pub-id pub-id-type="doi">10.3897/imafungus.16.157337</pub-id></mixed-citation></tp:treatment-meta><tp:nomenclature><label>﻿</label><tp:taxon-name>
                <object-id xmlns:xlink="http://www.w3.org/1999/xlink" content-type="arpha" xlink:type="simple">0B976048-DE0E-5FC4-BAF6-4FEA101609B2</object-id>
                <tp:taxon-name-part taxon-name-part-type="genus" reg="Dermoloma">Dermoloma</tp:taxon-name-part>
                <tp:taxon-name-part taxon-name-part-type="species" reg="applanatum">applanatum</tp:taxon-name-part>
                <object-id xmlns:xlink="http://www.w3.org/1999/xlink" content-type="mycobank" xlink:type="simple">856331</object-id>
              </tp:taxon-name><tp:taxon-authority>Corriol &amp; P.-A. Moreau</tp:taxon-authority><tp:taxon-status xmlns:xlink="http://www.w3.org/1999/xlink" xlink:type="simple">sp. nov.</tp:taxon-status><xref ref-type="fig" rid="F10">Figs 10d, e</xref><xref ref-type="fig" rid="F13">, 13</xref></tp:nomenclature><tp:treatment-sec sec-type="etymology" id="SECID0EMSDI"><title>Etymology.</title><p>The epithet <italic>applanatum</italic> refers to the characteristic applanate shape of the pileus.</p></tp:treatment-sec><tp:treatment-sec sec-type="Holotype" id="SECID0E3SDI"><title>Holotype.</title><p>United Kingdom • Wales, Pembrokeshire, Upton Castle, coord. <named-content xmlns:xlink="http://www.w3.org/1999/xlink" content-type="dwc:verbatimCoordinates" xlink:type="simple"><named-content content-type="geo-json" specific-use="{&#34;type&#34;:&#34;Point&#34;,&#34;coordinates&#34;:[4.865833,51.706111]}" id="NCID0EFTDI" xlink:type="simple">51°42'22"N, 04°51'57"E</named-content></named-content>, terrestrial in lawn, 26 Oct 2014, S. Adamčík (<abbrev xmlns:xlink="http://www.w3.org/1999/xlink" xlink:title="Slovak Academy of Sciences" id="ABBRID0EKTDI" xlink:type="simple">SAV</abbrev> F-4415).</p></tp:treatment-sec><tp:treatment-sec sec-type="diagnosis" id="SECID0EOTDI"><title>Diagnosis.</title><p>European species; basidiomata moderately large; pilei soon expanding to plane; stipes 2–5.5 mm wide, fusiform and dark brown near bases; spores amyloid, ellipsoid to oblong; caulocystidia 3.5–5.5 μm wide.</p><p><bold><italic>Pileus</italic></bold> 10–30(–40) mm; convex, soon expanding to plane, sometimes lobate; margin translucently striate to half of the radius or not striate, recurved when old; surface smooth near margin, rugulose and sometimes pitted near center, hygrophanous; color near margin dark brown (6F4, 6F5), brown (5E4, 6E4), grayish brown (5E3, 6D3, 6E3), when dry brownish ochraceous (5C3) or grayish brown (5D4, 6D4), near center dark brown (6F3, 6F4, 6F5) or brown (6E5), when dry light brown (5D4, 5D5, 6D4). <bold><italic>Stipe</italic></bold> (20–)22–37(–40) × (1.5–)2–5.5(–8) mm; fusiform or cylindrical, narrowed towards the base, flexuous; surface finely longitudinally striate, near lamellae pruinose or granulose, towards the base finely fibrillose or squamulose; color near lamellae when young pale gray (B1, C1), ochraceous-gray (5B2), when mature brownish gray (5C2, 5C2, 6C2, 6D2) or grayish brown (5D3, 6D3), near the base brownish gray (6C2, 6D2), grayish brown (6D3, 6E3), brown (6E4, 7F3, 7F4) to almost black (7F8). <bold><italic>Lamellae</italic></bold> L = 20–39(–48), l = (0–)1–3; 4–8 mm wide; adnate-emarginate and decurrent with tooth; color ochraceous-gray (6B2), brownish gray (5D2, 6C2, 6D2), grayish brown (7D3), towards edges paler ochraceous-gray (5B2), brownish gray (5C2); edges entire. <bold><italic>Context</italic></bold> when young compact, later fragile; odor farinaceous.</p><fig id="F13" position="float" orientation="portrait"><object-id xmlns:xlink="http://www.w3.org/1999/xlink" content-type="doi" xlink:type="simple">10.3897/imafungus.16.157337.figure13</object-id><object-id xmlns:xlink="http://www.w3.org/1999/xlink" content-type="arpha" xlink:type="simple">210BE748-6FD3-5869-A6F8-312EC0C8545C</object-id><label>Figure 13.</label><caption><p><italic><tp:taxon-name><tp:taxon-name-part taxon-name-part-type="genus" reg="Dermoloma">Dermoloma</tp:taxon-name-part><tp:taxon-name-part taxon-name-part-type="species" reg="applanatum">applanatum</tp:taxon-name-part></tp:taxon-name></italic> (<abbrev xmlns:xlink="http://www.w3.org/1999/xlink" xlink:title="Slovak Academy of Sciences" id="ABBRID0E6UDI" xlink:type="simple">SAV</abbrev> F-4415, holotype), microscopic elements. <bold>a</bold> Spores; <bold>b</bold> caulocystidia; <bold>c</bold> basidia and basidioles; <bold>d</bold> marginal cells; <bold>e</bold> pileipellis elements near the pileus margin; <bold>f</bold> pileipellis elements near the pileus center. Scale bar: 5 µm for spores and 10 µm for other elements.</p></caption><graphic xmlns:xlink="http://www.w3.org/1999/xlink" xlink:href="imafungus-16-e157337-g013.jpg" position="float" orientation="portrait" xlink:type="simple" id="oo_1370789.jpg"><uri content-type="original_file" xlink:type="simple">https://binary.pensoft.net/fig/1370789</uri></graphic></fig><p><bold><italic>Spores</italic></bold> (3.6–)5.2–6–6.9(–8.4) × (3.1–)3.5–3.7–4(–4.3) μm; ellipsoid to oblong, Q = (1.26–)1.44–1.63–1.81(–2.03); amyloid; hilar appendage 0.5–1.5 μm long. <bold><italic>Basidia</italic></bold> (19.5–)23.5–28.3–33(–42) × (5–)5.5–6.2–7(–8) μm; clavate; with 4 sterigmata. <bold><italic>Basidioles</italic></bold> first cylindrical, then clavate, ca. 3–6 μm wide. <bold><italic>Marginal cells</italic></bold> (11–)16.5–23.1–29.5(–47) × (3–)6–8–10(–12) μm; clavate, sometimes apically constricted, rarely lobate. <bold><italic>Pileipellis</italic></bold> 70–85 μm deep; suprapellis mainly of two, occasionally one or three layers of inflated cells; subpellis 28–40 μm deep, well defined, of densely packed, irregularly oriented, intricate, 3­9(–15) μm wide hyphae, not sharply delimited from horizontally oriented hyphae in trama; hyphal terminations with brownish parietal pigments, hyphae in subpellis thickened up to 1 μm and locally with dark incrusted pigments. Terminal cells near pileus margin (18.5–)29.5–40.6–51.7(–80) × (8–)13–20–27(–43) μm; usually clavate, sphaeropedunculate or obpyriform, sometimes ellipsoid, towards septa occasionally flexuous or constricted; subterminal cells usually narrower, cylindrical or similar to terminal cells and clavate or obpyriform, occasionally with lateral swellings, usually not branched and not lobate. Terminal cells near pileus center (12.5–)26.5–37.6–49(–77) × (6–)11.5–18–24.5(–39) μm; similar to cells near margin; subterminal cells mainly narrower and cylindrical or clavate, occasionally with lateral swellings, not lobate, occasionally branched. <bold><italic>Caulocystidia</italic></bold> (19–)26.5–34.8–43(–57) × (2.5–)3.5–4.4–5.5(–7.5) μm; clavate, sometimes cylindrical or capitate, slightly flexuous, rarely apically constricted, often clustered in small ascending fascicules, sometimes individual and repent; usually with slightly thickened walls up to 0.5 μm, with yellowish parietal pigments. <bold><italic>Clamp connections</italic></bold> present.</p></tp:treatment-sec><tp:treatment-sec sec-type="distribution" id="SECID0ERYDI"><title>Distribution and ecology.</title><p>Known from France, Germany and Wales (United Kingdom); in semi-natural grassland and (rarely) forests, on neutral to calcareous loamy soil.</p></tp:treatment-sec><tp:treatment-sec sec-type="material" id="SECID0EWYDI"><title>Additional material studied.</title><p>France • Hautes-Pyrénées, Castet de Gerde, coord. <named-content xmlns:xlink="http://www.w3.org/1999/xlink" content-type="dwc:verbatimCoordinates" xlink:type="simple"><named-content content-type="geo-json" specific-use="{&#34;type&#34;:&#34;Point&#34;,&#34;coordinates&#34;:[0.165000,43.059722]}" id="NCID0E6YDI" xlink:type="simple">43°03'35"N, 00°09'54"E</named-content></named-content>, mown meadow on neutral clay soil, 14 Nov 2010, G. Corriol <italic>GC10111408</italic> (BBF); • Pas-de-Calais, Baincthun, forêt domaniale de Boulogne-sur-Mer, maison forestière de Wirwignes, coord. <named-content xmlns:xlink="http://www.w3.org/1999/xlink" content-type="dwc:verbatimCoordinates" xlink:type="simple"><named-content content-type="geo-json" specific-use="{&#34;type&#34;:&#34;Point&#34;,&#34;coordinates&#34;:[1.740556,50.681944]}" id="NCID0EJZDI" xlink:type="simple">50°40'55"N, 01°44'26"E</named-content></named-content>, on clay-calcareous ground under <italic><tp:taxon-name><tp:taxon-name-part taxon-name-part-type="genus" reg="Carpinus">Carpinus</tp:taxon-name-part><tp:taxon-name-part taxon-name-part-type="species" reg="betulus">betulus</tp:taxon-name-part></tp:taxon-name></italic> and <italic><tp:taxon-name><tp:taxon-name-part taxon-name-part-type="genus" reg="Quercus">Quercus</tp:taxon-name-part><tp:taxon-name-part taxon-name-part-type="species" reg="petraea">petraea</tp:taxon-name-part></tp:taxon-name></italic>, 14 Sep 2014, E. Bastien <italic>PAM14091410</italic> (LIP). Germany • Baden-Württemberg, Justingen, Schachenheide, coord. <named-content xmlns:xlink="http://www.w3.org/1999/xlink" content-type="dwc:verbatimCoordinates" xlink:type="simple"><named-content content-type="geo-json" specific-use="{&#34;type&#34;:&#34;Point&#34;,&#34;coordinates&#34;:[9.673611,48.409722]}" id="NCID0EJ1DI" xlink:type="simple">48°24'35"N, 09°40'25"E</named-content></named-content>, terrestrial in grassland, 2 Oct 2021, S. Adamčík (<abbrev xmlns:xlink="http://www.w3.org/1999/xlink" xlink:title="Slovak Academy of Sciences" id="ABBRID0EO1DI" xlink:type="simple">SAV</abbrev> F-20860); • Rheinland-Pfalz, Sobernheim, elev. 215 m, coord. <named-content xmlns:xlink="http://www.w3.org/1999/xlink" content-type="dwc:verbatimCoordinates" xlink:type="simple"><named-content content-type="geo-json" specific-use="{&#34;type&#34;:&#34;Point&#34;,&#34;coordinates&#34;:[7.676389,49.788333]}" id="NCID0EV1DI" xlink:type="simple">49°47'18"N, 07°40'35"E</named-content></named-content>, terrestrial in semi-natural grassland, 9 Nov 2019, C. Manz (<abbrev xmlns:xlink="http://www.w3.org/1999/xlink" xlink:title="Slovak Academy of Sciences" id="ABBRID0E11DI" xlink:type="simple">SAV</abbrev> F-20525). United Kingdom • Wales, Pembrokeshire, Upton Castle, coord. <named-content xmlns:xlink="http://www.w3.org/1999/xlink" content-type="dwc:verbatimCoordinates" xlink:type="simple"><named-content content-type="geo-json" specific-use="{&#34;type&#34;:&#34;Point&#34;,&#34;coordinates&#34;:[4.865833,51.706111]}" id="NCID0EB2DI" xlink:type="simple">51°42'22"N, 04°51'57"E</named-content></named-content>, terrestrial in lawn, 26 Oct 2014, D. Harries (<abbrev xmlns:xlink="http://www.w3.org/1999/xlink" xlink:title="Slovak Academy of Sciences" id="ABBRID0EG2DI" xlink:type="simple">SAV</abbrev> F-4419); • Wales, Powis Castle gardens, coord. <named-content xmlns:xlink="http://www.w3.org/1999/xlink" content-type="dwc:verbatimCoordinates" xlink:type="simple"><named-content content-type="geo-json" specific-use="{&#34;type&#34;:&#34;Point&#34;,&#34;coordinates&#34;:[3.159444,52.649444]}" id="NCID0EN2DI" xlink:type="simple">52°38'58"N, 03°09'34"E</named-content></named-content>, terrestrial in lawn, 22 Oct 2014, D. Harries (<abbrev xmlns:xlink="http://www.w3.org/1999/xlink" xlink:title="Slovak Academy of Sciences" id="ABBRID0ES2DI" xlink:type="simple">SAV</abbrev> F-4379).</p></tp:treatment-sec><tp:treatment-sec sec-type="notes" id="SECID0EW2DI"><title>Notes.</title><p><italic><tp:taxon-name><tp:taxon-name-part taxon-name-part-type="genus" reg="Dermoloma">Dermoloma</tp:taxon-name-part><tp:taxon-name-part taxon-name-part-type="species" reg="applanatum">applanatum</tp:taxon-name-part></tp:taxon-name></italic> is a member of <tp:taxon-name><tp:taxon-name-part taxon-name-part-type="genus" reg="Dermoloma">D.</tp:taxon-name-part><tp:taxon-name-part taxon-name-part-type="infraspecific-rank">subgenus</tp:taxon-name-part><tp:taxon-name-part taxon-name-part-type="subgenus" reg="Amylospora">Amylospora</tp:taxon-name-part></tp:taxon-name>, section <tp:taxon-name><tp:taxon-name-part taxon-name-part-type="genus" reg="Dermoloma"/><tp:taxon-name-part taxon-name-part-type="section" reg="Atrobrunnea">Atrobrunnea</tp:taxon-name-part></tp:taxon-name> (Fig. <xref ref-type="fig" rid="F2">2</xref>). In the field it is relatively well defined by a collybioid habit, typical plane pilei when mature and relatively dark colors. Similar species with collyboid basidiomata have caulocystidia wider than 5 μm. The most closely related <italic><tp:taxon-name><tp:taxon-name-part taxon-name-part-type="genus" reg="Dermoloma">D.</tp:taxon-name-part><tp:taxon-name-part taxon-name-part-type="species" reg="angustisporum">angustisporum</tp:taxon-name-part></tp:taxon-name></italic> has much smaller mycenoid basidiomata (see above). This species was previously included in the phylogenetic study by <xref ref-type="bibr" rid="B82">Sánchez-García et al. (2021)</xref> as “<italic><tp:taxon-name><tp:taxon-name-part taxon-name-part-type="genus" reg="Dermoloma">D.</tp:taxon-name-part><tp:taxon-name-part taxon-name-part-type="species" reg="phaeopodium">phaeopodium</tp:taxon-name-part></tp:taxon-name></italic> like”. The majority of our collections were associated with multiple <italic><tp:taxon-name><tp:taxon-name-part taxon-name-part-type="genus" reg="Dermoloma">Dermoloma</tp:taxon-name-part></tp:taxon-name></italic> species, but not always on sites with an apparent conservation concern (collections from Wales in castle gardens).</p></tp:treatment-sec><tp:treatment-sec><!--Section generated to contain objects referenced in tp:taxon-treatment.--><fig id="F10" position="float" orientation="portrait"><object-id xmlns:xlink="http://www.w3.org/1999/xlink" content-type="doi" xlink:type="simple">10.3897/imafungus.16.157337.figure10</object-id><object-id xmlns:xlink="http://www.w3.org/1999/xlink" content-type="arpha" xlink:type="simple">8213DCAD-C028-51B2-BB86-3F8FAC578EF7</object-id><label>Figure 10.</label><caption><p>Basidiomata of <italic><tp:taxon-name><tp:taxon-name-part taxon-name-part-type="genus" reg="Dermoloma">Dermoloma</tp:taxon-name-part></tp:taxon-name></italic> in field appearance. <bold>a</bold><italic><tp:taxon-name><tp:taxon-name-part taxon-name-part-type="genus" reg="Dermoloma">Dermoloma</tp:taxon-name-part><tp:taxon-name-part taxon-name-part-type="species" reg="angustisporum">angustisporum</tp:taxon-name-part></tp:taxon-name></italic> (<abbrev xmlns:xlink="http://www.w3.org/1999/xlink" xlink:title="Slovak Academy of Sciences" id="ABBRID0EG1AI" xlink:type="simple">SAV</abbrev> F-20343, holotype), photo S. Jančovičová; <bold>b, c</bold><italic><tp:taxon-name><tp:taxon-name-part taxon-name-part-type="genus" reg="Dermoloma">Dermoloma</tp:taxon-name-part><tp:taxon-name-part taxon-name-part-type="species" reg="appalachianum">appalachianum</tp:taxon-name-part></tp:taxon-name></italic> (TENN-F-076604), photo D. Grootmyers; <bold>d</bold><italic><tp:taxon-name><tp:taxon-name-part taxon-name-part-type="genus" reg="Dermoloma">Dermoloma</tp:taxon-name-part><tp:taxon-name-part taxon-name-part-type="species" reg="applanatum">applanatum</tp:taxon-name-part></tp:taxon-name></italic> (<abbrev xmlns:xlink="http://www.w3.org/1999/xlink" xlink:title="Slovak Academy of Sciences" id="ABBRID0EE2AI" xlink:type="simple">SAV</abbrev> F-4415, holotype), photo D. Harries; <bold>e</bold><italic><tp:taxon-name><tp:taxon-name-part taxon-name-part-type="genus" reg="Dermoloma">Dermoloma</tp:taxon-name-part><tp:taxon-name-part taxon-name-part-type="species" reg="applanatum">applanatum</tp:taxon-name-part></tp:taxon-name></italic> (<abbrev xmlns:xlink="http://www.w3.org/1999/xlink" xlink:title="Slovak Academy of Sciences" id="ABBRID0EV2AI" xlink:type="simple">SAV</abbrev> F-4419), photo D. Harries; <bold>f</bold><italic><tp:taxon-name><tp:taxon-name-part taxon-name-part-type="genus" reg="Dermoloma">Dermoloma</tp:taxon-name-part><tp:taxon-name-part taxon-name-part-type="species" reg="atrocinereum">atrocinereum</tp:taxon-name-part></tp:taxon-name></italic> [BBF (<italic>GC16112316</italic>)], photo G. Corriol; <bold>g</bold><italic><tp:taxon-name><tp:taxon-name-part taxon-name-part-type="genus" reg="Dermoloma">Dermoloma</tp:taxon-name-part><tp:taxon-name-part taxon-name-part-type="species" reg="atrocinereum">atrocinereum</tp:taxon-name-part></tp:taxon-name></italic> (<abbrev xmlns:xlink="http://www.w3.org/1999/xlink" xlink:title="Slovak Academy of Sciences" id="ABBRID0EV3AI" xlink:type="simple">SAV</abbrev> F-20523), photo S. Jančovičová. Scale bar: 10 mm.</p></caption><graphic xmlns:xlink="http://www.w3.org/1999/xlink" xlink:href="imafungus-16-e157337-g010.jpg" position="float" orientation="portrait" xlink:type="simple" id="oo_1370784.jpg"><uri content-type="original_file" xlink:type="simple">https://binary.pensoft.net/fig/1370784</uri></graphic></fig><fig id="F2" position="float" orientation="portrait"><object-id xmlns:xlink="http://www.w3.org/1999/xlink" content-type="doi" xlink:type="simple">10.3897/imafungus.16.157337.figure2</object-id><object-id xmlns:xlink="http://www.w3.org/1999/xlink" content-type="arpha" xlink:type="simple">BD88E9F3-8F66-5F5B-8D8D-B491121E92C5</object-id><label>Figure 2.</label><caption><p>Phylogram generated by ML analysis based on combined sequence data of <abbrev xmlns:xlink="http://www.w3.org/1999/xlink" xlink:title="internal transcribed spacer regions of nuclear ribosomal DNA" id="ABBRID0EDNAG" xlink:type="simple">ITS</abbrev>, <abbrev xmlns:xlink="http://www.w3.org/1999/xlink" xlink:title="nuclear ribosomal large subunit" id="ABBRID0EHNAG" xlink:type="simple">LSU</abbrev>, <italic><abbrev xmlns:xlink="http://www.w3.org/1999/xlink" xlink:title="first largest subunit of RNA polymerase II" id="ABBRID0EMNAG" xlink:type="simple">rpb1</abbrev></italic>, <italic><abbrev xmlns:xlink="http://www.w3.org/1999/xlink" xlink:title="second largest subunit of RNA polymerase II" id="ABBRID0ERNAG" xlink:type="simple">rpb2</abbrev></italic>, <italic>mcm7</italic> and <italic>tef1a</italic> showing phylogenetic relationships within genus <italic><tp:taxon-name><tp:taxon-name-part taxon-name-part-type="genus" reg="Dermoloma">Dermoloma</tp:taxon-name-part></tp:taxon-name></italic>. ML bootstrap support values greater or equal to 50% and Bayesian posterior probabilities greater or equal to 0.90 are indicated above or below the nodes. Sequences originating from type collections are labelled in red and bold.</p></caption><graphic xmlns:xlink="http://www.w3.org/1999/xlink" xlink:href="imafungus-16-e157337-g002.jpg" position="float" orientation="portrait" xlink:type="simple" id="oo_1370776.jpg"><uri content-type="original_file" xlink:type="simple">https://binary.pensoft.net/fig/1370776</uri></graphic></fig></tp:treatment-sec><ref-list><ref id="B82"><mixed-citation xmlns:xlink="http://www.w3.org/1999/xlink" xlink:type="simple"><person-group><name name-style="western"><surname>Sánchez-García</surname><given-names>M</given-names></name><name name-style="western"><surname>Adamčíková</surname><given-names>K</given-names></name><etal/></person-group> (<year>2021</year>) <article-title>The genus <italic><tp:taxon-name><tp:taxon-name-part taxon-name-part-type="genus">Dermoloma</tp:taxon-name-part></tp:taxon-name></italic> is more diverse than expected and forms a monophyletic lineage in the <italic><tp:taxon-name><tp:taxon-name-part taxon-name-part-type="family">Tricholomataceae</tp:taxon-name-part></tp:taxon-name></italic>.</article-title><source>Mycological Progress</source><volume>20</volume>: <fpage>11</fpage>–<lpage>25</lpage>. <ext-link xlink:href="10.1007/s11557-020-01651-y" ext-link-type="doi" xlink:type="simple">https://doi.org/10.1007/s11557-020-01651-y</ext-link></mixed-citation></ref></ref-list></tp:taxon-treatment>
