# Supplementary material for: ﻿A phylogenetic and morphological study of the genus Dermoloma (Agaricales, Tricholomataceae) in Europe and North America exposes inefficiency of opportunistic species descriptions
Source: IMA Fungus. 2025 Jul 10;16:e157337. doi: 10.3897/imafungus.16.157337 (PMC12272084; doi:10.3897/imafungus.16.157337)
Supplement: XML Treatment for Dermoloma atrocinereum [file imafungus.16.157337-treatment5.xml]

<!DOCTYPE tp:taxon-treatment
  PUBLIC "-//TaxonX//DTD Taxonomic Treatment Publishing DTD v0 20100105//EN" "tax-treatment-NSO.dtd">
<tp:taxon-treatment xmlns:tp="http://www.plazi.org/taxpub"><tp:treatment-meta><kwd-group><label>Taxon classification</label><kwd>
                  <named-content content-type="kingdom">Animalia</named-content>
                </kwd><kwd>
                  <named-content content-type="order">Agaricales</named-content>
                </kwd><kwd>
                  <named-content content-type="family">Tricholomataceae</named-content>
                </kwd></kwd-group><mixed-citation publication-type="journal"><person-group><name><surname>Adamčíková</surname><given-names>Katarína</given-names></name><name><surname>Kiran</surname><given-names>Munazza</given-names></name><name><surname>Caboň</surname><given-names>Miroslav</given-names></name><name><surname>Matheny</surname><given-names>Brandon P.</given-names></name><name><surname>Sánchez-García</surname><given-names>Marisol</given-names></name><name><surname>Arnolds</surname><given-names>Eef</given-names></name><name><surname>Caboňová</surname><given-names>Michaela</given-names></name><name><surname>Corriol</surname><given-names>Gilles</given-names></name><name><surname>Dima</surname><given-names>Bálint</given-names></name><name><surname>Friebes</surname><given-names>Gernot</given-names></name><name><surname>Griffith</surname><given-names>Gareth W.</given-names></name><name><surname>Grootmyers</surname><given-names>Django</given-names></name><name><surname>Harries</surname><given-names>David</given-names></name><name><surname>Karich</surname><given-names>Alexander</given-names></name><name><surname>Mešić</surname><given-names>Armin</given-names></name><name><surname>Mihaljevič</surname><given-names>Martin</given-names></name><name><surname>Moreau</surname><given-names>Pierre-Arthur</given-names></name><name><surname>Pošta</surname><given-names>Ana</given-names></name><name><surname>Shapkin</surname><given-names>Vasilii</given-names></name><name><surname>Tkalčec</surname><given-names>Zdenko</given-names></name><name><surname>Vizzini</surname><given-names>Alfredo</given-names></name><name><surname>Vondrovicová</surname><given-names>Lenka</given-names></name><name><surname>Adamčík</surname><given-names>Slavomir</given-names></name><name><surname>Jančovičová</surname><given-names>Soňa</given-names></name></person-group><article-title>﻿A phylogenetic and morphological study of the genus <italic><tp:taxon-name><tp:taxon-name-part taxon-name-part-type="genus" reg="Dermoloma">Dermoloma</tp:taxon-name-part></tp:taxon-name></italic> (<italic><tp:taxon-name><tp:taxon-name-part taxon-name-part-type="order">Agaricales</tp:taxon-name-part></tp:taxon-name></italic>, <italic><tp:taxon-name><tp:taxon-name-part taxon-name-part-type="family">Tricholomataceae</tp:taxon-name-part></tp:taxon-name></italic>) in Europe and North America exposes inefficiency of opportunistic species descriptions</article-title><source>IMA Fungus</source><day>10</day><month>07</month><year>2025</year><volume>16</volume><pub-id pub-id-type="doi">10.3897/imafungus.16.157337</pub-id></mixed-citation></tp:treatment-meta><tp:nomenclature><label>﻿</label><tp:taxon-name>
                <object-id xmlns:xlink="http://www.w3.org/1999/xlink" content-type="arpha" xlink:type="simple">D812D840-BE1F-5EE9-9F94-FEE8AA144C00</object-id>
                <tp:taxon-name-part taxon-name-part-type="genus" reg="Dermoloma">Dermoloma</tp:taxon-name-part>
                <tp:taxon-name-part taxon-name-part-type="species" reg="atrocinereum">atrocinereum</tp:taxon-name-part>
                <object-id xmlns:xlink="http://www.w3.org/1999/xlink" content-type="mycobank" xlink:type="simple">329820</object-id>
              </tp:taxon-name><tp:taxon-authority>(Pers.) P.D. Orton, Trans. Br. mycol. Soc. 43(2): 175. 1960.</tp:taxon-authority><xref ref-type="fig" rid="F10">Figs 10f, g</xref><xref ref-type="fig" rid="F14">, 14</xref><tp:nomenclature-citation-list><tp:nomenclature-citation><tp:taxon-name>
                    <tp:taxon-name-part taxon-name-part-type="genus" reg="Dermoloma"/>
                    <tp:taxon-name-part taxon-name-part-type="species" reg="longibasidiatum"/>
                  </tp:taxon-name><comment><tp:taxon-name><tp:taxon-name-part taxon-name-part-type="genus" reg="Dermoloma">Dermoloma</tp:taxon-name-part><tp:taxon-name-part taxon-name-part-type="species" reg="longibasidiatum">longibasidiatum</tp:taxon-name-part></tp:taxon-name>
                     Contu, Consiglio &amp; Setti, Micol. Veg. Medit. 22(2): 110. 2008; <tp:taxon-name><tp:taxon-name-part taxon-name-part-type="genus" reg="Dermoloma">Dermoloma</tp:taxon-name-part><tp:taxon-name-part taxon-name-part-type="species" reg="pragense">pragense</tp:taxon-name-part><tp:taxon-name-part taxon-name-part-type="infraspecific-rank">f.</tp:taxon-name-part><tp:taxon-name-part taxon-name-part-type="form" reg="obscurum">obscurum</tp:taxon-name-part></tp:taxon-name> Consiglio &amp; Contu, in Contu, Consiglio &amp; Setti, Micol. Veg. Medit. 22(2): 99. 2008. Syn. </comment></tp:nomenclature-citation></tp:nomenclature-citation-list></tp:nomenclature><tp:treatment-sec sec-type="Neotype" id="SECID0EQBAK"><title>Neotype.</title><p>(designated by <xref ref-type="bibr" rid="B19">Contu et al. 2008</xref>): Italy • Province of L’Aquila, Abruzzo, Villeta Barrea, under <italic><tp:taxon-name><tp:taxon-name-part taxon-name-part-type="genus" reg="Quercus">Quercus</tp:taxon-name-part><tp:taxon-name-part taxon-name-part-type="species" reg="cerris">cerris</tp:taxon-name-part></tp:taxon-name></italic> and <italic><tp:taxon-name><tp:taxon-name-part taxon-name-part-type="genus" reg="Fagus">Fagus</tp:taxon-name-part><tp:taxon-name-part taxon-name-part-type="species" reg="sylvatica">sylvatica</tp:taxon-name-part></tp:taxon-name></italic> on basic soil, 19 Sep 2003, C. Baratti (AQUI).</p></tp:treatment-sec><tp:treatment-sec sec-type="description" id="SECID0EQCAK"><title>Distinguishing characters.</title><p>European species; basidiomata large, tricholomatoid; stipes usually wider than 6 mm; spores inamyloid, on average 5.2–6.2 × 3.9–4.5 μm; basidia relatively long (27–33 μm).</p><p><bold><italic>Pileus</italic></bold> (15–)20–45(–50) mm; convex or broadly conical, sometimes indistinctly umbonate, when mature expanding to plane and sometimes with reflexed margin, often lobate; margin not striate; surface rugulose, radially veined and wrinkled, often pitted, towards margin usually smooth whitish pruinose, not hygrophanous; color near margin dark brown (6F4, 6F5, 6F6, 6F8, 7F4, 8F4), with age usually becoming brown (6E3, 6E4, 7E3), grayish brown (6D2, 6D3) to brownish gray (5C3, 6C3), near center usually darker, dark brown (6F3, 6F4, 6F5, 6F7, 7F3, 7F4, 8F3, 8F4) to black, rarely brown (6E5, 7E4). <bold><italic>Stipe</italic></bold> (20–)27–53(–63) × (3–)4.5–12(–15) mm; fusiform or cylindrical, usually narrowed towards the base, flexuous; surface sometimes finely longitudinally striate, near lamellae pruinose or granulose, towards the base finely to distinctly fibrillose or squamulose; color ochraceous-gray (5B2, 6B2), near lamellae usually paler to almost white, towards the base often with darker brownish gray (5C2, 6C2), grayish brown (5D3, 6D3, 6E3), light brown (6D5), brown (6E5) or dark brown (6F4) fibrils or squamules. <bold><italic>Lamellae</italic></bold> L = (26–)33–53, l = (0–)1–3(–7); 4–10 mm wide; adnexed or adnate-emarginate and decurrent with tooth; color ochraceous-gray (5B2, 6B2), brownish ochraceous (5C3, 6C3), brownish gray (6C2) paler towards edge, sometimes darker grayish brown (6D3, 6E3) to brown (6E4) near pileus context; edges entire or slightly irregular. <bold><italic>Context</italic></bold> when young compact, later fragile; odor farinaceous.</p><fig id="F14" position="float" orientation="portrait"><object-id xmlns:xlink="http://www.w3.org/1999/xlink" content-type="doi" xlink:type="simple">10.3897/imafungus.16.157337.figure14</object-id><object-id xmlns:xlink="http://www.w3.org/1999/xlink" content-type="arpha" xlink:type="simple">949D0171-CD0A-58CD-8BD1-B792F4B7CAD3</object-id><label>Figure 14.</label><caption><p><italic><tp:taxon-name><tp:taxon-name-part taxon-name-part-type="genus" reg="Dermoloma">Dermoloma</tp:taxon-name-part><tp:taxon-name-part taxon-name-part-type="species" reg="atrocinereum">atrocinereum</tp:taxon-name-part></tp:taxon-name></italic> (AQUI 19.IX.2003, holotype), microscopic elements. <bold>a</bold> Spores; <bold>b</bold> caulocystidia; <bold>c</bold> basidia and basidioles; <bold>d</bold> marginal cells; <bold>e</bold> pileipellis elements near the pileus margin; <bold>f</bold> pileipellis elements near the pileus center. Scale bar: 5 µm for spores and 10 µm for other elements.</p></caption><graphic xmlns:xlink="http://www.w3.org/1999/xlink" xlink:href="imafungus-16-e157337-g014.jpg" position="float" orientation="portrait" xlink:type="simple" id="oo_1370790.jpg"><uri content-type="original_file" xlink:type="simple">https://binary.pensoft.net/fig/1370790</uri></graphic></fig><p><bold><italic>Spores</italic></bold> (4.7–)5.2–5.7–6.2(–7.3) × (3.4–)3.9–4.2–4.5(–5) μm; broadly ellipsoid to ellipsoid, Q = (1.20–)1.28–1.37–1.45(–1.59); walls inamyloid, rarely thick-walled and dextrinoid; hilar appendage ca. 1–1.5 μm long. <bold><italic>Basidia</italic></bold> (24–)27.1–29.9–32.8(–40) × (5.5–)6–6.9–7.5(–8) μm; clavate; with 4 sterigmata. <bold><italic>Basidioles</italic></bold> first cylindrical, then clavate, ca. 2.5–7 μm wide. <bold><italic>Marginal cells</italic></bold> (15–)17.5–25.7–34(–51) × (3.5–)5–5.7–6.5(–8) μm; clavate, flexuous, often moniliform, often apically lobate. <bold><italic>Pileipellis</italic></bold> 79–102 μm deep; suprapellis of one or two, rarely three layers of inflated cells, gradually passing to 30–45 μm deep subpellis of densely packed, irregularly oriented, puzzled, 3.5­–12 μm wide hyphae, relatively well delimited from horizontally oriented hyphae in trama; hyphal terminations with brown parietal pigments, thin-walled but in subpellis with thickened up to 1.3 μm walls, and with thick dark brown to black incrusted pigments especially near septa of terminal cells. Terminal cells near pileus margin (17–)29.5–41.1–52.5(–75) × (9–)16.5–22.1–27.5(–44) μm; usually obpyriform or sphaeropedunculate, sometimes ellipsoid, subglobose or clavate; subterminal cells narrower or equally wide, usually unbranched, clavate, ventricose, obpyriform or cylindrical, often with lateral swellings. Terminal cells near pileus center very variable in size, (10–)24.6–36.1–47.5(–67) × (6.5–)11.5–18.9–26(–47) μm; obpyriform, clavate, ellipsoid or subglobose; subterminal cells usually narrower and unbranched, clavate or obpyriform, sometimes equally wide and with lateral swellings, rarely irregularly lobate. <bold><italic>Caulocystidia</italic></bold> (13–)24–37.3–50.5(–75) × (3–)4–6.3–8.5(–12.5) μm; cylindrical or clavate, usually not or only slightly flexuous, clustered in repent fascicules; usually with slightly thickened walls up to 0.5 μm, often with granulose yellow incrustations. <bold><italic>Clamp connections</italic></bold> present.</p></tp:treatment-sec><tp:treatment-sec sec-type="distribution" id="SECID0ETIAK"><title>Distribution and ecology.</title><p>Widely distributed and rather frequent in Europe; in semi-natural grasslands, deciduous and coniferous forests, on calcareous soil, occurring mainly in temperate regions, more rarely Mediterranean, documented north to a hemi-boreal site in the Oslofjord area of SE Norway.</p></tp:treatment-sec><tp:treatment-sec sec-type="material" id="SECID0EYIAK"><title>Additional material studied.</title><p>Austria • Steiermark, Sausal, Plesch, Fastlkogel, elev. 383 m, coord. <named-content xmlns:xlink="http://www.w3.org/1999/xlink" content-type="dwc:verbatimCoordinates" xlink:type="simple"><named-content content-type="geo-json" specific-use="{&#34;type&#34;:&#34;Point&#34;,&#34;coordinates&#34;:[15.481111,46.785278]}" id="NCID0EBJAK" xlink:type="simple">46°47'07"N, 15°28'52"E</named-content></named-content>, 14 Nov 2020, G. Friebes <italic>GF20200262</italic> (<abbrev xmlns:xlink="http://www.w3.org/1999/xlink" xlink:title="Slovak Academy of Sciences" id="ABBRID0EIJAK" xlink:type="simple">SAV</abbrev> F-23432). Croatia • Mljet island, Mljet National Park, 3 km E/E-SE of Goveđari village, coord. <named-content xmlns:xlink="http://www.w3.org/1999/xlink" content-type="dwc:verbatimCoordinates" xlink:type="simple"><named-content content-type="geo-json" specific-use="{&#34;type&#34;:&#34;Point&#34;,&#34;coordinates&#34;:[17.378056,42.781111]}" id="NCID0EPJAK" xlink:type="simple">42°46'52"N, 17°22'41"E</named-content></named-content>, semi-natural grassland with shrubs of <italic><tp:taxon-name><tp:taxon-name-part taxon-name-part-type="genus" reg="Phillyrea">Phillyrea</tp:taxon-name-part></tp:taxon-name></italic> sp., <italic><tp:taxon-name><tp:taxon-name-part taxon-name-part-type="genus" reg="Pistacia">Pistacia</tp:taxon-name-part></tp:taxon-name></italic> sp., <italic><tp:taxon-name><tp:taxon-name-part taxon-name-part-type="genus" reg="Viburnum">Viburnum</tp:taxon-name-part><tp:taxon-name-part taxon-name-part-type="species" reg="tinus">tinus</tp:taxon-name-part></tp:taxon-name></italic>, 9 Dec 2018, Z. Tkalčec (CNF 1/7750). France • Aveyron, Le Fel, Le Mas, coord. <named-content xmlns:xlink="http://www.w3.org/1999/xlink" content-type="dwc:verbatimCoordinates" xlink:type="simple"><named-content content-type="geo-json" specific-use="{&#34;type&#34;:&#34;Point&#34;,&#34;coordinates&#34;:[2.515278,44.657500]}" id="NCID0EZKAK" xlink:type="simple">44°39'27"N, 02°30'55"E</named-content></named-content>, old grassland, 15 Nov 2016, C. Hannoire <italic>CH16111508</italic> (BBF, as <italic><tp:taxon-name><tp:taxon-name-part taxon-name-part-type="genus" reg="Dermoloma">D.</tp:taxon-name-part><tp:taxon-name-part taxon-name-part-type="species" reg="cuneifolium">cuneifolium</tp:taxon-name-part></tp:taxon-name></italic>); • Hautes-Pyrénées, Castet de Gerde, coord. <named-content xmlns:xlink="http://www.w3.org/1999/xlink" content-type="dwc:verbatimCoordinates" xlink:type="simple"><named-content content-type="geo-json" specific-use="{&#34;type&#34;:&#34;Point&#34;,&#34;coordinates&#34;:[0.165000,43.059722]}" id="NCID0EOLAK" xlink:type="simple">43°03'35"N, 00°09'54"E</named-content></named-content>, <italic><tp:taxon-name><tp:taxon-name-part taxon-name-part-type="genus" reg="Brachypodium">Brachypodium</tp:taxon-name-part><tp:taxon-name-part taxon-name-part-type="species" reg="rupestre">rupestre</tp:taxon-name-part></tp:taxon-name></italic> calcicolous fringe, 14 Nov 2012, G. Corriol <italic>GC12111407</italic> (BBF, as <italic><tp:taxon-name><tp:taxon-name-part taxon-name-part-type="genus" reg="Dermoloma">D.</tp:taxon-name-part><tp:taxon-name-part taxon-name-part-type="species" reg="cuneifolium">cuneifolium</tp:taxon-name-part></tp:taxon-name></italic>); • Hautes-Pyrénées, Sariac-Magnoac, coord. <named-content xmlns:xlink="http://www.w3.org/1999/xlink" content-type="dwc:verbatimCoordinates" xlink:type="simple"><named-content content-type="geo-json" specific-use="{&#34;type&#34;:&#34;Point&#34;,&#34;coordinates&#34;:[0.553889,43.311944]}" id="NCID0EOMAK" xlink:type="simple">43°18'43"N, 00°33'14"E</named-content></named-content>, marly grazed pasture (<italic>Mesobromion</italic>), 23 Nov 2016, G. Corriol <italic>GC16112316</italic> (BBF); ibid., 23 Nov 2016, G. Corriol <italic>GC16112315</italic> (BBF); • Pas-de-Calais, Noeux-les-Auxi, Réserve Naturelle Régionale des Riez du Mont de Boffles, coord. <named-content xmlns:xlink="http://www.w3.org/1999/xlink" content-type="dwc:verbatimCoordinates" xlink:type="simple"><named-content content-type="geo-json" specific-use="{&#34;type&#34;:&#34;Point&#34;,&#34;coordinates&#34;:[2.198611,50.246389]}" id="NCID0EBNAK" xlink:type="simple">50°14'47"N, 02°11'55"E</named-content></named-content>, grazed calcareous meadow, 15 Oct 2004, C. Lécuru <italic>CL/F04.168</italic> (LIP, as <italic><tp:taxon-name><tp:taxon-name-part taxon-name-part-type="genus" reg="Dermoloma">D.</tp:taxon-name-part><tp:taxon-name-part taxon-name-part-type="species" reg="cuneifolium">cuneifolium</tp:taxon-name-part></tp:taxon-name></italic>); • ibid., 6 Nov 2004, R. Courtecuisse <italic>RC/F04.090</italic> (LIP, as <italic><tp:taxon-name><tp:taxon-name-part taxon-name-part-type="genus" reg="Dermoloma">D.</tp:taxon-name-part><tp:taxon-name-part taxon-name-part-type="species" reg="cuneifolium">cuneifolium</tp:taxon-name-part></tp:taxon-name></italic>); • Pas-de-Calais, Neufchâtel-Hardelot, coord. <named-content xmlns:xlink="http://www.w3.org/1999/xlink" content-type="dwc:verbatimCoordinates" xlink:type="simple"><named-content content-type="geo-json" specific-use="{&#34;type&#34;:&#34;Point&#34;,&#34;coordinates&#34;:[1.609722,50.610833]}" id="NCID0EDOAK" xlink:type="simple">50°36'39"N, 01°36'35"E</named-content></named-content>, réserve naturelle du Mont-Saint-Frieux, calcareous grassland, 9 Nov 2014, P.-A. Moreau <italic>PAM14110906</italic> (LIP, as <tp:taxon-name><tp:taxon-name-part taxon-name-part-type="genus" reg="Dermoloma">D.</tp:taxon-name-part><tp:taxon-name-part taxon-name-part-type="uncertainty-rank">cf.</tp:taxon-name-part><tp:taxon-name-part taxon-name-part-type="species" reg="cuneifolium">cuneifolium</tp:taxon-name-part></tp:taxon-name>); • ibid., 9 Nov 2014, P.-A. Moreau <italic>PAM14110908</italic> (LIP, as <tp:taxon-name><tp:taxon-name-part taxon-name-part-type="genus" reg="Dermoloma">D.</tp:taxon-name-part><tp:taxon-name-part taxon-name-part-type="uncertainty-rank">cf.</tp:taxon-name-part><tp:taxon-name-part taxon-name-part-type="species" reg="cuneifolium">cuneifolium</tp:taxon-name-part></tp:taxon-name>); • Pas-de-Calais, Wavrans-sur-l’Aa, Réserve naturelle nationale des Coteaux de Wavrans, coord. <named-content xmlns:xlink="http://www.w3.org/1999/xlink" content-type="dwc:verbatimCoordinates" xlink:type="simple"><named-content content-type="geo-json" specific-use="{&#34;type&#34;:&#34;Point&#34;,&#34;coordinates&#34;:[2.139722,50.687778]}" id="NCID0EJPAK" xlink:type="simple">50°41'16"N, 02°08'23"E</named-content></named-content>, dry calcareous grassland, 9 Nov 2016, D. Huart and P.-A. Moreau <italic>PAM16110902</italic> (LIP, as <tp:taxon-name><tp:taxon-name-part taxon-name-part-type="genus" reg="Dermoloma">D.</tp:taxon-name-part><tp:taxon-name-part taxon-name-part-type="species" reg="cuneifolium">cuneifolium</tp:taxon-name-part><tp:taxon-name-part taxon-name-part-type="infraspecific-rank">var.</tp:taxon-name-part><tp:taxon-name-part taxon-name-part-type="variety" reg="punctipes">punctipes</tp:taxon-name-part></tp:taxon-name>); • Savoie, Billième, forêt de Lierre, coord. <named-content xmlns:xlink="http://www.w3.org/1999/xlink" content-type="dwc:verbatimCoordinates" xlink:type="simple"><named-content content-type="geo-json" specific-use="{&#34;type&#34;:&#34;Point&#34;,&#34;coordinates&#34;:[2.602222,49.332500]}" id="NCID0EEQAK" xlink:type="simple">49°19'57"N, 02°36'08"E</named-content></named-content>, calcareous ground under <italic><tp:taxon-name><tp:taxon-name-part taxon-name-part-type="genus" reg="Buxus">Buxus</tp:taxon-name-part></tp:taxon-name></italic> with <italic><tp:taxon-name><tp:taxon-name-part taxon-name-part-type="genus" reg="Quercus">Quercus</tp:taxon-name-part><tp:taxon-name-part taxon-name-part-type="species" reg="pubescens">pubescens</tp:taxon-name-part></tp:taxon-name></italic>, 23 Oct 2000, M. Durand and P.-A. Moreau <italic>PAM00102305</italic> (LIP, as <italic><tp:taxon-name><tp:taxon-name-part taxon-name-part-type="genus" reg="Dermoloma">D.</tp:taxon-name-part><tp:taxon-name-part taxon-name-part-type="species" reg="atrocinereum">atrocinereum</tp:taxon-name-part></tp:taxon-name></italic>). Germany • Baden-Württemberg, Justingen, Schachenheide, coord. <named-content xmlns:xlink="http://www.w3.org/1999/xlink" content-type="dwc:verbatimCoordinates" xlink:type="simple"><named-content content-type="geo-json" specific-use="{&#34;type&#34;:&#34;Point&#34;,&#34;coordinates&#34;:[9.673611,48.409722]}" id="NCID0EURAK" xlink:type="simple">48°24'35"N, 09°40'25"E</named-content></named-content>, terrestrial in semi-natural grassland, 2 Oct 2021, S. Adamčík (<abbrev xmlns:xlink="http://www.w3.org/1999/xlink" xlink:title="Slovak Academy of Sciences" id="ABBRID0EZRAK" xlink:type="simple">SAV</abbrev> F-20861); • ibid., 2 Oct 2021, S. Adamčík (<abbrev xmlns:xlink="http://www.w3.org/1999/xlink" xlink:title="Slovak Academy of Sciences" id="ABBRID0E4RAK" xlink:type="simple">SAV</abbrev> F-20866); • ibid., 2 Oct 2021, S. Adamčík (<abbrev xmlns:xlink="http://www.w3.org/1999/xlink" xlink:title="Slovak Academy of Sciences" id="ABBRID0EBSAK" xlink:type="simple">SAV</abbrev> F-20877); • ibid., 2 Oct 2021, M. Caboň (<abbrev xmlns:xlink="http://www.w3.org/1999/xlink" xlink:title="Slovak Academy of Sciences" id="ABBRID0EFSAK" xlink:type="simple">SAV</abbrev> F-20883); • ibid., 3 Oct 2021, M. Caboň (<abbrev xmlns:xlink="http://www.w3.org/1999/xlink" xlink:title="Slovak Academy of Sciences" id="ABBRID0EJSAK" xlink:type="simple">SAV</abbrev> F-20896); Kalkbruch, Schöpsatal, coord. <named-content xmlns:xlink="http://www.w3.org/1999/xlink" content-type="dwc:verbatimCoordinates" xlink:type="simple"><named-content content-type="geo-json" specific-use="{&#34;type&#34;:&#34;Point&#34;,&#34;coordinates&#34;:[14.948611,51.216667]}" id="NCID0EQSAK" xlink:type="simple">51°13'00"N, 14°56'55"E</named-content></named-content>, 5 Oct 2022, under deciduos trees (<italic><tp:taxon-name><tp:taxon-name-part taxon-name-part-type="genus" reg="Acer">Acer</tp:taxon-name-part></tp:taxon-name></italic> sp., <italic><tp:taxon-name><tp:taxon-name-part taxon-name-part-type="genus" reg="Populus">Populus</tp:taxon-name-part><tp:taxon-name-part taxon-name-part-type="species" reg="tremula">tremula</tp:taxon-name-part></tp:taxon-name></italic>, <italic><tp:taxon-name><tp:taxon-name-part taxon-name-part-type="genus" reg="Betula">Betula</tp:taxon-name-part><tp:taxon-name-part taxon-name-part-type="species" reg="pendula">pendula</tp:taxon-name-part></tp:taxon-name></italic>) on limestone, A. Karich and R. Ullrich <italic>IHI-22Der04</italic> (<abbrev xmlns:xlink="http://www.w3.org/1999/xlink" xlink:title="Slovak Academy of Sciences" id="ABBRID0EUTAK" xlink:type="simple">SAV</abbrev> F-23435); • Rheinland-Pfalz, Brauweiler, Wingertsberg, elev. 250 m, coord. <named-content xmlns:xlink="http://www.w3.org/1999/xlink" content-type="dwc:verbatimCoordinates" xlink:type="simple"><named-content content-type="geo-json" specific-use="{&#34;type&#34;:&#34;Point&#34;,&#34;coordinates&#34;:[7.487778,49.821667]}" id="NCID0E2TAK" xlink:type="simple">49°49'18"N, 07°29'16"E</named-content></named-content>, terrestrial in seimi-natural grassland, 9 Nov 2019, H. Terlutte (<abbrev xmlns:xlink="http://www.w3.org/1999/xlink" xlink:title="Slovak Academy of Sciences" id="ABBRID0EAUAK" xlink:type="simple">SAV</abbrev> F-20565); • Rheinland-Pfalz, Heimberg, elev. 265 m, coord. <named-content xmlns:xlink="http://www.w3.org/1999/xlink" content-type="dwc:verbatimCoordinates" xlink:type="simple"><named-content content-type="geo-json" specific-use="{&#34;type&#34;:&#34;Point&#34;,&#34;coordinates&#34;:[7.735000,49.810278]}" id="NCID0EHUAK" xlink:type="simple">49°48'37"N, 07°44'06"E</named-content></named-content>, terrestrial in semi-natural grassland, 10 Nov 2019, S. Adamčík (<abbrev xmlns:xlink="http://www.w3.org/1999/xlink" xlink:title="Slovak Academy of Sciences" id="ABBRID0EMUAK" xlink:type="simple">SAV</abbrev> F-20551); • ibid., 10 Nov 2019, S. Adamčík (<abbrev xmlns:xlink="http://www.w3.org/1999/xlink" xlink:title="Slovak Academy of Sciences" id="ABBRID0EQUAK" xlink:type="simple">SAV</abbrev> F-20552); Rheinland-Pfalz, Sobernheim, elev. 215 m, coord. <named-content xmlns:xlink="http://www.w3.org/1999/xlink" content-type="dwc:verbatimCoordinates" xlink:type="simple"><named-content content-type="geo-json" specific-use="{&#34;type&#34;:&#34;Point&#34;,&#34;coordinates&#34;:[7.676389,49.788333]}" id="NCID0EXUAK" xlink:type="simple">49°47'18"N, 07°40'35"E</named-content></named-content>, terrestrial on semi-natural grassland, 9 Nov 2019, F. Hampe (<abbrev xmlns:xlink="http://www.w3.org/1999/xlink" xlink:title="Slovak Academy of Sciences" id="ABBRID0E3UAK" xlink:type="simple">SAV</abbrev> F-20523); • ibid., 9 Nov 2019, S. Adamčík (<abbrev xmlns:xlink="http://www.w3.org/1999/xlink" xlink:title="Slovak Academy of Sciences" id="ABBRID0EAVAK" xlink:type="simple">SAV</abbrev> F-20528). Hungary • Fejér, Magyaralmás, coord. <named-content xmlns:xlink="http://www.w3.org/1999/xlink" content-type="dwc:verbatimCoordinates" xlink:type="simple"><named-content content-type="geo-json" specific-use="{&#34;type&#34;:&#34;Point&#34;,&#34;coordinates&#34;:[18.311667,47.324167]}" id="NCID0EHVAK" xlink:type="simple">47°19'27"N, 18°18'42"E</named-content></named-content>, in <italic><tp:taxon-name><tp:taxon-name-part taxon-name-part-type="genus" reg="Pinus">Pinus</tp:taxon-name-part><tp:taxon-name-part taxon-name-part-type="species" reg="nigra">nigra</tp:taxon-name-part></tp:taxon-name></italic> plantation on dolomite bedrock, 8 Nov 2020, A. Koszka <italic>FP-2020-11-08-1</italic> (ELTE). Italy • Marche, Monte Grino, Piobbico (PU), grassy area close to <italic><tp:taxon-name><tp:taxon-name-part taxon-name-part-type="genus" reg="Cedrus">Cedrus</tp:taxon-name-part><tp:taxon-name-part taxon-name-part-type="species" reg="atlantica">atlantica</tp:taxon-name-part></tp:taxon-name></italic> trees, 22 Oct 2006, G. Consiglio and M. Maletti <italic>GC06186</italic> (AMB, holotype of <tp:taxon-name><tp:taxon-name-part taxon-name-part-type="genus" reg="Dermoloma">D.</tp:taxon-name-part><tp:taxon-name-part taxon-name-part-type="species" reg="pragense">pragense</tp:taxon-name-part><tp:taxon-name-part taxon-name-part-type="infraspecific-rank">f.</tp:taxon-name-part><tp:taxon-name-part taxon-name-part-type="form" reg="obscurum">obscurum</tp:taxon-name-part></tp:taxon-name>); • Sardinia, Tempio Pausania, in a grassy area, 29 Dec 2003, M. Contu <italic>AV 14562003</italic> (TO, as <italic><tp:taxon-name><tp:taxon-name-part taxon-name-part-type="genus" reg="Dermoloma">D.</tp:taxon-name-part><tp:taxon-name-part taxon-name-part-type="species" reg="fuscobrunneum">fuscobrunneum</tp:taxon-name-part></tp:taxon-name></italic>); • Susà, Pegrine (TN), among grass, 30 Nov 1993, G. Consiglio, G. Marasca and B. Oss-Emer <italic>GC93318</italic> (AMB, holotype of <italic><tp:taxon-name><tp:taxon-name-part taxon-name-part-type="genus" reg="Dermoloma">D.</tp:taxon-name-part><tp:taxon-name-part taxon-name-part-type="species" reg="longibasidiatum">longibasidiatum</tp:taxon-name-part></tp:taxon-name></italic>). Norway • Akershus, Asker, Elnestangen SW, coord. <named-content xmlns:xlink="http://www.w3.org/1999/xlink" content-type="dwc:verbatimCoordinates" xlink:type="simple"><named-content content-type="geo-json" specific-use="{&#34;type&#34;:&#34;Point&#34;,&#34;coordinates&#34;:[10.493889,59.799444]}" id="NCID0EUXAK" xlink:type="simple">59°47'58"N, 10°29'38"E</named-content></named-content>, margin of <italic><tp:taxon-name><tp:taxon-name-part taxon-name-part-type="genus" reg="Tilia">Tilia</tp:taxon-name-part></tp:taxon-name></italic> forest on calcareous soil, 2 Oct 2015, T. E. Brandrud and B. Dima <italic>DB5880</italic> (ELTE), duplicate <italic>TEB644-15</italic> (O). Slovakia • Kremnické vrchy Mts., pasture 0.5 km W of Tajov, elev. 600 m, coord. <named-content xmlns:xlink="http://www.w3.org/1999/xlink" content-type="dwc:verbatimCoordinates" xlink:type="simple"><named-content content-type="geo-json" specific-use="{&#34;type&#34;:&#34;Point&#34;,&#34;coordinates&#34;:[19.058611,48.748333]}" id="NCID0EHYAK" xlink:type="simple">48°44'54"N, 19°03'31"E</named-content></named-content>, terrestrial on pasture, 25 Oct 2020, M. Caboň (<abbrev xmlns:xlink="http://www.w3.org/1999/xlink" xlink:title="Slovak Academy of Sciences" id="ABBRID0EMYAK" xlink:type="simple">SAV</abbrev> F-20844); • Laborecká vrchovina Mts., 1.5 km NNE of Svetlice, elev. 390 m, coord. <named-content xmlns:xlink="http://www.w3.org/1999/xlink" content-type="dwc:verbatimCoordinates" xlink:type="simple"><named-content content-type="geo-json" specific-use="{&#34;type&#34;:&#34;Point&#34;,&#34;coordinates&#34;:[22.043889,49.184167]}" id="NCID0ETYAK" xlink:type="simple">49°11'03"N, 22°02'38"E</named-content></named-content>, terrestrial on pasture, 21 Sep 2006, S. Adamčík (<abbrev xmlns:xlink="http://www.w3.org/1999/xlink" xlink:title="Slovak Academy of Sciences" id="ABBRID0EYYAK" xlink:type="simple">SAV</abbrev> F-4150); • ibid., 23 Oct 2007, S. Adamčík (<abbrev xmlns:xlink="http://www.w3.org/1999/xlink" xlink:title="Slovak Academy of Sciences" id="ABBRID0E3YAK" xlink:type="simple">SAV</abbrev> F-4138); • Levočské vrchy Mts., 1.5 km NEE of Bijacovce, elev. 650–700 m, coord. <named-content xmlns:xlink="http://www.w3.org/1999/xlink" content-type="dwc:verbatimCoordinates" xlink:type="simple"><named-content content-type="geo-json" specific-use="{&#34;type&#34;:&#34;Point&#34;,&#34;coordinates&#34;:[20.820000,49.030278]}" id="NCID0EDZAK" xlink:type="simple">49°01'49"N, 20°49'12"E</named-content></named-content>, terrestrial under <italic><tp:taxon-name><tp:taxon-name-part taxon-name-part-type="genus" reg="Larix">Larix</tp:taxon-name-part><tp:taxon-name-part taxon-name-part-type="species" reg="decidua">decidua</tp:taxon-name-part></tp:taxon-name></italic> and <italic><tp:taxon-name><tp:taxon-name-part taxon-name-part-type="genus" reg="Picea">Picea</tp:taxon-name-part><tp:taxon-name-part taxon-name-part-type="species" reg="abies">abies</tp:taxon-name-part></tp:taxon-name></italic>, 25 Sep 2004, S. Adamčík (<abbrev xmlns:xlink="http://www.w3.org/1999/xlink" xlink:title="Slovak Academy of Sciences" id="ABBRID0E5ZAK" xlink:type="simple">SAV</abbrev> F-4148). United Kingdom • Wales, Pembrokeshire, Upton Castle, coord. <named-content xmlns:xlink="http://www.w3.org/1999/xlink" content-type="dwc:verbatimCoordinates" xlink:type="simple"><named-content content-type="geo-json" specific-use="{&#34;type&#34;:&#34;Point&#34;,&#34;coordinates&#34;:[4.865833,51.706111]}" id="NCID0EF1AK" xlink:type="simple">51°42'22"N, 04°51'57"E</named-content></named-content>, terrestrial in lawn, 26 Oct 2014, D. Harries (<abbrev xmlns:xlink="http://www.w3.org/1999/xlink" xlink:title="Slovak Academy of Sciences" id="ABBRID0EK1AK" xlink:type="simple">SAV</abbrev> F-4417).</p></tp:treatment-sec><tp:treatment-sec sec-type="notes" id="SECID0EO1AK"><title>Notes.</title><p><italic><tp:taxon-name><tp:taxon-name-part taxon-name-part-type="genus" reg="Dermoloma">Dermoloma</tp:taxon-name-part><tp:taxon-name-part taxon-name-part-type="species" reg="atrocinereum">atrocinereum</tp:taxon-name-part></tp:taxon-name></italic> is a member of <tp:taxon-name><tp:taxon-name-part taxon-name-part-type="genus" reg="Dermoloma">D.</tp:taxon-name-part><tp:taxon-name-part taxon-name-part-type="infraspecific-rank">subgenus</tp:taxon-name-part><tp:taxon-name-part taxon-name-part-type="subgenus" reg="Dermoloma">Dermoloma</tp:taxon-name-part></tp:taxon-name>, section <tp:taxon-name><tp:taxon-name-part taxon-name-part-type="genus" reg="Dermoloma"/><tp:taxon-name-part taxon-name-part-type="section" reg="Dermoloma">Dermoloma</tp:taxon-name-part></tp:taxon-name>. It has the largest and sturdiest basidiomata within the subgenus with typically broadly conical and obtusely umbonate pilei features conducive to field identification. Other similar species have shorter basidia. The conical pilei are reminiscent of the field appearance of <italic><tp:taxon-name><tp:taxon-name-part taxon-name-part-type="genus" reg="Dermoloma">D.</tp:taxon-name-part><tp:taxon-name-part taxon-name-part-type="species" reg="bellerianum">bellerianum</tp:taxon-name-part></tp:taxon-name></italic>, but the spores of this species are narrower (Q &gt; 1.6). Members of section <tp:taxon-name><tp:taxon-name-part taxon-name-part-type="genus" reg="Dermoloma"/><tp:taxon-name-part taxon-name-part-type="section" reg="Dermoloma">Dermoloma</tp:taxon-name-part></tp:taxon-name> show relatively short genetic distances with low support at higher rank nodes in the tree (Fig. <xref ref-type="fig" rid="F2">2</xref>), which do not allow to specify further relationships for <italic><tp:taxon-name><tp:taxon-name-part taxon-name-part-type="genus" reg="Dermoloma">D.</tp:taxon-name-part><tp:taxon-name-part taxon-name-part-type="species" reg="atrocinereum">atrocinereum</tp:taxon-name-part></tp:taxon-name></italic>. The taxonomic concept of this species was recognized by <xref ref-type="bibr" rid="B82">Sánchez-García et al. (2021)</xref> by position of the neotype sequence in the phylogeny. <italic><tp:taxon-name><tp:taxon-name-part taxon-name-part-type="genus" reg="Dermoloma">Dermoloma</tp:taxon-name-part><tp:taxon-name-part taxon-name-part-type="species" reg="atrocinereum">atrocinereum</tp:taxon-name-part></tp:taxon-name></italic> was originally described from a pine forest in Germany. We show that it has a broader ecology, including deciduous forests and grasslands. It is one of the most common species in the genus.</p></tp:treatment-sec><tp:treatment-sec><!--Section generated to contain objects referenced in tp:taxon-treatment.--><fig id="F10" position="float" orientation="portrait"><object-id xmlns:xlink="http://www.w3.org/1999/xlink" content-type="doi" xlink:type="simple">10.3897/imafungus.16.157337.figure10</object-id><object-id xmlns:xlink="http://www.w3.org/1999/xlink" content-type="arpha" xlink:type="simple">8213DCAD-C028-51B2-BB86-3F8FAC578EF7</object-id><label>Figure 10.</label><caption><p>Basidiomata of <italic><tp:taxon-name><tp:taxon-name-part taxon-name-part-type="genus" reg="Dermoloma">Dermoloma</tp:taxon-name-part></tp:taxon-name></italic> in field appearance. <bold>a</bold><italic><tp:taxon-name><tp:taxon-name-part taxon-name-part-type="genus" reg="Dermoloma">Dermoloma</tp:taxon-name-part><tp:taxon-name-part taxon-name-part-type="species" reg="angustisporum">angustisporum</tp:taxon-name-part></tp:taxon-name></italic> (<abbrev xmlns:xlink="http://www.w3.org/1999/xlink" xlink:title="Slovak Academy of Sciences" id="ABBRID0EG1AI" xlink:type="simple">SAV</abbrev> F-20343, holotype), photo S. Jančovičová; <bold>b, c</bold><italic><tp:taxon-name><tp:taxon-name-part taxon-name-part-type="genus" reg="Dermoloma">Dermoloma</tp:taxon-name-part><tp:taxon-name-part taxon-name-part-type="species" reg="appalachianum">appalachianum</tp:taxon-name-part></tp:taxon-name></italic> (TENN-F-076604), photo D. Grootmyers; <bold>d</bold><italic><tp:taxon-name><tp:taxon-name-part taxon-name-part-type="genus" reg="Dermoloma">Dermoloma</tp:taxon-name-part><tp:taxon-name-part taxon-name-part-type="species" reg="applanatum">applanatum</tp:taxon-name-part></tp:taxon-name></italic> (<abbrev xmlns:xlink="http://www.w3.org/1999/xlink" xlink:title="Slovak Academy of Sciences" id="ABBRID0EE2AI" xlink:type="simple">SAV</abbrev> F-4415, holotype), photo D. Harries; <bold>e</bold><italic><tp:taxon-name><tp:taxon-name-part taxon-name-part-type="genus" reg="Dermoloma">Dermoloma</tp:taxon-name-part><tp:taxon-name-part taxon-name-part-type="species" reg="applanatum">applanatum</tp:taxon-name-part></tp:taxon-name></italic> (<abbrev xmlns:xlink="http://www.w3.org/1999/xlink" xlink:title="Slovak Academy of Sciences" id="ABBRID0EV2AI" xlink:type="simple">SAV</abbrev> F-4419), photo D. Harries; <bold>f</bold><italic><tp:taxon-name><tp:taxon-name-part taxon-name-part-type="genus" reg="Dermoloma">Dermoloma</tp:taxon-name-part><tp:taxon-name-part taxon-name-part-type="species" reg="atrocinereum">atrocinereum</tp:taxon-name-part></tp:taxon-name></italic> [BBF (<italic>GC16112316</italic>)], photo G. Corriol; <bold>g</bold><italic><tp:taxon-name><tp:taxon-name-part taxon-name-part-type="genus" reg="Dermoloma">Dermoloma</tp:taxon-name-part><tp:taxon-name-part taxon-name-part-type="species" reg="atrocinereum">atrocinereum</tp:taxon-name-part></tp:taxon-name></italic> (<abbrev xmlns:xlink="http://www.w3.org/1999/xlink" xlink:title="Slovak Academy of Sciences" id="ABBRID0EV3AI" xlink:type="simple">SAV</abbrev> F-20523), photo S. Jančovičová. Scale bar: 10 mm.</p></caption><graphic xmlns:xlink="http://www.w3.org/1999/xlink" xlink:href="imafungus-16-e157337-g010.jpg" position="float" orientation="portrait" xlink:type="simple" id="oo_1370784.jpg"><uri content-type="original_file" xlink:type="simple">https://binary.pensoft.net/fig/1370784</uri></graphic></fig><fig id="F2" position="float" orientation="portrait"><object-id xmlns:xlink="http://www.w3.org/1999/xlink" content-type="doi" xlink:type="simple">10.3897/imafungus.16.157337.figure2</object-id><object-id xmlns:xlink="http://www.w3.org/1999/xlink" content-type="arpha" xlink:type="simple">BD88E9F3-8F66-5F5B-8D8D-B491121E92C5</object-id><label>Figure 2.</label><caption><p>Phylogram generated by ML analysis based on combined sequence data of <abbrev xmlns:xlink="http://www.w3.org/1999/xlink" xlink:title="internal transcribed spacer regions of nuclear ribosomal DNA" id="ABBRID0EDNAG" xlink:type="simple">ITS</abbrev>, <abbrev xmlns:xlink="http://www.w3.org/1999/xlink" xlink:title="nuclear ribosomal large subunit" id="ABBRID0EHNAG" xlink:type="simple">LSU</abbrev>, <italic><abbrev xmlns:xlink="http://www.w3.org/1999/xlink" xlink:title="first largest subunit of RNA polymerase II" id="ABBRID0EMNAG" xlink:type="simple">rpb1</abbrev></italic>, <italic><abbrev xmlns:xlink="http://www.w3.org/1999/xlink" xlink:title="second largest subunit of RNA polymerase II" id="ABBRID0ERNAG" xlink:type="simple">rpb2</abbrev></italic>, <italic>mcm7</italic> and <italic>tef1a</italic> showing phylogenetic relationships within genus <italic><tp:taxon-name><tp:taxon-name-part taxon-name-part-type="genus" reg="Dermoloma">Dermoloma</tp:taxon-name-part></tp:taxon-name></italic>. ML bootstrap support values greater or equal to 50% and Bayesian posterior probabilities greater or equal to 0.90 are indicated above or below the nodes. Sequences originating from type collections are labelled in red and bold.</p></caption><graphic xmlns:xlink="http://www.w3.org/1999/xlink" xlink:href="imafungus-16-e157337-g002.jpg" position="float" orientation="portrait" xlink:type="simple" id="oo_1370776.jpg"><uri content-type="original_file" xlink:type="simple">https://binary.pensoft.net/fig/1370776</uri></graphic></fig></tp:treatment-sec><ref-list><ref id="B19"><mixed-citation xmlns:xlink="http://www.w3.org/1999/xlink" xlink:type="simple"><person-group><name name-style="western"><surname>Contu</surname><given-names>M</given-names></name><name name-style="western"><surname>Consiglio</surname><given-names>G</given-names></name><name name-style="western"><surname>Setti</surname><given-names>L</given-names></name></person-group> (<year>2008</year>) <article-title>Studi sul genere <italic><tp:taxon-name><tp:taxon-name-part taxon-name-part-type="genus">Dermoloma</tp:taxon-name-part></tp:taxon-name></italic> (<italic><tp:taxon-name><tp:taxon-name-part taxon-name-part-type="phylum">Basidiomycota</tp:taxon-name-part></tp:taxon-name></italic>, <italic><tp:taxon-name><tp:taxon-name-part taxon-name-part-type="family">Tricholomataceae</tp:taxon-name-part></tp:taxon-name></italic>).</article-title><source>Micologia e Vegetazione Mediterranea</source><volume>22</volume>(<issue>2</issue>): <fpage>83</fpage>–<lpage>118</lpage>.</mixed-citation></ref><ref id="B82"><mixed-citation xmlns:xlink="http://www.w3.org/1999/xlink" xlink:type="simple"><person-group><name name-style="western"><surname>Sánchez-García</surname><given-names>M</given-names></name><name name-style="western"><surname>Adamčíková</surname><given-names>K</given-names></name><etal/></person-group> (<year>2021</year>) <article-title>The genus <italic><tp:taxon-name><tp:taxon-name-part taxon-name-part-type="genus">Dermoloma</tp:taxon-name-part></tp:taxon-name></italic> is more diverse than expected and forms a monophyletic lineage in the <italic><tp:taxon-name><tp:taxon-name-part taxon-name-part-type="family">Tricholomataceae</tp:taxon-name-part></tp:taxon-name></italic>.</article-title><source>Mycological Progress</source><volume>20</volume>: <fpage>11</fpage>–<lpage>25</lpage>. <ext-link xlink:href="10.1007/s11557-020-01651-y" ext-link-type="doi" xlink:type="simple">https://doi.org/10.1007/s11557-020-01651-y</ext-link></mixed-citation></ref></ref-list></tp:taxon-treatment>
