# Supplementary material for: ﻿A phylogenetic and morphological study of the genus Dermoloma (Agaricales, Tricholomataceae) in Europe and North America exposes inefficiency of opportunistic species descriptions
Source: IMA Fungus. 2025 Jul 10;16:e157337. doi: 10.3897/imafungus.16.157337 (PMC12272084; doi:10.3897/imafungus.16.157337)
Supplement: XML Treatment for Dermoloma bellerianum [file imafungus.16.157337-treatment6.xml]

<!DOCTYPE tp:taxon-treatment
  PUBLIC "-//TaxonX//DTD Taxonomic Treatment Publishing DTD v0 20100105//EN" "tax-treatment-NSO.dtd">
<tp:taxon-treatment xmlns:tp="http://www.plazi.org/taxpub"><tp:treatment-meta><kwd-group><label>Taxon classification</label><kwd>
                  <named-content content-type="kingdom">Animalia</named-content>
                </kwd><kwd>
                  <named-content content-type="order">Agaricales</named-content>
                </kwd><kwd>
                  <named-content content-type="family">Tricholomataceae</named-content>
                </kwd></kwd-group><mixed-citation publication-type="journal"><person-group><name><surname>Adamčíková</surname><given-names>Katarína</given-names></name><name><surname>Kiran</surname><given-names>Munazza</given-names></name><name><surname>Caboň</surname><given-names>Miroslav</given-names></name><name><surname>Matheny</surname><given-names>Brandon P.</given-names></name><name><surname>Sánchez-García</surname><given-names>Marisol</given-names></name><name><surname>Arnolds</surname><given-names>Eef</given-names></name><name><surname>Caboňová</surname><given-names>Michaela</given-names></name><name><surname>Corriol</surname><given-names>Gilles</given-names></name><name><surname>Dima</surname><given-names>Bálint</given-names></name><name><surname>Friebes</surname><given-names>Gernot</given-names></name><name><surname>Griffith</surname><given-names>Gareth W.</given-names></name><name><surname>Grootmyers</surname><given-names>Django</given-names></name><name><surname>Harries</surname><given-names>David</given-names></name><name><surname>Karich</surname><given-names>Alexander</given-names></name><name><surname>Mešić</surname><given-names>Armin</given-names></name><name><surname>Mihaljevič</surname><given-names>Martin</given-names></name><name><surname>Moreau</surname><given-names>Pierre-Arthur</given-names></name><name><surname>Pošta</surname><given-names>Ana</given-names></name><name><surname>Shapkin</surname><given-names>Vasilii</given-names></name><name><surname>Tkalčec</surname><given-names>Zdenko</given-names></name><name><surname>Vizzini</surname><given-names>Alfredo</given-names></name><name><surname>Vondrovicová</surname><given-names>Lenka</given-names></name><name><surname>Adamčík</surname><given-names>Slavomir</given-names></name><name><surname>Jančovičová</surname><given-names>Soňa</given-names></name></person-group><article-title>﻿A phylogenetic and morphological study of the genus <italic><tp:taxon-name><tp:taxon-name-part taxon-name-part-type="genus" reg="Dermoloma">Dermoloma</tp:taxon-name-part></tp:taxon-name></italic> (<italic><tp:taxon-name><tp:taxon-name-part taxon-name-part-type="order">Agaricales</tp:taxon-name-part></tp:taxon-name></italic>, <italic><tp:taxon-name><tp:taxon-name-part taxon-name-part-type="family">Tricholomataceae</tp:taxon-name-part></tp:taxon-name></italic>) in Europe and North America exposes inefficiency of opportunistic species descriptions</article-title><source>IMA Fungus</source><day>10</day><month>07</month><year>2025</year><volume>16</volume><pub-id pub-id-type="doi">10.3897/imafungus.16.157337</pub-id></mixed-citation></tp:treatment-meta><tp:nomenclature><label>﻿</label><tp:taxon-name>
                <object-id xmlns:xlink="http://www.w3.org/1999/xlink" content-type="arpha" xlink:type="simple">E51177A8-9D29-57E2-804C-49CED158F4CD</object-id>
                <tp:taxon-name-part taxon-name-part-type="genus" reg="Dermoloma">Dermoloma</tp:taxon-name-part>
                <tp:taxon-name-part taxon-name-part-type="species" reg="bellerianum">bellerianum</tp:taxon-name-part>
                <object-id xmlns:xlink="http://www.w3.org/1999/xlink" content-type="mycobank" xlink:type="simple">444845</object-id>
              </tp:taxon-name><tp:taxon-authority>Bon, Doc. Mycol. 28(109–110): 6. 1998.</tp:taxon-authority><xref ref-type="fig" rid="F15">Figs 15a, b</xref><xref ref-type="fig" rid="F16">, 16</xref></tp:nomenclature><tp:treatment-sec sec-type="Holotype" id="SECID0EG6AK"><title>Holotype.</title><p>France • Pyrénées-Orientales, Ferrières, col de Spandelles, under <italic><tp:taxon-name><tp:taxon-name-part taxon-name-part-type="genus" reg="Buxus">Buxus</tp:taxon-name-part></tp:taxon-name></italic> (pastures?), 30 Sep 1972, Jean Beller <italic>Beller 912</italic> (LIP – only notes in M. Bon’s collection, material not located).</p></tp:treatment-sec><tp:treatment-sec sec-type="Epitype" id="SECID0EV6AK"><title>Epitype</title><p>(designated here MBT10022906): United Kingdom • Wales, Pembrokeshire, Upton Castle, coord. <named-content xmlns:xlink="http://www.w3.org/1999/xlink" content-type="dwc:verbatimCoordinates" xlink:type="simple"><named-content content-type="geo-json" specific-use="{&#34;type&#34;:&#34;Point&#34;,&#34;coordinates&#34;:[4.865833,51.706111]}" id="NCID0E56AK" xlink:type="simple">51°42'22"N, 04°51'57"E</named-content></named-content>, terrestrial in lawn, 26 Oct 2014, D. Harries (<abbrev xmlns:xlink="http://www.w3.org/1999/xlink" xlink:title="Slovak Academy of Sciences" id="ABBRID0EDABK" xlink:type="simple">SAV</abbrev> F-4416).</p></tp:treatment-sec><tp:treatment-sec sec-type="description" id="SECID0EHABK"><title>Distinguishing characters.</title><p>European species; basidiomata moderately large to large; stipes and lamellae pale white; spores narrow (Q &gt; 1.7), 2.9–3.4 μm wide.</p><p><bold><italic>Pileus</italic></bold> 13–31(–60) mm; convex to broadly conical; margin not striate, sometimes lobate; surface strongly radially rugulose and veined; color when young grayish brown (8F3), when mature near margin brownish gray (6C2) or ochraceous-gray (5B2), near center dark brown (6F3) to black, sometimes brownish ochraceous (6C3). <bold><italic>Stipe</italic></bold> 27–48(–70) × 3.5–8(–10) mm; cylindrical, narrowed towards the base, slightly flexuous; surface finely longitudinally striate, near lamellae pruinose, towards the base finely fibrillose to almost smooth, sometimes with fine darker gray squamules; color white to gray (B1) or brownish gray (6D2). <bold><italic>Lamellae</italic></bold> L = 38–50(–55), l = (0–)1–3(–7); 2.5–5 mm wide; adnexed or adnate-emarginate, sometimes decurrent with tooth; color almost white to yellowish white (4A2), sometimes gray (B1) to brownish gray (6C2); edges entire or serrulate, early eroded. <bold><italic>Context</italic></bold> first compact and elastic, later fragile in pileus; odor strongly farinaceous.</p><fig id="F15" position="float" orientation="portrait"><object-id xmlns:xlink="http://www.w3.org/1999/xlink" content-type="doi" xlink:type="simple">10.3897/imafungus.16.157337.figure15</object-id><object-id xmlns:xlink="http://www.w3.org/1999/xlink" content-type="arpha" xlink:type="simple">4D9E4ADB-3D1D-5362-B778-57E108B12B9B</object-id><label>Figure 15.</label><caption><p>Basidiomata of <italic><tp:taxon-name><tp:taxon-name-part taxon-name-part-type="genus" reg="Dermoloma">Dermoloma</tp:taxon-name-part></tp:taxon-name></italic> in field appearance. <bold>a</bold><italic><tp:taxon-name><tp:taxon-name-part taxon-name-part-type="genus" reg="Dermoloma">Dermoloma</tp:taxon-name-part><tp:taxon-name-part taxon-name-part-type="species" reg="bellerianum">bellerianum</tp:taxon-name-part></tp:taxon-name></italic> (<abbrev xmlns:xlink="http://www.w3.org/1999/xlink" xlink:title="Slovak Academy of Sciences" id="ABBRID0EKCBK" xlink:type="simple">SAV</abbrev> F-4416, epitype), photo D. Harries; <bold>b</bold><italic><tp:taxon-name><tp:taxon-name-part taxon-name-part-type="genus" reg="Dermoloma">Dermoloma</tp:taxon-name-part><tp:taxon-name-part taxon-name-part-type="species" reg="bellerianum">bellerianum</tp:taxon-name-part></tp:taxon-name></italic> [LIP (<italic>PAM05100303</italic>)], photo P.-A. Moreau; <bold>c</bold><italic><tp:taxon-name><tp:taxon-name-part taxon-name-part-type="genus" reg="Dermoloma">Dermoloma</tp:taxon-name-part><tp:taxon-name-part taxon-name-part-type="species" reg="carpathicum">carpathicum</tp:taxon-name-part></tp:taxon-name></italic> (<abbrev xmlns:xlink="http://www.w3.org/1999/xlink" xlink:title="Slovak Academy of Sciences" id="ABBRID0EKDBK" xlink:type="simple">SAV</abbrev> F-4268), photo S. Jančovičová; <bold>d</bold><italic><tp:taxon-name><tp:taxon-name-part taxon-name-part-type="genus" reg="Dermoloma">Dermoloma</tp:taxon-name-part><tp:taxon-name-part taxon-name-part-type="species" reg="carpathicum">carpathicum</tp:taxon-name-part></tp:taxon-name></italic> (<abbrev xmlns:xlink="http://www.w3.org/1999/xlink" xlink:title="Slovak Academy of Sciences" id="ABBRID0E2DBK" xlink:type="simple">SAV</abbrev> F-20805), photo S. Jančovičová; <bold>e</bold><italic><tp:taxon-name><tp:taxon-name-part taxon-name-part-type="genus" reg="Dermoloma">Dermoloma</tp:taxon-name-part><tp:taxon-name-part taxon-name-part-type="species" reg="compactum">compactum</tp:taxon-name-part></tp:taxon-name></italic> (<abbrev xmlns:xlink="http://www.w3.org/1999/xlink" xlink:title="Slovak Academy of Sciences" id="ABBRID0EMEBK" xlink:type="simple">SAV</abbrev> F-23421), holotype, photo G. Friebes; <bold>f, g</bold><italic><tp:taxon-name><tp:taxon-name-part taxon-name-part-type="genus" reg="Dermoloma">Dermoloma</tp:taxon-name-part><tp:taxon-name-part taxon-name-part-type="species" reg="compactum">compactum</tp:taxon-name-part></tp:taxon-name></italic> (<abbrev xmlns:xlink="http://www.w3.org/1999/xlink" xlink:title="Slovak Academy of Sciences" id="ABBRID0E4EBK" xlink:type="simple">SAV</abbrev> F-20794), photo S. Jančovičová. Scale bar: 10 mm.</p></caption><graphic xmlns:xlink="http://www.w3.org/1999/xlink" xlink:href="imafungus-16-e157337-g015.jpg" position="float" orientation="portrait" xlink:type="simple" id="oo_1370791.jpg"><uri content-type="original_file" xlink:type="simple">https://binary.pensoft.net/fig/1370791</uri></graphic></fig><p><bold><italic>Spores</italic></bold> (4.3–)5.1–5.6–6.1(–6.9) × (2.5–)2.9–3.2–3.4(–3.9) μm; narrowly ellipsoid to oblong, Q = (1.42–)1.64–1.79–1.93(–2.3); walls inamyloid, sometimes thick-walled and dextrinoid, hilar appendage ca. 1–1.5 μm long. <bold><italic>Basidia</italic></bold> (17–)20–23–26(–31) × (4–)5–5.7–6.5(–7.5) μm; clavate; number of sterigmata variable, most often 2 or 4 sterigmata, or mixture of these, occasionally with 3 and 1 sterigmata. <bold><italic>Basidioles</italic></bold> first cylindrical, then clavate, ca. 2.5–5.5 μm wide. <bold><italic>Marginal cells</italic></bold> (10–)12–16–20(–23) × (2–)2.5–3.9–5(–6) μm; usually clavate, sometimes obpyriform or cylindrical, rarely fusiform, sometimes lobate. <bold><italic>Pileipellis</italic></bold> 45–55 μm deep; suprapellis of mainly one, occasionally two layers of inflated cells; subpellis 13–18 μm deep, hardly differentiated, with irregularly oriented, puzzled, 4–12(–15) μm wide hyphae, sharply delimited from horizontally oriented hyphae in trama; hyphal terminations with brownish parietal pigments and without incrusted pigments, in subpellis with thickened walls up to 1 μm. Terminal cells near pileus margin (25–)34.5–45–55(–76) × (11–)16–20.5–25(–32) μm; usually sphaeropedunculate, sometimes obpyriform or clavate, rarely lageniform, fusiform or clavate-lageniform; subterminal cells usually narrower and branched, clavate or obpyriform, often with lateral swellings. Terminal cells near pileus center (20–)36.5–50–63(–89) × (9.5–)1 5–21–26(–36) μm; usually sphaeropedunculate, sometimes clavate or obpyriform; subterminal cells narrower or equally wide, often with lateral swellings or irregularly lobate. <bold><italic>Caulocystidia</italic></bold> (19–)28–44.2–60(–118) × (2.5–)4.6–6.7–9(–12) μm; clavate or cylindrical, rarely fusiform, usually not or only slightly flexuous, often clustered in small ascending fascicules, sometimes individual and repent; usually with slightly thickened walls up to 0.5 μm, often with crystalline or granulose yellow incrustations. <bold><italic>Clamp connections</italic></bold> present.</p><fig id="F16" position="float" orientation="portrait"><object-id xmlns:xlink="http://www.w3.org/1999/xlink" content-type="doi" xlink:type="simple">10.3897/imafungus.16.157337.figure16</object-id><object-id xmlns:xlink="http://www.w3.org/1999/xlink" content-type="arpha" xlink:type="simple">5694EB8F-EDF0-5E9F-8D35-3E03E8BF71AE</object-id><label>Figure 16.</label><caption><p><italic><tp:taxon-name><tp:taxon-name-part taxon-name-part-type="genus" reg="Dermoloma">Dermoloma</tp:taxon-name-part><tp:taxon-name-part taxon-name-part-type="species" reg="bellerianum">bellerianum</tp:taxon-name-part></tp:taxon-name></italic> (<abbrev xmlns:xlink="http://www.w3.org/1999/xlink" xlink:title="Slovak Academy of Sciences" id="ABBRID0E6IBK" xlink:type="simple">SAV</abbrev> F-4416, epitype), microscopic elements. <bold>a</bold> Spores; <bold>b</bold> caulocystidia; <bold>c</bold> basidia and basidioles; <bold>d</bold> marginal cells; <bold>e</bold> pileipellis elements near the pileus margin; <bold>f</bold> pileipellis elements near the pileus center. Scale bar: 5 µm for spores and 10 µm for other elements.</p></caption><graphic xmlns:xlink="http://www.w3.org/1999/xlink" xlink:href="imafungus-16-e157337-g016.jpg" position="float" orientation="portrait" xlink:type="simple" id="oo_1370792.jpg"><uri content-type="original_file" xlink:type="simple">https://binary.pensoft.net/fig/1370792</uri></graphic></fig></tp:treatment-sec><tp:treatment-sec sec-type="distribution" id="SECID0EUJBK"><title>Distribution and ecology.</title><p>Known from Croatia, France, Germany, Italy, Norway, Slovakia and Wales (United Kingdom); in semi-natural grasslands and deciduous forests on calcareous soil, mainly in temperate regions, so far sequence-verified north to the hemi-boreal SE Norway.</p></tp:treatment-sec><tp:treatment-sec sec-type="material" id="SECID0EZJBK"><title>Additional material studied.</title><p>Croatia • Zagreb, Maksimir, coord. <named-content xmlns:xlink="http://www.w3.org/1999/xlink" content-type="dwc:verbatimCoordinates" xlink:type="simple"><named-content content-type="geo-json" specific-use="{&#34;type&#34;:&#34;Point&#34;,&#34;coordinates&#34;:[15.990833,45.836389]}" id="NCID0ECKBK" xlink:type="simple">45°50'11"N, 15°59'27"E</named-content></named-content>, semi-natural grassland, 4 Nov 2003, M. Čerkez (CNF 1/3243). France • Hautes-Pyrénées, Castet de Gerde, coord. <named-content xmlns:xlink="http://www.w3.org/1999/xlink" content-type="dwc:verbatimCoordinates" xlink:type="simple"><named-content content-type="geo-json" specific-use="{&#34;type&#34;:&#34;Point&#34;,&#34;coordinates&#34;:[0.165000,43.059722]}" id="NCID0EKKBK" xlink:type="simple">43°03'35"N, 00°09'54"E</named-content></named-content>, <italic><tp:taxon-name><tp:taxon-name-part taxon-name-part-type="genus" reg="Brachypodium">Brachypodium</tp:taxon-name-part></tp:taxon-name></italic> fringe, 8 Dec 2012, G. Corriol <italic>GC12120807</italic> (BBF, as <italic><tp:taxon-name><tp:taxon-name-part taxon-name-part-type="genus" reg="Dermoloma">D.</tp:taxon-name-part><tp:taxon-name-part taxon-name-part-type="species" reg="atrocinereum">atrocinereum</tp:taxon-name-part></tp:taxon-name></italic>); • Nord, Loos, parc de la Faculté de pharmacie de Lille, coord. <named-content xmlns:xlink="http://www.w3.org/1999/xlink" content-type="dwc:verbatimCoordinates" xlink:type="simple"><named-content content-type="geo-json" specific-use="{&#34;type&#34;:&#34;Point&#34;,&#34;coordinates&#34;:[50.604444,3.040000]}" id="NCID0EGLBK" xlink:type="simple">03°02'24"N, 50°36'16"E</named-content></named-content>, calcareous grassland on rich soil, 3 Oct 2005, P.-A. Moreau <italic>PAM05100303</italic> (LIP); • Oise, Sacy-le-Grand, Marais de Sacy, sud de Saint Martin-Longueau, coord. <named-content xmlns:xlink="http://www.w3.org/1999/xlink" content-type="dwc:verbatimCoordinates" xlink:type="simple"><named-content content-type="geo-json" specific-use="{&#34;type&#34;:&#34;Point&#34;,&#34;coordinates&#34;:[2.602222,49.332500]}" id="NCID0EQLBK" xlink:type="simple">49°19'57"N, 02°36'08"E</named-content></named-content>, 3 Oct 2013, P. Clowez <italic>CL/F13.170</italic> (LIP). Germany • Baden-Württemberg, Justingen, Schachenheide, coord. <named-content xmlns:xlink="http://www.w3.org/1999/xlink" content-type="dwc:verbatimCoordinates" xlink:type="simple"><named-content content-type="geo-json" specific-use="{&#34;type&#34;:&#34;Point&#34;,&#34;coordinates&#34;:[9.673611,48.409722]}" id="NCID0E1LBK" xlink:type="simple">48°24'35"N, 09°40'25"E</named-content></named-content>, terrestrial in semi-natural grassland, 3 Oct 2021, M. Caboň (<abbrev xmlns:xlink="http://www.w3.org/1999/xlink" xlink:title="Slovak Academy of Sciences" id="ABBRID0E6LBK" xlink:type="simple">SAV</abbrev> F-20911). Italy • Emilia-Romagna, Poggio di Carviano (Grizzana Morandi BO), in an herbaceous clearing under <italic><tp:taxon-name><tp:taxon-name-part taxon-name-part-type="genus" reg="Cedrus">Cedrus</tp:taxon-name-part><tp:taxon-name-part taxon-name-part-type="species" reg="atlantica">atlantica</tp:taxon-name-part></tp:taxon-name></italic>, 31 Oct 1993, G. Consiglio <italic>GC93319</italic> (AMB 15101, as <italic><tp:taxon-name><tp:taxon-name-part taxon-name-part-type="genus" reg="Dermoloma">D.</tp:taxon-name-part><tp:taxon-name-part taxon-name-part-type="species" reg="pragense">pragense</tp:taxon-name-part></tp:taxon-name></italic>). Norway • Oppland, Gjøvik, Biri, Eriksrud NR, coord. <named-content xmlns:xlink="http://www.w3.org/1999/xlink" content-type="dwc:verbatimCoordinates" xlink:type="simple"><named-content content-type="geo-json" specific-use="{&#34;type&#34;:&#34;Point&#34;,&#34;coordinates&#34;:[10.638889,60.945278]}" id="NCID0E5MBK" xlink:type="simple">60°56'43"N, 10°38'20"E</named-content></named-content>, in calcareous <italic><tp:taxon-name><tp:taxon-name-part taxon-name-part-type="genus" reg="Tilia">Tilia</tp:taxon-name-part></tp:taxon-name></italic> forest, 10 Sep 2019, T. E. Brandrud and B. Dima <italic>TEB338b-19</italic> (O); • Østfold, Moss, Jeløy, Refsnesskogen, coord. <named-content xmlns:xlink="http://www.w3.org/1999/xlink" content-type="dwc:verbatimCoordinates" xlink:type="simple"><named-content content-type="geo-json" specific-use="{&#34;type&#34;:&#34;Point&#34;,&#34;coordinates&#34;:[10.613611,59.447500]}" id="NCID0EPNBK" xlink:type="simple">59°26'51"N, 10°36'49"E</named-content></named-content>, on rich soil with <italic><tp:taxon-name><tp:taxon-name-part taxon-name-part-type="genus" reg="Hygrocybe">Hygrocybe</tp:taxon-name-part></tp:taxon-name></italic> spp., 6 Sep 2011, T. Læssøe <italic>NOBAS2392-16</italic> (O-F-21095). Slovakia • Biele Karpaty Mts., 1.5 km E of Nová Bošáca, Blažejová Natural Monument, elev. 415 m, coord. <named-content xmlns:xlink="http://www.w3.org/1999/xlink" content-type="dwc:verbatimCoordinates" xlink:type="simple"><named-content content-type="geo-json" specific-use="{&#34;type&#34;:&#34;Point&#34;,&#34;coordinates&#34;:[17.817500,48.875833]}" id="NCID0EJOBK" xlink:type="simple">48°52'33"N, 17°49'03"E</named-content></named-content>, terrestrial on meadow, 27 Nov 2005, S. Jančovičová (<abbrev xmlns:xlink="http://www.w3.org/1999/xlink" xlink:title="Slovak Academy of Sciences" id="ABBRID0EOOBK" xlink:type="simple">SAV</abbrev> F-4143); • Poloniny Mts., 4 km N of Stakčín, pastures above the water reservoir Starina, elev. 380–420 m, coord. <named-content xmlns:xlink="http://www.w3.org/1999/xlink" content-type="dwc:verbatimCoordinates" xlink:type="simple"><named-content content-type="geo-json" specific-use="{&#34;type&#34;:&#34;Point&#34;,&#34;coordinates&#34;:[22.248889,49.045278]}" id="NCID0EVOBK" xlink:type="simple">49°02'43"N, 22°14'56"E</named-content></named-content>, terrestrial, 25 Sep 2017, M. Caboň (<abbrev xmlns:xlink="http://www.w3.org/1999/xlink" xlink:title="Slovak Academy of Sciences" id="ABBRID0E1OBK" xlink:type="simple">SAV</abbrev> F-20227).</p></tp:treatment-sec><tp:treatment-sec sec-type="notes" id="SECID0E5OBK"><title>Notes.</title><p><italic><tp:taxon-name><tp:taxon-name-part taxon-name-part-type="genus" reg="Dermoloma">Dermoloma</tp:taxon-name-part><tp:taxon-name-part taxon-name-part-type="species" reg="bellerianum">bellerianum</tp:taxon-name-part></tp:taxon-name></italic> is a member of <tp:taxon-name><tp:taxon-name-part taxon-name-part-type="genus" reg="Dermoloma">D.</tp:taxon-name-part><tp:taxon-name-part taxon-name-part-type="infraspecific-rank">subgenus</tp:taxon-name-part><tp:taxon-name-part taxon-name-part-type="subgenus" reg="Dermoloma">Dermoloma</tp:taxon-name-part></tp:taxon-name>, section <tp:taxon-name><tp:taxon-name-part taxon-name-part-type="genus" reg="Dermoloma"/><tp:taxon-name-part taxon-name-part-type="section" reg="Conica">Conica</tp:taxon-name-part></tp:taxon-name>. In the field the species is defined by pale colors especially on the lamellae and stipes, in addition to the typically conical pilei. It is morphologically well-defined by narrow spores (Q &gt; 1.6). The only similar and closely related species is <tp:taxon-name><tp:taxon-name-part taxon-name-part-type="genus" reg="Dermoloma">D.</tp:taxon-name-part><tp:taxon-name-part taxon-name-part-type="uncertainty-rank">aff.</tp:taxon-name-part><tp:taxon-name-part taxon-name-part-type="species" reg="bellerianum">bellerianum</tp:taxon-name-part></tp:taxon-name> documented below based on a single collection. The concept of this species was based on the morphology matching the original description (<xref ref-type="bibr" rid="B16">Bon 1998</xref>). The original description only mentioned bisporic basidia but the number of sterigmata was variable among studied collections. The only remaining part of the original material of <italic><tp:taxon-name><tp:taxon-name-part taxon-name-part-type="genus" reg="Dermoloma">D.</tp:taxon-name-part><tp:taxon-name-part taxon-name-part-type="species" reg="bellerianum">bellerianum</tp:taxon-name-part></tp:taxon-name></italic> (collection of Beller no. 912) is M. Bon’s drawings on his unpublished sheet. The material is lost, but we hesitated to select M. Bon’s drawings as the lectotype because Jean Beller’s herbarium might still be preserved. The collection <abbrev xmlns:xlink="http://www.w3.org/1999/xlink" xlink:title="Slovak Academy of Sciences" id="ABBRID0EBRBK" xlink:type="simple">SAV</abbrev> F-4416 was designated as an epitype, because it is geographically closest to the type collection area among collections with good sequence representation and documentation. The phylogenetic concept of the species presented here agrees with a previously published study by <xref ref-type="bibr" rid="B82">Sánchez-García et al. (2021)</xref>.</p></tp:treatment-sec><ref-list><ref id="B16"><mixed-citation xmlns:xlink="http://www.w3.org/1999/xlink" xlink:type="simple"><person-group><name name-style="western"><surname>Bon</surname><given-names>M</given-names></name></person-group> (<year>1998</year>) Novitates – <italic><tp:taxon-name><tp:taxon-name-part taxon-name-part-type="family">Marasmiaceae</tp:taxon-name-part></tp:taxon-name></italic> et <italic><tp:taxon-name><tp:taxon-name-part taxon-name-part-type="family">Dermolomataceae</tp:taxon-name-part></tp:taxon-name></italic> comb., st. et sp. nov. Documents Mycologiques 28(109–110): 6.</mixed-citation></ref><ref id="B82"><mixed-citation xmlns:xlink="http://www.w3.org/1999/xlink" xlink:type="simple"><person-group><name name-style="western"><surname>Sánchez-García</surname><given-names>M</given-names></name><name name-style="western"><surname>Adamčíková</surname><given-names>K</given-names></name><etal/></person-group> (<year>2021</year>) <article-title>The genus <italic><tp:taxon-name><tp:taxon-name-part taxon-name-part-type="genus">Dermoloma</tp:taxon-name-part></tp:taxon-name></italic> is more diverse than expected and forms a monophyletic lineage in the <italic><tp:taxon-name><tp:taxon-name-part taxon-name-part-type="family">Tricholomataceae</tp:taxon-name-part></tp:taxon-name></italic>.</article-title><source>Mycological Progress</source><volume>20</volume>: <fpage>11</fpage>–<lpage>25</lpage>. <ext-link xlink:href="10.1007/s11557-020-01651-y" ext-link-type="doi" xlink:type="simple">https://doi.org/10.1007/s11557-020-01651-y</ext-link></mixed-citation></ref></ref-list></tp:taxon-treatment>
