# Supplementary material for: ﻿A phylogenetic and morphological study of the genus Dermoloma (Agaricales, Tricholomataceae) in Europe and North America exposes inefficiency of opportunistic species descriptions
Source: IMA Fungus. 2025 Jul 10;16:e157337. doi: 10.3897/imafungus.16.157337 (PMC12272084; doi:10.3897/imafungus.16.157337)
Supplement: XML Treatment for Dermoloma aff. bellerianum [file imafungus.16.157337-treatment7.xml]

<!DOCTYPE tp:taxon-treatment
  PUBLIC "-//TaxonX//DTD Taxonomic Treatment Publishing DTD v0 20100105//EN" "tax-treatment-NSO.dtd">
<tp:taxon-treatment xmlns:tp="http://www.plazi.org/taxpub"><tp:treatment-meta><kwd-group><label>Taxon classification</label><kwd>
                  <named-content content-type="kingdom">Animalia</named-content>
                </kwd><kwd>
                  <named-content content-type="order">Agaricales</named-content>
                </kwd><kwd>
                  <named-content content-type="family">Tricholomataceae</named-content>
                </kwd></kwd-group><mixed-citation publication-type="journal"><person-group><name><surname>Adamčíková</surname><given-names>Katarína</given-names></name><name><surname>Kiran</surname><given-names>Munazza</given-names></name><name><surname>Caboň</surname><given-names>Miroslav</given-names></name><name><surname>Matheny</surname><given-names>Brandon P.</given-names></name><name><surname>Sánchez-García</surname><given-names>Marisol</given-names></name><name><surname>Arnolds</surname><given-names>Eef</given-names></name><name><surname>Caboňová</surname><given-names>Michaela</given-names></name><name><surname>Corriol</surname><given-names>Gilles</given-names></name><name><surname>Dima</surname><given-names>Bálint</given-names></name><name><surname>Friebes</surname><given-names>Gernot</given-names></name><name><surname>Griffith</surname><given-names>Gareth W.</given-names></name><name><surname>Grootmyers</surname><given-names>Django</given-names></name><name><surname>Harries</surname><given-names>David</given-names></name><name><surname>Karich</surname><given-names>Alexander</given-names></name><name><surname>Mešić</surname><given-names>Armin</given-names></name><name><surname>Mihaljevič</surname><given-names>Martin</given-names></name><name><surname>Moreau</surname><given-names>Pierre-Arthur</given-names></name><name><surname>Pošta</surname><given-names>Ana</given-names></name><name><surname>Shapkin</surname><given-names>Vasilii</given-names></name><name><surname>Tkalčec</surname><given-names>Zdenko</given-names></name><name><surname>Vizzini</surname><given-names>Alfredo</given-names></name><name><surname>Vondrovicová</surname><given-names>Lenka</given-names></name><name><surname>Adamčík</surname><given-names>Slavomir</given-names></name><name><surname>Jančovičová</surname><given-names>Soňa</given-names></name></person-group><article-title>﻿A phylogenetic and morphological study of the genus <italic><tp:taxon-name><tp:taxon-name-part taxon-name-part-type="genus" reg="Dermoloma">Dermoloma</tp:taxon-name-part></tp:taxon-name></italic> (<italic><tp:taxon-name><tp:taxon-name-part taxon-name-part-type="order">Agaricales</tp:taxon-name-part></tp:taxon-name></italic>, <italic><tp:taxon-name><tp:taxon-name-part taxon-name-part-type="family">Tricholomataceae</tp:taxon-name-part></tp:taxon-name></italic>) in Europe and North America exposes inefficiency of opportunistic species descriptions</article-title><source>IMA Fungus</source><day>10</day><month>07</month><year>2025</year><volume>16</volume><pub-id pub-id-type="doi">10.3897/imafungus.16.157337</pub-id></mixed-citation></tp:treatment-meta><tp:nomenclature><label>﻿</label><tp:taxon-name>
                <object-id xmlns:xlink="http://www.w3.org/1999/xlink" content-type="arpha" xlink:type="simple">F002B386-DCEF-5725-9597-41B441157505</object-id>
                <tp:taxon-name-part taxon-name-part-type="genus" reg="Dermoloma">Dermoloma</tp:taxon-name-part>
                <tp:taxon-name-part taxon-name-part-type="uncertainty-rank">aff.</tp:taxon-name-part>
                <tp:taxon-name-part taxon-name-part-type="species" reg="bellerianum">bellerianum</tp:taxon-name-part>
              </tp:taxon-name><xref ref-type="fig" rid="F17">Fig. 17</xref></tp:nomenclature><tp:treatment-sec sec-type="description" id="SECID0EFTBK"><title>Description.</title><p><bold><italic>Pileus</italic></bold> 15–45 mm; convex with more or less persistent umbo; margin not striate; surface densely radially wrinkled, not hygrophanous; color when young and fresh anthracite black, with age and when drying fading from margin, becoming pale lilac-gray with white margin. <bold><italic>Stipe</italic></bold> 40–70 × 3–8(–10) mm, cylindrical, narrowed towards the base; surface longitudinally twisted-striate, near lamellae minutely pruinose when young, then furfuraceous all along; color white, with gray fibrils. <bold><italic>Lamellae</italic></bold> very broad; adnate-emarginate; color white to grayish; edges entire. <bold><italic>Context</italic></bold> white or hyaline gray; odor strongly farinaceous.</p><fig id="F17" position="float" orientation="portrait"><object-id xmlns:xlink="http://www.w3.org/1999/xlink" content-type="doi" xlink:type="simple">10.3897/imafungus.16.157337.figure17</object-id><object-id xmlns:xlink="http://www.w3.org/1999/xlink" content-type="arpha" xlink:type="simple">C712ABB5-41E0-5E42-87B7-E95252C31AFE</object-id><label>Figure 17.</label><caption><p><tp:taxon-name><tp:taxon-name-part taxon-name-part-type="genus" reg="Dermoloma">Dermoloma</tp:taxon-name-part><tp:taxon-name-part taxon-name-part-type="uncertainty-rank">aff.</tp:taxon-name-part><tp:taxon-name-part taxon-name-part-type="species" reg="bellerianum">bellerianum</tp:taxon-name-part></tp:taxon-name> [LIP (<italic>PAM14102921</italic>)], microscopic elements. <bold>a</bold> Spores; <bold>b</bold> caulocystidia; <bold>c</bold> basidia and basidioles; <bold>d</bold> marginal cells; <bold>e</bold> pileipellis elements near the pileus margin; <bold>f</bold> pileipellis elements near the pileus center. Scale bar: 5 µm for spores and 10 µm for other elements.</p></caption><graphic xmlns:xlink="http://www.w3.org/1999/xlink" xlink:href="imafungus-16-e157337-g017.jpg" position="float" orientation="portrait" xlink:type="simple" id="oo_1370793.jpg"><uri content-type="original_file" xlink:type="simple">https://binary.pensoft.net/fig/1370793</uri></graphic></fig><p><bold><italic>Spores</italic></bold> (4.9–)5.1–5.5–5.8(–6.2) × (2.9–)3.1–3.3–3.4(–3.7) μm; narrowly ellipsoid to oblong, Q = (1.55–)1.60–1.67–1.74(–1.84); walls inamyloid, sometimes thick-walled and dextrinoid; hilar appendage ca. 0.5–1 μm long. <bold><italic>Basidia</italic></bold> (19–)20.5–23.3–26(–30) × (4.5–)5–5.3–5.5(–6) μm; clavate; with 2 sterigmata, occasionally with 1 sterigma. <bold><italic>Basidioles</italic></bold> first cylindrical, then clavate, ca. 3–5 μm wide. <bold><italic>Marginal cells</italic></bold> (11.5–)14–16.7–19.5(–21) × 2.5–3.4–4(–5) μm; not well-differentiated and similar to basidioles, clavate or cylindrical. <bold><italic>Pileipellis</italic></bold> 80–105 μm deep; suprapellis 55–70 μm deep, of one to three layers of densely arranged inflated cells; subpellis 15–35 μm deep, hardly differentiated, of almost horizontally oriented, puzzled, 4­–15(–25) μm wide hyphae, not sharply delimited from horizontally oriented hyphae in trama; hyphal terminations with brownish yellow parietal pigments, near septa of terminal cells and in subpellis often with darker brown and near center almost black incrusted pigments, terminal cells often with slightly thickened walls up to 0.5 μm, in subpellis thick-walled (walls up to 1 μm). Terminal cells near pileus margin (25–)34.5–46.1–58(–70) × (16–)19.5–24.1–29(–34) μm; obpyriform, clavate or sphaeropedunculate; subterminal cells branched or not, mainly inflated and with large lateral swellings, occasionally narrower fusiform or subcylindrical, often lobate or nodulose. Terminal cells near pileus center (27–)40.5–55.4–70(–95) × (13–)18–26.1–34.5(–49) μm; usually clavate or sphaeropedunculate, occasionally obpyriform or ellipsoid, occasionally lobate near septa; subterminal cells mainly branched, usually narrow, cylindrical or fusiform, implemented in intricate hyphae of subpellis. <bold><italic>Caulocystidia</italic></bold> (35–)41.5–51.8–62(–73) × (4.5–)5–6.1–7(–8.5) μm; clavate or cylindrical, usually not or only slightly flexuous, in dispersed fascicules, repent or ascending; thin-walled or occasionally with slightly thickened walls up to 0.5 μm, often with crystalline or granulose yellow incrustations. <bold><italic>Clamp connections</italic></bold> absent.</p></tp:treatment-sec><tp:treatment-sec sec-type="distribution" id="SECID0ELZBK"><title>Distribution and ecology.</title><p>Known from a single locality in a deciduous forest in France.</p></tp:treatment-sec><tp:treatment-sec sec-type="material" id="SECID0EQZBK"><title>Material studied.</title><p>France • Oise, Sacy-le-Grand, marais de Sacy, coord. <named-content xmlns:xlink="http://www.w3.org/1999/xlink" content-type="dwc:verbatimCoordinates" xlink:type="simple"><named-content content-type="geo-json" specific-use="{&#34;type&#34;:&#34;Point&#34;,&#34;coordinates&#34;:[2.602222,49.332500]}" id="NCID0EZZBK" xlink:type="simple">49°19'57"N, 02°36'08"E</named-content></named-content>, thicket of <italic><tp:taxon-name><tp:taxon-name-part taxon-name-part-type="genus" reg="Acer">Acer</tp:taxon-name-part><tp:taxon-name-part taxon-name-part-type="species" reg="campestre">campestre</tp:taxon-name-part></tp:taxon-name></italic> and <italic><tp:taxon-name><tp:taxon-name-part taxon-name-part-type="genus" reg="Corylus">Corylus</tp:taxon-name-part></tp:taxon-name></italic> sp., 29 Oct 2014, P. Clowez, F. Petit and P.-A. Moreau <italic>PAM14102921</italic> (LIP).</p></tp:treatment-sec><tp:treatment-sec sec-type="notes" id="SECID0ES1BK"><title>Notes.</title><p><tp:taxon-name><tp:taxon-name-part taxon-name-part-type="genus" reg="Dermoloma">Dermoloma</tp:taxon-name-part><tp:taxon-name-part taxon-name-part-type="uncertainty-rank">aff.</tp:taxon-name-part><tp:taxon-name-part taxon-name-part-type="species" reg="bellerianum">bellerianum</tp:taxon-name-part></tp:taxon-name> is a well-supported member of <tp:taxon-name><tp:taxon-name-part taxon-name-part-type="genus" reg="Dermoloma">D.</tp:taxon-name-part><tp:taxon-name-part taxon-name-part-type="infraspecific-rank">section</tp:taxon-name-part><tp:taxon-name-part taxon-name-part-type="section" reg="Conica">Conica</tp:taxon-name-part></tp:taxon-name> and closely related but distinct from <italic><tp:taxon-name><tp:taxon-name-part taxon-name-part-type="genus" reg="Dermoloma">D.</tp:taxon-name-part><tp:taxon-name-part taxon-name-part-type="species" reg="bellerianum">bellerianum</tp:taxon-name-part></tp:taxon-name></italic>. It has a very similar morphology to this species but differs from it by the wider spores (Q &lt; 1.6). We do not formally describe it as a new species because it is represented only by a single poorly documented collection. This collection came from the very same place as a typical collection of <italic><tp:taxon-name><tp:taxon-name-part taxon-name-part-type="genus" reg="Dermoloma">D.</tp:taxon-name-part><tp:taxon-name-part taxon-name-part-type="species" reg="bellerianum">bellerianum</tp:taxon-name-part></tp:taxon-name></italic> (CL/F13.170) one year later, with an extremely similar macromorphology. The presence of clampless basidia and the inamyloid, relatively narrow, ellipsoid spores (av. Q = 1.49) of <italic><tp:taxon-name><tp:taxon-name-part taxon-name-part-type="genus" reg="Dermoloma">D.</tp:taxon-name-part><tp:taxon-name-part taxon-name-part-type="species" reg="pseudocuneifolium">pseudocuneifolium</tp:taxon-name-part></tp:taxon-name></italic> (based on the type) are unique for the genus, thus suggesting that <tp:taxon-name><tp:taxon-name-part taxon-name-part-type="genus" reg="Dermoloma">D.</tp:taxon-name-part><tp:taxon-name-part taxon-name-part-type="uncertainty-rank">aff.</tp:taxon-name-part><tp:taxon-name-part taxon-name-part-type="species" reg="bellerianum">bellerianum</tp:taxon-name-part></tp:taxon-name> can be identical with <italic><tp:taxon-name><tp:taxon-name-part taxon-name-part-type="genus" reg="Dermoloma">D.</tp:taxon-name-part><tp:taxon-name-part taxon-name-part-type="species" reg="pseudocuneifolium">pseudocuneifolium</tp:taxon-name-part></tp:taxon-name></italic>. However, the name is well adopted in the literature and used for an amyloid <italic><tp:taxon-name><tp:taxon-name-part taxon-name-part-type="genus" reg="Dermoloma">Dermoloma</tp:taxon-name-part></tp:taxon-name></italic> species (<xref ref-type="bibr" rid="B104">Vesterholt 2012</xref>). To avoid further confusion, we recommend to treat the name <italic><tp:taxon-name><tp:taxon-name-part taxon-name-part-type="genus" reg="Dermoloma">D.</tp:taxon-name-part><tp:taxon-name-part taxon-name-part-type="species" reg="pseudocuneifolium">pseudocuneifolium</tp:taxon-name-part></tp:taxon-name></italic> as dubious.</p></tp:treatment-sec><ref-list><ref id="B104"><mixed-citation xmlns:xlink="http://www.w3.org/1999/xlink" xlink:type="simple"><person-group><name name-style="western"><surname>Vesterholt</surname><given-names>J</given-names></name></person-group> (<year>2012</year>) <article-title><italic><tp:taxon-name><tp:taxon-name-part taxon-name-part-type="genus">Dermoloma</tp:taxon-name-part></tp:taxon-name></italic> (J.E. Lange) Singer.</article-title> In: <person-group><name name-style="western"><surname>Knudsen</surname><given-names>H</given-names></name><name name-style="western"><surname>Vesterholt</surname><given-names>J</given-names></name></person-group> (<role>Eds</role>) <issue-title>Funga Nordica.</issue-title><source>Agarioid, boletoid, clavarioid, cyphelloid and gastroid genera, 2<sup>nd</sup> edn. Nordsvamp, Copenhagen</source>, <fpage>462</fpage>–<lpage>465</lpage>.</mixed-citation></ref></ref-list></tp:taxon-treatment>
