# Supplementary material for: ﻿A phylogenetic and morphological study of the genus Dermoloma (Agaricales, Tricholomataceae) in Europe and North America exposes inefficiency of opportunistic species descriptions
Source: IMA Fungus. 2025 Jul 10;16:e157337. doi: 10.3897/imafungus.16.157337 (PMC12272084; doi:10.3897/imafungus.16.157337)
Supplement: XML Treatment for Dermoloma carpathicum [file imafungus.16.157337-treatment8.xml]

<!DOCTYPE tp:taxon-treatment
  PUBLIC "-//TaxonX//DTD Taxonomic Treatment Publishing DTD v0 20100105//EN" "tax-treatment-NSO.dtd">
<tp:taxon-treatment xmlns:tp="http://www.plazi.org/taxpub"><tp:treatment-meta><kwd-group><label>Taxon classification</label><kwd>
                  <named-content content-type="kingdom">Animalia</named-content>
                </kwd><kwd>
                  <named-content content-type="order">Agaricales</named-content>
                </kwd><kwd>
                  <named-content content-type="family">Tricholomataceae</named-content>
                </kwd></kwd-group><mixed-citation publication-type="journal"><person-group><name><surname>Adamčíková</surname><given-names>Katarína</given-names></name><name><surname>Kiran</surname><given-names>Munazza</given-names></name><name><surname>Caboň</surname><given-names>Miroslav</given-names></name><name><surname>Matheny</surname><given-names>Brandon P.</given-names></name><name><surname>Sánchez-García</surname><given-names>Marisol</given-names></name><name><surname>Arnolds</surname><given-names>Eef</given-names></name><name><surname>Caboňová</surname><given-names>Michaela</given-names></name><name><surname>Corriol</surname><given-names>Gilles</given-names></name><name><surname>Dima</surname><given-names>Bálint</given-names></name><name><surname>Friebes</surname><given-names>Gernot</given-names></name><name><surname>Griffith</surname><given-names>Gareth W.</given-names></name><name><surname>Grootmyers</surname><given-names>Django</given-names></name><name><surname>Harries</surname><given-names>David</given-names></name><name><surname>Karich</surname><given-names>Alexander</given-names></name><name><surname>Mešić</surname><given-names>Armin</given-names></name><name><surname>Mihaljevič</surname><given-names>Martin</given-names></name><name><surname>Moreau</surname><given-names>Pierre-Arthur</given-names></name><name><surname>Pošta</surname><given-names>Ana</given-names></name><name><surname>Shapkin</surname><given-names>Vasilii</given-names></name><name><surname>Tkalčec</surname><given-names>Zdenko</given-names></name><name><surname>Vizzini</surname><given-names>Alfredo</given-names></name><name><surname>Vondrovicová</surname><given-names>Lenka</given-names></name><name><surname>Adamčík</surname><given-names>Slavomir</given-names></name><name><surname>Jančovičová</surname><given-names>Soňa</given-names></name></person-group><article-title>﻿A phylogenetic and morphological study of the genus <italic><tp:taxon-name><tp:taxon-name-part taxon-name-part-type="genus" reg="Dermoloma">Dermoloma</tp:taxon-name-part></tp:taxon-name></italic> (<italic><tp:taxon-name><tp:taxon-name-part taxon-name-part-type="order">Agaricales</tp:taxon-name-part></tp:taxon-name></italic>, <italic><tp:taxon-name><tp:taxon-name-part taxon-name-part-type="family">Tricholomataceae</tp:taxon-name-part></tp:taxon-name></italic>) in Europe and North America exposes inefficiency of opportunistic species descriptions</article-title><source>IMA Fungus</source><day>10</day><month>07</month><year>2025</year><volume>16</volume><pub-id pub-id-type="doi">10.3897/imafungus.16.157337</pub-id></mixed-citation></tp:treatment-meta><tp:nomenclature><label>﻿</label><tp:taxon-name>
                <object-id xmlns:xlink="http://www.w3.org/1999/xlink" content-type="arpha" xlink:type="simple">E5A45690-9DC8-5167-9484-44F9E19337EB</object-id>
                <tp:taxon-name-part taxon-name-part-type="genus" reg="Dermoloma">Dermoloma</tp:taxon-name-part>
                <tp:taxon-name-part taxon-name-part-type="species" reg="carpathicum">carpathicum</tp:taxon-name-part>
                <object-id xmlns:xlink="http://www.w3.org/1999/xlink" content-type="mycobank" xlink:type="simple">856332</object-id>
              </tp:taxon-name><tp:taxon-authority>Adamčíková &amp; Jančovič.</tp:taxon-authority><tp:taxon-status xmlns:xlink="http://www.w3.org/1999/xlink" xlink:type="simple">sp. nov.</tp:taxon-status><xref ref-type="fig" rid="F15">Figs 15c, d</xref><xref ref-type="fig" rid="F18">, 18</xref></tp:nomenclature><tp:treatment-sec sec-type="etymology" id="SECID0EDACK"><title>Etymology.</title><p>The majority of the collections originate from the Carpathian Mts.</p></tp:treatment-sec><tp:treatment-sec sec-type="Holotype" id="SECID0EIACK"><title>Holotype.</title><p>Romania • Vladeasa Mts., pasture 1.2 km N of Belis, elev. 1060–1085 m, coord. <named-content xmlns:xlink="http://www.w3.org/1999/xlink" content-type="dwc:verbatimCoordinates" xlink:type="simple"><named-content content-type="geo-json" specific-use="{&#34;type&#34;:&#34;Point&#34;,&#34;coordinates&#34;:[23.036111,46.696389]}" id="NCID0ERACK" xlink:type="simple">46°41'47"N, 23°02'10"E</named-content></named-content>, terrestrial, 5 Oct 2014, S. Adamčík (<abbrev xmlns:xlink="http://www.w3.org/1999/xlink" xlink:title="Slovak Academy of Sciences" id="ABBRID0EWACK" xlink:type="simple">SAV</abbrev> F-4268).</p></tp:treatment-sec><tp:treatment-sec sec-type="diagnosis" id="SECID0E1ACK"><title>Diagnosis.</title><p>European species; basidiomata small to moderately large; pileus hygrophanous and indistinctly striate near the margin; lamellae ochraceous-gray to almost white; stipe without darker squamules or fibrils; spores inamyloid and on average wider than 3.6 µm wide and/or Q &lt; 1.4.</p><p><bold><italic>Pileus</italic></bold> (6–)10–41 mm; convex to plano-convex, soon expanding to plane, indistinctly umbonate, rarely broadly obtusely conical, rarely lobate; margin usually not striate, sometimes indistinctly translucently striate, recurved when old, when dry radially cracking; surface usually smooth near margin and rugulose or rough near center, sometimes completely smooth, rarely rough near margin and smooth near center or completely rough and rugulose, hygrophanous; color when young dark brown (6F3, 6F4, 7E3, 7F4), when mature gradually paler towards margin, brown (5E4, 6E4), light brown (5D4), grayish brown (5D3, 6E3), brownish ochraceous (5C3, 5C4), brownish gray (5C2), grayish ochraceous (5B3) to ochraceous-gray (5B2), near center dark brown (5F4, 6F3, 6F4, 6F5, 7F4, 7F5), brown (5E4, 5E5, 6E4, 6E6) to grayish brown (5D3, 5E3, 6D3, 6E3). <bold><italic>Stipe</italic></bold> (14–)18–46(–48) × 1–5(–7) mm; cylindrical, rarely narrowly fusiform, usually narrowed towards the base, usually flexuous; surface finely longitudinally striate, finely pruinose or granulose near lamellae, towards the base finely fibrillose or squamulose; color near lamellae paler ochraceous-gray (5B2) to almost white, towards the base brownish gray (5C2, 6C2), brownish ochraceous (5C3), grayish brown (6D3, 6E3), brown (6E4) to dark brown (6F3, 6F4), often with darker fibrils or squamules on paler background. <bold><italic>Lamellae</italic></bold> L = (18–)20­–34, l = (0–)1–3(–7); 2–7 mm wide; adnate-emarginate and decurrent with tooth; color ochraceous-gray (5B2) to almost white; edges entire or slightly irregular. <bold><italic>Context</italic></bold> when young compact, later fragile; odor farinaceous.</p><fig id="F18" position="float" orientation="portrait"><object-id xmlns:xlink="http://www.w3.org/1999/xlink" content-type="doi" xlink:type="simple">10.3897/imafungus.16.157337.figure18</object-id><object-id xmlns:xlink="http://www.w3.org/1999/xlink" content-type="arpha" xlink:type="simple">8EF93336-08D9-5F59-8082-9D6A55F8131F</object-id><label>Figure 18.</label><caption><p><italic><tp:taxon-name><tp:taxon-name-part taxon-name-part-type="genus" reg="Dermoloma">Dermoloma</tp:taxon-name-part><tp:taxon-name-part taxon-name-part-type="species" reg="carpathicum">carpathicum</tp:taxon-name-part></tp:taxon-name></italic> (<abbrev xmlns:xlink="http://www.w3.org/1999/xlink" xlink:title="Slovak Academy of Sciences" id="ABBRID0EUCCK" xlink:type="simple">SAV</abbrev> F-3867), microscopic elements. <bold>a</bold> Spores; <bold>b</bold> caulocystidia; <bold>c</bold> basidia and basidioles; <bold>d</bold> marginal cells; <bold>e</bold> pileipellis elements near the pileus margin; <bold>f</bold> pileipellis elements near the pileus center. Scale bar: 5 µm for spores and 10 µm for other elements.</p></caption><graphic xmlns:xlink="http://www.w3.org/1999/xlink" xlink:href="imafungus-16-e157337-g018.jpg" position="float" orientation="portrait" xlink:type="simple" id="oo_1370794.jpg"><uri content-type="original_file" xlink:type="simple">https://binary.pensoft.net/fig/1370794</uri></graphic></fig><p><bold><italic>Spores</italic></bold> (4.5–)4.8–5.5–6.2(–8) × (3.2–)3.6–4–4.6(–5.6) μm; broadly ellipsoid to ellipsoid, Q = (1.16–)1.31–1.40–1.49(–1.74); walls inamyloid, often dextrinoid; hilar appendage ca. 0.5–1.5 μm long. <bold><italic>Basidia</italic></bold> (21–)23.5–27.3–31(–38) × (5.5–)6–6.5–7(–8) μm; clavate; with 4 sterigmata. <bold><italic>Basidioles</italic></bold> first cylindrical, then clavate, ca. 3.5–6 μm wide. <bold><italic>Marginal cells</italic></bold> (17–)21.5–26.8–32(–38) × (3.5–)5–6.2–7.5(–10.5) μm; not well-differentiated, clavate, rarely cylindrical, flexuous, sometimes constricted or lobate. <bold><italic>Pileipellis</italic></bold> 60–70 μm deep; suprapellis 35–50 μm deep, of one or two layers of inflated, densely arranged cells; subpellis well-differentiated, 20–27 μm deep, of densely packed, irregularly oriented, intricate, 3–13 μm wide hyphae, gradually passing to horizontally oriented hyphae in trama; hyphal terminations with brownish parietal pigments, and occasionally with darker brown incrusted pigments near septa of terminal cells and in subpellis, walls thickened especially in subpellis up to 1.2 μm. Terminal cells near pileus margin (20.5–)32–42.3–53(–88) × (8.5–)16–20.9–26(–40) μm; usually obpyriform, sphaeropedunculate or clavate, sometimes ellipsoid or subglobose; subterminal cells usually narrower and branched, flexuous, often lobate or with lateral swellings. Terminal cells near pileus center (14–)28–41.5–55(–82) × (5–)14–20.1–26(–38.5) μm; similar to cells near margin; subterminal cells narrower, cylindrical or ventricose, strongly flexuous or nodulose, usually branched, often with lateral swellings or irregularly lobate, more frequently with brown incrusted pigments. <bold><italic>Caulocystidia</italic></bold> (15–)23.5–35.2–46(–75) × (2.5–)4–5.5–7(–9) μm; clavate or cylindrical, usually not or only slightly flexuous, often clustered in small ascending fascicules, sometimes individual and repent; usually with slightly thickened walls up to 0.5 μm, often with crystalline or granulose yellow incrustations. <bold><italic>Clamp connections</italic></bold> present.</p></tp:treatment-sec><tp:treatment-sec sec-type="distribution" id="SECID0EPGCK"><title>Distribution and ecology.</title><p>Known from Germany, Romania and Slovakia; in semi-natural grasslands, ancient extensively grazed pastures and meadows.</p></tp:treatment-sec><tp:treatment-sec sec-type="material" id="SECID0EUGCK"><title>Additional material studied.</title><p>Germany • Baden-Württemberg, Justingen, Schachenheide, coord. <named-content xmlns:xlink="http://www.w3.org/1999/xlink" content-type="dwc:verbatimCoordinates" xlink:type="simple"><named-content content-type="geo-json" specific-use="{&#34;type&#34;:&#34;Point&#34;,&#34;coordinates&#34;:[9.673611,48.409722]}" id="NCID0E4GCK" xlink:type="simple">48°24'35"N, 09°40'25"E</named-content></named-content>, terrestrial in semi-natural grassland, 3 Oct 2021, F. Hampe (<abbrev xmlns:xlink="http://www.w3.org/1999/xlink" xlink:title="Slovak Academy of Sciences" id="ABBRID0ECHCK" xlink:type="simple">SAV</abbrev> F-20895). Romania • Vladeasa Mts., pasture 1.2 km N of Belis, elev. 1060–1085 m, coord. <named-content xmlns:xlink="http://www.w3.org/1999/xlink" content-type="dwc:verbatimCoordinates" xlink:type="simple"><named-content content-type="geo-json" specific-use="{&#34;type&#34;:&#34;Point&#34;,&#34;coordinates&#34;:[23.036111,46.696389]}" id="NCID0EJHCK" xlink:type="simple">46°41'47"N, 23°02'10"E</named-content></named-content>, terrestrial, 5 Oct 2014, S. Adamčík (<abbrev xmlns:xlink="http://www.w3.org/1999/xlink" xlink:title="Slovak Academy of Sciences" id="ABBRID0EOHCK" xlink:type="simple">SAV</abbrev> F-4268); • ibid., 5 Oct 2014, S. Adamčík (<abbrev xmlns:xlink="http://www.w3.org/1999/xlink" xlink:title="Slovak Academy of Sciences" id="ABBRID0ESHCK" xlink:type="simple">SAV</abbrev> F-4274); • ibid., 6 Oct 2014, S. Jančovičová (<abbrev xmlns:xlink="http://www.w3.org/1999/xlink" xlink:title="Slovak Academy of Sciences" id="ABBRID0EWHCK" xlink:type="simple">SAV</abbrev> F-4304); • ibid., 7 Oct 2014, S. Adamčík (<abbrev xmlns:xlink="http://www.w3.org/1999/xlink" xlink:title="Slovak Academy of Sciences" id="ABBRID0E1HCK" xlink:type="simple">SAV</abbrev> F-4336). Slovakia • Javorie Mts., Slatinské Lazy, Jombíkovci, meadow near Matúšov hájik cottage, elev. 460 m, coord. <named-content xmlns:xlink="http://www.w3.org/1999/xlink" content-type="dwc:verbatimCoordinates" xlink:type="simple"><named-content content-type="geo-json" specific-use="{&#34;type&#34;:&#34;Point&#34;,&#34;coordinates&#34;:[19.318889,48.496389]}" id="NCID0EBICK" xlink:type="simple">48°29'47"N, 19°19'08"E</named-content></named-content>, terrestrial, 22 Oct 2020, S. Adamčík (<abbrev xmlns:xlink="http://www.w3.org/1999/xlink" xlink:title="Slovak Academy of Sciences" id="ABBRID0EGICK" xlink:type="simple">SAV</abbrev> F-20774); • Javorníky Mts., 2 km S of Vysoká nad Kysucou, Vrchrieka, elev. 780–810 m, coord. <named-content xmlns:xlink="http://www.w3.org/1999/xlink" content-type="dwc:verbatimCoordinates" xlink:type="simple"><named-content content-type="geo-json" specific-use="{&#34;type&#34;:&#34;Point&#34;,&#34;coordinates&#34;:[18.551389,49.361667]}" id="NCID0ENICK" xlink:type="simple">49°21'42"N, 18°33'05"E</named-content></named-content>, terrestrial in semi-natural grassland, 12 Oct 2012, S. Adamčík (<abbrev xmlns:xlink="http://www.w3.org/1999/xlink" xlink:title="Slovak Academy of Sciences" id="ABBRID0ESICK" xlink:type="simple">SAV</abbrev> F-3867); • Kremnické vrchy Mts., 3 km W of Tajov, elev. 710 m, coord. <named-content xmlns:xlink="http://www.w3.org/1999/xlink" content-type="dwc:verbatimCoordinates" xlink:type="simple"><named-content content-type="geo-json" specific-use="{&#34;type&#34;:&#34;Point&#34;,&#34;coordinates&#34;:[19.026389,48.748056]}" id="NCID0EZICK" xlink:type="simple">48°44'53"N, 19°01'35"E</named-content></named-content>, terrestrial in a extensively grazed pasture, 24 Oct 2020, S. Adamčík (<abbrev xmlns:xlink="http://www.w3.org/1999/xlink" xlink:title="Slovak Academy of Sciences" id="ABBRID0E5ICK" xlink:type="simple">SAV</abbrev> F-20805); • ibid., 24 Oct 2020, S. Adamčík (<abbrev xmlns:xlink="http://www.w3.org/1999/xlink" xlink:title="Slovak Academy of Sciences" id="ABBRID0ECJCK" xlink:type="simple">SAV</abbrev> F-20806); • Laborecká vrchovina Mts., pasture 1 km NW of Vyšná Jablonka, elev. 400–450 m, coord. <named-content xmlns:xlink="http://www.w3.org/1999/xlink" content-type="dwc:verbatimCoordinates" xlink:type="simple"><named-content content-type="geo-json" specific-use="{&#34;type&#34;:&#34;Point&#34;,&#34;coordinates&#34;:[22.105000,49.158611]}" id="NCID0EJJCK" xlink:type="simple">49°09'31"N, 22°06'18"E</named-content></named-content>, terrestrial, 21 Sep 2006, S. Adamčík (<abbrev xmlns:xlink="http://www.w3.org/1999/xlink" xlink:title="Slovak Academy of Sciences" id="ABBRID0EOJCK" xlink:type="simple">SAV</abbrev> F-4146); • Malé Karpaty Mts., 0.5 km SE of Sološnica, Božia muka, coord. <named-content xmlns:xlink="http://www.w3.org/1999/xlink" content-type="dwc:verbatimCoordinates" xlink:type="simple"><named-content content-type="geo-json" specific-use="{&#34;type&#34;:&#34;Point&#34;,&#34;coordinates&#34;:[17.245833,48.457500]}" id="NCID0EVJCK" xlink:type="simple">48°27'27"N, 17°14'45"E</named-content></named-content>, terrestrial in semi-natural grassland, 12 Jun 2013, V. Kučera (<abbrev xmlns:xlink="http://www.w3.org/1999/xlink" xlink:title="Slovak Academy of Sciences" id="ABBRID0E1JCK" xlink:type="simple">SAV</abbrev> F-3936); • Podbeskydská vrchovina Mts., pasture on N margin of the village Mútňanská píla, elev. 780–830 m, coord. <named-content xmlns:xlink="http://www.w3.org/1999/xlink" content-type="dwc:verbatimCoordinates" xlink:type="simple"><named-content content-type="geo-json" specific-use="{&#34;type&#34;:&#34;Point&#34;,&#34;coordinates&#34;:[19.288611,49.473889]}" id="NCID0EBKCK" xlink:type="simple">49°28'26"N, 19°17'19"E</named-content></named-content>, terrestrial, 10 Oct 2012, S. Adamčík (<abbrev xmlns:xlink="http://www.w3.org/1999/xlink" xlink:title="Slovak Academy of Sciences" id="ABBRID0EGKCK" xlink:type="simple">SAV</abbrev> F-3839); • Štiavnické vrchy Mts., 2.5 km NW of Prenčov, Horné Majere, elev. 420–460 m, coord. <named-content xmlns:xlink="http://www.w3.org/1999/xlink" content-type="dwc:verbatimCoordinates" xlink:type="simple"><named-content content-type="geo-json" specific-use="{&#34;type&#34;:&#34;Point&#34;,&#34;coordinates&#34;:[18.900278,48.381667]}" id="NCID0ENKCK" xlink:type="simple">48°22'54"N, 18°54'01"E</named-content></named-content>, terrestrial in semi-natural grassland, 12 Oct 2015, M. Caboň (<abbrev xmlns:xlink="http://www.w3.org/1999/xlink" xlink:title="Slovak Academy of Sciences" id="ABBRID0ESKCK" xlink:type="simple">SAV</abbrev> F-4743); • ibid., 12 Oct 2015, M. Caboň (<abbrev xmlns:xlink="http://www.w3.org/1999/xlink" xlink:title="Slovak Academy of Sciences" id="ABBRID0EWKCK" xlink:type="simple">SAV</abbrev> F-4744); • Zvolenská kotlina Basin, pasture E of the village Bečov, elev. 400–450 m, coord. <named-content xmlns:xlink="http://www.w3.org/1999/xlink" content-type="dwc:verbatimCoordinates" xlink:type="simple"><named-content content-type="geo-json" specific-use="{&#34;type&#34;:&#34;Point&#34;,&#34;coordinates&#34;:[19.246944,48.646667]}" id="NCID0E4KCK" xlink:type="simple">48°38'48"N, 19°14'49"E</named-content></named-content>, terrestrial, 28 Aug 2014, M. Caboň (<abbrev xmlns:xlink="http://www.w3.org/1999/xlink" xlink:title="Slovak Academy of Sciences" id="ABBRID0ECLCK" xlink:type="simple">SAV</abbrev> F-4247); • ibid., 28 Aug 2014, S. Adamčík (<abbrev xmlns:xlink="http://www.w3.org/1999/xlink" xlink:title="Slovak Academy of Sciences" id="ABBRID0EGLCK" xlink:type="simple">SAV</abbrev> F-4248).</p></tp:treatment-sec><tp:treatment-sec sec-type="notes" id="SECID0EKLCK"><title>Notes.</title><p><italic><tp:taxon-name><tp:taxon-name-part taxon-name-part-type="genus" reg="Dermoloma">Dermoloma</tp:taxon-name-part><tp:taxon-name-part taxon-name-part-type="species" reg="carpathicum">carpathicum</tp:taxon-name-part></tp:taxon-name></italic> is a member of <tp:taxon-name><tp:taxon-name-part taxon-name-part-type="genus" reg="Dermoloma">D.</tp:taxon-name-part><tp:taxon-name-part taxon-name-part-type="infraspecific-rank">subgenus</tp:taxon-name-part><tp:taxon-name-part taxon-name-part-type="subgenus" reg="Dermoloma">Dermoloma</tp:taxon-name-part></tp:taxon-name>, section <tp:taxon-name><tp:taxon-name-part taxon-name-part-type="genus" reg="Dermoloma"/><tp:taxon-name-part taxon-name-part-type="section" reg="Dermoloma">Dermoloma</tp:taxon-name-part></tp:taxon-name>. It is sister to <italic><tp:taxon-name><tp:taxon-name-part taxon-name-part-type="genus" reg="Dermoloma">D.</tp:taxon-name-part><tp:taxon-name-part taxon-name-part-type="species" reg="simile">simile</tp:taxon-name-part></tp:taxon-name></italic> (Fig. <xref ref-type="fig" rid="F2">2</xref>), with which it shares a very similar field aspect: it reminds of small individuals of <italic><tp:taxon-name><tp:taxon-name-part taxon-name-part-type="genus" reg="Dermoloma">D.</tp:taxon-name-part><tp:taxon-name-part taxon-name-part-type="species" reg="cuneifolium">cuneifolium</tp:taxon-name-part></tp:taxon-name></italic>. Another similar species, <italic><tp:taxon-name><tp:taxon-name-part taxon-name-part-type="genus" reg="Dermoloma">D.</tp:taxon-name-part><tp:taxon-name-part taxon-name-part-type="species" reg="fuscobrunneum">fuscobrunneum</tp:taxon-name-part></tp:taxon-name></italic> is also a member of <tp:taxon-name><tp:taxon-name-part taxon-name-part-type="genus" reg="Dermoloma">D.</tp:taxon-name-part><tp:taxon-name-part taxon-name-part-type="infraspecific-rank">section</tp:taxon-name-part><tp:taxon-name-part taxon-name-part-type="section" reg="Dermoloma">Dermoloma</tp:taxon-name-part></tp:taxon-name>, but is not closely related. Morphological delimitation of these three species is problematic, and we recommend to sequence them for verification. In the field <italic><tp:taxon-name><tp:taxon-name-part taxon-name-part-type="genus" reg="Dermoloma">D.</tp:taxon-name-part><tp:taxon-name-part taxon-name-part-type="species" reg="carpathicum">carpathicum</tp:taxon-name-part></tp:taxon-name></italic> has lamellae and the stipe with brownish or beige colors, sometimes with darker fibrils towards the base of the stipe and a translucently striated pileus margin when wet. The striate pileus margin is a good character to distinguish it from <italic><tp:taxon-name><tp:taxon-name-part taxon-name-part-type="genus" reg="Dermoloma">D.</tp:taxon-name-part><tp:taxon-name-part taxon-name-part-type="species" reg="cuneifolium">cuneifolium</tp:taxon-name-part></tp:taxon-name></italic>, which can sometimes have basidiomata of similar small sizes. <italic><tp:taxon-name><tp:taxon-name-part taxon-name-part-type="genus" reg="Dermoloma">Dermoloma</tp:taxon-name-part><tp:taxon-name-part taxon-name-part-type="species" reg="carpathicum">carpathicum</tp:taxon-name-part></tp:taxon-name></italic> was included in the phylogenetic study by <xref ref-type="bibr" rid="B82">Sánchez-García et al. (2021)</xref> as “<italic><tp:taxon-name><tp:taxon-name-part taxon-name-part-type="genus" reg="Dermoloma">Dermoloma</tp:taxon-name-part></tp:taxon-name></italic> sp. 3”. According to our data, this species is common in the Carpathian Mts. (13 collections from Romania and Slovakia), but is rare or absent in Western Europe represented by only a single collection from Germany.</p></tp:treatment-sec><tp:treatment-sec><!--Section generated to contain objects referenced in tp:taxon-treatment.--><fig id="F15" position="float" orientation="portrait"><object-id xmlns:xlink="http://www.w3.org/1999/xlink" content-type="doi" xlink:type="simple">10.3897/imafungus.16.157337.figure15</object-id><object-id xmlns:xlink="http://www.w3.org/1999/xlink" content-type="arpha" xlink:type="simple">4D9E4ADB-3D1D-5362-B778-57E108B12B9B</object-id><label>Figure 15.</label><caption><p>Basidiomata of <italic><tp:taxon-name><tp:taxon-name-part taxon-name-part-type="genus" reg="Dermoloma">Dermoloma</tp:taxon-name-part></tp:taxon-name></italic> in field appearance. <bold>a</bold><italic><tp:taxon-name><tp:taxon-name-part taxon-name-part-type="genus" reg="Dermoloma">Dermoloma</tp:taxon-name-part><tp:taxon-name-part taxon-name-part-type="species" reg="bellerianum">bellerianum</tp:taxon-name-part></tp:taxon-name></italic> (<abbrev xmlns:xlink="http://www.w3.org/1999/xlink" xlink:title="Slovak Academy of Sciences" id="ABBRID0EKCBK" xlink:type="simple">SAV</abbrev> F-4416, epitype), photo D. Harries; <bold>b</bold><italic><tp:taxon-name><tp:taxon-name-part taxon-name-part-type="genus" reg="Dermoloma">Dermoloma</tp:taxon-name-part><tp:taxon-name-part taxon-name-part-type="species" reg="bellerianum">bellerianum</tp:taxon-name-part></tp:taxon-name></italic> [LIP (<italic>PAM05100303</italic>)], photo P.-A. Moreau; <bold>c</bold><italic><tp:taxon-name><tp:taxon-name-part taxon-name-part-type="genus" reg="Dermoloma">Dermoloma</tp:taxon-name-part><tp:taxon-name-part taxon-name-part-type="species" reg="carpathicum">carpathicum</tp:taxon-name-part></tp:taxon-name></italic> (<abbrev xmlns:xlink="http://www.w3.org/1999/xlink" xlink:title="Slovak Academy of Sciences" id="ABBRID0EKDBK" xlink:type="simple">SAV</abbrev> F-4268), photo S. Jančovičová; <bold>d</bold><italic><tp:taxon-name><tp:taxon-name-part taxon-name-part-type="genus" reg="Dermoloma">Dermoloma</tp:taxon-name-part><tp:taxon-name-part taxon-name-part-type="species" reg="carpathicum">carpathicum</tp:taxon-name-part></tp:taxon-name></italic> (<abbrev xmlns:xlink="http://www.w3.org/1999/xlink" xlink:title="Slovak Academy of Sciences" id="ABBRID0E2DBK" xlink:type="simple">SAV</abbrev> F-20805), photo S. Jančovičová; <bold>e</bold><italic><tp:taxon-name><tp:taxon-name-part taxon-name-part-type="genus" reg="Dermoloma">Dermoloma</tp:taxon-name-part><tp:taxon-name-part taxon-name-part-type="species" reg="compactum">compactum</tp:taxon-name-part></tp:taxon-name></italic> (<abbrev xmlns:xlink="http://www.w3.org/1999/xlink" xlink:title="Slovak Academy of Sciences" id="ABBRID0EMEBK" xlink:type="simple">SAV</abbrev> F-23421), holotype, photo G. Friebes; <bold>f, g</bold><italic><tp:taxon-name><tp:taxon-name-part taxon-name-part-type="genus" reg="Dermoloma">Dermoloma</tp:taxon-name-part><tp:taxon-name-part taxon-name-part-type="species" reg="compactum">compactum</tp:taxon-name-part></tp:taxon-name></italic> (<abbrev xmlns:xlink="http://www.w3.org/1999/xlink" xlink:title="Slovak Academy of Sciences" id="ABBRID0E4EBK" xlink:type="simple">SAV</abbrev> F-20794), photo S. Jančovičová. Scale bar: 10 mm.</p></caption><graphic xmlns:xlink="http://www.w3.org/1999/xlink" xlink:href="imafungus-16-e157337-g015.jpg" position="float" orientation="portrait" xlink:type="simple" id="oo_1370791.jpg"><uri content-type="original_file" xlink:type="simple">https://binary.pensoft.net/fig/1370791</uri></graphic></fig><fig id="F2" position="float" orientation="portrait"><object-id xmlns:xlink="http://www.w3.org/1999/xlink" content-type="doi" xlink:type="simple">10.3897/imafungus.16.157337.figure2</object-id><object-id xmlns:xlink="http://www.w3.org/1999/xlink" content-type="arpha" xlink:type="simple">BD88E9F3-8F66-5F5B-8D8D-B491121E92C5</object-id><label>Figure 2.</label><caption><p>Phylogram generated by ML analysis based on combined sequence data of <abbrev xmlns:xlink="http://www.w3.org/1999/xlink" xlink:title="internal transcribed spacer regions of nuclear ribosomal DNA" id="ABBRID0EDNAG" xlink:type="simple">ITS</abbrev>, <abbrev xmlns:xlink="http://www.w3.org/1999/xlink" xlink:title="nuclear ribosomal large subunit" id="ABBRID0EHNAG" xlink:type="simple">LSU</abbrev>, <italic><abbrev xmlns:xlink="http://www.w3.org/1999/xlink" xlink:title="first largest subunit of RNA polymerase II" id="ABBRID0EMNAG" xlink:type="simple">rpb1</abbrev></italic>, <italic><abbrev xmlns:xlink="http://www.w3.org/1999/xlink" xlink:title="second largest subunit of RNA polymerase II" id="ABBRID0ERNAG" xlink:type="simple">rpb2</abbrev></italic>, <italic>mcm7</italic> and <italic>tef1a</italic> showing phylogenetic relationships within genus <italic><tp:taxon-name><tp:taxon-name-part taxon-name-part-type="genus" reg="Dermoloma">Dermoloma</tp:taxon-name-part></tp:taxon-name></italic>. ML bootstrap support values greater or equal to 50% and Bayesian posterior probabilities greater or equal to 0.90 are indicated above or below the nodes. Sequences originating from type collections are labelled in red and bold.</p></caption><graphic xmlns:xlink="http://www.w3.org/1999/xlink" xlink:href="imafungus-16-e157337-g002.jpg" position="float" orientation="portrait" xlink:type="simple" id="oo_1370776.jpg"><uri content-type="original_file" xlink:type="simple">https://binary.pensoft.net/fig/1370776</uri></graphic></fig></tp:treatment-sec><ref-list><ref id="B82"><mixed-citation xmlns:xlink="http://www.w3.org/1999/xlink" xlink:type="simple"><person-group><name name-style="western"><surname>Sánchez-García</surname><given-names>M</given-names></name><name name-style="western"><surname>Adamčíková</surname><given-names>K</given-names></name><etal/></person-group> (<year>2021</year>) <article-title>The genus <italic><tp:taxon-name><tp:taxon-name-part taxon-name-part-type="genus">Dermoloma</tp:taxon-name-part></tp:taxon-name></italic> is more diverse than expected and forms a monophyletic lineage in the <italic><tp:taxon-name><tp:taxon-name-part taxon-name-part-type="family">Tricholomataceae</tp:taxon-name-part></tp:taxon-name></italic>.</article-title><source>Mycological Progress</source><volume>20</volume>: <fpage>11</fpage>–<lpage>25</lpage>. <ext-link xlink:href="10.1007/s11557-020-01651-y" ext-link-type="doi" xlink:type="simple">https://doi.org/10.1007/s11557-020-01651-y</ext-link></mixed-citation></ref></ref-list></tp:taxon-treatment>
