# Supplementary material for: ﻿A phylogenetic and morphological study of the genus Dermoloma (Agaricales, Tricholomataceae) in Europe and North America exposes inefficiency of opportunistic species descriptions
Source: IMA Fungus. 2025 Jul 10;16:e157337. doi: 10.3897/imafungus.16.157337 (PMC12272084; doi:10.3897/imafungus.16.157337)
Supplement: XML Treatment for Dermoloma compactum [file imafungus.16.157337-treatment9.xml]

<!DOCTYPE tp:taxon-treatment
  PUBLIC "-//TaxonX//DTD Taxonomic Treatment Publishing DTD v0 20100105//EN" "tax-treatment-NSO.dtd">
<tp:taxon-treatment xmlns:tp="http://www.plazi.org/taxpub"><tp:treatment-meta><kwd-group><label>Taxon classification</label><kwd>
                  <named-content content-type="kingdom">Animalia</named-content>
                </kwd><kwd>
                  <named-content content-type="order">Agaricales</named-content>
                </kwd><kwd>
                  <named-content content-type="family">Tricholomataceae</named-content>
                </kwd></kwd-group><mixed-citation publication-type="journal"><person-group><name><surname>Adamčíková</surname><given-names>Katarína</given-names></name><name><surname>Kiran</surname><given-names>Munazza</given-names></name><name><surname>Caboň</surname><given-names>Miroslav</given-names></name><name><surname>Matheny</surname><given-names>Brandon P.</given-names></name><name><surname>Sánchez-García</surname><given-names>Marisol</given-names></name><name><surname>Arnolds</surname><given-names>Eef</given-names></name><name><surname>Caboňová</surname><given-names>Michaela</given-names></name><name><surname>Corriol</surname><given-names>Gilles</given-names></name><name><surname>Dima</surname><given-names>Bálint</given-names></name><name><surname>Friebes</surname><given-names>Gernot</given-names></name><name><surname>Griffith</surname><given-names>Gareth W.</given-names></name><name><surname>Grootmyers</surname><given-names>Django</given-names></name><name><surname>Harries</surname><given-names>David</given-names></name><name><surname>Karich</surname><given-names>Alexander</given-names></name><name><surname>Mešić</surname><given-names>Armin</given-names></name><name><surname>Mihaljevič</surname><given-names>Martin</given-names></name><name><surname>Moreau</surname><given-names>Pierre-Arthur</given-names></name><name><surname>Pošta</surname><given-names>Ana</given-names></name><name><surname>Shapkin</surname><given-names>Vasilii</given-names></name><name><surname>Tkalčec</surname><given-names>Zdenko</given-names></name><name><surname>Vizzini</surname><given-names>Alfredo</given-names></name><name><surname>Vondrovicová</surname><given-names>Lenka</given-names></name><name><surname>Adamčík</surname><given-names>Slavomir</given-names></name><name><surname>Jančovičová</surname><given-names>Soňa</given-names></name></person-group><article-title>﻿A phylogenetic and morphological study of the genus <italic><tp:taxon-name><tp:taxon-name-part taxon-name-part-type="genus" reg="Dermoloma">Dermoloma</tp:taxon-name-part></tp:taxon-name></italic> (<italic><tp:taxon-name><tp:taxon-name-part taxon-name-part-type="order">Agaricales</tp:taxon-name-part></tp:taxon-name></italic>, <italic><tp:taxon-name><tp:taxon-name-part taxon-name-part-type="family">Tricholomataceae</tp:taxon-name-part></tp:taxon-name></italic>) in Europe and North America exposes inefficiency of opportunistic species descriptions</article-title><source>IMA Fungus</source><day>10</day><month>07</month><year>2025</year><volume>16</volume><pub-id pub-id-type="doi">10.3897/imafungus.16.157337</pub-id></mixed-citation></tp:treatment-meta><tp:nomenclature><label>﻿</label><tp:taxon-name>
                <object-id xmlns:xlink="http://www.w3.org/1999/xlink" content-type="arpha" xlink:type="simple">1E44BA36-5258-5640-8B16-B9424AF1C7FE</object-id>
                <tp:taxon-name-part taxon-name-part-type="genus" reg="Dermoloma">Dermoloma</tp:taxon-name-part>
                <tp:taxon-name-part taxon-name-part-type="species" reg="compactum">compactum</tp:taxon-name-part>
                <object-id xmlns:xlink="http://www.w3.org/1999/xlink" content-type="mycobank" xlink:type="simple">856333</object-id>
              </tp:taxon-name><tp:taxon-authority>Friebes &amp; Karich</tp:taxon-authority><tp:taxon-status xmlns:xlink="http://www.w3.org/1999/xlink" xlink:type="simple">sp. nov.</tp:taxon-status><xref ref-type="fig" rid="F15">Figs 15e, f</xref><xref ref-type="fig" rid="F19">, 19</xref></tp:nomenclature><tp:treatment-sec sec-type="etymology" id="SECID0E1RCK"><title>Etymology.</title><p>Basidiomata are bulky and short.</p></tp:treatment-sec><tp:treatment-sec sec-type="Holotype" id="SECID0E6RCK"><title>Holotype.</title><p>Slovenia • Zgornje Gorje, Goreljek, slope next to Šport Hotel Pokljuka, elev. 1260 m, coord. <named-content xmlns:xlink="http://www.w3.org/1999/xlink" content-type="dwc:verbatimCoordinates" xlink:type="simple"><named-content content-type="geo-json" specific-use="{&#34;type&#34;:&#34;Point&#34;,&#34;coordinates&#34;:[13.961111,46.337500]}" id="NCID0EISCK" xlink:type="simple">46°20'15"N, 13°57'40"E</named-content></named-content>, soil among moss and grass, 10 Oct 2021, G. Friebes <italic>GF20211010</italic> (<abbrev xmlns:xlink="http://www.w3.org/1999/xlink" xlink:title="Slovak Academy of Sciences" id="ABBRID0EPSCK" xlink:type="simple">SAV</abbrev> F-23421).</p></tp:treatment-sec><tp:treatment-sec sec-type="diagnosis" id="SECID0ETSCK"><title>Diagnosis.</title><p>European species; basidiomata relatively robust but medium to small; pilei usually up to 25 mm in diameter, brown to dark brown; stipe 3–6 mm wide with brown fibrils or squamules; spores amyloid, on average ca. 4.2 µm wide.</p><p><bold><italic>Pileus</italic></bold> 10–21(–30) mm; convex to almost plane, broadly conical; margin not striate, deflexed; surface finely rough to almost smooth near margin, distinctly radially rugulose near center, sometimes pruinose, hygrophanous and discoloring first in center; color near margin brown (5E4, 5F5, 5E7, 6E4, 7E5) to dark brown (6F4), when dry brown (6E5), dark blond (5D4) to grayish brown (5D3), near center dark brown (6F4), when dry brown (5E5, 5F7, 6E7) to light brown (5D4, 5D5). <bold><italic>Stipe</italic></bold> (16–)21–40 × 3–6(–9) mm; usually fusiform, sometimes cylindrical or flexuous, narrowed towards the base; surface pruinose near lamellae, towards the base fibrillose-squamulose; color near lamellae yellowish white (4A2) to ochraceous-gray (paler than 5B2), towards the base grayish ochraceous (paler than 5B3) to light brown (5D4), with darker fibrils or squamules (dark brown 5F5, 5F7). <bold><italic>Lamellae</italic></bold> L = 22–36, l = (1–)3; up to 4 mm wide; adnexed to adnate-emarginate; color ochraceous-gray (5B2) to brownish ochraceous (5C3); edges entire. <bold><italic>Context</italic></bold> when young compact, later in pileus fragile; odor farinaceous.</p><fig id="F19" position="float" orientation="portrait"><object-id xmlns:xlink="http://www.w3.org/1999/xlink" content-type="doi" xlink:type="simple">10.3897/imafungus.16.157337.figure19</object-id><object-id xmlns:xlink="http://www.w3.org/1999/xlink" content-type="arpha" xlink:type="simple">24DFA122-A97E-5D4D-86E2-2F7736D6EAC2</object-id><label>Figure 19.</label><caption><p><italic><tp:taxon-name><tp:taxon-name-part taxon-name-part-type="genus" reg="Dermoloma">Dermoloma</tp:taxon-name-part><tp:taxon-name-part taxon-name-part-type="species" reg="compactum">compactum</tp:taxon-name-part></tp:taxon-name></italic> (<abbrev xmlns:xlink="http://www.w3.org/1999/xlink" xlink:title="Slovak Academy of Sciences" id="ABBRID0EOUCK" xlink:type="simple">SAV</abbrev> F-3838), microscopic elements. <bold>a</bold> Spores; <bold>b</bold> caulocystidia; <bold>c</bold> basidia and basidioles; <bold>d</bold> marginal cells; <bold>e</bold> pileipellis elements near the pileus margin; <bold>f</bold> pileipellis elements near the pileus center. Scale bar: 5 µm for spores and 10 µm for other elements.</p></caption><graphic xmlns:xlink="http://www.w3.org/1999/xlink" xlink:href="imafungus-16-e157337-g019.jpg" position="float" orientation="portrait" xlink:type="simple" id="oo_1370795.jpg"><uri content-type="original_file" xlink:type="simple">https://binary.pensoft.net/fig/1370795</uri></graphic></fig><p><bold><italic>Spores</italic></bold> (5.5–)5.8–6.2–6.8(–7.4) × (3.6–)3.9–4.2–4.5(–5.1) μm; ellipsoid, Q = (1.26–)1.41–1.5–1.6(–1.67); walls amyloid, thin-walled; hilar appendage ca. 0.5–1.5 μm long. <bold><italic>Basidia</italic></bold> (23–)26–30.4–35(–41) × (5–)6–6.6–7(–8) μm; clavate; mainly with 4 sterigmata, occasionally with 2 sterigmata, rarely 1 sterigma. <bold><italic>Basidioles</italic></bold> first cylindrical, then clavate, ca. 3–6.5 μm wide. <bold><italic>Marginal cells</italic></bold> (8–)13–18.9–24(–30) × (3–)4.5–6.1–8(–10) μm; not well-differentiated, clavate, occasionally lobate or flexuous, rarely bifurcate. <bold><italic>Pileipellis</italic></bold> 75–95 μm deep; suprapellis 40–47 μm deep, usually of one or two layers of inflated, densely arranged cells; subpellis well-differentiated, 30–50 μm deep, of densely packed, mainly horizontally oriented, intricate, 3–10 μm wide hyphae, gradually passing to horizontally oriented hyphae in trama; hyphal terminations with brownish parietal pigments, near septa of terminal cells with dark brown parietal and locally also finely incrusted pigments, walls thickened especially in subpellis up to 1 μm. Terminal cells near pileus margin (12–)24–34.5–46(–55) × (8–)11–16.2–21(–36) μm; sphaeropedunculate or clavate, rarely obpyriform; subterminal cells mainly narrowly cylindrical, occasionally inflated and clavate, often flexuous, nodulose or with lateral swellings, occasionally branched. Terminal cells near pileus center (18–)24–34.4–46(–59) × (8–)10–14.9–20(–26) μm; mainly clavate and less frequently sphaeropedunculate, occasionally flexuous, nodulose or lobate; subterminal cells mainly narrower and subcylindrical, usually flexuous and lobate or with lateral swellings, occasionally branched. <bold><italic>Caulocystidia</italic></bold> (14–)19–31.5–46(–82) × (4–)5–7.1–9(–15) μm; mainly cylindrical and flexuous, occasionally obpyriform, clavate or sphaeropedundulate, occasionally lobate or nodulose, clustered in repent or ascending fascicules; usually with slightly thickened walls up to 0.5 μm, near septa with brownish parietal pigments. <bold><italic>Clamp connections</italic></bold> present.</p></tp:treatment-sec><tp:treatment-sec sec-type="distribution" id="SECID0EJYCK"><title>Distribution and ecology.</title><p>Known from France, Germany, Slovakia, Slovenia and Wales (United Kingdom); in semi-natural grassland on neutral to alkaline soil.</p></tp:treatment-sec><tp:treatment-sec sec-type="material" id="SECID0EOYCK"><title>Additional material studied.</title><p>France • Pyrénées-Atlantiques, Portalet, coord. <named-content xmlns:xlink="http://www.w3.org/1999/xlink" content-type="dwc:verbatimCoordinates" xlink:type="simple"><named-content content-type="geo-json" specific-use="{&#34;type&#34;:&#34;Point&#34;,&#34;coordinates&#34;:[0.414928,42.816583]}" id="NCID0EXYCK" xlink:type="simple">42°48'59.7"N, 00°24'53.74"E</named-content></named-content>, terrestrial on pasture, 7 Oct 2022, M. Caboň (<abbrev xmlns:xlink="http://www.w3.org/1999/xlink" xlink:title="Slovak Academy of Sciences" id="ABBRID0E3YCK" xlink:type="simple">SAV</abbrev> F-22285). Germany • Sachsen, Adorf, NSG Zeidelweide, coord. <named-content xmlns:xlink="http://www.w3.org/1999/xlink" content-type="dwc:verbatimCoordinates" xlink:type="simple"><named-content content-type="geo-json" specific-use="{&#34;type&#34;:&#34;Point&#34;,&#34;coordinates&#34;:[12.221389,50.300339]}" id="NCID0EDZCK" xlink:type="simple">50°18'01.22"N, 12°13'17"E</named-content></named-content>, regularly mowed semi-natural grassland, 23 Sep 2022, A. Karich and R. Ullrich <italic>IHI-22Der01</italic> (GLM-F137756, as <tp:taxon-name><tp:taxon-name-part taxon-name-part-type="genus" reg="Dermoloma">D.</tp:taxon-name-part><tp:taxon-name-part taxon-name-part-type="uncertainty-rank">cf.</tp:taxon-name-part><tp:taxon-name-part taxon-name-part-type="species" reg="pseudocuneifolium">pseudocuneifolium</tp:taxon-name-part></tp:taxon-name>). Slovakia • Kremnické vrchy Mts., 3 km W of Tajov, elev. 710 m, coord. <named-content xmlns:xlink="http://www.w3.org/1999/xlink" content-type="dwc:verbatimCoordinates" xlink:type="simple"><named-content content-type="geo-json" specific-use="{&#34;type&#34;:&#34;Point&#34;,&#34;coordinates&#34;:[19.026389,48.748056]}" id="NCID0E1ZCK" xlink:type="simple">48°44'53"N, 19°01'35"E</named-content></named-content>, terrestrial in extensively grazed pasture, 24 Oct 2020, V. Shapkin (<abbrev xmlns:xlink="http://www.w3.org/1999/xlink" xlink:title="Slovak Academy of Sciences" id="ABBRID0E6ZCK" xlink:type="simple">SAV</abbrev> F-20794); • Podbeskydská vrchovina Mts., 1.5 km SW of Beňadovo, Beňadovské rašelinisko, elev. 720–750 m, coord. <named-content xmlns:xlink="http://www.w3.org/1999/xlink" content-type="dwc:verbatimCoordinates" xlink:type="simple"><named-content content-type="geo-json" specific-use="{&#34;type&#34;:&#34;Point&#34;,&#34;coordinates&#34;:[19.331944,49.421111]}" id="NCID0EG1CK" xlink:type="simple">49°25'16"N, 19°19'55"E</named-content></named-content>, terrestrial on meadow, 10 Oct 2012, S. Adamčík (<abbrev xmlns:xlink="http://www.w3.org/1999/xlink" xlink:title="Slovak Academy of Sciences" id="ABBRID0EL1CK" xlink:type="simple">SAV</abbrev> F-3838). United Kingdom • Wales, Graig, Llanymddyfri, coord. <named-content xmlns:xlink="http://www.w3.org/1999/xlink" content-type="dwc:verbatimCoordinates" xlink:type="simple"><named-content content-type="geo-json" specific-use="{&#34;type&#34;:&#34;Point&#34;,&#34;coordinates&#34;:[3.714167,51.978056]}" id="NCID0ES1CK" xlink:type="simple">51°58'41"N, 03°42'51"E</named-content></named-content>, 24 Sep 2021, G. Griffith <italic>DM0921</italic> (ABS, as <italic><tp:taxon-name><tp:taxon-name-part taxon-name-part-type="genus" reg="Dermoloma">D.</tp:taxon-name-part><tp:taxon-name-part taxon-name-part-type="species" reg="magicum">magicum</tp:taxon-name-part></tp:taxon-name></italic>).</p></tp:treatment-sec><tp:treatment-sec sec-type="notes" id="SECID0EE2CK"><title>Notes.</title><p><italic><tp:taxon-name><tp:taxon-name-part taxon-name-part-type="genus" reg="Dermoloma">Dermoloma</tp:taxon-name-part><tp:taxon-name-part taxon-name-part-type="species" reg="compactum">compactum</tp:taxon-name-part></tp:taxon-name></italic> is a member of <tp:taxon-name><tp:taxon-name-part taxon-name-part-type="genus" reg="Dermoloma">D.</tp:taxon-name-part><tp:taxon-name-part taxon-name-part-type="infraspecific-rank">subgenus</tp:taxon-name-part><tp:taxon-name-part taxon-name-part-type="subgenus" reg="Amylospora">Amylospora</tp:taxon-name-part></tp:taxon-name>, section <tp:taxon-name><tp:taxon-name-part taxon-name-part-type="genus" reg="Dermoloma"/><tp:taxon-name-part taxon-name-part-type="section" reg="Atrobrunnea">Atrobrunnea</tp:taxon-name-part></tp:taxon-name>. It shares a distinctive morphology with two other related European species, <italic><tp:taxon-name><tp:taxon-name-part taxon-name-part-type="genus" reg="Dermoloma">D.</tp:taxon-name-part><tp:taxon-name-part taxon-name-part-type="species" reg="josserandii">josserandii</tp:taxon-name-part></tp:taxon-name></italic> and <italic><tp:taxon-name><tp:taxon-name-part taxon-name-part-type="genus" reg="Dermoloma">D.</tp:taxon-name-part><tp:taxon-name-part taxon-name-part-type="species" reg="pseudojosserandii">pseudojosserandii</tp:taxon-name-part></tp:taxon-name></italic>, as their basidiomata are also sturdy and reminiscent of small individuals of <italic><tp:taxon-name><tp:taxon-name-part taxon-name-part-type="genus" reg="Tricholoma">Tricholoma</tp:taxon-name-part></tp:taxon-name></italic>, but the pileus size is relatively small. They form a well-supported clade together with two additional North American species (Fig. <xref ref-type="fig" rid="F2">2</xref>). <italic><tp:taxon-name><tp:taxon-name-part taxon-name-part-type="genus" reg="Dermoloma">Dermoloma</tp:taxon-name-part><tp:taxon-name-part taxon-name-part-type="species" reg="compactum">compactum</tp:taxon-name-part></tp:taxon-name></italic> can be distinguished in the field from <italic><tp:taxon-name><tp:taxon-name-part taxon-name-part-type="genus" reg="Dermoloma">D.</tp:taxon-name-part><tp:taxon-name-part taxon-name-part-type="species" reg="josserandii">josserandii</tp:taxon-name-part></tp:taxon-name></italic> and <italic><tp:taxon-name><tp:taxon-name-part taxon-name-part-type="genus" reg="Dermoloma">D.</tp:taxon-name-part><tp:taxon-name-part taxon-name-part-type="species" reg="pseudojosserandii">pseudojosserandii</tp:taxon-name-part></tp:taxon-name></italic> by the darker brown pilei and stipes with distinct brown fibrils toward the base. In addition, it differs by narrower spores (on average ca. 4.2 μm). This species was included in the phylogenetic study by <xref ref-type="bibr" rid="B82">Sánchez-García et al. (2021)</xref> as “<italic><tp:taxon-name><tp:taxon-name-part taxon-name-part-type="genus" reg="Dermoloma">Dermoloma</tp:taxon-name-part></tp:taxon-name></italic> sp. 11”.</p></tp:treatment-sec><tp:treatment-sec><!--Section generated to contain objects referenced in tp:taxon-treatment.--><fig id="F15" position="float" orientation="portrait"><object-id xmlns:xlink="http://www.w3.org/1999/xlink" content-type="doi" xlink:type="simple">10.3897/imafungus.16.157337.figure15</object-id><object-id xmlns:xlink="http://www.w3.org/1999/xlink" content-type="arpha" xlink:type="simple">4D9E4ADB-3D1D-5362-B778-57E108B12B9B</object-id><label>Figure 15.</label><caption><p>Basidiomata of <italic><tp:taxon-name><tp:taxon-name-part taxon-name-part-type="genus" reg="Dermoloma">Dermoloma</tp:taxon-name-part></tp:taxon-name></italic> in field appearance. <bold>a</bold><italic><tp:taxon-name><tp:taxon-name-part taxon-name-part-type="genus" reg="Dermoloma">Dermoloma</tp:taxon-name-part><tp:taxon-name-part taxon-name-part-type="species" reg="bellerianum">bellerianum</tp:taxon-name-part></tp:taxon-name></italic> (<abbrev xmlns:xlink="http://www.w3.org/1999/xlink" xlink:title="Slovak Academy of Sciences" id="ABBRID0EKCBK" xlink:type="simple">SAV</abbrev> F-4416, epitype), photo D. Harries; <bold>b</bold><italic><tp:taxon-name><tp:taxon-name-part taxon-name-part-type="genus" reg="Dermoloma">Dermoloma</tp:taxon-name-part><tp:taxon-name-part taxon-name-part-type="species" reg="bellerianum">bellerianum</tp:taxon-name-part></tp:taxon-name></italic> [LIP (<italic>PAM05100303</italic>)], photo P.-A. Moreau; <bold>c</bold><italic><tp:taxon-name><tp:taxon-name-part taxon-name-part-type="genus" reg="Dermoloma">Dermoloma</tp:taxon-name-part><tp:taxon-name-part taxon-name-part-type="species" reg="carpathicum">carpathicum</tp:taxon-name-part></tp:taxon-name></italic> (<abbrev xmlns:xlink="http://www.w3.org/1999/xlink" xlink:title="Slovak Academy of Sciences" id="ABBRID0EKDBK" xlink:type="simple">SAV</abbrev> F-4268), photo S. Jančovičová; <bold>d</bold><italic><tp:taxon-name><tp:taxon-name-part taxon-name-part-type="genus" reg="Dermoloma">Dermoloma</tp:taxon-name-part><tp:taxon-name-part taxon-name-part-type="species" reg="carpathicum">carpathicum</tp:taxon-name-part></tp:taxon-name></italic> (<abbrev xmlns:xlink="http://www.w3.org/1999/xlink" xlink:title="Slovak Academy of Sciences" id="ABBRID0E2DBK" xlink:type="simple">SAV</abbrev> F-20805), photo S. Jančovičová; <bold>e</bold><italic><tp:taxon-name><tp:taxon-name-part taxon-name-part-type="genus" reg="Dermoloma">Dermoloma</tp:taxon-name-part><tp:taxon-name-part taxon-name-part-type="species" reg="compactum">compactum</tp:taxon-name-part></tp:taxon-name></italic> (<abbrev xmlns:xlink="http://www.w3.org/1999/xlink" xlink:title="Slovak Academy of Sciences" id="ABBRID0EMEBK" xlink:type="simple">SAV</abbrev> F-23421), holotype, photo G. Friebes; <bold>f, g</bold><italic><tp:taxon-name><tp:taxon-name-part taxon-name-part-type="genus" reg="Dermoloma">Dermoloma</tp:taxon-name-part><tp:taxon-name-part taxon-name-part-type="species" reg="compactum">compactum</tp:taxon-name-part></tp:taxon-name></italic> (<abbrev xmlns:xlink="http://www.w3.org/1999/xlink" xlink:title="Slovak Academy of Sciences" id="ABBRID0E4EBK" xlink:type="simple">SAV</abbrev> F-20794), photo S. Jančovičová. Scale bar: 10 mm.</p></caption><graphic xmlns:xlink="http://www.w3.org/1999/xlink" xlink:href="imafungus-16-e157337-g015.jpg" position="float" orientation="portrait" xlink:type="simple" id="oo_1370791.jpg"><uri content-type="original_file" xlink:type="simple">https://binary.pensoft.net/fig/1370791</uri></graphic></fig><fig id="F2" position="float" orientation="portrait"><object-id xmlns:xlink="http://www.w3.org/1999/xlink" content-type="doi" xlink:type="simple">10.3897/imafungus.16.157337.figure2</object-id><object-id xmlns:xlink="http://www.w3.org/1999/xlink" content-type="arpha" xlink:type="simple">BD88E9F3-8F66-5F5B-8D8D-B491121E92C5</object-id><label>Figure 2.</label><caption><p>Phylogram generated by ML analysis based on combined sequence data of <abbrev xmlns:xlink="http://www.w3.org/1999/xlink" xlink:title="internal transcribed spacer regions of nuclear ribosomal DNA" id="ABBRID0EDNAG" xlink:type="simple">ITS</abbrev>, <abbrev xmlns:xlink="http://www.w3.org/1999/xlink" xlink:title="nuclear ribosomal large subunit" id="ABBRID0EHNAG" xlink:type="simple">LSU</abbrev>, <italic><abbrev xmlns:xlink="http://www.w3.org/1999/xlink" xlink:title="first largest subunit of RNA polymerase II" id="ABBRID0EMNAG" xlink:type="simple">rpb1</abbrev></italic>, <italic><abbrev xmlns:xlink="http://www.w3.org/1999/xlink" xlink:title="second largest subunit of RNA polymerase II" id="ABBRID0ERNAG" xlink:type="simple">rpb2</abbrev></italic>, <italic>mcm7</italic> and <italic>tef1a</italic> showing phylogenetic relationships within genus <italic><tp:taxon-name><tp:taxon-name-part taxon-name-part-type="genus" reg="Dermoloma">Dermoloma</tp:taxon-name-part></tp:taxon-name></italic>. ML bootstrap support values greater or equal to 50% and Bayesian posterior probabilities greater or equal to 0.90 are indicated above or below the nodes. Sequences originating from type collections are labelled in red and bold.</p></caption><graphic xmlns:xlink="http://www.w3.org/1999/xlink" xlink:href="imafungus-16-e157337-g002.jpg" position="float" orientation="portrait" xlink:type="simple" id="oo_1370776.jpg"><uri content-type="original_file" xlink:type="simple">https://binary.pensoft.net/fig/1370776</uri></graphic></fig></tp:treatment-sec><ref-list><ref id="B82"><mixed-citation xmlns:xlink="http://www.w3.org/1999/xlink" xlink:type="simple"><person-group><name name-style="western"><surname>Sánchez-García</surname><given-names>M</given-names></name><name name-style="western"><surname>Adamčíková</surname><given-names>K</given-names></name><etal/></person-group> (<year>2021</year>) <article-title>The genus <italic><tp:taxon-name><tp:taxon-name-part taxon-name-part-type="genus">Dermoloma</tp:taxon-name-part></tp:taxon-name></italic> is more diverse than expected and forms a monophyletic lineage in the <italic><tp:taxon-name><tp:taxon-name-part taxon-name-part-type="family">Tricholomataceae</tp:taxon-name-part></tp:taxon-name></italic>.</article-title><source>Mycological Progress</source><volume>20</volume>: <fpage>11</fpage>–<lpage>25</lpage>. <ext-link xlink:href="10.1007/s11557-020-01651-y" ext-link-type="doi" xlink:type="simple">https://doi.org/10.1007/s11557-020-01651-y</ext-link></mixed-citation></ref></ref-list></tp:taxon-treatment>
