# Supplementary material for: ﻿A phylogenetic and morphological study of the genus Dermoloma (Agaricales, Tricholomataceae) in Europe and North America exposes inefficiency of opportunistic species descriptions
Source: IMA Fungus. 2025 Jul 10;16:e157337. doi: 10.3897/imafungus.16.157337 (PMC12272084; doi:10.3897/imafungus.16.157337)
Supplement: XML Treatment for Dermoloma confusum [file imafungus.16.157337-treatment10.xml]

<!DOCTYPE tp:taxon-treatment
  PUBLIC "-//TaxonX//DTD Taxonomic Treatment Publishing DTD v0 20100105//EN" "tax-treatment-NSO.dtd">
<tp:taxon-treatment xmlns:tp="http://www.plazi.org/taxpub"><tp:treatment-meta><kwd-group><label>Taxon classification</label><kwd>
                  <named-content content-type="kingdom">Animalia</named-content>
                </kwd><kwd>
                  <named-content content-type="order">Agaricales</named-content>
                </kwd><kwd>
                  <named-content content-type="family">Tricholomataceae</named-content>
                </kwd></kwd-group><mixed-citation publication-type="journal"><person-group><name><surname>Adamčíková</surname><given-names>Katarína</given-names></name><name><surname>Kiran</surname><given-names>Munazza</given-names></name><name><surname>Caboň</surname><given-names>Miroslav</given-names></name><name><surname>Matheny</surname><given-names>Brandon P.</given-names></name><name><surname>Sánchez-García</surname><given-names>Marisol</given-names></name><name><surname>Arnolds</surname><given-names>Eef</given-names></name><name><surname>Caboňová</surname><given-names>Michaela</given-names></name><name><surname>Corriol</surname><given-names>Gilles</given-names></name><name><surname>Dima</surname><given-names>Bálint</given-names></name><name><surname>Friebes</surname><given-names>Gernot</given-names></name><name><surname>Griffith</surname><given-names>Gareth W.</given-names></name><name><surname>Grootmyers</surname><given-names>Django</given-names></name><name><surname>Harries</surname><given-names>David</given-names></name><name><surname>Karich</surname><given-names>Alexander</given-names></name><name><surname>Mešić</surname><given-names>Armin</given-names></name><name><surname>Mihaljevič</surname><given-names>Martin</given-names></name><name><surname>Moreau</surname><given-names>Pierre-Arthur</given-names></name><name><surname>Pošta</surname><given-names>Ana</given-names></name><name><surname>Shapkin</surname><given-names>Vasilii</given-names></name><name><surname>Tkalčec</surname><given-names>Zdenko</given-names></name><name><surname>Vizzini</surname><given-names>Alfredo</given-names></name><name><surname>Vondrovicová</surname><given-names>Lenka</given-names></name><name><surname>Adamčík</surname><given-names>Slavomir</given-names></name><name><surname>Jančovičová</surname><given-names>Soňa</given-names></name></person-group><article-title>﻿A phylogenetic and morphological study of the genus <italic><tp:taxon-name><tp:taxon-name-part taxon-name-part-type="genus" reg="Dermoloma">Dermoloma</tp:taxon-name-part></tp:taxon-name></italic> (<italic><tp:taxon-name><tp:taxon-name-part taxon-name-part-type="order">Agaricales</tp:taxon-name-part></tp:taxon-name></italic>, <italic><tp:taxon-name><tp:taxon-name-part taxon-name-part-type="family">Tricholomataceae</tp:taxon-name-part></tp:taxon-name></italic>) in Europe and North America exposes inefficiency of opportunistic species descriptions</article-title><source>IMA Fungus</source><day>10</day><month>07</month><year>2025</year><volume>16</volume><pub-id pub-id-type="doi">10.3897/imafungus.16.157337</pub-id></mixed-citation></tp:treatment-meta><tp:nomenclature><label>﻿</label><tp:taxon-name>
                <object-id xmlns:xlink="http://www.w3.org/1999/xlink" content-type="arpha" xlink:type="simple">7BAA391D-3C9E-5AD9-BD5E-CD54924DDF9A</object-id>
                <tp:taxon-name-part taxon-name-part-type="genus" reg="Dermoloma">Dermoloma</tp:taxon-name-part>
                <tp:taxon-name-part taxon-name-part-type="species" reg="confusum">confusum</tp:taxon-name-part>
                <object-id xmlns:xlink="http://www.w3.org/1999/xlink" content-type="mycobank" xlink:type="simple">856334</object-id>
              </tp:taxon-name><tp:taxon-authority>P.-A. Moreau &amp; Courtec.</tp:taxon-authority><tp:taxon-status xmlns:xlink="http://www.w3.org/1999/xlink" xlink:type="simple">sp. nov.</tp:taxon-status><xref ref-type="fig" rid="F20">Figs 20a, b</xref><xref ref-type="fig" rid="F21">, 21</xref></tp:nomenclature><tp:treatment-sec sec-type="etymology" id="SECID0EMBDK"><title>Etymology.</title><p>The epithet refers to previous confusion with <italic>D. pseudocuneifolium</italic>.</p></tp:treatment-sec><tp:treatment-sec sec-type="Holotype" id="SECID0EGCDK"><title>Holotype.</title><p>United Kingdom • Wales, Pembrokeshire, Upton Castle, coord. <named-content xmlns:xlink="http://www.w3.org/1999/xlink" content-type="dwc:verbatimCoordinates" xlink:type="simple"><named-content content-type="geo-json" specific-use="{&#34;type&#34;:&#34;Point&#34;,&#34;coordinates&#34;:[4.865833,51.706111]}" id="NCID0EPCDK" xlink:type="simple">51°42'22"N, 04°51'57"E</named-content></named-content>, terrestrial in lawn, 26 Oct 2014, S. Adamčík (<abbrev xmlns:xlink="http://www.w3.org/1999/xlink" xlink:title="Slovak Academy of Sciences" id="ABBRID0EUCDK" xlink:type="simple">SAV</abbrev> F-4420).</p></tp:treatment-sec><tp:treatment-sec sec-type="diagnosis" id="SECID0EYCDK"><title>Diagnosis.</title><p>European species; basidiomata medium sized, collybioid; pilei and stipes brown; lamellae usually darker brownish gray or grayish brown; marginal cells clavate, lageniform or cylindrical and without projections; caulocystidia clavate or fusiform.</p><p><bold><italic>Pileus</italic></bold> (7–)10–35(–40) mm; convex to plane, sometimes indistinctly umbonate, sometimes lobate, rarely obtusely conical; margin translucently striate to half of the radius, recurved when old; surface near margin smooth, near center rugulose, rough or pitted, hygrophanous; color when young dark brown (6F6), when mature near margin dark brown (6F3, 6F4, 7F3), brown (5E5, 5E6, 6E4, 6E5), light brown (6D4), when dry brown (5E4), grayish brown (6D3), brownish ochraceous (5C3, 5C4, 6C4), light brown (5D4, 5D6), grayish ochraceous (5B3), pale ochraceous (5A3), near center dark brown (5F6, 6F3, 6F4, 6F5, 6F6, 7F3, 7F4, 7F5), brown (5E4, 6E4), light brown (5D5), when dry brown (5E4, 5E5), light brown (5D4, 5D5, 5D6), brownish ochraceous (5C4, 5C5), rarely grayish brown (6D3) or dark brown (6F5). <bold><italic>Stipe</italic></bold> (10–)17–55(–63) × (1–)2–6(–7) mm; cylindrical, not distinctly narrowed towards the base, flexuous, grooved; surface finely longitudinally striate, pruinose near lamellae, towards the base shiny and glabrous; color near lamellae ochraceous-gray (5B2), brownish ochraceous (5C3), light brown (5D4), brownish gray (6C2, 6D2), grayish brown (6D3, 6E3), light brown (6D4), rarely brown (6E4), near the base dark brown (5F3, 5F5, 6F3, 6F4, 6F5, 7F4, 7F6), brown (5E4, 5E5, 6E4, 6E5), grayish brown (5E3, 6D3, 6E3), rarely brownish gray (6D2). <bold><italic>Lamellae</italic></bold> L = (18–)21–32(–38), l = 1–3(–7); 2–6 mm wide; adnate-emarginate, sometimes decurrent with tooth; color brownish gray (5C2, 6C2, 6C2, 6D2), grayish brown (5D3, 6D3, 7D3), brownish ochraceous (6C3, 6C4); edges entire. <bold><italic>Context</italic></bold> when young elastic, later fragile; odor farinaceous.</p><fig id="F20" position="float" orientation="portrait"><object-id xmlns:xlink="http://www.w3.org/1999/xlink" content-type="doi" xlink:type="simple">10.3897/imafungus.16.157337.figure20</object-id><object-id xmlns:xlink="http://www.w3.org/1999/xlink" content-type="arpha" xlink:type="simple">FA2E85C3-EBFF-5E24-9C64-51606035BE10</object-id><label>Figure 20.</label><caption><p>Basidiomata of <italic><tp:taxon-name><tp:taxon-name-part taxon-name-part-type="genus" reg="Dermoloma">Dermoloma</tp:taxon-name-part></tp:taxon-name></italic> in field appearance. <bold>a</bold><italic><tp:taxon-name><tp:taxon-name-part taxon-name-part-type="genus" reg="Dermoloma">Dermoloma</tp:taxon-name-part><tp:taxon-name-part taxon-name-part-type="species" reg="confusum">confusum</tp:taxon-name-part></tp:taxon-name></italic> (<abbrev xmlns:xlink="http://www.w3.org/1999/xlink" xlink:title="Slovak Academy of Sciences" id="ABBRID0ESEDK" xlink:type="simple">SAV</abbrev> F-20536), photo S. Jančovičová; <bold>b</bold><italic><tp:taxon-name><tp:taxon-name-part taxon-name-part-type="genus" reg="Dermoloma">Dermoloma</tp:taxon-name-part><tp:taxon-name-part taxon-name-part-type="species" reg="confusum">confusum</tp:taxon-name-part></tp:taxon-name></italic> [LIP (<italic>PAM05102801</italic>)], photo P.-A. Moreau; <bold>c</bold><italic><tp:taxon-name><tp:taxon-name-part taxon-name-part-type="genus" reg="Dermoloma">Dermoloma</tp:taxon-name-part><tp:taxon-name-part taxon-name-part-type="species" reg="cuneifolium">cuneifolium</tp:taxon-name-part></tp:taxon-name></italic> (<abbrev xmlns:xlink="http://www.w3.org/1999/xlink" xlink:title="Slovak Academy of Sciences" id="ABBRID0ESFDK" xlink:type="simple">SAV</abbrev> F-4395), photo D. Harries; <bold>d</bold><italic><tp:taxon-name><tp:taxon-name-part taxon-name-part-type="genus" reg="Dermoloma">Dermoloma</tp:taxon-name-part><tp:taxon-name-part taxon-name-part-type="species" reg="cuneifolium">cuneifolium</tp:taxon-name-part></tp:taxon-name></italic> (<abbrev xmlns:xlink="http://www.w3.org/1999/xlink" xlink:title="Slovak Academy of Sciences" id="ABBRID0EDGDK" xlink:type="simple">SAV</abbrev> F-4702), photo S. Jančovičová; <bold>e</bold><italic><tp:taxon-name><tp:taxon-name-part taxon-name-part-type="genus" reg="Dermoloma">Dermoloma</tp:taxon-name-part><tp:taxon-name-part taxon-name-part-type="species" reg="cuneifolium">cuneifolium</tp:taxon-name-part></tp:taxon-name></italic> (<abbrev xmlns:xlink="http://www.w3.org/1999/xlink" xlink:title="Slovak Academy of Sciences" id="ABBRID0EUGDK" xlink:type="simple">SAV</abbrev> F-4265), photo S. Jančovičová; <bold>f</bold><italic><tp:taxon-name><tp:taxon-name-part taxon-name-part-type="genus" reg="Dermoloma">Dermoloma</tp:taxon-name-part><tp:taxon-name-part taxon-name-part-type="species" reg="cuneifolium">cuneifolium</tp:taxon-name-part></tp:taxon-name></italic> (<abbrev xmlns:xlink="http://www.w3.org/1999/xlink" xlink:title="Slovak Academy of Sciences" id="ABBRID0EFHDK" xlink:type="simple">SAV</abbrev> F-23426), photo G. Friebes. Scale bar: 5 µm.</p></caption><graphic xmlns:xlink="http://www.w3.org/1999/xlink" xlink:href="imafungus-16-e157337-g020.jpg" position="float" orientation="portrait" xlink:type="simple" id="oo_1370796.jpg"><uri content-type="original_file" xlink:type="simple">https://binary.pensoft.net/fig/1370796</uri></graphic></fig><fig id="F21" position="float" orientation="portrait"><object-id xmlns:xlink="http://www.w3.org/1999/xlink" content-type="doi" xlink:type="simple">10.3897/imafungus.16.157337.figure21</object-id><object-id xmlns:xlink="http://www.w3.org/1999/xlink" content-type="arpha" xlink:type="simple">D59D6040-560F-5A3B-9295-B8A5C1F41B23</object-id><label>Figure 21.</label><caption><p><italic><tp:taxon-name><tp:taxon-name-part taxon-name-part-type="genus" reg="Dermoloma">Dermoloma</tp:taxon-name-part><tp:taxon-name-part taxon-name-part-type="species" reg="confusum">confusum</tp:taxon-name-part></tp:taxon-name></italic> (<abbrev xmlns:xlink="http://www.w3.org/1999/xlink" xlink:title="Slovak Academy of Sciences" id="ABBRID0EBIDK" xlink:type="simple">SAV</abbrev> F-4420, holotype), microscopic elements. <bold>a</bold> Spores; <bold>b</bold> caulocystidia; <bold>c</bold> basidia and basidioles; <bold>d</bold> marginal cells; <bold>e</bold> pileipellis elements near the pileus margin; <bold>f</bold> pileipellis elements near the pileus center. Scale bar: 5 µm for spores and 10 µm for other elements.</p></caption><graphic xmlns:xlink="http://www.w3.org/1999/xlink" xlink:href="imafungus-16-e157337-g021.jpg" position="float" orientation="portrait" xlink:type="simple" id="oo_1370797.jpg"><uri content-type="original_file" xlink:type="simple">https://binary.pensoft.net/fig/1370797</uri></graphic></fig><p><bold><italic>Spores</italic></bold> (5.1–)5.5–6–6.5(–7.7) × (3.4–)3.7–4–4.3(–5.4) μm; ellipsoid to narrowly ellipsoid, Q = (1.27–)1.40–1.50–1.61(–1.85); walls amyloid; hilar appendage 0.5–1.5 μm long. <bold><italic>Basidia</italic></bold> (23–)25–29.4–34(–60) × (5–)6–6.5–7(–8.5) μm; clavate; with 4 sterigmata. <bold><italic>Basidioles</italic></bold> first cylindrical, then clavate, ca. 3–6 μm wide. <bold><italic>Marginal cells</italic></bold> (13–)21–30.7–40.5(–53) × (3.5–)4.5–6–7.5(–9.5) μm; clavate, lageniform or cylindrical, usually flexuous, apically often constricted or appendiculate. <bold><italic>Pileipellis</italic></bold> 45–50 μm deep; suprapellis of mainly two layers of inflated cells; subpellis 13–20 μm deep, not well-differentiated, of densely packed, irregularly oriented, puzzled, 3–10 μm wide hyphae, not sharply delimited from horizontally oriented hyphae in trama; hyphal terminations with brownish parietal pigments, thin-walled, near septa and in subpellis with dark brown and sometimes also slightly incrusted pigments and occasionally with thickened walls up to 0.7 μm. Terminal cells near pileus margin (20.5–)33.5–43.9–54(–82) × (10–)14–19.5–24.5(–33.5) μm; usually clavate or obpyriform, sometimes sphaeropedunculate, rarely ellipsoid or subglobose; subterminal cells usually narrower and branched, cylindrical or fusiform, occasionally inflated, sometimes with lateral swellings. Terminal cells near pileus center (14.5–)31–46–60(–109) × (7.5–)13.5–20.3–27(–43.5) μm; similar to cells near margin but often flexuous and constricted towards septa; subterminal cells similar to cells near margin. <bold><italic>Caulocystidia</italic></bold> (10–)23–33.8–45(–62) × (3–)4.5–7.4–10.5(–17) μm; clavate or fusiform-ventricose, often flexuous, often clustered in small ascending fascicules, sometimes individual and repent; usually with slightly thickened walls up to 0.5 μm, with brownish to brown parietal pigments. <bold><italic>Clamp connections</italic></bold> present.</p></tp:treatment-sec><tp:treatment-sec sec-type="distribution" id="SECID0ETLDK"><title>Distribution and ecology.</title><p>Mainly in temperate-montane regions of Central and Western Europe. So far known from France, Germany, Slovakia and Wales (United Kingdom); in grasslands on calcareous soil.</p></tp:treatment-sec><tp:treatment-sec sec-type="material" id="SECID0EYLDK"><title>Additional material studied.</title><p>France • Baives, Réserve naturelle régionale des Monts de Baives, coord. <named-content xmlns:xlink="http://www.w3.org/1999/xlink" content-type="dwc:verbatimCoordinates" xlink:type="simple"><named-content content-type="geo-json" specific-use="{&#34;type&#34;:&#34;Point&#34;,&#34;coordinates&#34;:[4.190000,50.064722]}" id="NCID0EBMDK" xlink:type="simple">04°11'24"E, 50°03'53"N</named-content></named-content>, Oct 2008, C. Lécuru <italic>CL/F08.245</italic> (LIP, as <italic><tp:taxon-name><tp:taxon-name-part taxon-name-part-type="genus" reg="Dermoloma">D.</tp:taxon-name-part><tp:taxon-name-part taxon-name-part-type="species" reg="pseudocuneifolium">pseudocuneifolium</tp:taxon-name-part></tp:taxon-name></italic>); Boulogne-sur-Mer, Cimetière de l’Est, grassy alley, 23 Oct 2006, A. Flahaut <italic>CL/F06.248</italic> (LIP, as <tp:taxon-name><tp:taxon-name-part taxon-name-part-type="genus" reg="Dermoloma">D.</tp:taxon-name-part><tp:taxon-name-part taxon-name-part-type="species" reg="cuneifolium">cuneifolium</tp:taxon-name-part><tp:taxon-name-part taxon-name-part-type="infraspecific-rank">var.</tp:taxon-name-part><tp:taxon-name-part taxon-name-part-type="variety" reg="pragensis">pragensis</tp:taxon-name-part></tp:taxon-name>); • Lille, jardin botanique de la Faculté de pharmacie, coord. <named-content xmlns:xlink="http://www.w3.org/1999/xlink" content-type="dwc:verbatimCoordinates" xlink:type="simple"><named-content content-type="geo-json" specific-use="{&#34;type&#34;:&#34;Point&#34;,&#34;coordinates&#34;:[2.602222,49.332500]}" id="NCID0EJNDK" xlink:type="simple">49°19'57"N, 02°36'08"E</named-content></named-content>, urban grassland on rich calcareous soil, 13 Nov 2016, R. Courtecuisse and P.-A. Moreau <italic>PAM16110301</italic> (LIP); • ibid., 14 Nov 2014, P.-A. Moreau <italic>PAM14111401</italic> (LIP); • ibid., 28 Oct 2005, P.-A. Moreau <italic>PAM05102801</italic> (LIP); • Dannes, Dunes du Mont Saint-Frieux, coord. <named-content xmlns:xlink="http://www.w3.org/1999/xlink" content-type="dwc:verbatimCoordinates" xlink:type="simple"><named-content content-type="geo-json" specific-use="{&#34;type&#34;:&#34;Point&#34;,&#34;coordinates&#34;:[1.588056,50.601389]}" id="NCID0EXNDK" xlink:type="simple">50°36'05"N, 01°35'17"E</named-content></named-content>, 24 Oct 2013, A. Flahaut <italic>CL/F13.234</italic> (LIP, as <tp:taxon-name><tp:taxon-name-part taxon-name-part-type="genus" reg="Dermoloma">D.</tp:taxon-name-part><tp:taxon-name-part taxon-name-part-type="species" reg="intermedium">intermedium</tp:taxon-name-part><tp:taxon-name-part taxon-name-part-type="infraspecific-rank">var.</tp:taxon-name-part><tp:taxon-name-part taxon-name-part-type="variety" reg="coniferarum">coniferarum</tp:taxon-name-part></tp:taxon-name>). Germany • Baden-Württemberg, Justingen, Schachenheide, coord. <named-content xmlns:xlink="http://www.w3.org/1999/xlink" content-type="dwc:verbatimCoordinates" xlink:type="simple"><named-content content-type="geo-json" specific-use="{&#34;type&#34;:&#34;Point&#34;,&#34;coordinates&#34;:[9.673611,48.409722]}" id="NCID0ESODK" xlink:type="simple">48°24'35"N, 09°40'25"E</named-content></named-content>, terrestrial in semi-natural grassland, 3 Oct 2021, S. Adamčík (<abbrev xmlns:xlink="http://www.w3.org/1999/xlink" xlink:title="Slovak Academy of Sciences" id="ABBRID0EXODK" xlink:type="simple">SAV</abbrev> F-20913); • Rheinland-Pfalz, Sobernheim, elev. 215 m, coord. <named-content xmlns:xlink="http://www.w3.org/1999/xlink" content-type="dwc:verbatimCoordinates" xlink:type="simple"><named-content content-type="geo-json" specific-use="{&#34;type&#34;:&#34;Point&#34;,&#34;coordinates&#34;:[7.676389,49.788333]}" id="NCID0E5ODK" xlink:type="simple">49°47'18"N, 07°40'35"E</named-content></named-content>, terrestrial in semi-natural grassland, 9 Nov 2019, C. Manz (<abbrev xmlns:xlink="http://www.w3.org/1999/xlink" xlink:title="Slovak Academy of Sciences" id="ABBRID0EDPDK" xlink:type="simple">SAV</abbrev> F-20536); • ibid., 9 nov 2019, F. Hampe (<abbrev xmlns:xlink="http://www.w3.org/1999/xlink" xlink:title="Slovak Academy of Sciences" id="ABBRID0EHPDK" xlink:type="simple">SAV</abbrev> F-20564); • Schleswig-Holstein, Fehmarn, Deich, 17 Nov 2015, T. Böhning <italic>AG152</italic> (ELTE). Slovakia • Kremnické vrchy Mts., pasture 0.5 km W of Tajov, elev. 600 m, coord. <named-content xmlns:xlink="http://www.w3.org/1999/xlink" content-type="dwc:verbatimCoordinates" xlink:type="simple"><named-content content-type="geo-json" specific-use="{&#34;type&#34;:&#34;Point&#34;,&#34;coordinates&#34;:[19.058611,48.748333]}" id="NCID0EQPDK" xlink:type="simple">48°44'54"N, 19°03'31"E</named-content></named-content>, terrestrial, 24 Oct 2020, S. Adamčík (<abbrev xmlns:xlink="http://www.w3.org/1999/xlink" xlink:title="Slovak Academy of Sciences" id="ABBRID0EVPDK" xlink:type="simple">SAV</abbrev> F-20814); • ibid., 24 Oct 2020, S. Adamčík (<abbrev xmlns:xlink="http://www.w3.org/1999/xlink" xlink:title="Slovak Academy of Sciences" id="ABBRID0EZPDK" xlink:type="simple">SAV</abbrev> F-20824); • ibid., 25 Oct 2020, M. Caboň (<abbrev xmlns:xlink="http://www.w3.org/1999/xlink" xlink:title="Slovak Academy of Sciences" id="ABBRID0E4PDK" xlink:type="simple">SAV</abbrev> F-20837); • ibid., 25 Oct 2020, M. Caboň (<abbrev xmlns:xlink="http://www.w3.org/1999/xlink" xlink:title="Slovak Academy of Sciences" id="ABBRID0EBQDK" xlink:type="simple">SAV</abbrev> F-20838); • ibid., 25 Oct 2020, S. Jančovičová (<abbrev xmlns:xlink="http://www.w3.org/1999/xlink" xlink:title="Slovak Academy of Sciences" id="ABBRID0EFQDK" xlink:type="simple">SAV</abbrev> F-20833); • ibid., 25 Oct 2020, S. Jančovičová (<abbrev xmlns:xlink="http://www.w3.org/1999/xlink" xlink:title="Slovak Academy of Sciences" id="ABBRID0EJQDK" xlink:type="simple">SAV</abbrev> F-20842). United Kingdom • Wales, Pembrokeshire, Upton Castle, coord. <named-content xmlns:xlink="http://www.w3.org/1999/xlink" content-type="dwc:verbatimCoordinates" xlink:type="simple"><named-content content-type="geo-json" specific-use="{&#34;type&#34;:&#34;Point&#34;,&#34;coordinates&#34;:[4.865833,51.706111]}" id="NCID0EQQDK" xlink:type="simple">51°42'22"N, 04°51'57"E</named-content></named-content>, terrestrial in lawn, 26 Oct 2014, S. Adamčík (<abbrev xmlns:xlink="http://www.w3.org/1999/xlink" xlink:title="Slovak Academy of Sciences" id="ABBRID0EVQDK" xlink:type="simple">SAV</abbrev> F-4418); • ibid., 26 Oct 2014, S. Adamčík, (<abbrev xmlns:xlink="http://www.w3.org/1999/xlink" xlink:title="Slovak Academy of Sciences" id="ABBRID0EZQDK" xlink:type="simple">SAV</abbrev> F-4422).</p></tp:treatment-sec><tp:treatment-sec sec-type="notes" id="SECID0E4QDK"><title>Notes.</title><p><italic><tp:taxon-name><tp:taxon-name-part taxon-name-part-type="genus" reg="Dermoloma">Dermoloma</tp:taxon-name-part><tp:taxon-name-part taxon-name-part-type="species" reg="confusum">confusum</tp:taxon-name-part></tp:taxon-name></italic> corresponds to the widely accepted concept of <italic><tp:taxon-name><tp:taxon-name-part taxon-name-part-type="genus" reg="Dermoloma">D.</tp:taxon-name-part><tp:taxon-name-part taxon-name-part-type="species" reg="pseudocuneifolium">pseudocuneifolium</tp:taxon-name-part></tp:taxon-name></italic> (<xref ref-type="bibr" rid="B7">Arnolds 1993</xref>; <xref ref-type="bibr" rid="B19">Contu et al. 2008</xref>) and, as a species with amyloid spores, it is a member of <tp:taxon-name><tp:taxon-name-part taxon-name-part-type="genus" reg="Dermoloma">D.</tp:taxon-name-part><tp:taxon-name-part taxon-name-part-type="infraspecific-rank">subgenus</tp:taxon-name-part><tp:taxon-name-part taxon-name-part-type="subgenus" reg="Amylospora">Amylospora</tp:taxon-name-part></tp:taxon-name>, section <tp:taxon-name><tp:taxon-name-part taxon-name-part-type="genus" reg="Dermoloma"/><tp:taxon-name-part taxon-name-part-type="section" reg="Atrobrunnea">Atrobrunnea</tp:taxon-name-part></tp:taxon-name>. It belongs to a larger clade of species with mainly collyboid basidiomata that includes also <italic><tp:taxon-name><tp:taxon-name-part taxon-name-part-type="genus" reg="Dermoloma">D.</tp:taxon-name-part><tp:taxon-name-part taxon-name-part-type="species" reg="curvicystidiatum">curvicystidiatum</tp:taxon-name-part></tp:taxon-name></italic>, <italic><tp:taxon-name><tp:taxon-name-part taxon-name-part-type="genus" reg="Dermoloma">D.</tp:taxon-name-part><tp:taxon-name-part taxon-name-part-type="species" reg="griseobasale">griseobasale</tp:taxon-name-part></tp:taxon-name></italic>, <italic><tp:taxon-name><tp:taxon-name-part taxon-name-part-type="genus" reg="Dermoloma">D.</tp:taxon-name-part><tp:taxon-name-part taxon-name-part-type="species" reg="phaeopodium">phaeopodium</tp:taxon-name-part></tp:taxon-name></italic> and <italic><tp:taxon-name><tp:taxon-name-part taxon-name-part-type="genus" reg="Dermoloma">D.</tp:taxon-name-part><tp:taxon-name-part taxon-name-part-type="species" reg="pruinosipes">pruinosipes</tp:taxon-name-part></tp:taxon-name></italic> (Fig. <xref ref-type="fig" rid="F2">2</xref>). In the field it is very difficult to distinguish from other members of this clade, and especially from the very similar <italic><tp:taxon-name><tp:taxon-name-part taxon-name-part-type="genus" reg="Dermoloma">D.</tp:taxon-name-part><tp:taxon-name-part taxon-name-part-type="species" reg="phaeopodium">phaeopodium</tp:taxon-name-part></tp:taxon-name></italic>. A useful distinguishing character seems to be the presence of marginal cells that are cylindrical or lageniform and apically constricted or mucronate. <italic><tp:taxon-name><tp:taxon-name-part taxon-name-part-type="genus" reg="Dermoloma">Dermoloma</tp:taxon-name-part><tp:taxon-name-part taxon-name-part-type="species" reg="pseudocuneifolium">pseudocuneifolium</tp:taxon-name-part></tp:taxon-name></italic> was first introduced by <xref ref-type="bibr" rid="B35">Herink (1958)</xref> as an invalid name (no Latin description) and later adopted by <xref ref-type="bibr" rid="B15">Bon (1986)</xref>. Their concept was based on a misapplication of <italic><tp:taxon-name><tp:taxon-name-part taxon-name-part-type="genus" reg="Dermoloma">D.</tp:taxon-name-part><tp:taxon-name-part taxon-name-part-type="species" reg="cuneifolium">cuneifolium</tp:taxon-name-part></tp:taxon-name></italic> as a species with amyloid spores by <xref ref-type="bibr" rid="B38">Josserand (1943)</xref> based on French material. <xref ref-type="bibr" rid="B15">Bon (1986)</xref> designated his collection as the type and the protologue. Bon‘s notes attached to the type specimen both describe the spores as amyloid, 7.5–9 × 4–5 μm. Our type sequencing failed, but the type specimen (a single basidiome) showed bisporic basidia without clamp connections and inamyloid narrow spores on av. 5.2 × 3.5 μm, Q = 1.49. These inamyloid spores and two-spored basidia are consistent with members of the <italic><tp:taxon-name><tp:taxon-name-part taxon-name-part-type="genus" reg="Dermoloma">D.</tp:taxon-name-part><tp:taxon-name-part taxon-name-part-type="species" reg="bellerianum">bellerianum</tp:taxon-name-part></tp:taxon-name></italic> complex and are contrary to the current use for a species with amyloid spores (<xref ref-type="bibr" rid="B115">Wilhelm 1992</xref>; <xref ref-type="bibr" rid="B7">Arnolds 1993</xref>, <xref ref-type="bibr" rid="B8">1995</xref>; <xref ref-type="bibr" rid="B19">Contu et al. 2008</xref>; <xref ref-type="bibr" rid="B82">Sánchez-García et al. 2021</xref>). Therefore, we here consider <italic><tp:taxon-name><tp:taxon-name-part taxon-name-part-type="genus" reg="Dermoloma">D.</tp:taxon-name-part><tp:taxon-name-part taxon-name-part-type="species" reg="pseudocuneifolium">pseudocuneifolium</tp:taxon-name-part></tp:taxon-name></italic> a dubious name. <italic><tp:taxon-name><tp:taxon-name-part taxon-name-part-type="genus" reg="Dermoloma">Dermoloma</tp:taxon-name-part><tp:taxon-name-part taxon-name-part-type="species" reg="confusum">confusum</tp:taxon-name-part></tp:taxon-name></italic> was included in the previous phylogenetic study by <xref ref-type="bibr" rid="B82">Sánchez-García et al. (2021)</xref> as “<italic><tp:taxon-name><tp:taxon-name-part taxon-name-part-type="genus" reg="Dermoloma">D.</tp:taxon-name-part><tp:taxon-name-part taxon-name-part-type="species" reg="pseudocuneifolium">pseudocuneifolium</tp:taxon-name-part></tp:taxon-name></italic>”.</p></tp:treatment-sec><tp:treatment-sec><!--Section generated to contain objects referenced in tp:taxon-treatment.--><fig id="F2" position="float" orientation="portrait"><object-id xmlns:xlink="http://www.w3.org/1999/xlink" content-type="doi" xlink:type="simple">10.3897/imafungus.16.157337.figure2</object-id><object-id xmlns:xlink="http://www.w3.org/1999/xlink" content-type="arpha" xlink:type="simple">BD88E9F3-8F66-5F5B-8D8D-B491121E92C5</object-id><label>Figure 2.</label><caption><p>Phylogram generated by ML analysis based on combined sequence data of <abbrev xmlns:xlink="http://www.w3.org/1999/xlink" xlink:title="internal transcribed spacer regions of nuclear ribosomal DNA" id="ABBRID0EDNAG" xlink:type="simple">ITS</abbrev>, <abbrev xmlns:xlink="http://www.w3.org/1999/xlink" xlink:title="nuclear ribosomal large subunit" id="ABBRID0EHNAG" xlink:type="simple">LSU</abbrev>, <italic><abbrev xmlns:xlink="http://www.w3.org/1999/xlink" xlink:title="first largest subunit of RNA polymerase II" id="ABBRID0EMNAG" xlink:type="simple">rpb1</abbrev></italic>, <italic><abbrev xmlns:xlink="http://www.w3.org/1999/xlink" xlink:title="second largest subunit of RNA polymerase II" id="ABBRID0ERNAG" xlink:type="simple">rpb2</abbrev></italic>, <italic>mcm7</italic> and <italic>tef1a</italic> showing phylogenetic relationships within genus <italic><tp:taxon-name><tp:taxon-name-part taxon-name-part-type="genus" reg="Dermoloma">Dermoloma</tp:taxon-name-part></tp:taxon-name></italic>. ML bootstrap support values greater or equal to 50% and Bayesian posterior probabilities greater or equal to 0.90 are indicated above or below the nodes. Sequences originating from type collections are labelled in red and bold.</p></caption><graphic xmlns:xlink="http://www.w3.org/1999/xlink" xlink:href="imafungus-16-e157337-g002.jpg" position="float" orientation="portrait" xlink:type="simple" id="oo_1370776.jpg"><uri content-type="original_file" xlink:type="simple">https://binary.pensoft.net/fig/1370776</uri></graphic></fig></tp:treatment-sec><ref-list><ref id="B7"><mixed-citation xmlns:xlink="http://www.w3.org/1999/xlink" xlink:type="simple"><person-group><name name-style="western"><surname>Arnolds</surname><given-names>E</given-names></name></person-group> (<year>1993</year>) <article-title>Notulae ad Floram agaricinam neerlandicam – XX. A revision of <italic><tp:taxon-name><tp:taxon-name-part taxon-name-part-type="genus">Dermoloma</tp:taxon-name-part></tp:taxon-name></italic> (J. Lange) Sing. – 2.</article-title><source>Persoonia</source><volume>15</volume>: <fpage>187</fpage>–<lpage>196</lpage>.</mixed-citation></ref><ref id="B19"><mixed-citation xmlns:xlink="http://www.w3.org/1999/xlink" xlink:type="simple"><person-group><name name-style="western"><surname>Contu</surname><given-names>M</given-names></name><name name-style="western"><surname>Consiglio</surname><given-names>G</given-names></name><name name-style="western"><surname>Setti</surname><given-names>L</given-names></name></person-group> (<year>2008</year>) <article-title>Studi sul genere <italic><tp:taxon-name><tp:taxon-name-part taxon-name-part-type="genus">Dermoloma</tp:taxon-name-part></tp:taxon-name></italic> (<italic><tp:taxon-name><tp:taxon-name-part taxon-name-part-type="phylum">Basidiomycota</tp:taxon-name-part></tp:taxon-name></italic>, <italic><tp:taxon-name><tp:taxon-name-part taxon-name-part-type="family">Tricholomataceae</tp:taxon-name-part></tp:taxon-name></italic>).</article-title><source>Micologia e Vegetazione Mediterranea</source><volume>22</volume>(<issue>2</issue>): <fpage>83</fpage>–<lpage>118</lpage>.</mixed-citation></ref><ref id="B35"><mixed-citation xmlns:xlink="http://www.w3.org/1999/xlink" xlink:type="simple"><person-group><name name-style="western"><surname>Herink</surname><given-names>J</given-names></name></person-group> (<year>1958</year>) <article-title>Šťavnatkovité houby pahorku “Velká Horka” u Mnichova Hradiště. Species familiae <italic><tp:taxon-name><tp:taxon-name-part taxon-name-part-type="family">Leutridae</tp:taxon-name-part></tp:taxon-name></italic>, collem “Velká Horka” dictum prope Mnichovo Hradiště habitantes. Sborník Severočeského Musea.</article-title><source>Přírodní Vědy</source><volume>1</volume>: <fpage>53</fpage>–<lpage>86</lpage>.</mixed-citation></ref><ref id="B15"><mixed-citation xmlns:xlink="http://www.w3.org/1999/xlink" xlink:type="simple"><person-group><name name-style="western"><surname>Bon</surname><given-names>M</given-names></name></person-group> (<year>1986</year>) <article-title>Novitates. Validations et taxons nouveaux.</article-title><source>Documents Mycologiques</source><volume>17</volume>(<issue>65</issue>): <fpage>51</fpage>–<lpage>56</lpage>.</mixed-citation></ref><ref id="B38"><mixed-citation xmlns:xlink="http://www.w3.org/1999/xlink" xlink:type="simple"><person-group><name name-style="western"><surname>Josserand</surname><given-names>M</given-names></name></person-group> (<year>1943</year>) <article-title>Notes critiques sur quelques champignons de la région lyonnaise (3e Serié).</article-title><source>Bulletin trimestrial de la Société mycologique de France</source><volume>59</volume>: <fpage>6</fpage>–<lpage>34</lpage>.</mixed-citation></ref><ref id="B115"><mixed-citation xmlns:xlink="http://www.w3.org/1999/xlink" xlink:type="simple"><person-group><name name-style="western"><surname>Wilhelm</surname><given-names>M</given-names></name></person-group> (<year>1992</year>) <article-title>Drei <italic><tp:taxon-name><tp:taxon-name-part taxon-name-part-type="genus">Dermoloma</tp:taxon-name-part></tp:taxon-name></italic>-Arten näher betrachtet: <italic><tp:taxon-name><tp:taxon-name-part taxon-name-part-type="genus">D.</tp:taxon-name-part><tp:taxon-name-part taxon-name-part-type="species">atrocinereum</tp:taxon-name-part></tp:taxon-name></italic> (Pers. ex Pers.) Herink, <italic><tp:taxon-name><tp:taxon-name-part taxon-name-part-type="genus">D.</tp:taxon-name-part><tp:taxon-name-part taxon-name-part-type="species">cuneifolium</tp:taxon-name-part></tp:taxon-name></italic> (Fr.) P. D. Orton, und <italic><tp:taxon-name><tp:taxon-name-part taxon-name-part-type="genus">D.</tp:taxon-name-part><tp:taxon-name-part taxon-name-part-type="species">pseudocuneifolium</tp:taxon-name-part></tp:taxon-name></italic> Herink.</article-title><source>Zeitschrift für Mykologie</source><volume>58</volume>: <fpage>57</fpage>–<lpage>60</lpage>.</mixed-citation></ref><ref id="B8"><mixed-citation xmlns:xlink="http://www.w3.org/1999/xlink" xlink:type="simple"><person-group><name name-style="western"><surname>Arnolds</surname><given-names>E</given-names></name></person-group> (<year>1995</year>) <italic><tp:taxon-name><tp:taxon-name-part taxon-name-part-type="genus">Dermoloma</tp:taxon-name-part></tp:taxon-name></italic>. In. Bas C, Kuyper TW, Noordeloos ME, Vellinga EC (Eds) Flora Agaricina Neerlandica, Vol. 3. A.A. Balkema, Rotterdam/Brookfield, 30–34.</mixed-citation></ref><ref id="B82"><mixed-citation xmlns:xlink="http://www.w3.org/1999/xlink" xlink:type="simple"><person-group><name name-style="western"><surname>Sánchez-García</surname><given-names>M</given-names></name><name name-style="western"><surname>Adamčíková</surname><given-names>K</given-names></name><etal/></person-group> (<year>2021</year>) <article-title>The genus <italic><tp:taxon-name><tp:taxon-name-part taxon-name-part-type="genus">Dermoloma</tp:taxon-name-part></tp:taxon-name></italic> is more diverse than expected and forms a monophyletic lineage in the <italic><tp:taxon-name><tp:taxon-name-part taxon-name-part-type="family">Tricholomataceae</tp:taxon-name-part></tp:taxon-name></italic>.</article-title><source>Mycological Progress</source><volume>20</volume>: <fpage>11</fpage>–<lpage>25</lpage>. <ext-link xlink:href="10.1007/s11557-020-01651-y" ext-link-type="doi" xlink:type="simple">https://doi.org/10.1007/s11557-020-01651-y</ext-link></mixed-citation></ref></ref-list></tp:taxon-treatment>
