# Supplementary material for: ﻿A phylogenetic and morphological study of the genus Dermoloma (Agaricales, Tricholomataceae) in Europe and North America exposes inefficiency of opportunistic species descriptions
Source: IMA Fungus. 2025 Jul 10;16:e157337. doi: 10.3897/imafungus.16.157337 (PMC12272084; doi:10.3897/imafungus.16.157337)
Supplement: XML Treatment for Dermoloma cuneifolium [file imafungus.16.157337-treatment11.xml]

<!DOCTYPE tp:taxon-treatment
  PUBLIC "-//TaxonX//DTD Taxonomic Treatment Publishing DTD v0 20100105//EN" "tax-treatment-NSO.dtd">
<tp:taxon-treatment xmlns:tp="http://www.plazi.org/taxpub"><tp:treatment-meta><kwd-group><label>Taxon classification</label><kwd>
                  <named-content content-type="kingdom">Animalia</named-content>
                </kwd><kwd>
                  <named-content content-type="order">Agaricales</named-content>
                </kwd><kwd>
                  <named-content content-type="family">Tricholomataceae</named-content>
                </kwd></kwd-group><mixed-citation publication-type="journal"><person-group><name><surname>Adamčíková</surname><given-names>Katarína</given-names></name><name><surname>Kiran</surname><given-names>Munazza</given-names></name><name><surname>Caboň</surname><given-names>Miroslav</given-names></name><name><surname>Matheny</surname><given-names>Brandon P.</given-names></name><name><surname>Sánchez-García</surname><given-names>Marisol</given-names></name><name><surname>Arnolds</surname><given-names>Eef</given-names></name><name><surname>Caboňová</surname><given-names>Michaela</given-names></name><name><surname>Corriol</surname><given-names>Gilles</given-names></name><name><surname>Dima</surname><given-names>Bálint</given-names></name><name><surname>Friebes</surname><given-names>Gernot</given-names></name><name><surname>Griffith</surname><given-names>Gareth W.</given-names></name><name><surname>Grootmyers</surname><given-names>Django</given-names></name><name><surname>Harries</surname><given-names>David</given-names></name><name><surname>Karich</surname><given-names>Alexander</given-names></name><name><surname>Mešić</surname><given-names>Armin</given-names></name><name><surname>Mihaljevič</surname><given-names>Martin</given-names></name><name><surname>Moreau</surname><given-names>Pierre-Arthur</given-names></name><name><surname>Pošta</surname><given-names>Ana</given-names></name><name><surname>Shapkin</surname><given-names>Vasilii</given-names></name><name><surname>Tkalčec</surname><given-names>Zdenko</given-names></name><name><surname>Vizzini</surname><given-names>Alfredo</given-names></name><name><surname>Vondrovicová</surname><given-names>Lenka</given-names></name><name><surname>Adamčík</surname><given-names>Slavomir</given-names></name><name><surname>Jančovičová</surname><given-names>Soňa</given-names></name></person-group><article-title>﻿A phylogenetic and morphological study of the genus <italic><tp:taxon-name><tp:taxon-name-part taxon-name-part-type="genus" reg="Dermoloma">Dermoloma</tp:taxon-name-part></tp:taxon-name></italic> (<italic><tp:taxon-name><tp:taxon-name-part taxon-name-part-type="order">Agaricales</tp:taxon-name-part></tp:taxon-name></italic>, <italic><tp:taxon-name><tp:taxon-name-part taxon-name-part-type="family">Tricholomataceae</tp:taxon-name-part></tp:taxon-name></italic>) in Europe and North America exposes inefficiency of opportunistic species descriptions</article-title><source>IMA Fungus</source><day>10</day><month>07</month><year>2025</year><volume>16</volume><pub-id pub-id-type="doi">10.3897/imafungus.16.157337</pub-id></mixed-citation></tp:treatment-meta><tp:nomenclature><label>﻿</label><tp:taxon-name>
                <object-id xmlns:xlink="http://www.w3.org/1999/xlink" content-type="arpha" xlink:type="simple">4352AB79-4C4E-5816-94B8-707D97251E0C</object-id>
                <tp:taxon-name-part taxon-name-part-type="genus" reg="Dermoloma">Dermoloma</tp:taxon-name-part>
                <tp:taxon-name-part taxon-name-part-type="species" reg="cuneifolium">cuneifolium</tp:taxon-name-part>
                <object-id xmlns:xlink="http://www.w3.org/1999/xlink" content-type="mycobank" xlink:type="simple">129540</object-id>
              </tp:taxon-name><tp:taxon-authority>(Fr.) Singer ex Bon, Doc. Mycol. 17(65): 51. 1986.</tp:taxon-authority><xref ref-type="fig" rid="F20">Figs 20c–f</xref><xref ref-type="fig" rid="F22">, 22</xref><tp:nomenclature-citation-list><tp:nomenclature-citation><tp:taxon-name>
                    <tp:taxon-name-part taxon-name-part-type="genus" reg="Dermoloma"/>
                    <tp:taxon-name-part taxon-name-part-type="species" reg="emilii-dlouhyi"/>
                  </tp:taxon-name><comment><tp:taxon-name><tp:taxon-name-part taxon-name-part-type="genus" reg="Dermoloma">Dermoloma</tp:taxon-name-part><tp:taxon-name-part taxon-name-part-type="species" reg="emilii-dlouhyi">emilii-dlouhyi</tp:taxon-name-part></tp:taxon-name>
                     Svrček, Česká Mycol. 20(3): 147. 1966. Syn. </comment></tp:nomenclature-citation></tp:nomenclature-citation-list></tp:nomenclature><tp:treatment-sec sec-type="Neotype" id="SECID0EK2DK"><title>Neotype.</title><p>(designated by <xref ref-type="bibr" rid="B6">Arnolds 1992</xref>): Sweden • Småland, Femsjö, the slope east of Avaberget, amongst mosses, low <italic><tp:taxon-name><tp:taxon-name-part taxon-name-part-type="genus" reg="Hieracium">Hieracium</tp:taxon-name-part></tp:taxon-name></italic> sp., <italic><tp:taxon-name><tp:taxon-name-part taxon-name-part-type="genus" reg="Trifolium">Trifolium</tp:taxon-name-part><tp:taxon-name-part taxon-name-part-type="species" reg="pretense">pretense</tp:taxon-name-part></tp:taxon-name></italic> etc., in disused, partly <italic><tp:taxon-name><tp:taxon-name-part taxon-name-part-type="genus" reg="Calluna">Calluna</tp:taxon-name-part></tp:taxon-name></italic> grown pasture-land, 19 Sep 1948, S. Lundell and G. Haglund <italic>5101</italic> (UPS-F-631065).</p></tp:treatment-sec><tp:treatment-sec sec-type="description" id="SECID0EP3DK"><title>Distinguishing characters.</title><p>European species; basidiomata medium sized; pilei up to 35 mm in diameter; stipes 2–6 mm wide; lamellae ochraceous-gray to brownish gray; spores inamyloid, 4.7–5.3 × 3.5–4 μm; basidia up to 6.5 μm wide.</p><p><bold><italic>Pileus</italic></bold> (8–)12–35(–44) mm; convex, soon expanding to plane, often weakly depressed, sometimes indistinctly umbonate, sometimes lobate; margin usually not striate, indistinctly translucently striate when wet; surface near margin smooth, near center radially rugulose and veined, sometimes pitted or rough, not hygrophanous; color when young dark brown (6F2, 6F3, 6F4, 7F3, 7F4), when mature near margin usually grayish brown (5D3, 6D3, 6E3, 7E3), often brownish gray (5D2, 6C2), brown (5E4, 6E4, 7E4) to dark brown (6F3, 6F4, 7F3), rarely grayish ochraceous (5B3), brownish ochraceous (5C3) or dark blond (5D4), towards margin often gradually passing to narrow paler brownish gray (6C2), ochraceous-gray (5B2) to almost white zone, near center usually dark brown (6F2, 6F3, 6F4, 7F3, 7F4, 7F5) to black, sometimes brown (5E4, 6E4, 7E4), rarely grayish brown (6E3). <bold><italic>Stipe</italic></bold> (17–)21–50(–55) × (1–)2–6(–8) mm; cylindrical or fusiform, usually narrowed towards the base, flexuous; surface near lamellae pruinose or granulose, towards the base granulose or finely fibrillose, finely longitudinally striate; color near lamellae white, pale gray (B1), ochraceous-gray (5B2), brownish gray (5C2, 6C2), near the base usually brownish gray (5C2, 5D2, 6C2, 6D2) or grayish brown (5D3, 5E3, 6D3), sometimes ochraceous-gray (5B2, 6B2), rarely grayish ochraceous (5B3), brownish ochraceous (5C3) or brown (5E4). <bold><italic>Lamellae</italic></bold> L = (19–)23–38(–42), l = 1–7; 4–9 mm wide; adnate-emarginate, sometimes decurrent with tooth or adnexed; color usually ochraceous-gray (5B2) or brownish gray (5C2, 6C2), often almost white, rarely grayish brown (6D3); edges entire, rarely serrulate. <bold><italic>Context</italic></bold> fragile; odor farinaceous.</p><fig id="F22" position="float" orientation="portrait"><object-id xmlns:xlink="http://www.w3.org/1999/xlink" content-type="doi" xlink:type="simple">10.3897/imafungus.16.157337.figure22</object-id><object-id xmlns:xlink="http://www.w3.org/1999/xlink" content-type="arpha" xlink:type="simple">AEC30ED4-EC9F-527E-9C71-311F7FD9DDE8</object-id><label>Figure 22.</label><caption><p><italic><tp:taxon-name><tp:taxon-name-part taxon-name-part-type="genus" reg="Dermoloma">Dermoloma</tp:taxon-name-part><tp:taxon-name-part taxon-name-part-type="species" reg="cuneifolium">cuneifolium</tp:taxon-name-part></tp:taxon-name></italic> (UPS-F-631065, neotype), microscopic elements. <bold>a</bold> Spores; <bold>b</bold> caulocystidia; <bold>c</bold> basidia and basidioles; <bold>d</bold> marginal cells; <bold>e</bold> pileipellis elements near the pileus margin; <bold>f</bold> pileipellis elements near the pileus center. Scale bar: 5 µm for spores and 10 µm for other elements.</p></caption><graphic xmlns:xlink="http://www.w3.org/1999/xlink" xlink:href="imafungus-16-e157337-g022.jpg" position="float" orientation="portrait" xlink:type="simple" id="oo_1370798.jpg"><uri content-type="original_file" xlink:type="simple">https://binary.pensoft.net/fig/1370798</uri></graphic></fig><p><bold><italic>Spores</italic></bold> (4.2–)4.7–5–5.3(–6.1) × (3.2–)3.5–3.8–4(–4.4) μm; broadly ellipsoid to ellipsoid, Q = (1.14–)1.24–1.32–1.40(–1.53); walls inamyloid, sometimes thick-walled and dextrinoid; hilar appendage 0.5–1 μm long. <bold><italic>Basidia</italic></bold> (20–)23.5–25.9–28.5(–32) × (5–)5.5–6–6.5(–7) μm; clavate; with 4 sterigmata. <bold><italic>Basidioles</italic></bold> first cylindrical, then clavate, ca. 3–6.5 μm wide. <bold><italic>Marginal cells</italic></bold> (10–)14–19.1–24(–28) × (2–)3.5–4.7–6(–8) μm; cylindrical or clavate. <bold><italic>Pileipellis</italic></bold> 55–65 μm deep; suprapellis of mainly one, occasionally two layers of inflated cells, gradually passing to 18–25 μm deep subpellis of densely packed, irregularly oriented, puzzled, 3–8 μm wide hyphae, not sharply delimited from horizontally oriented hyphae in trama; hyphal terminations with brownish parietal pigments, thin-walled or occasionally thickened up to 1 μm and with brown incrusted pigments especially near septa of terminal cells. Terminal cells near pileus margin (11–)28–37.4–46.5(–68) × (6–)13.5–17.9–22(–33) μm; usually sphaeropedunculate, sometimes obpyriform or clavate; subterminal cells usually narrower and implemented in subpellis, often branched, sometimes ventricose and short, rarely with lateral swellings. Terminal cells near pileus center (13–)27–37–47.5(–59) × (5.5–)11–16.4–21.5(–32) μm; usually obpyriform, clavate or sphaeropedunculate, rarely ellipsoid or clavate-lageniform, sometimes with one or two central constrictions; subterminal cells similar to cells near margin. <bold><italic>Caulocystidia</italic></bold> (10–)25–37.6–50.5(–81) × (3–)4–6.6–9(–12) μm; clavate or cylindrical, usually not or only slightly flexuous, often clustered in small ascending fascicules, sometimes individual and repent; occasionally with slightly thickened walls up to 0.5 μm, often with crystalline or granulose yellow incrustations. <bold><italic>Clamp connections</italic></bold> present.</p></tp:treatment-sec><tp:treatment-sec sec-type="distribution" id="SECID0EOBEK"><title>Distribution and ecology.</title><p>Probably the most common <italic><tp:taxon-name><tp:taxon-name-part taxon-name-part-type="genus" reg="Dermoloma">Dermoloma</tp:taxon-name-part></tp:taxon-name></italic> species, widely distributed in Europe; in semi-natural grasslands, dunes, forests, cemeteries and parks, often collected in habitats with low conservation value as the single <italic><tp:taxon-name><tp:taxon-name-part taxon-name-part-type="genus" reg="Dermoloma">Dermoloma</tp:taxon-name-part></tp:taxon-name></italic> species.</p></tp:treatment-sec><tp:treatment-sec sec-type="material" id="SECID0ELCEK"><title>Additional material studied.</title><p>Austria • Burgenland, Oberwart, Rechnitz, Galgenberg, elev. 344 m, coord. <named-content xmlns:xlink="http://www.w3.org/1999/xlink" content-type="dwc:verbatimCoordinates" xlink:type="simple"><named-content content-type="geo-json" specific-use="{&#34;type&#34;:&#34;Point&#34;,&#34;coordinates&#34;:[16.419167,47.297778]}" id="NCID0EUCEK" xlink:type="simple">47°17'52"N, 16°25'09"E</named-content></named-content>, semi-dry grassland, soil among mosses and grass, 17 Nov 2019, G. Friebes <italic>GF20190133</italic> (<abbrev xmlns:xlink="http://www.w3.org/1999/xlink" xlink:title="Slovak Academy of Sciences" id="ABBRID0E2CEK" xlink:type="simple">SAV</abbrev> F-23422); • Steiermark, Südoststeiermark, Straden, Stradner Kogel, Berghölzer, elev. 411 m, coord. <named-content xmlns:xlink="http://www.w3.org/1999/xlink" content-type="dwc:verbatimCoordinates" xlink:type="simple"><named-content content-type="geo-json" specific-use="{&#34;type&#34;:&#34;Point&#34;,&#34;coordinates&#34;:[15.917222,46.831389]}" id="NCID0ECDEK" xlink:type="simple">46°49'53"N, 15°55'02"E</named-content></named-content>, soil among mosses and grass, 6 Oct 2019, G. Friebes <italic>GF20190080</italic> (<abbrev xmlns:xlink="http://www.w3.org/1999/xlink" xlink:title="Slovak Academy of Sciences" id="ABBRID0EJDEK" xlink:type="simple">SAV</abbrev> F-23426). Croatia • Gorski kotar area, Crni Lug – Velika Voda, coord. <named-content xmlns:xlink="http://www.w3.org/1999/xlink" content-type="dwc:verbatimCoordinates" xlink:type="simple"><named-content content-type="geo-json" specific-use="{&#34;type&#34;:&#34;Point&#34;,&#34;coordinates&#34;:[14.704167,45.410000]}" id="NCID0EQDEK" xlink:type="simple">45°24'36"N, 14°42'15"E</named-content></named-content>, mowed grassland with short grass and mosses, 4 Oct 1998, A. Mešić (CNF 5/204); • 2.2 km SE/S-SE of Brlog Ozaljski village, near Ozalj, coord. <named-content xmlns:xlink="http://www.w3.org/1999/xlink" content-type="dwc:verbatimCoordinates" xlink:type="simple"><named-content content-type="geo-json" specific-use="{&#34;type&#34;:&#34;Point&#34;,&#34;coordinates&#34;:[15.419722,45.609167]}" id="NCID0EBEEK" xlink:type="simple">45°36'33"N, 15°25'11"E</named-content></named-content>, mowed grassland with short grass and mosses, <italic><tp:taxon-name><tp:taxon-name-part taxon-name-part-type="genus" reg="Calluna">Calluna</tp:taxon-name-part><tp:taxon-name-part taxon-name-part-type="species" reg="vulgaris">vulgaris</tp:taxon-name-part></tp:taxon-name></italic>, <italic><tp:taxon-name><tp:taxon-name-part taxon-name-part-type="genus" reg="Juniperus">Juniperus</tp:taxon-name-part><tp:taxon-name-part taxon-name-part-type="species" reg="communis">communis</tp:taxon-name-part></tp:taxon-name></italic>, <italic><tp:taxon-name><tp:taxon-name-part taxon-name-part-type="genus" reg="Pteridium">Pteridium</tp:taxon-name-part><tp:taxon-name-part taxon-name-part-type="species" reg="aquilinum">aquilinum</tp:taxon-name-part></tp:taxon-name></italic>, 16 Oct 2010, Z. Tkalčec and I. Tkalčec (CNF 1/6057). Czech Republic • Brdské hřebeny Mts., Vižina, mossy forest meadow, 28 Sep 1965, E. Dlouhý (PRM610931, holotype of <italic><tp:taxon-name><tp:taxon-name-part taxon-name-part-type="genus" reg="Dermoloma">D.</tp:taxon-name-part><tp:taxon-name-part taxon-name-part-type="species" reg="emilii-dlouhyi">emilii-dlouhyi</tp:taxon-name-part></tp:taxon-name></italic>). France • Aveyron, Le Fel, Le Mas, coord. <named-content xmlns:xlink="http://www.w3.org/1999/xlink" content-type="dwc:verbatimCoordinates" xlink:type="simple"><named-content content-type="geo-json" specific-use="{&#34;type&#34;:&#34;Point&#34;,&#34;coordinates&#34;:[2.515278,44.657500]}" id="NCID0E5FEK" xlink:type="simple">44°39'27"N, 02°30'55"E</named-content></named-content>, old grassland, 15 Nov 2016, C. Hannoire <italic>CH16111509</italic> (BBF, as <italic><tp:taxon-name><tp:taxon-name-part taxon-name-part-type="genus" reg="Dermoloma">D.</tp:taxon-name-part><tp:taxon-name-part taxon-name-part-type="species" reg="fuscobrunneum">fuscobrunneum</tp:taxon-name-part></tp:taxon-name></italic>); • Corse du Sud, Bastelica, pont de Zipitoli, coord. <named-content xmlns:xlink="http://www.w3.org/1999/xlink" content-type="dwc:verbatimCoordinates" xlink:type="simple"><named-content content-type="geo-json" specific-use="{&#34;type&#34;:&#34;Point&#34;,&#34;coordinates&#34;:[9.002222,41.960556]}" id="NCID0ETGEK" xlink:type="simple">41°57'38"N, 09°00'08"E</named-content></named-content>, <italic><tp:taxon-name><tp:taxon-name-part taxon-name-part-type="genus" reg="Quercus">Quercus</tp:taxon-name-part><tp:taxon-name-part taxon-name-part-type="species" reg="ilex">ilex</tp:taxon-name-part></tp:taxon-name></italic> thicket on mineral-rich clay soil, 19 Nov 2014, P.-A. Moreau <italic>PAM14111900</italic> (LIP, as <tp:taxon-name><tp:taxon-name-part taxon-name-part-type="genus" reg="Dermoloma">D.</tp:taxon-name-part><tp:taxon-name-part taxon-name-part-type="uncertainty-rank">cf.</tp:taxon-name-part><tp:taxon-name-part taxon-name-part-type="species" reg="atrocinereum">atrocinereum</tp:taxon-name-part></tp:taxon-name>); • Hautes-Pyrénées, Payolle, coord. <named-content xmlns:xlink="http://www.w3.org/1999/xlink" content-type="dwc:verbatimCoordinates" xlink:type="simple"><named-content content-type="geo-json" specific-use="{&#34;type&#34;:&#34;Point&#34;,&#34;coordinates&#34;:[0.267500,42.932500]}" id="NCID0EVHEK" xlink:type="simple">42°55'57"N, 00°16'03"E</named-content></named-content>, acidophilic grazed grassland (<italic>Nardion</italic>), 15 Oct 2016, G. Corriol <italic>GC16101502</italic> (BBF, as <italic><tp:taxon-name><tp:taxon-name-part taxon-name-part-type="genus" reg="Dermoloma">D.</tp:taxon-name-part><tp:taxon-name-part taxon-name-part-type="species" reg="fuscobrunneum">fuscobrunneum</tp:taxon-name-part></tp:taxon-name></italic>); • Hautes-Pyrénées, Tramezaïgues, Fontaine des Usclats, coord. <named-content xmlns:xlink="http://www.w3.org/1999/xlink" content-type="dwc:verbatimCoordinates" xlink:type="simple"><named-content content-type="geo-json" specific-use="{&#34;type&#34;:&#34;Point&#34;,&#34;coordinates&#34;:[0.290556,42.792222]}" id="NCID0ERIEK" xlink:type="simple">42°47'32"N, 00°17'26"E</named-content></named-content>, grazed grassland, 24 Sep 2018, C. Hannoire <italic>CH18092415</italic> (BBF, as <italic><tp:taxon-name><tp:taxon-name-part taxon-name-part-type="genus" reg="Dermoloma">D.</tp:taxon-name-part><tp:taxon-name-part taxon-name-part-type="species" reg="fuscobrunneum">fuscobrunneum</tp:taxon-name-part></tp:taxon-name></italic>); • Pas-de-Calais, Merlimont, Réserve biologique, coord. <named-content xmlns:xlink="http://www.w3.org/1999/xlink" content-type="dwc:verbatimCoordinates" xlink:type="simple"><named-content content-type="geo-json" specific-use="{&#34;type&#34;:&#34;Point&#34;,&#34;coordinates&#34;:[1.586111,50.447778]}" id="NCID0EGJEK" xlink:type="simple">50°26'52"N, 01°35'10"E</named-content></named-content>, fixed dune, open grassland on sand, 10 Nov 2014, P.-A. Moreau <italic>PAM14111009</italic> (LIP, as <tp:taxon-name><tp:taxon-name-part taxon-name-part-type="genus" reg="Dermoloma">D.</tp:taxon-name-part><tp:taxon-name-part taxon-name-part-type="uncertainty-rank">cf.</tp:taxon-name-part><tp:taxon-name-part taxon-name-part-type="species" reg="pseudocuneifolium">pseudocuneifolium</tp:taxon-name-part></tp:taxon-name>). Germany • Gottesacker, Herrnhut, coord. <named-content xmlns:xlink="http://www.w3.org/1999/xlink" content-type="dwc:verbatimCoordinates" xlink:type="simple"><named-content content-type="geo-json" specific-use="{&#34;type&#34;:&#34;Point&#34;,&#34;coordinates&#34;:[14.748056,51.019722]}" id="NCID0E4JEK" xlink:type="simple">51°01'11"N, 14°44'53"E</named-content></named-content>, ancient graveyard, 25 Aug 2016, A. Karich and R. Ullrich <italic>IHI-16Der01</italic> (GLM-F137754); • Niedersachsen, Meppen, Mepper Kuhweide, poor grassland on dry calcareous sand, 5 Nov 2015, E. Arnolds <italic>Arnolds 15-95</italic> (L, as <italic><tp:taxon-name><tp:taxon-name-part taxon-name-part-type="genus" reg="Dermoloma">D.</tp:taxon-name-part><tp:taxon-name-part taxon-name-part-type="species" reg="phaeopodium">phaeopodium</tp:taxon-name-part></tp:taxon-name></italic>); • Schleswig-Holstein, Winderatter See, 11 Nov 2015, T. Böhning <italic>AG110</italic> (ELTE). Italy • Marche, Cantiano (PU), Bosco di Tecchie, 17 Oct 2012, G. Consiglio, M. Maletti and L. Polidori <italic>GC12181</italic> (AMB 15102); • Sardinia, Tempio Pausania, Monti Avoni, 28 Dec 2008, M. Contu <italic>28.XII.2008</italic> (AQUI, as <italic><tp:taxon-name><tp:taxon-name-part taxon-name-part-type="genus" reg="Dermoloma">D.</tp:taxon-name-part><tp:taxon-name-part taxon-name-part-type="species" reg="fuscobrunneum">fuscobrunneum</tp:taxon-name-part></tp:taxon-name></italic>); • Savona, Sassello, Periaschi, 2 Nov 2013, F. Bocianolo <italic>G3180</italic> (GDOR). Romania • Cindrel Mts., pasture , 0.5 km SW of Poiana Sibiului, elev. 940–950 m, <named-content xmlns:xlink="http://www.w3.org/1999/xlink" content-type="dwc:verbatimCoordinates" xlink:type="simple"><named-content content-type="geo-json" specific-use="{&#34;type&#34;:&#34;Point&#34;,&#34;coordinates&#34;:[23.710556,45.797778]}" id="NCID0EHLEK" xlink:type="simple">45°47'52"N, 23°42'38"E</named-content></named-content>, terrestrial, 26 Sep 2015, S. Jančovičová (<abbrev xmlns:xlink="http://www.w3.org/1999/xlink" xlink:title="Slovak Academy of Sciences" id="ABBRID0EMLEK" xlink:type="simple">SAV</abbrev> F-4702); • Gilau Mts., pasture 750 m E of Someşu Rece, elev. 500–530 m, coord. <named-content xmlns:xlink="http://www.w3.org/1999/xlink" content-type="dwc:verbatimCoordinates" xlink:type="simple"><named-content content-type="geo-json" specific-use="{&#34;type&#34;:&#34;Point&#34;,&#34;coordinates&#34;:[23.372222,46.722500]}" id="NCID0ETLEK" xlink:type="simple">46°43'21"N, 23°22'20"E</named-content></named-content>, terrestrial, 4 Oct 2014, S. Adamčík (<abbrev xmlns:xlink="http://www.w3.org/1999/xlink" xlink:title="Slovak Academy of Sciences" id="ABBRID0EYLEK" xlink:type="simple">SAV</abbrev> F-4265). Slovakia • Považský Inovec Mts., 2 km SE of Kálnica, coord. <named-content xmlns:xlink="http://www.w3.org/1999/xlink" content-type="dwc:verbatimCoordinates" xlink:type="simple"><named-content content-type="geo-json" specific-use="{&#34;type&#34;:&#34;Point&#34;,&#34;coordinates&#34;:[17.948611,48.755000]}" id="NCID0E6LEK" xlink:type="simple">48°45'18"N, 17°56'55"E</named-content></named-content>, elev. 300 m, terrestrial in semi-natural grassland, 24 Oct 2014, S. Jančovičová (SLO 674); • ibid., 24 Oct 2014, S. Jančovičová (SLO 675); • ibid., 24 Oct 2014, S. Jančovičová (SLO 676); • ibid., 24 Oct 2014, S. Jančovičová (SLO 677); • ibid., 24 Oct 2014, S. Jančovičová (SLO 678); • ibid., 24 Oct 2014, S. Jančovičová (SLO 679). Sweden • Småland, Femsjö par., “Haggårds tomter”, NW of Skattegårten, 6 Sep 1948, S. Lundell and G. Haglund (UPS-F-631060); • Småland, Femsjö par., Källebo, mossy grassland, 4 Sep 1948, S. Lundell and G. Haglund (UPS-F-631061); • Småland, Femsjö par., the slope east of Arvaberget towards Artvamaden, pasture, among <italic><tp:taxon-name><tp:taxon-name-part taxon-name-part-type="genus" reg="Hieracium">Hieracium</tp:taxon-name-part><tp:taxon-name-part taxon-name-part-type="species" reg="pilosella">pilosella</tp:taxon-name-part></tp:taxon-name></italic>, 20 Sep 1948, S. Lundell and G. Haglund (UPS-F-631063); • Småland, Femsjö par., Femsjö village, Rysslandsåkern, mossy grassland, 13 Sep 1948, S. Lundell and G. Haglund (UPS-F-631064). United Kingdom • England, Shropshire, Shrewsbury cemetery, coord. <named-content xmlns:xlink="http://www.w3.org/1999/xlink" content-type="dwc:verbatimCoordinates" xlink:type="simple"><named-content content-type="geo-json" specific-use="{&#34;type&#34;:&#34;Point&#34;,&#34;coordinates&#34;:[2.758889,52.696111]}" id="NCID0ESMEK" xlink:type="simple">52°41'46"N, 02°45'32"E</named-content></named-content>, terrestrial in lawn, 21 Oct 2014, S. Adamčík (<abbrev xmlns:xlink="http://www.w3.org/1999/xlink" xlink:title="Slovak Academy of Sciences" id="ABBRID0EXMEK" xlink:type="simple">SAV</abbrev> F-4361); • Wales, Dugoed, 2 Nov 2004, G. W. Griffith <italic>SH804522</italic> (ABS); • Wales, Mynachdy, Brignant grassland, terrestrial, 26 Oct 2016, G. W. Griffith (<abbrev xmlns:xlink="http://www.w3.org/1999/xlink" xlink:title="Slovak Academy of Sciences" id="ABBRID0E4MEK" xlink:type="simple">SAV</abbrev> F-20076); • Wales, Montgomery, Newtown cemetery, coord. <named-content xmlns:xlink="http://www.w3.org/1999/xlink" content-type="dwc:verbatimCoordinates" xlink:type="simple"><named-content content-type="geo-json" specific-use="{&#34;type&#34;:&#34;Point&#34;,&#34;coordinates&#34;:[3.301667,52.518333]}" id="NCID0EENEK" xlink:type="simple">52°31'06"N, 03°18'06"E</named-content></named-content>, terrestrial in lawn, 24 Oct 2014, P. David (<abbrev xmlns:xlink="http://www.w3.org/1999/xlink" xlink:title="Slovak Academy of Sciences" id="ABBRID0EJNEK" xlink:type="simple">SAV</abbrev> F-4393); • ibid., 24 Oct 2014, D. Harries (<abbrev xmlns:xlink="http://www.w3.org/1999/xlink" xlink:title="Slovak Academy of Sciences" id="ABBRID0ENNEK" xlink:type="simple">SAV</abbrev> F-4394); • ibid., 24 Oct 2014, D. Harries (<abbrev xmlns:xlink="http://www.w3.org/1999/xlink" xlink:title="Slovak Academy of Sciences" id="ABBRID0ERNEK" xlink:type="simple">SAV</abbrev> F-4395); • Wales, Powys, Gregynog grounds, coord. <named-content xmlns:xlink="http://www.w3.org/1999/xlink" content-type="dwc:verbatimCoordinates" xlink:type="simple"><named-content content-type="geo-json" specific-use="{&#34;type&#34;:&#34;Point&#34;,&#34;coordinates&#34;:[3.351667,52.567778]}" id="NCID0EYNEK" xlink:type="simple">52°34'04"N, 03°21'06"E</named-content></named-content>, terrestrial in lawn, 24 Oct 2014, D. Harries (<abbrev xmlns:xlink="http://www.w3.org/1999/xlink" xlink:title="Slovak Academy of Sciences" id="ABBRID0E4NEK" xlink:type="simple">SAV</abbrev> F-4396); • ibid., 24 Oct 2014, D. Harries (<abbrev xmlns:xlink="http://www.w3.org/1999/xlink" xlink:title="Slovak Academy of Sciences" id="ABBRID0EBOEK" xlink:type="simple">SAV</abbrev> F-4397); • Wales, Powys, Hay Common, coord. <named-content xmlns:xlink="http://www.w3.org/1999/xlink" content-type="dwc:verbatimCoordinates" xlink:type="simple"><named-content content-type="geo-json" specific-use="{&#34;type&#34;:&#34;Point&#34;,&#34;coordinates&#34;:[3.105278,52.042778]}" id="NCID0EIOEK" xlink:type="simple">52°02'34"N, 03°06'19"E</named-content></named-content>, terrestrial in semi-natural grassland, 28 Oct 2014, S. Adamčík (<abbrev xmlns:xlink="http://www.w3.org/1999/xlink" xlink:title="Slovak Academy of Sciences" id="ABBRID0ENOEK" xlink:type="simple">SAV</abbrev> F-4435); • ibid., 28 Oct 2014, D. Harries (<abbrev xmlns:xlink="http://www.w3.org/1999/xlink" xlink:title="Slovak Academy of Sciences" id="ABBRID0EROEK" xlink:type="simple">SAV</abbrev> F-4436); • ibid., 28 Oct 2014, D. Harries (<abbrev xmlns:xlink="http://www.w3.org/1999/xlink" xlink:title="Slovak Academy of Sciences" id="ABBRID0EVOEK" xlink:type="simple">SAV</abbrev> F-4437); • ibid., 28 Oct 2014, D. Harries (<abbrev xmlns:xlink="http://www.w3.org/1999/xlink" xlink:title="Slovak Academy of Sciences" id="ABBRID0EZOEK" xlink:type="simple">SAV</abbrev> F-4438); • Wales, Pembrokeshire, Somerton farm, coord. <named-content xmlns:xlink="http://www.w3.org/1999/xlink" content-type="dwc:verbatimCoordinates" xlink:type="simple"><named-content content-type="geo-json" specific-use="{&#34;type&#34;:&#34;Point&#34;,&#34;coordinates&#34;:[4.991389,51.663889]}" id="NCID0EAPEK" xlink:type="simple">51°39'50"N, 04°59'29"E</named-content></named-content>, terrestrial in pasture, 25 Oct 2014, S. Adamčík (<abbrev xmlns:xlink="http://www.w3.org/1999/xlink" xlink:title="Slovak Academy of Sciences" id="ABBRID0EFPEK" xlink:type="simple">SAV</abbrev> F-4407); • ibid., 25 Oct 2014, D. Harries (<abbrev xmlns:xlink="http://www.w3.org/1999/xlink" xlink:title="Slovak Academy of Sciences" id="ABBRID0EJPEK" xlink:type="simple">SAV</abbrev> F-4408); • Wales, Pembrokeshire, Tufton cemetery, coord. <named-content xmlns:xlink="http://www.w3.org/1999/xlink" content-type="dwc:verbatimCoordinates" xlink:type="simple"><named-content content-type="geo-json" specific-use="{&#34;type&#34;:&#34;Point&#34;,&#34;coordinates&#34;:[4.851944,51.917222]}" id="NCID0EQPEK" xlink:type="simple">51°55'02"N, 04°51'07"E</named-content></named-content>, terrestrial in lawn, 27 Oct 2014, S. Adamčík (<abbrev xmlns:xlink="http://www.w3.org/1999/xlink" xlink:title="Slovak Academy of Sciences" id="ABBRID0EVPEK" xlink:type="simple">SAV</abbrev> F-4423); • ibid., 27 Oct 2014, leg. S. Adamčík (<abbrev xmlns:xlink="http://www.w3.org/1999/xlink" xlink:title="Slovak Academy of Sciences" id="ABBRID0EZPEK" xlink:type="simple">SAV</abbrev> F-4425).</p></tp:treatment-sec><tp:treatment-sec sec-type="notes" id="SECID0E4PEK"><title>Notes.</title><p><italic><tp:taxon-name><tp:taxon-name-part taxon-name-part-type="genus" reg="Dermoloma">Dermoloma</tp:taxon-name-part><tp:taxon-name-part taxon-name-part-type="species" reg="cuneifolium">cuneifolium</tp:taxon-name-part></tp:taxon-name></italic> has inamyloid spores as a member of <tp:taxon-name><tp:taxon-name-part taxon-name-part-type="genus" reg="Dermoloma">D.</tp:taxon-name-part><tp:taxon-name-part taxon-name-part-type="infraspecific-rank">subgenus</tp:taxon-name-part><tp:taxon-name-part taxon-name-part-type="subgenus" reg="Dermoloma">Dermoloma</tp:taxon-name-part></tp:taxon-name>, section <tp:taxon-name><tp:taxon-name-part taxon-name-part-type="genus" reg="Dermoloma"/><tp:taxon-name-part taxon-name-part-type="section" reg="Dermoloma">Dermoloma</tp:taxon-name-part></tp:taxon-name>. The section forms a crown clade in the <italic><tp:taxon-name><tp:taxon-name-part taxon-name-part-type="genus" reg="Dermoloma">Dermoloma</tp:taxon-name-part></tp:taxon-name></italic> phylogeny with short branch lengths at species rank clades indicating short genetic distances (Fig. <xref ref-type="fig" rid="F2">2</xref>). Morphologically, <italic><tp:taxon-name><tp:taxon-name-part taxon-name-part-type="genus" reg="Dermoloma">D.</tp:taxon-name-part><tp:taxon-name-part taxon-name-part-type="species" reg="cuneifolium">cuneifolium</tp:taxon-name-part></tp:taxon-name></italic> exhibits intermediate characters within this group of very similar species. It has intermediate basidiomata sizes, spores which are relatively small but similar like in several other related species. It is similar, especially to <italic><tp:taxon-name><tp:taxon-name-part taxon-name-part-type="genus" reg="Dermoloma">D.</tp:taxon-name-part><tp:taxon-name-part taxon-name-part-type="species" reg="simile">simile</tp:taxon-name-part></tp:taxon-name></italic>, <italic><tp:taxon-name><tp:taxon-name-part taxon-name-part-type="genus" reg="Dermoloma">D.</tp:taxon-name-part><tp:taxon-name-part taxon-name-part-type="species" reg="huartii">huartii</tp:taxon-name-part></tp:taxon-name></italic> and <italic><tp:taxon-name><tp:taxon-name-part taxon-name-part-type="genus" reg="Dermoloma">D.</tp:taxon-name-part><tp:taxon-name-part taxon-name-part-type="species" reg="intermedium">intermedium</tp:taxon-name-part></tp:taxon-name></italic>. Here, and in similar cases, we strongly suggest to use the key for identification, in combination with the heatmap diagram (Fig. <xref ref-type="fig" rid="F4">4</xref>), chromatogram (Fig. <xref ref-type="fig" rid="F6">6</xref>), plot diagrams (Figs <xref ref-type="fig" rid="F5">5</xref>–<xref ref-type="fig" rid="F7">7</xref>) and other supplementary files (Suppl. materials <xref ref-type="supplementary-material" rid="S6">6</xref>, <xref ref-type="supplementary-material" rid="S7">7</xref>, <xref ref-type="supplementary-material" rid="S9">9</xref>) for the best score when combining multiple morphological characters. We believe that the probability of correct identification of this species may be high, but for precise identification we recommend to use sequences of the <abbrev xmlns:xlink="http://www.w3.org/1999/xlink" xlink:title="internal transcribed spacer regions of nuclear ribosomal DNA" id="ABBRID0EJUEK" xlink:type="simple">ITS</abbrev> region. The sister species to <italic><tp:taxon-name><tp:taxon-name-part taxon-name-part-type="genus" reg="Dermoloma">D.</tp:taxon-name-part><tp:taxon-name-part taxon-name-part-type="species" reg="cuneifolium">cuneifolium</tp:taxon-name-part></tp:taxon-name></italic> is the North American <italic><tp:taxon-name><tp:taxon-name-part taxon-name-part-type="genus" reg="Dermoloma">D.</tp:taxon-name-part><tp:taxon-name-part taxon-name-part-type="species" reg="fumosidiscum">fumosidiscum</tp:taxon-name-part></tp:taxon-name></italic> (Fig. <xref ref-type="fig" rid="F2">2</xref>), which is distinctly smaller and has strongly rugulose pileus center. This species was included in the phylogenetic study by <xref ref-type="bibr" rid="B82">Sánchez-García et al. (2021)</xref> and the name was assigned by the position of the neotype sequence. It is the type species of <italic><tp:taxon-name><tp:taxon-name-part taxon-name-part-type="genus" reg="Dermoloma">Dermoloma</tp:taxon-name-part></tp:taxon-name></italic>.</p></tp:treatment-sec><tp:treatment-sec><!--Section generated to contain objects referenced in tp:taxon-treatment.--><fig id="F20" position="float" orientation="portrait"><object-id xmlns:xlink="http://www.w3.org/1999/xlink" content-type="doi" xlink:type="simple">10.3897/imafungus.16.157337.figure20</object-id><object-id xmlns:xlink="http://www.w3.org/1999/xlink" content-type="arpha" xlink:type="simple">FA2E85C3-EBFF-5E24-9C64-51606035BE10</object-id><label>Figure 20.</label><caption><p>Basidiomata of <italic><tp:taxon-name><tp:taxon-name-part taxon-name-part-type="genus" reg="Dermoloma">Dermoloma</tp:taxon-name-part></tp:taxon-name></italic> in field appearance. <bold>a</bold><italic><tp:taxon-name><tp:taxon-name-part taxon-name-part-type="genus" reg="Dermoloma">Dermoloma</tp:taxon-name-part><tp:taxon-name-part taxon-name-part-type="species" reg="confusum">confusum</tp:taxon-name-part></tp:taxon-name></italic> (<abbrev xmlns:xlink="http://www.w3.org/1999/xlink" xlink:title="Slovak Academy of Sciences" id="ABBRID0ESEDK" xlink:type="simple">SAV</abbrev> F-20536), photo S. Jančovičová; <bold>b</bold><italic><tp:taxon-name><tp:taxon-name-part taxon-name-part-type="genus" reg="Dermoloma">Dermoloma</tp:taxon-name-part><tp:taxon-name-part taxon-name-part-type="species" reg="confusum">confusum</tp:taxon-name-part></tp:taxon-name></italic> [LIP (<italic>PAM05102801</italic>)], photo P.-A. Moreau; <bold>c</bold><italic><tp:taxon-name><tp:taxon-name-part taxon-name-part-type="genus" reg="Dermoloma">Dermoloma</tp:taxon-name-part><tp:taxon-name-part taxon-name-part-type="species" reg="cuneifolium">cuneifolium</tp:taxon-name-part></tp:taxon-name></italic> (<abbrev xmlns:xlink="http://www.w3.org/1999/xlink" xlink:title="Slovak Academy of Sciences" id="ABBRID0ESFDK" xlink:type="simple">SAV</abbrev> F-4395), photo D. Harries; <bold>d</bold><italic><tp:taxon-name><tp:taxon-name-part taxon-name-part-type="genus" reg="Dermoloma">Dermoloma</tp:taxon-name-part><tp:taxon-name-part taxon-name-part-type="species" reg="cuneifolium">cuneifolium</tp:taxon-name-part></tp:taxon-name></italic> (<abbrev xmlns:xlink="http://www.w3.org/1999/xlink" xlink:title="Slovak Academy of Sciences" id="ABBRID0EDGDK" xlink:type="simple">SAV</abbrev> F-4702), photo S. Jančovičová; <bold>e</bold><italic><tp:taxon-name><tp:taxon-name-part taxon-name-part-type="genus" reg="Dermoloma">Dermoloma</tp:taxon-name-part><tp:taxon-name-part taxon-name-part-type="species" reg="cuneifolium">cuneifolium</tp:taxon-name-part></tp:taxon-name></italic> (<abbrev xmlns:xlink="http://www.w3.org/1999/xlink" xlink:title="Slovak Academy of Sciences" id="ABBRID0EUGDK" xlink:type="simple">SAV</abbrev> F-4265), photo S. Jančovičová; <bold>f</bold><italic><tp:taxon-name><tp:taxon-name-part taxon-name-part-type="genus" reg="Dermoloma">Dermoloma</tp:taxon-name-part><tp:taxon-name-part taxon-name-part-type="species" reg="cuneifolium">cuneifolium</tp:taxon-name-part></tp:taxon-name></italic> (<abbrev xmlns:xlink="http://www.w3.org/1999/xlink" xlink:title="Slovak Academy of Sciences" id="ABBRID0EFHDK" xlink:type="simple">SAV</abbrev> F-23426), photo G. Friebes. Scale bar: 5 µm.</p></caption><graphic xmlns:xlink="http://www.w3.org/1999/xlink" xlink:href="imafungus-16-e157337-g020.jpg" position="float" orientation="portrait" xlink:type="simple" id="oo_1370796.jpg"><uri content-type="original_file" xlink:type="simple">https://binary.pensoft.net/fig/1370796</uri></graphic></fig><fig id="F2" position="float" orientation="portrait"><object-id xmlns:xlink="http://www.w3.org/1999/xlink" content-type="doi" xlink:type="simple">10.3897/imafungus.16.157337.figure2</object-id><object-id xmlns:xlink="http://www.w3.org/1999/xlink" content-type="arpha" xlink:type="simple">BD88E9F3-8F66-5F5B-8D8D-B491121E92C5</object-id><label>Figure 2.</label><caption><p>Phylogram generated by ML analysis based on combined sequence data of <abbrev xmlns:xlink="http://www.w3.org/1999/xlink" xlink:title="internal transcribed spacer regions of nuclear ribosomal DNA" id="ABBRID0EDNAG" xlink:type="simple">ITS</abbrev>, <abbrev xmlns:xlink="http://www.w3.org/1999/xlink" xlink:title="nuclear ribosomal large subunit" id="ABBRID0EHNAG" xlink:type="simple">LSU</abbrev>, <italic><abbrev xmlns:xlink="http://www.w3.org/1999/xlink" xlink:title="first largest subunit of RNA polymerase II" id="ABBRID0EMNAG" xlink:type="simple">rpb1</abbrev></italic>, <italic><abbrev xmlns:xlink="http://www.w3.org/1999/xlink" xlink:title="second largest subunit of RNA polymerase II" id="ABBRID0ERNAG" xlink:type="simple">rpb2</abbrev></italic>, <italic>mcm7</italic> and <italic>tef1a</italic> showing phylogenetic relationships within genus <italic><tp:taxon-name><tp:taxon-name-part taxon-name-part-type="genus" reg="Dermoloma">Dermoloma</tp:taxon-name-part></tp:taxon-name></italic>. ML bootstrap support values greater or equal to 50% and Bayesian posterior probabilities greater or equal to 0.90 are indicated above or below the nodes. Sequences originating from type collections are labelled in red and bold.</p></caption><graphic xmlns:xlink="http://www.w3.org/1999/xlink" xlink:href="imafungus-16-e157337-g002.jpg" position="float" orientation="portrait" xlink:type="simple" id="oo_1370776.jpg"><uri content-type="original_file" xlink:type="simple">https://binary.pensoft.net/fig/1370776</uri></graphic></fig><fig id="F4" position="float" orientation="portrait"><object-id xmlns:xlink="http://www.w3.org/1999/xlink" content-type="doi" xlink:type="simple">10.3897/imafungus.16.157337.figure4</object-id><object-id xmlns:xlink="http://www.w3.org/1999/xlink" content-type="arpha" xlink:type="simple">297272EF-B00A-5242-8D85-56B0A9944057</object-id><label>Figure 4.</label><caption><p>Heatmap showing clustering based on important morphological differences in <tp:taxon-name><tp:taxon-name-part taxon-name-part-type="genus" reg="Dermoloma">Dermoloma</tp:taxon-name-part> (<tp:taxon-name-part taxon-name-part-type="subgenus" reg="Dermoloma">D.</tp:taxon-name-part>)</tp:taxon-name> and <tp:taxon-name><tp:taxon-name-part taxon-name-part-type="genus" reg="Neodermoloma">Neodermoloma</tp:taxon-name-part> (<tp:taxon-name-part taxon-name-part-type="subgenus" reg="Neodermoloma">N.</tp:taxon-name-part>)</tp:taxon-name>. Characters are classified into three categories. <bold>Pdia</bold> – pileus diameter: 1 = up to 12 mm, 2 = 13–25 mm, 3 = more than 25 mm; <bold>Pstr</bold> – striation near pileus margin: 1 = none, 2 = indistinct, 3 = distinct; <bold>Phyg</bold> – pileus hygrophaneity: 1 = none, 2 = indistinct, 3 = distinct; <bold>Sthi</bold> – stipe thickness: 1 = up to 2 mm, 2 = 2–5 mm, 3 = more than 5 mm; <bold>Lnum</bold> – number of lamellae near stipe: 1 = up to 20, 2 = 21–30, 3 = more than 30; <bold>Lcol</bold> – lamellae color: 1 = white to ochraceous-gray, 2 = brownish gray to brownish ochraceous, 3 = brown to dark gray-brown; <bold>SPam</bold> – spore amyloidity: 1 = inamyloid, 3 = amyloid; <bold>SPle</bold> – spore length: 1 = up to 5.5 µm, 2 = 5.6–6.5 µm, 3 = more than 6.5 µm; <bold>SPwi</bold> – spore width: 1 = up to 3.6 µm, 2 = 3.7–4.2 µm, 3 = more than 4.2 µm; <bold>SPQ</bold> – spore length/width ratio: 1 = less than 1.4, 2 = 1.4–1.6, 3 = more than 1.6; <bold>Blen</bold> – basidia length: 1 = up to 25 µm, 2 = 26–28 µm, 3 = more than 28 µm; <bold>Bwid</bold> – basidia width: 1 = less than 6 µm, 2 = 6–6.5 µm, 3 = more than 6.5 µm; <bold>MCsh</bold> – shape of marginal cells: 1 = cylindrical or clavate and apically obtuse, 2 = lageniform and apically constricted or attenuated, 3 = lobate and diverticulate or branched; <bold>Cwid</bold> – caulocystidia width: 1 = less than 5.5 µm, 2 = 5.5–8 µm, 3 = more than 8 µm; <bold>Csha</bold> – shape of caulocystidia: 1 = cylindrical or narrowly clavate and apically obtuse, 2 = broadly clavate or sphaeropedunculate or obpyriform, 3 = lobate or diverticulate or branched.</p></caption><graphic xmlns:xlink="http://www.w3.org/1999/xlink" xlink:href="imafungus-16-e157337-g004.jpg" position="float" orientation="portrait" xlink:type="simple" id="oo_1370778.jpg"><uri content-type="original_file" xlink:type="simple">https://binary.pensoft.net/fig/1370778</uri></graphic></fig><fig id="F6" position="float" orientation="portrait"><object-id xmlns:xlink="http://www.w3.org/1999/xlink" content-type="doi" xlink:type="simple">10.3897/imafungus.16.157337.figure6</object-id><object-id xmlns:xlink="http://www.w3.org/1999/xlink" content-type="arpha" xlink:type="simple">DEE0E61B-8819-5AF6-8AA9-1B49984D164A</object-id><label>Figure 6.</label><caption><p>Chromatic diagram showing variation of pileus, lamellar and stipe surfaces on <italic><tp:taxon-name><tp:taxon-name-part taxon-name-part-type="genus" reg="Dermoloma">Dermoloma</tp:taxon-name-part></tp:taxon-name></italic>. Colors observed on fresh basidiomata were coded and transferred from <xref ref-type="bibr" rid="B45">Kornerup and Wanscher (1978)</xref>. These observations are presented in Suppl. material <xref ref-type="supplementary-material" rid="S6">6</xref>.</p></caption><graphic xmlns:xlink="http://www.w3.org/1999/xlink" xlink:href="imafungus-16-e157337-g006.jpg" position="float" orientation="portrait" xlink:type="simple" id="oo_1370780.jpg"><uri content-type="original_file" xlink:type="simple">https://binary.pensoft.net/fig/1370780</uri></graphic></fig><supplementary-material xmlns:xlink="http://www.w3.org/1999/xlink" id="S6" position="float" orientation="portrait" xlink:type="simple"><object-id content-type="arpha" xlink:type="simple">A192CF11-C863-5B06-B392-93D775807383</object-id><label>﻿Supplementary material 6</label><caption><p>Macromorphological characteristics used for species descriptions</p></caption><statement content-type="dataType"><label>Data type</label><p>xlsx</p></statement><statement content-type="notes"><label>Explanation note</label><p>Macromorphological characteristics used for species descriptions. T! – holotype, lectotype or neotype, E! – epitype.</p></statement><media xlink:href="imafungus-16-e157337-s006.xlsx" mimetype="application" mime-subtype="vnd.openxmlformats-officedocument.spreadsheetml.sheet" position="float" orientation="portrait" xlink:type="simple" id="oo_1370834.xlsx"><uri content-type="original_file" xlink:type="simple">https://binary.pensoft.net/file/1370834</uri></media><permissions><license xlink:type="simple"><license-p>This dataset is made available under the Open Database License (http://opendatacommons.org/licenses/odbl/1.0/). The Open Database License (ODbL) is a license agreement intended to allow users to freely share, modify, and use this Dataset while maintaining this same freedom for others, provided that the original source and author(s) are credited.</license-p></license></permissions><attrib specific-use="authors">Katarína Adamčíková, Munazza Kiran, Miroslav Caboň, Brandon P. Matheny, Marisol Sánchez-García, Eef Arnolds, Michaela Caboňová, Gilles Corriol, Bálint Dima, Gernot Friebes, Gareth W. Griffith, Django Grootmyers, David Harries, Alexander Karich, Armin Mešić, Martin Mihaljevič, Pierre-Arthur Moreau, Ana Pošta, Vasilii Shapkin, Zdenko Tkalčec, Alfredo Vizzini, Lenka Vondrovicová, Slavomir Adamčík, Soňa Jančovičová</attrib></supplementary-material><fig id="F5" position="float" orientation="portrait"><object-id xmlns:xlink="http://www.w3.org/1999/xlink" content-type="doi" xlink:type="simple">10.3897/imafungus.16.157337.figure5</object-id><object-id xmlns:xlink="http://www.w3.org/1999/xlink" content-type="arpha" xlink:type="simple">D2683445-0136-5884-97F7-EE0F1210C5B7</object-id><label>Figure 5.</label><caption><p>Boxplots showing statistical differences in macromorphological characters observed on <tp:taxon-name><tp:taxon-name-part taxon-name-part-type="genus" reg="Dermoloma">Dermoloma</tp:taxon-name-part> (<tp:taxon-name-part taxon-name-part-type="subgenus" reg="Dermoloma">D.</tp:taxon-name-part>)</tp:taxon-name> and <tp:taxon-name><tp:taxon-name-part taxon-name-part-type="genus" reg="Neodermoloma">Neodermoloma</tp:taxon-name-part> (<tp:taxon-name-part taxon-name-part-type="subgenus" reg="Neodermoloma">N.</tp:taxon-name-part>)</tp:taxon-name>. <bold>a</bold> Pileus diameter; <bold>b</bold> stipe length; <bold>c</bold> stipe width; <bold>d</bold> lamellae number. Observations are presented in Suppl. material <xref ref-type="supplementary-material" rid="S6">6</xref>.</p></caption><graphic xmlns:xlink="http://www.w3.org/1999/xlink" xlink:href="imafungus-16-e157337-g005.jpg" position="float" orientation="portrait" xlink:type="simple" id="oo_1370779.jpg"><uri content-type="original_file" xlink:type="simple">https://binary.pensoft.net/fig/1370779</uri></graphic></fig><fig id="F7" position="float" orientation="portrait"><object-id xmlns:xlink="http://www.w3.org/1999/xlink" content-type="doi" xlink:type="simple">10.3897/imafungus.16.157337.figure7</object-id><object-id xmlns:xlink="http://www.w3.org/1999/xlink" content-type="arpha" xlink:type="simple">3CFA4BDE-74E8-5CA6-BC97-7502EA6F7E98</object-id><label>Figure 7.</label><caption><p>Density plots showing statistical differences in micromorphological characters observed in <tp:taxon-name><tp:taxon-name-part taxon-name-part-type="genus" reg="Dermoloma">Dermoloma</tp:taxon-name-part> (<tp:taxon-name-part taxon-name-part-type="subgenus" reg="Dermoloma">D.</tp:taxon-name-part>)</tp:taxon-name> and <tp:taxon-name><tp:taxon-name-part taxon-name-part-type="genus" reg="Neodermoloma">Neodermoloma</tp:taxon-name-part> (<tp:taxon-name-part taxon-name-part-type="subgenus" reg="Neodermoloma">N.</tp:taxon-name-part>)</tp:taxon-name>. North American species are indicated in yellow, European species with inamyloid spores in green and European species with amyloid spores in purple. <bold>a</bold> Spore length; <bold>b</bold> spore width; <bold>c</bold> spore Q; <bold>d</bold> caulocystidia width. Average values are presented in Suppl. material <xref ref-type="supplementary-material" rid="S7">7</xref>.</p></caption><graphic xmlns:xlink="http://www.w3.org/1999/xlink" xlink:href="imafungus-16-e157337-g007.jpg" position="float" orientation="portrait" xlink:type="simple" id="oo_1370781.jpg"><uri content-type="original_file" xlink:type="simple">https://binary.pensoft.net/fig/1370781</uri></graphic></fig><supplementary-material xmlns:xlink="http://www.w3.org/1999/xlink" id="S7" position="float" orientation="portrait" xlink:type="simple"><object-id content-type="arpha" xlink:type="simple">679888B7-B6B6-59F1-91FF-FEDCEED5924F</object-id><label>﻿Supplementary material 7</label><caption><p>Microscopic observations</p></caption><statement content-type="dataType"><label>Data type</label><p>xlsx</p></statement><statement content-type="notes"><label>Explanation note</label><p>Average values of microscopic observations (in μm) used for species descriptions. Q – spore length and width ratio, TC – terminal cell in pileipellis, T! – holotype or lectotype, E! – epitype.</p></statement><media xlink:href="imafungus-16-e157337-s007.xlsx" mimetype="application" mime-subtype="vnd.openxmlformats-officedocument.spreadsheetml.sheet" position="float" orientation="portrait" xlink:type="simple" id="oo_1370835.xlsx"><uri content-type="original_file" xlink:type="simple">https://binary.pensoft.net/file/1370835</uri></media><permissions><license xlink:type="simple"><license-p>This dataset is made available under the Open Database License (http://opendatacommons.org/licenses/odbl/1.0/). The Open Database License (ODbL) is a license agreement intended to allow users to freely share, modify, and use this Dataset while maintaining this same freedom for others, provided that the original source and author(s) are credited.</license-p></license></permissions><attrib specific-use="authors">Katarína Adamčíková, Munazza Kiran, Miroslav Caboň, Brandon P. Matheny, Marisol Sánchez-García, Eef Arnolds, Michaela Caboňová, Gilles Corriol, Bálint Dima, Gernot Friebes, Gareth W. Griffith, Django Grootmyers, David Harries, Alexander Karich, Armin Mešić, Martin Mihaljevič, Pierre-Arthur Moreau, Ana Pošta, Vasilii Shapkin, Zdenko Tkalčec, Alfredo Vizzini, Lenka Vondrovicová, Slavomir Adamčík, Soňa Jančovičová</attrib></supplementary-material><supplementary-material xmlns:xlink="http://www.w3.org/1999/xlink" id="S9" position="float" orientation="portrait" xlink:type="simple"><object-id content-type="arpha" xlink:type="simple">B3756E09-B0CD-5437-AE34-DE5ED3B6181E</object-id><label>﻿Supplementary material 9</label><caption><p>Density plots showing statistical differences in micromorphological characters</p></caption><statement content-type="dataType"><label>Data type</label><p>pdf</p></statement><statement content-type="notes"><label>Explanation note</label><p>Density plots showing statistical differences in micromorphological characters observed on <italic><tp:taxon-name><tp:taxon-name-part taxon-name-part-type="genus" reg="Dermoloma">Dermoloma</tp:taxon-name-part></tp:taxon-name></italic> (D.) and <italic><tp:taxon-name><tp:taxon-name-part taxon-name-part-type="genus" reg="Neodermoloma">Neodermoloma</tp:taxon-name-part></tp:taxon-name></italic> (N.). Yellow labelled are North American species, green European species with inamyloid spores and purple European species with amyloid spores. a. marginal cells length; b. marginal cells width; c. length of terminal cells in pileipellis near pileus margin; d. width of terminal cells in pileipellis near pileus margin; e. length of terminal cells in pileipellis near pileus centre; f. width of terminal cells in pileipellis near pileus centre; g. caulocystidia length.</p></statement><media xlink:href="imafungus-16-e157337-s009.pdf" mimetype="application" mime-subtype="pdf" position="float" orientation="portrait" xlink:type="simple" id="oo_1370837.pdf"><uri content-type="original_file" xlink:type="simple">https://binary.pensoft.net/file/1370837</uri></media><permissions><license xlink:type="simple"><license-p>This dataset is made available under the Open Database License (http://opendatacommons.org/licenses/odbl/1.0/). The Open Database License (ODbL) is a license agreement intended to allow users to freely share, modify, and use this Dataset while maintaining this same freedom for others, provided that the original source and author(s) are credited.</license-p></license></permissions><attrib specific-use="authors">Katarína Adamčíková, Munazza Kiran, Miroslav Caboň, Brandon P. Matheny, Marisol Sánchez-García, Eef Arnolds, Michaela Caboňová, Gilles Corriol, Bálint Dima, Gernot Friebes, Gareth W. Griffith, Django Grootmyers, David Harries, Alexander Karich, Armin Mešić, Martin Mihaljevič, Pierre-Arthur Moreau, Ana Pošta, Vasilii Shapkin, Zdenko Tkalčec, Alfredo Vizzini, Lenka Vondrovicová, Slavomir Adamčík, Soňa Jančovičová</attrib></supplementary-material></tp:treatment-sec><ref-list><ref id="B6"><mixed-citation xmlns:xlink="http://www.w3.org/1999/xlink" xlink:type="simple"><person-group><name name-style="western"><surname>Arnolds</surname><given-names>E</given-names></name></person-group> (<year>1992</year>) <article-title>Notulae ad Floram agaricinam neerlandicam – XIX. A revision of <italic><tp:taxon-name><tp:taxon-name-part taxon-name-part-type="genus">Dermoloma</tp:taxon-name-part></tp:taxon-name></italic> (J. Lange) Sing. – 1.</article-title><source>Persoonia</source><volume>14</volume>: <fpage>519</fpage>–<lpage>532</lpage>.</mixed-citation></ref><ref id="B45"><mixed-citation xmlns:xlink="http://www.w3.org/1999/xlink" xlink:type="simple"><person-group><name name-style="western"><surname>Kornerup</surname><given-names>A</given-names></name><name name-style="western"><surname>Wanscher</surname><given-names>JH</given-names></name></person-group> (<year>1978</year>) <source>Methuen Handbook of Colour. 3<sup>rd</sup> edn.</source><publisher-name>Methuen</publisher-name>, <publisher-loc>London</publisher-loc>, <size units="page">252 pp</size>.</mixed-citation></ref><ref id="B82"><mixed-citation xmlns:xlink="http://www.w3.org/1999/xlink" xlink:type="simple"><person-group><name name-style="western"><surname>Sánchez-García</surname><given-names>M</given-names></name><name name-style="western"><surname>Adamčíková</surname><given-names>K</given-names></name><etal/></person-group> (<year>2021</year>) <article-title>The genus <italic><tp:taxon-name><tp:taxon-name-part taxon-name-part-type="genus">Dermoloma</tp:taxon-name-part></tp:taxon-name></italic> is more diverse than expected and forms a monophyletic lineage in the <italic><tp:taxon-name><tp:taxon-name-part taxon-name-part-type="family">Tricholomataceae</tp:taxon-name-part></tp:taxon-name></italic>.</article-title><source>Mycological Progress</source><volume>20</volume>: <fpage>11</fpage>–<lpage>25</lpage>. <ext-link xlink:href="10.1007/s11557-020-01651-y" ext-link-type="doi" xlink:type="simple">https://doi.org/10.1007/s11557-020-01651-y</ext-link></mixed-citation></ref></ref-list></tp:taxon-treatment>
