# Supplementary material for: ﻿A phylogenetic and morphological study of the genus Dermoloma (Agaricales, Tricholomataceae) in Europe and North America exposes inefficiency of opportunistic species descriptions
Source: IMA Fungus. 2025 Jul 10;16:e157337. doi: 10.3897/imafungus.16.157337 (PMC12272084; doi:10.3897/imafungus.16.157337)
Supplement: XML Treatment for Dermoloma curvicystidiatum [file imafungus.16.157337-treatment12.xml]

<!DOCTYPE tp:taxon-treatment
  PUBLIC "-//TaxonX//DTD Taxonomic Treatment Publishing DTD v0 20100105//EN" "tax-treatment-NSO.dtd">
<tp:taxon-treatment xmlns:tp="http://www.plazi.org/taxpub"><tp:treatment-meta><kwd-group><label>Taxon classification</label><kwd>
                  <named-content content-type="kingdom">Animalia</named-content>
                </kwd><kwd>
                  <named-content content-type="order">Agaricales</named-content>
                </kwd><kwd>
                  <named-content content-type="family">Tricholomataceae</named-content>
                </kwd></kwd-group><mixed-citation publication-type="journal"><person-group><name><surname>Adamčíková</surname><given-names>Katarína</given-names></name><name><surname>Kiran</surname><given-names>Munazza</given-names></name><name><surname>Caboň</surname><given-names>Miroslav</given-names></name><name><surname>Matheny</surname><given-names>Brandon P.</given-names></name><name><surname>Sánchez-García</surname><given-names>Marisol</given-names></name><name><surname>Arnolds</surname><given-names>Eef</given-names></name><name><surname>Caboňová</surname><given-names>Michaela</given-names></name><name><surname>Corriol</surname><given-names>Gilles</given-names></name><name><surname>Dima</surname><given-names>Bálint</given-names></name><name><surname>Friebes</surname><given-names>Gernot</given-names></name><name><surname>Griffith</surname><given-names>Gareth W.</given-names></name><name><surname>Grootmyers</surname><given-names>Django</given-names></name><name><surname>Harries</surname><given-names>David</given-names></name><name><surname>Karich</surname><given-names>Alexander</given-names></name><name><surname>Mešić</surname><given-names>Armin</given-names></name><name><surname>Mihaljevič</surname><given-names>Martin</given-names></name><name><surname>Moreau</surname><given-names>Pierre-Arthur</given-names></name><name><surname>Pošta</surname><given-names>Ana</given-names></name><name><surname>Shapkin</surname><given-names>Vasilii</given-names></name><name><surname>Tkalčec</surname><given-names>Zdenko</given-names></name><name><surname>Vizzini</surname><given-names>Alfredo</given-names></name><name><surname>Vondrovicová</surname><given-names>Lenka</given-names></name><name><surname>Adamčík</surname><given-names>Slavomir</given-names></name><name><surname>Jančovičová</surname><given-names>Soňa</given-names></name></person-group><article-title>﻿A phylogenetic and morphological study of the genus <italic><tp:taxon-name><tp:taxon-name-part taxon-name-part-type="genus" reg="Dermoloma">Dermoloma</tp:taxon-name-part></tp:taxon-name></italic> (<italic><tp:taxon-name><tp:taxon-name-part taxon-name-part-type="order">Agaricales</tp:taxon-name-part></tp:taxon-name></italic>, <italic><tp:taxon-name><tp:taxon-name-part taxon-name-part-type="family">Tricholomataceae</tp:taxon-name-part></tp:taxon-name></italic>) in Europe and North America exposes inefficiency of opportunistic species descriptions</article-title><source>IMA Fungus</source><day>10</day><month>07</month><year>2025</year><volume>16</volume><pub-id pub-id-type="doi">10.3897/imafungus.16.157337</pub-id></mixed-citation></tp:treatment-meta><tp:nomenclature><label>﻿</label><tp:taxon-name>
                <object-id xmlns:xlink="http://www.w3.org/1999/xlink" content-type="arpha" xlink:type="simple">F926496E-56EA-58B3-B787-64F6E59A41CC</object-id>
                <tp:taxon-name-part taxon-name-part-type="genus" reg="Dermoloma">Dermoloma</tp:taxon-name-part>
                <tp:taxon-name-part taxon-name-part-type="species" reg="curvicystidiatum">curvicystidiatum</tp:taxon-name-part>
                <object-id xmlns:xlink="http://www.w3.org/1999/xlink" content-type="mycobank" xlink:type="simple">856335</object-id>
              </tp:taxon-name><tp:taxon-authority>Mešić, Tkalčec, Brandrud &amp; Dima</tp:taxon-authority><tp:taxon-status xmlns:xlink="http://www.w3.org/1999/xlink" xlink:type="simple">sp. nov.</tp:taxon-status><xref ref-type="fig" rid="F23">Figs 23a, b</xref><xref ref-type="fig" rid="F24">, 24</xref></tp:nomenclature><tp:treatment-sec sec-type="etymology" id="SECID0ECXEK"><title>Etymology.</title><p>The epithet refers to the flexuous caulocystidia and marginal cells.</p></tp:treatment-sec><tp:treatment-sec sec-type="Holotype" id="SECID0EHXEK"><title>Holotype.</title><p>Germany • Rheinland-Pfalz, Horbach, elev. 370 m, coord. <named-content xmlns:xlink="http://www.w3.org/1999/xlink" content-type="dwc:verbatimCoordinates" xlink:type="simple"><named-content content-type="geo-json" specific-use="{&#34;type&#34;:&#34;Point&#34;,&#34;coordinates&#34;:[7.521389,49.828889]}" id="NCID0EQXEK" xlink:type="simple">49°49'44"N, 07°31'17"E</named-content></named-content>, terrestrial in semi-natural grassland, 8 Nov 2019, S. Adamčík (<abbrev xmlns:xlink="http://www.w3.org/1999/xlink" xlink:title="Slovak Academy of Sciences" id="ABBRID0EVXEK" xlink:type="simple">SAV</abbrev> F-20504).</p></tp:treatment-sec><tp:treatment-sec sec-type="diagnosis" id="SECID0EZXEK"><title>Diagnosis.</title><p>European species; basidiomata collybioid, moderately large, brown to dark brown on all parts; pilei becoming ochraceous- brown when dry; spores amyloid, on average &gt; 6.5 µm long and &gt; 4 µm wide; marginal cells and caulocystidia usually flexuous and nodulose, occasionally with projections.</p><p><bold><italic>Pileus</italic></bold> (7–)10–22 mm; broadly conical to convex, indistinctly umbonate; margin translucently striate to half of the radius; surface smooth near margin, rugulose or rough near center, hygrophanous; color near margin dark brown (6F7), when dry light brown (5D4), near center dark brown to almost black (6F4, 6F7, 7F4), when dry brownish ochraceous (5C4). <bold><italic>Stipe</italic></bold> (23–)32–44 × 1–3 mm; cylindrical, flexuous; surface finely longitudinally striate, pruinose near lamellae, glabrous towards the base; color near lamellae brown (6E4) to dark brown (6F4, 6F6), near the base dark brown (6F4, 6F8). <bold><italic>Lamellae</italic></bold> L = 17–37, l = 1–3; 3–4 mm wide; adnexed to adnate-emarginate; color brown (6E3, 6E4), old dark brown (6F5); edges entire. <bold><italic>Context</italic></bold> elastic; odor farinaceous.</p><fig id="F23" position="float" orientation="portrait"><object-id xmlns:xlink="http://www.w3.org/1999/xlink" content-type="doi" xlink:type="simple">10.3897/imafungus.16.157337.figure23</object-id><object-id xmlns:xlink="http://www.w3.org/1999/xlink" content-type="arpha" xlink:type="simple">EF1C7BD8-0679-5956-AC33-BC8CFF0F830C</object-id><label>Figure 23.</label><caption><p>Basidiomata of <italic><tp:taxon-name><tp:taxon-name-part taxon-name-part-type="genus" reg="Dermoloma">Dermoloma</tp:taxon-name-part></tp:taxon-name></italic> in field appearance. <bold>a</bold>. <italic><tp:taxon-name><tp:taxon-name-part taxon-name-part-type="genus" reg="Dermoloma">Dermoloma</tp:taxon-name-part><tp:taxon-name-part taxon-name-part-type="species" reg="curvicystidiatum">curvicystidiatum</tp:taxon-name-part></tp:taxon-name></italic> (CNF 1/1963), photo A. Mešić; <bold>b</bold>. <italic><tp:taxon-name><tp:taxon-name-part taxon-name-part-type="genus" reg="Dermoloma">Dermoloma</tp:taxon-name-part><tp:taxon-name-part taxon-name-part-type="species" reg="curvicystidiatum">curvicystidiatum</tp:taxon-name-part></tp:taxon-name></italic> (GLM-F137758), photo A. Karich; <bold>c</bold>. <italic><tp:taxon-name><tp:taxon-name-part taxon-name-part-type="genus" reg="Dermoloma">Dermoloma</tp:taxon-name-part><tp:taxon-name-part taxon-name-part-type="species" reg="fumosidiscum">fumosidiscum</tp:taxon-name-part></tp:taxon-name></italic> (TENN-F-076389, holotype), photo M. G. Sánchez; <bold>d, e</bold><italic><tp:taxon-name><tp:taxon-name-part taxon-name-part-type="genus" reg="Dermoloma">Dermoloma</tp:taxon-name-part><tp:taxon-name-part taxon-name-part-type="species" reg="fumosidiscum">fumosidiscum</tp:taxon-name-part></tp:taxon-name></italic> (TENN-F-076330), photo J. Kalichman; <bold>f</bold><italic><tp:taxon-name><tp:taxon-name-part taxon-name-part-type="genus" reg="Dermoloma">Dermoloma</tp:taxon-name-part><tp:taxon-name-part taxon-name-part-type="species" reg="fuscobrunneum">fuscobrunneum</tp:taxon-name-part></tp:taxon-name></italic> [LIP (<italic>PAM14111008</italic>), epitype], photo P.-A. Moreau; <bold>g</bold><italic><tp:taxon-name><tp:taxon-name-part taxon-name-part-type="genus" reg="Dermoloma">Dermoloma</tp:taxon-name-part><tp:taxon-name-part taxon-name-part-type="species" reg="fuscobrunneum">fuscobrunneum</tp:taxon-name-part></tp:taxon-name></italic> (<abbrev xmlns:xlink="http://www.w3.org/1999/xlink" xlink:title="Slovak Academy of Sciences" id="ABBRID0EX2EK" xlink:type="simple">SAV</abbrev> F-22210), photo S. Jančovičová. Scale bar: 10 mm.</p></caption><graphic xmlns:xlink="http://www.w3.org/1999/xlink" xlink:href="imafungus-16-e157337-g023.jpg" position="float" orientation="portrait" xlink:type="simple" id="oo_1370799.jpg"><uri content-type="original_file" xlink:type="simple">https://binary.pensoft.net/fig/1370799</uri></graphic></fig><fig id="F24" position="float" orientation="portrait"><object-id xmlns:xlink="http://www.w3.org/1999/xlink" content-type="doi" xlink:type="simple">10.3897/imafungus.16.157337.figure24</object-id><object-id xmlns:xlink="http://www.w3.org/1999/xlink" content-type="arpha" xlink:type="simple">C615AB00-0E76-567A-BF54-A3604F21F00E</object-id><label>Figure 24.</label><caption><p><italic><tp:taxon-name><tp:taxon-name-part taxon-name-part-type="genus" reg="Dermoloma">Dermoloma</tp:taxon-name-part><tp:taxon-name-part taxon-name-part-type="species" reg="curvicystidiatum">curvicystidiatum</tp:taxon-name-part></tp:taxon-name></italic> (<abbrev xmlns:xlink="http://www.w3.org/1999/xlink" xlink:title="Slovak Academy of Sciences" id="ABBRID0ET3EK" xlink:type="simple">SAV</abbrev> F-20504, holotype), microscopic elements. <bold>a</bold> Spores; <bold>b</bold> caulocystidia; <bold>c</bold> basidia and basidioles; <bold>d</bold> marginal cells; <bold>e</bold> pileipellis elements near the pileus margin; <bold>f</bold> pileipellis elements near the pileus center. Scale bar: 5 µm for spores and 10 µm for other elements.</p></caption><graphic xmlns:xlink="http://www.w3.org/1999/xlink" xlink:href="imafungus-16-e157337-g024.jpg" position="float" orientation="portrait" xlink:type="simple" id="oo_1370800.jpg"><uri content-type="original_file" xlink:type="simple">https://binary.pensoft.net/fig/1370800</uri></graphic></fig><p><bold><italic>Spores</italic></bold> (6–)6.3–6.7–7.1(–7.7) × (3.8–)4.1–4.3–4.6(–4.8) μm; narrowly ellipsoid to oblong, Q = (1.38–)1.45–1.55–1.64(–1.75); walls amyloid; hilar appendage 0.5–1 μm long. <bold><italic>Basidia</italic></bold> (22–)26–29.2–32.5(–34) × (5.5–)6.5–6.8–7.5(–8) μm; clavate; with 4 sterigmata. <bold><italic>Basidioles</italic></bold> first cylindrical, then clavate, ca. 4–7 μm wide. <bold><italic>Marginal cells</italic></bold> (18–)22.5–26.9–31.5(–38) × (3–)4–5.5–6.5(–8.5) μm; cylindrical or lageniform, rarely clavate, often very flexuous and nodulose, occasionally diverticulate or with lateral projections. <bold><italic>Pileipellis</italic></bold> 50–65 μm deep; suprapellis 33–43 μm deep, usually of one to three layers of inflated, loosely arranged cells; subpellis hardly defined, 20–30 μm deep, of densely packed, puzzled, 3–10(–15) μm wide, almost horizontally oriented hyphae and gradually passing to horizontally oriented hyphae in trama; hyphal terminations with brownish yellow to dark brown parietal pigments, and locally also with incrusted pigments in subpellis near the center, walls thickened up to 0.5 μm. Terminal cells near pileus margin (15–)27.5–37.8–48(–65) × (8–)12–16.8–21.5(–34) μm; usually obpyriform, sphaeropedunculate or clavate; subterminal cells occasionally branched, mainly fusiform and ventricose, often with lateral swellings. Terminal cells near pileus center (12–)26.5–35.5–44.5(–56) × (11–)13.5–16.7–20(–25) μm; similar to cells near margin but occasionally also ellipsoid; subterminal cells usually narrower, narrowly cylindrical or fusiform, often branched, occasionally irregularly lobate. <bold><italic>Caulocystidia</italic></bold> (25–)31–46.5–62(–102) × (3.5)5–8.3–11.5(–17) μm; very variable in shape and size, some broadly clavate or sphaeropedunculate, others filiform and with long attenuated tips, near lamellae also flexuous-filiform and similar to marginal cells, often flexuous, sometimes lobate, in clusters or occasionally also individual, repent or ascending; usually with slightly (0.5 m) thickened walls but near septa and on subterminal cells up to 1 μm, with brownish yellow, parietal pigments. <bold><italic>Clamp connections</italic></bold> present.</p></tp:treatment-sec><tp:treatment-sec sec-type="distribution" id="SECID0EOAFK"><title>Distribution and ecology.</title><p>Known from temperate-boreal areas in, Croatia, Finland, Germany and Norway; in semi-natural grasslands on calcareous soils, once in a calcareous, thermophilous deciduous forest.</p></tp:treatment-sec><tp:treatment-sec sec-type="material" id="SECID0ETAFK"><title>Additional material studied.</title><p>Croatia • Zagreb, Črnomerec, coord. <named-content xmlns:xlink="http://www.w3.org/1999/xlink" content-type="dwc:verbatimCoordinates" xlink:type="simple"><named-content content-type="geo-json" specific-use="{&#34;type&#34;:&#34;Point&#34;,&#34;coordinates&#34;:[15.950833,45.834444]}" id="NCID0E3AFK" xlink:type="simple">45°50'04"N, 15°57'03"E</named-content></named-content>, mowed grassland with short grass and mosses, 22 Oct 1998, A. Mešić (CNF 5/269); • Zagreb, Črnomerec, coord. <named-content xmlns:xlink="http://www.w3.org/1999/xlink" content-type="dwc:verbatimCoordinates" xlink:type="simple"><named-content content-type="geo-json" specific-use="{&#34;type&#34;:&#34;Point&#34;,&#34;coordinates&#34;:[15.948889,45.833611]}" id="NCID0ENBFK" xlink:type="simple">45°50'01"N, 15°56'56"E</named-content></named-content>, grassland with short grass and mosses, 27 Oct 2000, A. Mešić (CNF 1/1963); • Zagreb, Črnomerec, coord. <named-content xmlns:xlink="http://www.w3.org/1999/xlink" content-type="dwc:verbatimCoordinates" xlink:type="simple"><named-content content-type="geo-json" specific-use="{&#34;type&#34;:&#34;Point&#34;,&#34;coordinates&#34;:[15.949444,45.833056]}" id="NCID0E5BFK" xlink:type="simple">45°49'59"N, 15°56'58"E</named-content></named-content>, grassland mowed twice a year, 25 Oct 2012, Z. Tkalčec (CNF 1/6491). Finland • Åland, Mariehamn, W of Dalen, near the road to Espholmen, coord. <named-content xmlns:xlink="http://www.w3.org/1999/xlink" content-type="dwc:verbatimCoordinates" xlink:type="simple"><named-content content-type="geo-json" specific-use="{&#34;type&#34;:&#34;Point&#34;,&#34;coordinates&#34;:[19.960000,60.069000]}" id="NCID0EGCFK" xlink:type="simple">60°04'08.4"N, 19°57'36.0"E</named-content></named-content>, herb-rich forest with <italic><tp:taxon-name><tp:taxon-name-part taxon-name-part-type="genus" reg="Acer">Acer</tp:taxon-name-part><tp:taxon-name-part taxon-name-part-type="species" reg="platanoides">platanoides</tp:taxon-name-part></tp:taxon-name></italic>, <italic><tp:taxon-name><tp:taxon-name-part taxon-name-part-type="genus" reg="Betula">Betula</tp:taxon-name-part></tp:taxon-name></italic> sp., <italic><tp:taxon-name><tp:taxon-name-part taxon-name-part-type="genus" reg="Corylus">Corylus</tp:taxon-name-part><tp:taxon-name-part taxon-name-part-type="species" reg="avellana">avellana</tp:taxon-name-part></tp:taxon-name></italic>, <italic><tp:taxon-name><tp:taxon-name-part taxon-name-part-type="genus" reg="Fraxinus">Fraxinus</tp:taxon-name-part><tp:taxon-name-part taxon-name-part-type="species" reg="excelsior">excelsior</tp:taxon-name-part></tp:taxon-name></italic>, <italic><tp:taxon-name><tp:taxon-name-part taxon-name-part-type="genus" reg="Picea">Picea</tp:taxon-name-part><tp:taxon-name-part taxon-name-part-type="species" reg="abies">abies</tp:taxon-name-part></tp:taxon-name></italic>, on calcareous ground, 21 Aug 2000, J. Vauras <italic>FIPUT185-14</italic> (TUR140054). Germany • Lückendorf, Kurwiese, coord. <named-content xmlns:xlink="http://www.w3.org/1999/xlink" content-type="dwc:verbatimCoordinates" xlink:type="simple"><named-content content-type="geo-json" specific-use="{&#34;type&#34;:&#34;Point&#34;,&#34;coordinates&#34;:[14.758056,50.831389]}" id="NCID0EMEFK" xlink:type="simple">50°49'53"N, 14°45'29"E</named-content></named-content>, mesophilic semi-arid meadow (park-lawn), regularly mown, 1 Sep 2021, A. Karich and R. Ullrich <italic>IHI-21Der01</italic> (GLM-F137758, as <italic><tp:taxon-name><tp:taxon-name-part taxon-name-part-type="genus" reg="Dermoloma">D.</tp:taxon-name-part><tp:taxon-name-part taxon-name-part-type="species" reg="pseudocuneifolium">pseudocuneifolium</tp:taxon-name-part></tp:taxon-name></italic>). Norway • Oppland, Lunner, Kjørvensætra, in semi-natural grazed pasture on calcareous soil, Aug 2015, T. E. Brandrud <italic>TEB061-15</italic> (O); • ibid., 10 Aug 2016, T. E. Brandrud and B. Dima <italic>DB6031</italic> (ELTE), duplicate <italic>TEB157-16</italic> (O); • Vestland, Bømlo, Spyssøya, Myra, coord. <named-content xmlns:xlink="http://www.w3.org/1999/xlink" content-type="dwc:verbatimCoordinates" xlink:type="simple"><named-content content-type="geo-json" specific-use="{&#34;type&#34;:&#34;Point&#34;,&#34;coordinates&#34;:[5.366944,59.728889]}" id="NCID0EHFFK" xlink:type="simple">59°43'44"N, 5°22'01"E</named-content></named-content>, in semi-natural grassland on calcareous soil, 7 Oct 2022, J. B. Jordal, P. Fadnes and A. H. Abaz <italic>NOBAS10390-23</italic> (O-F-259833).</p></tp:treatment-sec><tp:treatment-sec sec-type="notes" id="SECID0EOFFK"><title>Notes.</title><p><italic><tp:taxon-name><tp:taxon-name-part taxon-name-part-type="genus" reg="Dermoloma">Dermoloma</tp:taxon-name-part><tp:taxon-name-part taxon-name-part-type="species" reg="curvicystidiatum">curvicystidiatum</tp:taxon-name-part></tp:taxon-name></italic> is a member of <tp:taxon-name><tp:taxon-name-part taxon-name-part-type="genus" reg="Dermoloma">D.</tp:taxon-name-part><tp:taxon-name-part taxon-name-part-type="infraspecific-rank">subgenus</tp:taxon-name-part><tp:taxon-name-part taxon-name-part-type="subgenus" reg="Amylospora">Amylospora</tp:taxon-name-part></tp:taxon-name>, section <tp:taxon-name><tp:taxon-name-part taxon-name-part-type="genus" reg="Dermoloma"/><tp:taxon-name-part taxon-name-part-type="section" reg="Atrobrunnea">Atrobrunnea</tp:taxon-name-part></tp:taxon-name>. It belongs to a larger clade of species with mainly collyboid basidiomata (see notes under <italic><tp:taxon-name><tp:taxon-name-part taxon-name-part-type="genus" reg="Dermoloma">D.</tp:taxon-name-part><tp:taxon-name-part taxon-name-part-type="species" reg="confusum">confusum</tp:taxon-name-part></tp:taxon-name></italic>). In the field it is very difficult to distinguish it from other members of this clade. It is well-defined by combination of the darker brown colors of basidiomata and the larger spores. Very closely related are <italic><tp:taxon-name><tp:taxon-name-part taxon-name-part-type="genus" reg="Dermoloma">D.</tp:taxon-name-part><tp:taxon-name-part taxon-name-part-type="species" reg="pruinosipes">pruinosipes</tp:taxon-name-part></tp:taxon-name></italic> and <tp:taxon-name><tp:taxon-name-part taxon-name-part-type="genus" reg="Dermoloma">D.</tp:taxon-name-part><tp:taxon-name-part taxon-name-part-type="uncertainty-rank">aff.</tp:taxon-name-part><tp:taxon-name-part taxon-name-part-type="species" reg="pruinosipes">pruinosipes</tp:taxon-name-part></tp:taxon-name>, of which the former has a more distinctly pruinose stipe and the latter with marginal cells that are not nodulose and flexuous. <italic><tp:taxon-name><tp:taxon-name-part taxon-name-part-type="genus" reg="Dermoloma">Dermoloma</tp:taxon-name-part><tp:taxon-name-part taxon-name-part-type="species" reg="curvicystidiatum">curvicystidiatum</tp:taxon-name-part></tp:taxon-name></italic> is for the first time included in a phylogeny in this study.</p></tp:treatment-sec></tp:taxon-treatment>
