# Supplementary material for: ﻿A phylogenetic and morphological study of the genus Dermoloma (Agaricales, Tricholomataceae) in Europe and North America exposes inefficiency of opportunistic species descriptions
Source: IMA Fungus. 2025 Jul 10;16:e157337. doi: 10.3897/imafungus.16.157337 (PMC12272084; doi:10.3897/imafungus.16.157337)
Supplement: XML Treatment for Dermoloma fumosidiscum [file imafungus.16.157337-treatment13.xml]

<!DOCTYPE tp:taxon-treatment
  PUBLIC "-//TaxonX//DTD Taxonomic Treatment Publishing DTD v0 20100105//EN" "tax-treatment-NSO.dtd">
<tp:taxon-treatment xmlns:tp="http://www.plazi.org/taxpub"><tp:treatment-meta><kwd-group><label>Taxon classification</label><kwd>
                  <named-content content-type="kingdom">Animalia</named-content>
                </kwd><kwd>
                  <named-content content-type="order">Agaricales</named-content>
                </kwd><kwd>
                  <named-content content-type="family">Tricholomataceae</named-content>
                </kwd></kwd-group><mixed-citation publication-type="journal"><person-group><name><surname>Adamčíková</surname><given-names>Katarína</given-names></name><name><surname>Kiran</surname><given-names>Munazza</given-names></name><name><surname>Caboň</surname><given-names>Miroslav</given-names></name><name><surname>Matheny</surname><given-names>Brandon P.</given-names></name><name><surname>Sánchez-García</surname><given-names>Marisol</given-names></name><name><surname>Arnolds</surname><given-names>Eef</given-names></name><name><surname>Caboňová</surname><given-names>Michaela</given-names></name><name><surname>Corriol</surname><given-names>Gilles</given-names></name><name><surname>Dima</surname><given-names>Bálint</given-names></name><name><surname>Friebes</surname><given-names>Gernot</given-names></name><name><surname>Griffith</surname><given-names>Gareth W.</given-names></name><name><surname>Grootmyers</surname><given-names>Django</given-names></name><name><surname>Harries</surname><given-names>David</given-names></name><name><surname>Karich</surname><given-names>Alexander</given-names></name><name><surname>Mešić</surname><given-names>Armin</given-names></name><name><surname>Mihaljevič</surname><given-names>Martin</given-names></name><name><surname>Moreau</surname><given-names>Pierre-Arthur</given-names></name><name><surname>Pošta</surname><given-names>Ana</given-names></name><name><surname>Shapkin</surname><given-names>Vasilii</given-names></name><name><surname>Tkalčec</surname><given-names>Zdenko</given-names></name><name><surname>Vizzini</surname><given-names>Alfredo</given-names></name><name><surname>Vondrovicová</surname><given-names>Lenka</given-names></name><name><surname>Adamčík</surname><given-names>Slavomir</given-names></name><name><surname>Jančovičová</surname><given-names>Soňa</given-names></name></person-group><article-title>﻿A phylogenetic and morphological study of the genus <italic><tp:taxon-name><tp:taxon-name-part taxon-name-part-type="genus" reg="Dermoloma">Dermoloma</tp:taxon-name-part></tp:taxon-name></italic> (<italic><tp:taxon-name><tp:taxon-name-part taxon-name-part-type="order">Agaricales</tp:taxon-name-part></tp:taxon-name></italic>, <italic><tp:taxon-name><tp:taxon-name-part taxon-name-part-type="family">Tricholomataceae</tp:taxon-name-part></tp:taxon-name></italic>) in Europe and North America exposes inefficiency of opportunistic species descriptions</article-title><source>IMA Fungus</source><day>10</day><month>07</month><year>2025</year><volume>16</volume><pub-id pub-id-type="doi">10.3897/imafungus.16.157337</pub-id></mixed-citation></tp:treatment-meta><tp:nomenclature><label>﻿</label><tp:taxon-name>
                <object-id xmlns:xlink="http://www.w3.org/1999/xlink" content-type="arpha" xlink:type="simple">4EAD3886-9138-56C7-94A7-094F5EAF3FD9</object-id>
                <tp:taxon-name-part taxon-name-part-type="genus" reg="Dermoloma">Dermoloma</tp:taxon-name-part>
                <tp:taxon-name-part taxon-name-part-type="species" reg="fumosidiscum">fumosidiscum</tp:taxon-name-part>
                <object-id xmlns:xlink="http://www.w3.org/1999/xlink" content-type="mycobank" xlink:type="simple">856336</object-id>
              </tp:taxon-name><tp:taxon-authority>Adamčík &amp; Matheny</tp:taxon-authority><tp:taxon-status xmlns:xlink="http://www.w3.org/1999/xlink" xlink:type="simple">sp. nov.</tp:taxon-status><xref ref-type="fig" rid="F23">Figs 23c–e</xref><xref ref-type="fig" rid="F25">, 25</xref></tp:nomenclature><tp:treatment-sec sec-type="etymology" id="SECID0EFKFK"><title>Etymology.</title><p>In reference to the dark center of the pileus.</p></tp:treatment-sec><tp:treatment-sec sec-type="Holotype" id="SECID0EKKFK"><title>Holotype.</title><p>USA • Tennessee, Great Smoky Mountains National Park, Blount Co., Little Pigeon river, right riverbank, elev. 600 m, coord. <named-content xmlns:xlink="http://www.w3.org/1999/xlink" content-type="dwc:verbatimCoordinates" xlink:type="simple"><named-content content-type="geo-json" specific-use="{&#34;type&#34;:&#34;Point&#34;,&#34;coordinates&#34;:[83.382500,35.707778]}" id="NCID0ETKFK" xlink:type="simple">35°42'28"N, 83°22'57"E</named-content></named-content>, terrestrial under <italic><tp:taxon-name><tp:taxon-name-part taxon-name-part-type="genus" reg="Acer">Acer</tp:taxon-name-part><tp:taxon-name-part taxon-name-part-type="species" reg="rubrum">rubrum</tp:taxon-name-part></tp:taxon-name></italic>, <italic><tp:taxon-name><tp:taxon-name-part taxon-name-part-type="genus" reg="Liliodendron">Liliodendron</tp:taxon-name-part><tp:taxon-name-part taxon-name-part-type="species" reg="tulipifera">tulipifera</tp:taxon-name-part></tp:taxon-name></italic>, <italic><tp:taxon-name><tp:taxon-name-part taxon-name-part-type="genus" reg="Liquidambar">Liquidambar</tp:taxon-name-part></tp:taxon-name></italic> sp. and <italic><tp:taxon-name><tp:taxon-name-part taxon-name-part-type="genus" reg="Quercus">Quercus</tp:taxon-name-part></tp:taxon-name></italic> sp., 2 Nov 2013, S. Adamčík (holotype TENN-F-071041, isotype <abbrev xmlns:xlink="http://www.w3.org/1999/xlink" xlink:title="Slovak Academy of Sciences" id="ABBRID0E3LFK" xlink:type="simple">SAV</abbrev> F-4094).</p></tp:treatment-sec><tp:treatment-sec sec-type="diagnosis" id="SECID0EAMFK"><title>Diagnosis.</title><p>North American species; pilei up to 12 mm, rugulose near center; spores inamyloid.</p><p><bold><italic>Pileus</italic></bold> 7–12 mm; convex, indistinctly umbonate; margin not striate; surface rough near margin, strongly radially rugulose and veined, hygrophanous; color near margin brownish ochraceous (5C3) and with almost white outline, when dry brownish gray (6C2) to grayish brown (6D3), near center dark brown (6F3), when dry grayish brown (6E3). <bold><italic>Stipe</italic></bold> 17–22 × 2 mm; cylindrical, sometimes narrowed towards the base and curved; surface finely longitudinally striate, finely granulose near lamellae, towards the base fibrillose; color near lamellae white, near the base brownish-grayish. <bold><italic>Lamellae</italic></bold> L = 22–28, l = 1–3; up to 2.5 mm wide; adnate-emarginate and decurrent with tooth; color yellowish gray (4B2); edges irregularly serrulate. <bold><italic>Context</italic></bold> when young elastic, later fragile; odor farinaceous.</p><p><bold><italic>Spores</italic></bold> (4.8–)4.9–5.2–5.5(–5.8) × (3.5–)3.6–3.8–4(–4.2) μm; ellipsoid, Q = (1.26–)1.33–1.38–1.43(–1.48); walls inamyloid, sometimes thick-walled and dextrinoid; hilar appendage 0.5–1 μm long. <bold><italic>Basidia</italic></bold> (18–)20–22.6–25(–28) × 5.5–5.9–6.5(–7) μm; clavate; with 4 sterigmata. <bold><italic>Basidioles</italic></bold> first cylindrical, then clavate, ca. 3–6.5 μm wide. <bold><italic>Marginal cells</italic></bold> (11–)13.5–16.7–20(–22) × (4.5–)5–5.6–6(–6.5) μm; similar to basidioles, mainly clavate. <bold><italic>Pileipellis</italic></bold> 42–52 μm deep; suprapellis 32–38 μm deep, mainly of one layer of densely arranged inflated cells, gradually passing to 15–20 μm deep subpellis of densely packed, intricate, horizontally oriented, 3­–10 μm wide hyphae, not sharply delimited from horizontally oriented hyphae in trama; hyphal terminations with brownish yellow parietal pigments, thin-walled or occasionally thickened up to 1 μm, rarely with brownish incrusted pigments near septa of terminal cells. Terminal cells near pileus margin (23–)30–38.2–46.5(–52) × (12–)15–19.6–24(–29) μm; usually sphaeropedunculate, sometimes obpyriform or clavate; subterminal cells usually narrower and implemented in subpellis, often branched, rarely inflated and with lateral swellings. Terminal cells near pileus center (27–)33–43.2–53(–64) × (11–)15–18.3–22(–26) μm; mainly clavate, occasionally obpyriform or sphaeropedunculate, rarely ellipsoid, towards bases occasionally flexuous or lobate; subterminal cells similar to cells near margin. <bold><italic>Caulocystidia</italic></bold> (13–)20.5–28.2–36(–44) × (3.5–)4.5–5.4–6.5(–8) μm; clavate or subcylindrical, usually not or only slightly flexuous, often individual or in small fascicules, repent or ascending; thin-walled, with yellow parietal pigments and dispersed crystalline or granulose yellow incrustations. <bold><italic>Clamp connections</italic></bold> present.</p><fig id="F25" position="float" orientation="portrait"><object-id xmlns:xlink="http://www.w3.org/1999/xlink" content-type="doi" xlink:type="simple">10.3897/imafungus.16.157337.figure25</object-id><object-id xmlns:xlink="http://www.w3.org/1999/xlink" content-type="arpha" xlink:type="simple">D3319B3C-3F83-53D3-86F1-C8C971A8D5C9</object-id><label>Figure 25.</label><caption><p><italic><tp:taxon-name><tp:taxon-name-part taxon-name-part-type="genus" reg="Dermoloma">Dermoloma</tp:taxon-name-part><tp:taxon-name-part taxon-name-part-type="species" reg="fumosidiscum">fumosidiscum</tp:taxon-name-part></tp:taxon-name></italic> (<abbrev xmlns:xlink="http://www.w3.org/1999/xlink" xlink:title="Slovak Academy of Sciences" id="ABBRID0EFQFK" xlink:type="simple">SAV</abbrev> F-4094, isotype), microscopic elements. <bold>a</bold> Spores; <bold>b</bold> caulocystidia; <bold>c</bold> basidia and basidioles; <bold>d</bold> marginal cells; <bold>e</bold> pileipellis elements near the pileus margin; <bold>f</bold> pileipellis elements near the pileus center. Scale bar: 5 µm for spores and 10 µm for other elements.</p></caption><graphic xmlns:xlink="http://www.w3.org/1999/xlink" xlink:href="imafungus-16-e157337-g025.jpg" position="float" orientation="portrait" xlink:type="simple" id="oo_1370801.jpg"><uri content-type="original_file" xlink:type="simple">https://binary.pensoft.net/fig/1370801</uri></graphic></fig></tp:treatment-sec><tp:treatment-sec sec-type="distribution" id="SECID0E1QFK"><title>Distribution and ecology.</title><p>Known from three localities in Smoky Mts., Tennessee, USA; in deciduous forests, two collections from park lawn areas.</p></tp:treatment-sec><tp:treatment-sec sec-type="material" id="SECID0E6QFK"><title>Additional material studied.</title><p>USA • Tennessee, Great Smoky Mountains National Park, Oak Ridge, Haw Ridge Park, coord. <named-content xmlns:xlink="http://www.w3.org/1999/xlink" content-type="dwc:verbatimCoordinates" xlink:type="simple"><named-content content-type="geo-json" specific-use="{&#34;type&#34;:&#34;Point&#34;,&#34;coordinates&#34;:[84.162778,36.010556]}" id="NCID0EIRFK" xlink:type="simple">36°00'38"N, 84°09'46"E</named-content></named-content>, terrestrial under <italic><tp:taxon-name><tp:taxon-name-part taxon-name-part-type="genus" reg="Acer">Acer</tp:taxon-name-part></tp:taxon-name></italic> sp., <italic><tp:taxon-name><tp:taxon-name-part taxon-name-part-type="genus" reg="Carpinus">Carpinus</tp:taxon-name-part></tp:taxon-name></italic> sp., <italic><tp:taxon-name><tp:taxon-name-part taxon-name-part-type="genus" reg="Cerasus">Cerasus</tp:taxon-name-part></tp:taxon-name></italic> sp., <italic><tp:taxon-name><tp:taxon-name-part taxon-name-part-type="genus" reg="Liliodendron">Liliodendron</tp:taxon-name-part><tp:taxon-name-part taxon-name-part-type="species" reg="tulipifera">tulipifera</tp:taxon-name-part></tp:taxon-name></italic> and <italic><tp:taxon-name><tp:taxon-name-part taxon-name-part-type="genus" reg="Quercus">Quercus</tp:taxon-name-part></tp:taxon-name></italic> sp., 10 Oct 2021, J. Kalichman <italic>JK079</italic> (TENN-F-076330); • Tennessee, Union County, Big Ridge State Park, <named-content xmlns:xlink="http://www.w3.org/1999/xlink" content-type="dwc:verbatimCoordinates" xlink:type="simple"><named-content content-type="geo-json" specific-use="{&#34;type&#34;:&#34;Point&#34;,&#34;coordinates&#34;:[83.981667,36.016111]}" id="NCID0EZSFK" xlink:type="simple">36°00'58"N, 83°58'54"E</named-content></named-content>, in yard under hardwoods, <italic><tp:taxon-name><tp:taxon-name-part taxon-name-part-type="genus" reg="Acer">Acer</tp:taxon-name-part></tp:taxon-name></italic> sp., <italic><tp:taxon-name><tp:taxon-name-part taxon-name-part-type="genus" reg="Carya">Carya</tp:taxon-name-part></tp:taxon-name></italic> sp., <italic><tp:taxon-name><tp:taxon-name-part taxon-name-part-type="genus" reg="Cornus">Cornus</tp:taxon-name-part></tp:taxon-name></italic> sp., <italic><tp:taxon-name><tp:taxon-name-part taxon-name-part-type="genus" reg="Quercus">Quercus</tp:taxon-name-part></tp:taxon-name></italic> sp., 23 Oct 2021, J. Kalichman <italic>JK139</italic> (TENN-F-076389).</p></tp:treatment-sec><tp:treatment-sec sec-type="notes" id="SECID0E3TFK"><title>Notes.</title><p><italic><tp:taxon-name><tp:taxon-name-part taxon-name-part-type="genus" reg="Dermoloma">Dermoloma</tp:taxon-name-part><tp:taxon-name-part taxon-name-part-type="species" reg="fumosidiscum">fumosidiscum</tp:taxon-name-part></tp:taxon-name></italic> is a North American species with inamyloid spores which belongs to <tp:taxon-name><tp:taxon-name-part taxon-name-part-type="genus" reg="Dermoloma">D.</tp:taxon-name-part><tp:taxon-name-part taxon-name-part-type="infraspecific-rank">subgenus</tp:taxon-name-part><tp:taxon-name-part taxon-name-part-type="subgenus" reg="Dermoloma">Dermoloma</tp:taxon-name-part></tp:taxon-name>, section <tp:taxon-name><tp:taxon-name-part taxon-name-part-type="genus" reg="Dermoloma"/><tp:taxon-name-part taxon-name-part-type="section" reg="Dermoloma">Dermoloma</tp:taxon-name-part></tp:taxon-name>. It is sister to the type species of the genus, <italic><tp:taxon-name><tp:taxon-name-part taxon-name-part-type="genus" reg="Dermoloma">D.</tp:taxon-name-part><tp:taxon-name-part taxon-name-part-type="species" reg="cuneifolium">cuneifolium</tp:taxon-name-part></tp:taxon-name></italic> (Fig. <xref ref-type="fig" rid="F2">2</xref>). Unlike European members of section <tp:taxon-name><tp:taxon-name-part taxon-name-part-type="genus" reg="Dermoloma"/><tp:taxon-name-part taxon-name-part-type="section" reg="Dermoloma">Dermoloma</tp:taxon-name-part></tp:taxon-name>, this species is easily distinguishable by the combination of very small basidiomata and a strongly rugulose pileus center. Fortunately, this allows identification without a microscope, because the species does not have any unique microscopic characters distinguishing it from <italic><tp:taxon-name><tp:taxon-name-part taxon-name-part-type="genus" reg="Dermoloma">D.</tp:taxon-name-part><tp:taxon-name-part taxon-name-part-type="species" reg="cuneifolium">cuneifolium</tp:taxon-name-part></tp:taxon-name></italic> or other similar species. The sequence from the type of <italic><tp:taxon-name><tp:taxon-name-part taxon-name-part-type="genus" reg="Dermoloma">D.</tp:taxon-name-part><tp:taxon-name-part taxon-name-part-type="species" reg="fumosidiscum">fumosidiscum</tp:taxon-name-part></tp:taxon-name></italic> was included in the phylogeny by <xref ref-type="bibr" rid="B80">Sánchez-García and Matheny (2017)</xref> as <italic><tp:taxon-name><tp:taxon-name-part taxon-name-part-type="genus" reg="Dermoloma">Dermoloma</tp:taxon-name-part></tp:taxon-name></italic> sp. and later in <xref ref-type="bibr" rid="B82">Sánchez-García et al. (2021)</xref> as “<tp:taxon-name><tp:taxon-name-part taxon-name-part-type="genus" reg="Dermoloma">D.</tp:taxon-name-part><tp:taxon-name-part taxon-name-part-type="uncertainty-rank">cf.</tp:taxon-name-part><tp:taxon-name-part taxon-name-part-type="species" reg="cuneifolium">cuneifolium</tp:taxon-name-part></tp:taxon-name>”.</p></tp:treatment-sec><tp:treatment-sec><!--Section generated to contain objects referenced in tp:taxon-treatment.--><fig id="F23" position="float" orientation="portrait"><object-id xmlns:xlink="http://www.w3.org/1999/xlink" content-type="doi" xlink:type="simple">10.3897/imafungus.16.157337.figure23</object-id><object-id xmlns:xlink="http://www.w3.org/1999/xlink" content-type="arpha" xlink:type="simple">EF1C7BD8-0679-5956-AC33-BC8CFF0F830C</object-id><label>Figure 23.</label><caption><p>Basidiomata of <italic><tp:taxon-name><tp:taxon-name-part taxon-name-part-type="genus" reg="Dermoloma">Dermoloma</tp:taxon-name-part></tp:taxon-name></italic> in field appearance. <bold>a</bold>. <italic><tp:taxon-name><tp:taxon-name-part taxon-name-part-type="genus" reg="Dermoloma">Dermoloma</tp:taxon-name-part><tp:taxon-name-part taxon-name-part-type="species" reg="curvicystidiatum">curvicystidiatum</tp:taxon-name-part></tp:taxon-name></italic> (CNF 1/1963), photo A. Mešić; <bold>b</bold>. <italic><tp:taxon-name><tp:taxon-name-part taxon-name-part-type="genus" reg="Dermoloma">Dermoloma</tp:taxon-name-part><tp:taxon-name-part taxon-name-part-type="species" reg="curvicystidiatum">curvicystidiatum</tp:taxon-name-part></tp:taxon-name></italic> (GLM-F137758), photo A. Karich; <bold>c</bold>. <italic><tp:taxon-name><tp:taxon-name-part taxon-name-part-type="genus" reg="Dermoloma">Dermoloma</tp:taxon-name-part><tp:taxon-name-part taxon-name-part-type="species" reg="fumosidiscum">fumosidiscum</tp:taxon-name-part></tp:taxon-name></italic> (TENN-F-076389, holotype), photo M. G. Sánchez; <bold>d, e</bold><italic><tp:taxon-name><tp:taxon-name-part taxon-name-part-type="genus" reg="Dermoloma">Dermoloma</tp:taxon-name-part><tp:taxon-name-part taxon-name-part-type="species" reg="fumosidiscum">fumosidiscum</tp:taxon-name-part></tp:taxon-name></italic> (TENN-F-076330), photo J. Kalichman; <bold>f</bold><italic><tp:taxon-name><tp:taxon-name-part taxon-name-part-type="genus" reg="Dermoloma">Dermoloma</tp:taxon-name-part><tp:taxon-name-part taxon-name-part-type="species" reg="fuscobrunneum">fuscobrunneum</tp:taxon-name-part></tp:taxon-name></italic> [LIP (<italic>PAM14111008</italic>), epitype], photo P.-A. Moreau; <bold>g</bold><italic><tp:taxon-name><tp:taxon-name-part taxon-name-part-type="genus" reg="Dermoloma">Dermoloma</tp:taxon-name-part><tp:taxon-name-part taxon-name-part-type="species" reg="fuscobrunneum">fuscobrunneum</tp:taxon-name-part></tp:taxon-name></italic> (<abbrev xmlns:xlink="http://www.w3.org/1999/xlink" xlink:title="Slovak Academy of Sciences" id="ABBRID0EX2EK" xlink:type="simple">SAV</abbrev> F-22210), photo S. Jančovičová. Scale bar: 10 mm.</p></caption><graphic xmlns:xlink="http://www.w3.org/1999/xlink" xlink:href="imafungus-16-e157337-g023.jpg" position="float" orientation="portrait" xlink:type="simple" id="oo_1370799.jpg"><uri content-type="original_file" xlink:type="simple">https://binary.pensoft.net/fig/1370799</uri></graphic></fig><fig id="F2" position="float" orientation="portrait"><object-id xmlns:xlink="http://www.w3.org/1999/xlink" content-type="doi" xlink:type="simple">10.3897/imafungus.16.157337.figure2</object-id><object-id xmlns:xlink="http://www.w3.org/1999/xlink" content-type="arpha" xlink:type="simple">BD88E9F3-8F66-5F5B-8D8D-B491121E92C5</object-id><label>Figure 2.</label><caption><p>Phylogram generated by ML analysis based on combined sequence data of <abbrev xmlns:xlink="http://www.w3.org/1999/xlink" xlink:title="internal transcribed spacer regions of nuclear ribosomal DNA" id="ABBRID0EDNAG" xlink:type="simple">ITS</abbrev>, <abbrev xmlns:xlink="http://www.w3.org/1999/xlink" xlink:title="nuclear ribosomal large subunit" id="ABBRID0EHNAG" xlink:type="simple">LSU</abbrev>, <italic><abbrev xmlns:xlink="http://www.w3.org/1999/xlink" xlink:title="first largest subunit of RNA polymerase II" id="ABBRID0EMNAG" xlink:type="simple">rpb1</abbrev></italic>, <italic><abbrev xmlns:xlink="http://www.w3.org/1999/xlink" xlink:title="second largest subunit of RNA polymerase II" id="ABBRID0ERNAG" xlink:type="simple">rpb2</abbrev></italic>, <italic>mcm7</italic> and <italic>tef1a</italic> showing phylogenetic relationships within genus <italic><tp:taxon-name><tp:taxon-name-part taxon-name-part-type="genus" reg="Dermoloma">Dermoloma</tp:taxon-name-part></tp:taxon-name></italic>. ML bootstrap support values greater or equal to 50% and Bayesian posterior probabilities greater or equal to 0.90 are indicated above or below the nodes. Sequences originating from type collections are labelled in red and bold.</p></caption><graphic xmlns:xlink="http://www.w3.org/1999/xlink" xlink:href="imafungus-16-e157337-g002.jpg" position="float" orientation="portrait" xlink:type="simple" id="oo_1370776.jpg"><uri content-type="original_file" xlink:type="simple">https://binary.pensoft.net/fig/1370776</uri></graphic></fig></tp:treatment-sec><ref-list><ref id="B80"><mixed-citation xmlns:xlink="http://www.w3.org/1999/xlink" xlink:type="simple"><person-group><name name-style="western"><surname>Sánchez-García</surname><given-names>M</given-names></name><name name-style="western"><surname>Matheny</surname><given-names>PB</given-names></name></person-group> (<year>2017</year>) <article-title>Is the switch to an ectomycorrhizal state an evolutionary key innovation in mushroom-forming fungi? A case study of the <italic><tp:taxon-name><tp:taxon-name-part taxon-name-part-type="suborder">Tricholomatineae</tp:taxon-name-part></tp:taxon-name> (<tp:taxon-name><tp:taxon-name-part taxon-name-part-type="order">Agaricales</tp:taxon-name-part></tp:taxon-name>)</italic>.</article-title><source>Evolution</source><volume>71</volume>: <fpage>51</fpage>–<lpage>65</lpage>. <ext-link xlink:href="10.1111/evo.13099" ext-link-type="doi" xlink:type="simple">https://doi.org/10.1111/evo.13099</ext-link></mixed-citation></ref><ref id="B82"><mixed-citation xmlns:xlink="http://www.w3.org/1999/xlink" xlink:type="simple"><person-group><name name-style="western"><surname>Sánchez-García</surname><given-names>M</given-names></name><name name-style="western"><surname>Adamčíková</surname><given-names>K</given-names></name><etal/></person-group> (<year>2021</year>) <article-title>The genus <italic><tp:taxon-name><tp:taxon-name-part taxon-name-part-type="genus">Dermoloma</tp:taxon-name-part></tp:taxon-name></italic> is more diverse than expected and forms a monophyletic lineage in the <italic><tp:taxon-name><tp:taxon-name-part taxon-name-part-type="family">Tricholomataceae</tp:taxon-name-part></tp:taxon-name></italic>.</article-title><source>Mycological Progress</source><volume>20</volume>: <fpage>11</fpage>–<lpage>25</lpage>. <ext-link xlink:href="10.1007/s11557-020-01651-y" ext-link-type="doi" xlink:type="simple">https://doi.org/10.1007/s11557-020-01651-y</ext-link></mixed-citation></ref></ref-list></tp:taxon-treatment>
