# Supplementary material for: ﻿A phylogenetic and morphological study of the genus Dermoloma (Agaricales, Tricholomataceae) in Europe and North America exposes inefficiency of opportunistic species descriptions
Source: IMA Fungus. 2025 Jul 10;16:e157337. doi: 10.3897/imafungus.16.157337 (PMC12272084; doi:10.3897/imafungus.16.157337)
Supplement: XML Treatment for Dermoloma fuscobrunneum [file imafungus.16.157337-treatment14.xml]

<!DOCTYPE tp:taxon-treatment
  PUBLIC "-//TaxonX//DTD Taxonomic Treatment Publishing DTD v0 20100105//EN" "tax-treatment-NSO.dtd">
<tp:taxon-treatment xmlns:tp="http://www.plazi.org/taxpub"><tp:treatment-meta><kwd-group><label>Taxon classification</label><kwd>
                  <named-content content-type="kingdom">Animalia</named-content>
                </kwd><kwd>
                  <named-content content-type="order">Agaricales</named-content>
                </kwd><kwd>
                  <named-content content-type="family">Tricholomataceae</named-content>
                </kwd></kwd-group><mixed-citation publication-type="journal"><person-group><name><surname>Adamčíková</surname><given-names>Katarína</given-names></name><name><surname>Kiran</surname><given-names>Munazza</given-names></name><name><surname>Caboň</surname><given-names>Miroslav</given-names></name><name><surname>Matheny</surname><given-names>Brandon P.</given-names></name><name><surname>Sánchez-García</surname><given-names>Marisol</given-names></name><name><surname>Arnolds</surname><given-names>Eef</given-names></name><name><surname>Caboňová</surname><given-names>Michaela</given-names></name><name><surname>Corriol</surname><given-names>Gilles</given-names></name><name><surname>Dima</surname><given-names>Bálint</given-names></name><name><surname>Friebes</surname><given-names>Gernot</given-names></name><name><surname>Griffith</surname><given-names>Gareth W.</given-names></name><name><surname>Grootmyers</surname><given-names>Django</given-names></name><name><surname>Harries</surname><given-names>David</given-names></name><name><surname>Karich</surname><given-names>Alexander</given-names></name><name><surname>Mešić</surname><given-names>Armin</given-names></name><name><surname>Mihaljevič</surname><given-names>Martin</given-names></name><name><surname>Moreau</surname><given-names>Pierre-Arthur</given-names></name><name><surname>Pošta</surname><given-names>Ana</given-names></name><name><surname>Shapkin</surname><given-names>Vasilii</given-names></name><name><surname>Tkalčec</surname><given-names>Zdenko</given-names></name><name><surname>Vizzini</surname><given-names>Alfredo</given-names></name><name><surname>Vondrovicová</surname><given-names>Lenka</given-names></name><name><surname>Adamčík</surname><given-names>Slavomir</given-names></name><name><surname>Jančovičová</surname><given-names>Soňa</given-names></name></person-group><article-title>﻿A phylogenetic and morphological study of the genus <italic><tp:taxon-name><tp:taxon-name-part taxon-name-part-type="genus" reg="Dermoloma">Dermoloma</tp:taxon-name-part></tp:taxon-name></italic> (<italic><tp:taxon-name><tp:taxon-name-part taxon-name-part-type="order">Agaricales</tp:taxon-name-part></tp:taxon-name></italic>, <italic><tp:taxon-name><tp:taxon-name-part taxon-name-part-type="family">Tricholomataceae</tp:taxon-name-part></tp:taxon-name></italic>) in Europe and North America exposes inefficiency of opportunistic species descriptions</article-title><source>IMA Fungus</source><day>10</day><month>07</month><year>2025</year><volume>16</volume><pub-id pub-id-type="doi">10.3897/imafungus.16.157337</pub-id></mixed-citation></tp:treatment-meta><tp:nomenclature><label>﻿</label><tp:taxon-name>
                <object-id xmlns:xlink="http://www.w3.org/1999/xlink" content-type="arpha" xlink:type="simple">E5BF9F8C-20A2-5C92-A881-759EF0394A6B</object-id>
                <tp:taxon-name-part taxon-name-part-type="genus" reg="Dermoloma">Dermoloma</tp:taxon-name-part>
                <tp:taxon-name-part taxon-name-part-type="species" reg="fuscobrunneum">fuscobrunneum</tp:taxon-name-part>
                <object-id xmlns:xlink="http://www.w3.org/1999/xlink" content-type="mycobank" xlink:type="simple">111399</object-id>
              </tp:taxon-name><tp:taxon-authority>P.D. Orton, Notes R. bot. Gdn. Edinb. 38(2): 326. 1980.</tp:taxon-authority><xref ref-type="fig" rid="F23">Figs 23f, g</xref><xref ref-type="fig" rid="F26">, 26</xref></tp:nomenclature><tp:treatment-sec sec-type="Holotype" id="SECID0EGZFK"><title>Holotype.</title><p>United Kingdom • England, Somerset, Bickham Wood, Crawley, in locis graminosis vel in silvis, 24 Oct 1975, P. D. Orton <italic>4735</italic> (E16876).</p></tp:treatment-sec><tp:treatment-sec sec-type="Epitype" id="SECID0EOZFK"><title>Epitype</title><p>(designated here MBT 10022913): France • Pas-de-Calais, Ambleteuse, Pré communal, coord. <named-content xmlns:xlink="http://www.w3.org/1999/xlink" content-type="dwc:verbatimCoordinates" xlink:type="simple"><named-content content-type="geo-json" specific-use="{&#34;type&#34;:&#34;Point&#34;,&#34;coordinates&#34;:[1.627778,50.807778]}" id="NCID0EXZFK" xlink:type="simple">50°48'28"N, 01°37'40"E</named-content></named-content>, pastured grassland on sand, 10 Nov 2014, D. Huart and P.-A. Moreau <italic>PAM14111008</italic> (LIP).</p></tp:treatment-sec><tp:treatment-sec sec-type="description" id="SECID0E5ZFK"><title>Distinguishing characters.</title><p>European species; basidiomata medium sized; pileus margin not striate; lamellae and stipes ochraceous-gray to white; spores inamyloid; caulocystidia wider than 5.5 µm.</p><p><bold><italic>Pileus</italic></bold> 10–25 mm; convex, indistinctly umbonate; margin not striate; surface near margin smooth, near center radially rugulose or wrinkled, hygrophanous; color when young dark brown (6F4), when mature near margin brown (6E3), when dry grayish brown (6D3), near center dark brown (6F4), when dry grayish brown (6E3). <bold><italic>Stipe</italic></bold> 20–30(–50) × 2.5–4(–8) mm; cylindrical to slightly fusiform, narrowed towards the base, usually flexuous especially near the base; surface finely longitudinally striate, finely granulose near lamellae, finely fibrillose towards the base; color ochraceous-gray (5B2) to almost white. <bold><italic>Lamellae</italic></bold> L = 20–42, l = 3; up to 5 mm wide; adnate-emarginate and indistinctly decurrent with tooth; color ochraceous-gray (5B2) to almost white; edges entire or slightly irregular, rarely serrulate. <bold><italic>Context</italic></bold> when young elastic, later fragile; odor farinaceous.</p><fig id="F26" position="float" orientation="portrait"><object-id xmlns:xlink="http://www.w3.org/1999/xlink" content-type="doi" xlink:type="simple">10.3897/imafungus.16.157337.figure26</object-id><object-id xmlns:xlink="http://www.w3.org/1999/xlink" content-type="arpha" xlink:type="simple">3349D6FC-F433-5AF1-AC1A-0978C67521DD</object-id><label>Figure 26.</label><caption><p><italic><tp:taxon-name><tp:taxon-name-part taxon-name-part-type="genus" reg="Dermoloma">Dermoloma</tp:taxon-name-part><tp:taxon-name-part taxon-name-part-type="species" reg="fuscobrunneum">fuscobrunneum</tp:taxon-name-part></tp:taxon-name></italic> (<abbrev xmlns:xlink="http://www.w3.org/1999/xlink" xlink:title="Slovak Academy of Sciences" id="ABBRID0EP2FK" xlink:type="simple">SAV</abbrev> F-3860), microscopic elements. <bold>a</bold> Spores; <bold>b</bold> caulocystidia; <bold>c</bold> basidia and basidioles; <bold>d</bold> marginal cells; <bold>e</bold> pileipellis elements near the pileus margin; <bold>f</bold> pileipellis elements near the pileus center. Scale bar: 5 µm for spores and 10 µm for other elements.</p></caption><graphic xmlns:xlink="http://www.w3.org/1999/xlink" xlink:href="imafungus-16-e157337-g026.jpg" position="float" orientation="portrait" xlink:type="simple" id="oo_1370802.jpg"><uri content-type="original_file" xlink:type="simple">https://binary.pensoft.net/fig/1370802</uri></graphic></fig><p><bold><italic>Spores</italic></bold> (4.5–)4.9–5.2–5.5(–6.1) × (3.2–)3.6–3.8–4.1(–4.7) μm; broadly ellipsoid to ellipsoid, Q = (1.21–)1.28–1.35–1.42(–1.53); walls inamyloid; hilar appendage ca. 0.5–1.5 μm long. <bold><italic>Basidia</italic></bold> (20–)23.5–26.1–29(–31) × (6–)6.5–6.8–7(–8) μm; clavate; with 4 sterigmata. <bold><italic>Basidioles</italic></bold> first cylindrical, then clavate, ca. 3–7.5 μm wide. <bold><italic>Marginal cells</italic></bold> (13–)15–18.2–21.5(–26) × 2.5–3.6–4.5(–5.5) μm; not well-differentiated, cylindrical or clavate, often flexuous. <bold><italic>Pileipellis</italic></bold> 65–76 μm deep; suprapellis of mainly one layer of inflated cells; subpellis 24–27 μm deep, hardly differentiated, of densely packed, irregularly oriented, puzzled, 3–12 μm wide hyphae, not sharply delimited from horizontally oriented hyphae in trama; hyphal terminations with brown parietal pigments, thin-walled or occasionally thickened up to 1 μm and with dark incrusted pigments especially near septa of terminal cells and in subpellis. Terminal cells near pileus margin (22–)30.5–38.4–46(–56) × (9–)16–20.4–24.5(–33) μm; usually obpyriform, sphaeropedunculate or clavate, sometimes ellipsoid; subterminal cells usually narrower and implemented into intricate hyphae of subpellis, sometimes with lateral swellings. Terminal cells near pileus center (16–)26–36–46(–54) × (8–)12–17–22(–31) μm; similar to cells near margin; subterminal cells usually narrower, occasionally with lateral swellings or irregularly lobate. <bold><italic>Caulocystidia</italic></bold> (19.5–)25.5–37.3–49(–69) × (3–)5–7.1–9(–12) μm; usually clavate, sometimes cylindrical, usually not flexuous, often clustered in small ascending fascicules, sometimes individual and repent; usually with slightly thickened walls up to 0.5 μm, often with crystalline or granulose yellow incrustations. <bold><italic>Clamp connections</italic></bold> present.</p></tp:treatment-sec><tp:treatment-sec sec-type="distribution" id="SECID0EB6FK"><title>Distribution and ecology.</title><p>Known from four localities in France, Slovakia, Spain and United Kingdom; in grasslands or forests; habitat preferences insufficiently known.</p></tp:treatment-sec><tp:treatment-sec sec-type="material" id="SECID0EG6FK"><title>Additional material studied.</title><p>Slovakia • Podbeskydská vrchovina Mts., NW margin of the village Zákamenné, terrestrial in a meadow, 11 Oct 2012, V. Kučera (<abbrev xmlns:xlink="http://www.w3.org/1999/xlink" xlink:title="Slovak Academy of Sciences" id="ABBRID0EM6FK" xlink:type="simple">SAV</abbrev> F-3860). Spain • Pyrénées Mts., Canfranc, Río de la Canal Roya, coord. <named-content xmlns:xlink="http://www.w3.org/1999/xlink" content-type="dwc:verbatimCoordinates" xlink:type="simple"><named-content content-type="geo-json" specific-use="{&#34;type&#34;:&#34;Point&#34;,&#34;coordinates&#34;:[0.515556,42.773889]}" id="NCID0ET6FK" xlink:type="simple">42°46'26"N, 00°30'56"E</named-content></named-content>, terrestrial, under <italic><tp:taxon-name><tp:taxon-name-part taxon-name-part-type="genus" reg="Buxus">Buxus</tp:taxon-name-part></tp:taxon-name></italic> sp. and <italic><tp:taxon-name><tp:taxon-name-part taxon-name-part-type="genus" reg="Pinus">Pinus</tp:taxon-name-part><tp:taxon-name-part taxon-name-part-type="species" reg="sylvestris">sylvestris</tp:taxon-name-part></tp:taxon-name></italic>, 3 Oct 2022, S. Adamčík (<abbrev xmlns:xlink="http://www.w3.org/1999/xlink" xlink:title="Slovak Academy of Sciences" id="ABBRID0EKAGK" xlink:type="simple">SAV</abbrev> F-22210).</p></tp:treatment-sec><tp:treatment-sec sec-type="notes" id="SECID0EOAGK"><title>Notes.</title><p><italic><tp:taxon-name><tp:taxon-name-part taxon-name-part-type="genus" reg="Dermoloma">Dermoloma</tp:taxon-name-part><tp:taxon-name-part taxon-name-part-type="species" reg="fuscobrunneum">fuscobrunneum</tp:taxon-name-part></tp:taxon-name></italic> is a member of <tp:taxon-name><tp:taxon-name-part taxon-name-part-type="genus" reg="Dermoloma">D.</tp:taxon-name-part><tp:taxon-name-part taxon-name-part-type="infraspecific-rank">subgenus</tp:taxon-name-part><tp:taxon-name-part taxon-name-part-type="subgenus" reg="Dermoloma">Dermoloma</tp:taxon-name-part></tp:taxon-name>, section <tp:taxon-name><tp:taxon-name-part taxon-name-part-type="genus" reg="Dermoloma"/><tp:taxon-name-part taxon-name-part-type="section" reg="Dermoloma">Dermoloma</tp:taxon-name-part></tp:taxon-name>. It has relatively small basidiomata which makes it similar to <italic><tp:taxon-name><tp:taxon-name-part taxon-name-part-type="genus" reg="Dermoloma">D.</tp:taxon-name-part><tp:taxon-name-part taxon-name-part-type="species" reg="carpathicum">carpathicum</tp:taxon-name-part></tp:taxon-name></italic> and <italic><tp:taxon-name><tp:taxon-name-part taxon-name-part-type="genus" reg="Dermoloma">D.</tp:taxon-name-part><tp:taxon-name-part taxon-name-part-type="species" reg="simile">simile</tp:taxon-name-part></tp:taxon-name></italic>. It is distinguished from them by the paler or almost white lamellae and stipe, and the caulocystidia wider than 5.5 μm. The identification of species in <tp:taxon-name><tp:taxon-name-part taxon-name-part-type="genus" reg="Dermoloma">D.</tp:taxon-name-part><tp:taxon-name-part taxon-name-part-type="infraspecific-rank">section</tp:taxon-name-part><tp:taxon-name-part taxon-name-part-type="section" reg="Dermoloma">Dermoloma</tp:taxon-name-part></tp:taxon-name> can be problematic and requires special attention and multisource data (see notes under <italic><tp:taxon-name><tp:taxon-name-part taxon-name-part-type="genus" reg="Dermoloma">D.</tp:taxon-name-part><tp:taxon-name-part taxon-name-part-type="species" reg="cuneifolium">cuneifolium</tp:taxon-name-part></tp:taxon-name></italic>). <italic><tp:taxon-name><tp:taxon-name-part taxon-name-part-type="genus" reg="Dermoloma">Dermoloma</tp:taxon-name-part><tp:taxon-name-part taxon-name-part-type="species" reg="fuscobrunneum">fuscobrunneum</tp:taxon-name-part></tp:taxon-name></italic> was included in the phylogenetic study by <xref ref-type="bibr" rid="B82">Sánchez-García et al. (2021)</xref> as “<tp:taxon-name><tp:taxon-name-part taxon-name-part-type="genus" reg="Dermoloma">D.</tp:taxon-name-part><tp:taxon-name-part taxon-name-part-type="uncertainty-rank">cf.</tp:taxon-name-part><tp:taxon-name-part taxon-name-part-type="species" reg="cuneifolium">cuneifolium</tp:taxon-name-part></tp:taxon-name>”. The species was originally distinguished from other species with inamyloid spores by prevailingly brown and not gray colors (<xref ref-type="bibr" rid="B71">Orton 1980</xref>), however, our study revealed low taxonomic significance of pileus colors in <tp:taxon-name><tp:taxon-name-part taxon-name-part-type="genus" reg="Dermoloma">D.</tp:taxon-name-part><tp:taxon-name-part taxon-name-part-type="infraspecific-rank">subgenus</tp:taxon-name-part><tp:taxon-name-part taxon-name-part-type="subgenus" reg="Dermoloma">Dermoloma</tp:taxon-name-part></tp:taxon-name> (Fig. <xref ref-type="fig" rid="F6">6</xref>). Sequencing of the holotype specimen failed, but our morphological analysis of the type specimen confirmed that <italic><tp:taxon-name><tp:taxon-name-part taxon-name-part-type="genus" reg="Dermoloma">D.</tp:taxon-name-part><tp:taxon-name-part taxon-name-part-type="species" reg="fuscobrunneum">fuscobrunneum</tp:taxon-name-part></tp:taxon-name></italic> has inamyloid spores on av. 4.6 × 3.5 μm in size. The small spores serve to distinguish <italic><tp:taxon-name><tp:taxon-name-part taxon-name-part-type="genus" reg="Dermoloma">D.</tp:taxon-name-part><tp:taxon-name-part taxon-name-part-type="species" reg="fuscobrunneum">fuscobrunneum</tp:taxon-name-part></tp:taxon-name></italic> from <italic><tp:taxon-name><tp:taxon-name-part taxon-name-part-type="genus" reg="Dermoloma">D.</tp:taxon-name-part><tp:taxon-name-part taxon-name-part-type="species" reg="atrocinereum">atrocinereum</tp:taxon-name-part></tp:taxon-name></italic>, <italic><tp:taxon-name><tp:taxon-name-part taxon-name-part-type="genus" reg="Dermoloma">D.</tp:taxon-name-part><tp:taxon-name-part taxon-name-part-type="species" reg="bellerianum">bellerianum</tp:taxon-name-part></tp:taxon-name></italic>, <tp:taxon-name><tp:taxon-name-part taxon-name-part-type="genus" reg="Dermoloma">D.</tp:taxon-name-part><tp:taxon-name-part taxon-name-part-type="uncertainty-rank">aff.</tp:taxon-name-part><tp:taxon-name-part taxon-name-part-type="species" reg="bellerianum">bellerianum</tp:taxon-name-part></tp:taxon-name>, <italic><tp:taxon-name><tp:taxon-name-part taxon-name-part-type="genus" reg="Dermoloma">D.</tp:taxon-name-part><tp:taxon-name-part taxon-name-part-type="species" reg="fusipes">fusipes</tp:taxon-name-part></tp:taxon-name></italic>, <tp:taxon-name><tp:taxon-name-part taxon-name-part-type="genus" reg="Dermoloma">D.</tp:taxon-name-part><tp:taxon-name-part taxon-name-part-type="uncertainty-rank">aff.</tp:taxon-name-part><tp:taxon-name-part taxon-name-part-type="species" reg="fusipes">fusipes</tp:taxon-name-part></tp:taxon-name>, <italic><tp:taxon-name><tp:taxon-name-part taxon-name-part-type="genus" reg="Dermoloma">D.</tp:taxon-name-part><tp:taxon-name-part taxon-name-part-type="species" reg="huartii">huartii</tp:taxon-name-part></tp:taxon-name></italic> and <italic><tp:taxon-name><tp:taxon-name-part taxon-name-part-type="genus" reg="Dermoloma">D.</tp:taxon-name-part><tp:taxon-name-part taxon-name-part-type="species" reg="intermedium">intermedium</tp:taxon-name-part></tp:taxon-name></italic> (Fig. <xref ref-type="fig" rid="F7">7</xref>). <italic><tp:taxon-name><tp:taxon-name-part taxon-name-part-type="genus" reg="Dermoloma">Dermoloma</tp:taxon-name-part><tp:taxon-name-part taxon-name-part-type="species" reg="simile">simile</tp:taxon-name-part></tp:taxon-name></italic> has similar spores but smaller basidiomata. Among the studied species, <italic><tp:taxon-name><tp:taxon-name-part taxon-name-part-type="genus" reg="Dermoloma">D.</tp:taxon-name-part><tp:taxon-name-part taxon-name-part-type="species" reg="cuneifolium">cuneifolium</tp:taxon-name-part></tp:taxon-name></italic> and <italic><tp:taxon-name><tp:taxon-name-part taxon-name-part-type="genus" reg="Dermoloma">D.</tp:taxon-name-part><tp:taxon-name-part taxon-name-part-type="species" reg="carpathicum">carpathicum</tp:taxon-name-part></tp:taxon-name></italic> have similar spores and basidiomata sizes, but we decided to assign the name <italic><tp:taxon-name><tp:taxon-name-part taxon-name-part-type="genus" reg="Dermoloma">D.</tp:taxon-name-part><tp:taxon-name-part taxon-name-part-type="species" reg="fuscobrunneum">fuscobrunneum</tp:taxon-name-part></tp:taxon-name></italic> to a phylogenetic species previously labelled as “<tp:taxon-name><tp:taxon-name-part taxon-name-part-type="genus" reg="Dermoloma">D.</tp:taxon-name-part><tp:taxon-name-part taxon-name-part-type="uncertainty-rank">aff.</tp:taxon-name-part><tp:taxon-name-part taxon-name-part-type="species" reg="cuneifolium">cuneifolium</tp:taxon-name-part></tp:taxon-name> 2”, which has the colors most similar to those described in the protologue. No recent material from the country of the type origin (United Kingdom) was available, therefore we selected a collection from northwest France as the epitype. The original description (<xref ref-type="bibr" rid="B71">Orton 1980</xref>) mentioned grassy places as ecology of the type collection, but later in the description he wrote for this specimen: “In mixed deciduous wood of recent origin”.</p></tp:treatment-sec><tp:treatment-sec><!--Section generated to contain objects referenced in tp:taxon-treatment.--><fig id="F23" position="float" orientation="portrait"><object-id xmlns:xlink="http://www.w3.org/1999/xlink" content-type="doi" xlink:type="simple">10.3897/imafungus.16.157337.figure23</object-id><object-id xmlns:xlink="http://www.w3.org/1999/xlink" content-type="arpha" xlink:type="simple">EF1C7BD8-0679-5956-AC33-BC8CFF0F830C</object-id><label>Figure 23.</label><caption><p>Basidiomata of <italic><tp:taxon-name><tp:taxon-name-part taxon-name-part-type="genus" reg="Dermoloma">Dermoloma</tp:taxon-name-part></tp:taxon-name></italic> in field appearance. <bold>a</bold>. <italic><tp:taxon-name><tp:taxon-name-part taxon-name-part-type="genus" reg="Dermoloma">Dermoloma</tp:taxon-name-part><tp:taxon-name-part taxon-name-part-type="species" reg="curvicystidiatum">curvicystidiatum</tp:taxon-name-part></tp:taxon-name></italic> (CNF 1/1963), photo A. Mešić; <bold>b</bold>. <italic><tp:taxon-name><tp:taxon-name-part taxon-name-part-type="genus" reg="Dermoloma">Dermoloma</tp:taxon-name-part><tp:taxon-name-part taxon-name-part-type="species" reg="curvicystidiatum">curvicystidiatum</tp:taxon-name-part></tp:taxon-name></italic> (GLM-F137758), photo A. Karich; <bold>c</bold>. <italic><tp:taxon-name><tp:taxon-name-part taxon-name-part-type="genus" reg="Dermoloma">Dermoloma</tp:taxon-name-part><tp:taxon-name-part taxon-name-part-type="species" reg="fumosidiscum">fumosidiscum</tp:taxon-name-part></tp:taxon-name></italic> (TENN-F-076389, holotype), photo M. G. Sánchez; <bold>d, e</bold><italic><tp:taxon-name><tp:taxon-name-part taxon-name-part-type="genus" reg="Dermoloma">Dermoloma</tp:taxon-name-part><tp:taxon-name-part taxon-name-part-type="species" reg="fumosidiscum">fumosidiscum</tp:taxon-name-part></tp:taxon-name></italic> (TENN-F-076330), photo J. Kalichman; <bold>f</bold><italic><tp:taxon-name><tp:taxon-name-part taxon-name-part-type="genus" reg="Dermoloma">Dermoloma</tp:taxon-name-part><tp:taxon-name-part taxon-name-part-type="species" reg="fuscobrunneum">fuscobrunneum</tp:taxon-name-part></tp:taxon-name></italic> [LIP (<italic>PAM14111008</italic>), epitype], photo P.-A. Moreau; <bold>g</bold><italic><tp:taxon-name><tp:taxon-name-part taxon-name-part-type="genus" reg="Dermoloma">Dermoloma</tp:taxon-name-part><tp:taxon-name-part taxon-name-part-type="species" reg="fuscobrunneum">fuscobrunneum</tp:taxon-name-part></tp:taxon-name></italic> (<abbrev xmlns:xlink="http://www.w3.org/1999/xlink" xlink:title="Slovak Academy of Sciences" id="ABBRID0EX2EK" xlink:type="simple">SAV</abbrev> F-22210), photo S. Jančovičová. Scale bar: 10 mm.</p></caption><graphic xmlns:xlink="http://www.w3.org/1999/xlink" xlink:href="imafungus-16-e157337-g023.jpg" position="float" orientation="portrait" xlink:type="simple" id="oo_1370799.jpg"><uri content-type="original_file" xlink:type="simple">https://binary.pensoft.net/fig/1370799</uri></graphic></fig><fig id="F6" position="float" orientation="portrait"><object-id xmlns:xlink="http://www.w3.org/1999/xlink" content-type="doi" xlink:type="simple">10.3897/imafungus.16.157337.figure6</object-id><object-id xmlns:xlink="http://www.w3.org/1999/xlink" content-type="arpha" xlink:type="simple">DEE0E61B-8819-5AF6-8AA9-1B49984D164A</object-id><label>Figure 6.</label><caption><p>Chromatic diagram showing variation of pileus, lamellar and stipe surfaces on <italic><tp:taxon-name><tp:taxon-name-part taxon-name-part-type="genus" reg="Dermoloma">Dermoloma</tp:taxon-name-part></tp:taxon-name></italic>. Colors observed on fresh basidiomata were coded and transferred from <xref ref-type="bibr" rid="B45">Kornerup and Wanscher (1978)</xref>. These observations are presented in Suppl. material <xref ref-type="supplementary-material" rid="S6">6</xref>.</p></caption><graphic xmlns:xlink="http://www.w3.org/1999/xlink" xlink:href="imafungus-16-e157337-g006.jpg" position="float" orientation="portrait" xlink:type="simple" id="oo_1370780.jpg"><uri content-type="original_file" xlink:type="simple">https://binary.pensoft.net/fig/1370780</uri></graphic></fig><supplementary-material xmlns:xlink="http://www.w3.org/1999/xlink" id="S6" position="float" orientation="portrait" xlink:type="simple"><object-id content-type="arpha" xlink:type="simple">A192CF11-C863-5B06-B392-93D775807383</object-id><label>﻿Supplementary material 6</label><caption><p>Macromorphological characteristics used for species descriptions</p></caption><statement content-type="dataType"><label>Data type</label><p>xlsx</p></statement><statement content-type="notes"><label>Explanation note</label><p>Macromorphological characteristics used for species descriptions. T! – holotype, lectotype or neotype, E! – epitype.</p></statement><media xlink:href="imafungus-16-e157337-s006.xlsx" mimetype="application" mime-subtype="vnd.openxmlformats-officedocument.spreadsheetml.sheet" position="float" orientation="portrait" xlink:type="simple" id="oo_1370834.xlsx"><uri content-type="original_file" xlink:type="simple">https://binary.pensoft.net/file/1370834</uri></media><permissions><license xlink:type="simple"><license-p>This dataset is made available under the Open Database License (http://opendatacommons.org/licenses/odbl/1.0/). The Open Database License (ODbL) is a license agreement intended to allow users to freely share, modify, and use this Dataset while maintaining this same freedom for others, provided that the original source and author(s) are credited.</license-p></license></permissions><attrib specific-use="authors">Katarína Adamčíková, Munazza Kiran, Miroslav Caboň, Brandon P. Matheny, Marisol Sánchez-García, Eef Arnolds, Michaela Caboňová, Gilles Corriol, Bálint Dima, Gernot Friebes, Gareth W. Griffith, Django Grootmyers, David Harries, Alexander Karich, Armin Mešić, Martin Mihaljevič, Pierre-Arthur Moreau, Ana Pošta, Vasilii Shapkin, Zdenko Tkalčec, Alfredo Vizzini, Lenka Vondrovicová, Slavomir Adamčík, Soňa Jančovičová</attrib></supplementary-material><fig id="F7" position="float" orientation="portrait"><object-id xmlns:xlink="http://www.w3.org/1999/xlink" content-type="doi" xlink:type="simple">10.3897/imafungus.16.157337.figure7</object-id><object-id xmlns:xlink="http://www.w3.org/1999/xlink" content-type="arpha" xlink:type="simple">3CFA4BDE-74E8-5CA6-BC97-7502EA6F7E98</object-id><label>Figure 7.</label><caption><p>Density plots showing statistical differences in micromorphological characters observed in <tp:taxon-name><tp:taxon-name-part taxon-name-part-type="genus" reg="Dermoloma">Dermoloma</tp:taxon-name-part> (<tp:taxon-name-part taxon-name-part-type="subgenus" reg="Dermoloma">D.</tp:taxon-name-part>)</tp:taxon-name> and <tp:taxon-name><tp:taxon-name-part taxon-name-part-type="genus" reg="Neodermoloma">Neodermoloma</tp:taxon-name-part> (<tp:taxon-name-part taxon-name-part-type="subgenus" reg="Neodermoloma">N.</tp:taxon-name-part>)</tp:taxon-name>. North American species are indicated in yellow, European species with inamyloid spores in green and European species with amyloid spores in purple. <bold>a</bold> Spore length; <bold>b</bold> spore width; <bold>c</bold> spore Q; <bold>d</bold> caulocystidia width. Average values are presented in Suppl. material <xref ref-type="supplementary-material" rid="S7">7</xref>.</p></caption><graphic xmlns:xlink="http://www.w3.org/1999/xlink" xlink:href="imafungus-16-e157337-g007.jpg" position="float" orientation="portrait" xlink:type="simple" id="oo_1370781.jpg"><uri content-type="original_file" xlink:type="simple">https://binary.pensoft.net/fig/1370781</uri></graphic></fig><supplementary-material xmlns:xlink="http://www.w3.org/1999/xlink" id="S7" position="float" orientation="portrait" xlink:type="simple"><object-id content-type="arpha" xlink:type="simple">679888B7-B6B6-59F1-91FF-FEDCEED5924F</object-id><label>﻿Supplementary material 7</label><caption><p>Microscopic observations</p></caption><statement content-type="dataType"><label>Data type</label><p>xlsx</p></statement><statement content-type="notes"><label>Explanation note</label><p>Average values of microscopic observations (in μm) used for species descriptions. Q – spore length and width ratio, TC – terminal cell in pileipellis, T! – holotype or lectotype, E! – epitype.</p></statement><media xlink:href="imafungus-16-e157337-s007.xlsx" mimetype="application" mime-subtype="vnd.openxmlformats-officedocument.spreadsheetml.sheet" position="float" orientation="portrait" xlink:type="simple" id="oo_1370835.xlsx"><uri content-type="original_file" xlink:type="simple">https://binary.pensoft.net/file/1370835</uri></media><permissions><license xlink:type="simple"><license-p>This dataset is made available under the Open Database License (http://opendatacommons.org/licenses/odbl/1.0/). The Open Database License (ODbL) is a license agreement intended to allow users to freely share, modify, and use this Dataset while maintaining this same freedom for others, provided that the original source and author(s) are credited.</license-p></license></permissions><attrib specific-use="authors">Katarína Adamčíková, Munazza Kiran, Miroslav Caboň, Brandon P. Matheny, Marisol Sánchez-García, Eef Arnolds, Michaela Caboňová, Gilles Corriol, Bálint Dima, Gernot Friebes, Gareth W. Griffith, Django Grootmyers, David Harries, Alexander Karich, Armin Mešić, Martin Mihaljevič, Pierre-Arthur Moreau, Ana Pošta, Vasilii Shapkin, Zdenko Tkalčec, Alfredo Vizzini, Lenka Vondrovicová, Slavomir Adamčík, Soňa Jančovičová</attrib></supplementary-material></tp:treatment-sec><ref-list><ref id="B82"><mixed-citation xmlns:xlink="http://www.w3.org/1999/xlink" xlink:type="simple"><person-group><name name-style="western"><surname>Sánchez-García</surname><given-names>M</given-names></name><name name-style="western"><surname>Adamčíková</surname><given-names>K</given-names></name><etal/></person-group> (<year>2021</year>) <article-title>The genus <italic><tp:taxon-name><tp:taxon-name-part taxon-name-part-type="genus">Dermoloma</tp:taxon-name-part></tp:taxon-name></italic> is more diverse than expected and forms a monophyletic lineage in the <italic><tp:taxon-name><tp:taxon-name-part taxon-name-part-type="family">Tricholomataceae</tp:taxon-name-part></tp:taxon-name></italic>.</article-title><source>Mycological Progress</source><volume>20</volume>: <fpage>11</fpage>–<lpage>25</lpage>. <ext-link xlink:href="10.1007/s11557-020-01651-y" ext-link-type="doi" xlink:type="simple">https://doi.org/10.1007/s11557-020-01651-y</ext-link></mixed-citation></ref><ref id="B71"><mixed-citation xmlns:xlink="http://www.w3.org/1999/xlink" xlink:type="simple"><person-group><name name-style="western"><surname>Orton</surname><given-names>PD</given-names></name></person-group> (<year>1980</year>) <article-title>Notes on British agarics: VII.</article-title><source>Notes from the Royal Botanic Garden Edinburgh</source><volume>38</volume>: <fpage>315</fpage>–<lpage>330</lpage>.</mixed-citation></ref><ref id="B45"><mixed-citation xmlns:xlink="http://www.w3.org/1999/xlink" xlink:type="simple"><person-group><name name-style="western"><surname>Kornerup</surname><given-names>A</given-names></name><name name-style="western"><surname>Wanscher</surname><given-names>JH</given-names></name></person-group> (<year>1978</year>) <source>Methuen Handbook of Colour. 3<sup>rd</sup> edn.</source><publisher-name>Methuen</publisher-name>, <publisher-loc>London</publisher-loc>, <size units="page">252 pp</size>.</mixed-citation></ref></ref-list></tp:taxon-treatment>
