# Supplementary material for: ﻿A phylogenetic and morphological study of the genus Dermoloma (Agaricales, Tricholomataceae) in Europe and North America exposes inefficiency of opportunistic species descriptions
Source: IMA Fungus. 2025 Jul 10;16:e157337. doi: 10.3897/imafungus.16.157337 (PMC12272084; doi:10.3897/imafungus.16.157337)
Supplement: XML Treatment for Dermoloma fusipes [file imafungus.16.157337-treatment15.xml]

<!DOCTYPE tp:taxon-treatment
  PUBLIC "-//TaxonX//DTD Taxonomic Treatment Publishing DTD v0 20100105//EN" "tax-treatment-NSO.dtd">
<tp:taxon-treatment xmlns:tp="http://www.plazi.org/taxpub"><tp:treatment-meta><kwd-group><label>Taxon classification</label><kwd>
                  <named-content content-type="kingdom">Animalia</named-content>
                </kwd><kwd>
                  <named-content content-type="order">Agaricales</named-content>
                </kwd><kwd>
                  <named-content content-type="family">Tricholomataceae</named-content>
                </kwd></kwd-group><mixed-citation publication-type="journal"><person-group><name><surname>Adamčíková</surname><given-names>Katarína</given-names></name><name><surname>Kiran</surname><given-names>Munazza</given-names></name><name><surname>Caboň</surname><given-names>Miroslav</given-names></name><name><surname>Matheny</surname><given-names>Brandon P.</given-names></name><name><surname>Sánchez-García</surname><given-names>Marisol</given-names></name><name><surname>Arnolds</surname><given-names>Eef</given-names></name><name><surname>Caboňová</surname><given-names>Michaela</given-names></name><name><surname>Corriol</surname><given-names>Gilles</given-names></name><name><surname>Dima</surname><given-names>Bálint</given-names></name><name><surname>Friebes</surname><given-names>Gernot</given-names></name><name><surname>Griffith</surname><given-names>Gareth W.</given-names></name><name><surname>Grootmyers</surname><given-names>Django</given-names></name><name><surname>Harries</surname><given-names>David</given-names></name><name><surname>Karich</surname><given-names>Alexander</given-names></name><name><surname>Mešić</surname><given-names>Armin</given-names></name><name><surname>Mihaljevič</surname><given-names>Martin</given-names></name><name><surname>Moreau</surname><given-names>Pierre-Arthur</given-names></name><name><surname>Pošta</surname><given-names>Ana</given-names></name><name><surname>Shapkin</surname><given-names>Vasilii</given-names></name><name><surname>Tkalčec</surname><given-names>Zdenko</given-names></name><name><surname>Vizzini</surname><given-names>Alfredo</given-names></name><name><surname>Vondrovicová</surname><given-names>Lenka</given-names></name><name><surname>Adamčík</surname><given-names>Slavomir</given-names></name><name><surname>Jančovičová</surname><given-names>Soňa</given-names></name></person-group><article-title>﻿A phylogenetic and morphological study of the genus <italic><tp:taxon-name><tp:taxon-name-part taxon-name-part-type="genus" reg="Dermoloma">Dermoloma</tp:taxon-name-part></tp:taxon-name></italic> (<italic><tp:taxon-name><tp:taxon-name-part taxon-name-part-type="order">Agaricales</tp:taxon-name-part></tp:taxon-name></italic>, <italic><tp:taxon-name><tp:taxon-name-part taxon-name-part-type="family">Tricholomataceae</tp:taxon-name-part></tp:taxon-name></italic>) in Europe and North America exposes inefficiency of opportunistic species descriptions</article-title><source>IMA Fungus</source><day>10</day><month>07</month><year>2025</year><volume>16</volume><pub-id pub-id-type="doi">10.3897/imafungus.16.157337</pub-id></mixed-citation></tp:treatment-meta><tp:nomenclature><label>﻿</label><tp:taxon-name>
                <object-id xmlns:xlink="http://www.w3.org/1999/xlink" content-type="arpha" xlink:type="simple">C80CF55C-A8FE-53DF-B97B-C449AE6CEE81</object-id>
                <tp:taxon-name-part taxon-name-part-type="genus" reg="Dermoloma">Dermoloma</tp:taxon-name-part>
                <tp:taxon-name-part taxon-name-part-type="species" reg="fusipes">fusipes</tp:taxon-name-part>
                <object-id xmlns:xlink="http://www.w3.org/1999/xlink" content-type="mycobank" xlink:type="simple">856338</object-id>
              </tp:taxon-name><tp:taxon-authority>Arnolds &amp; Harries</tp:taxon-authority><tp:taxon-status xmlns:xlink="http://www.w3.org/1999/xlink" xlink:type="simple">sp. nov.</tp:taxon-status><xref ref-type="fig" rid="F27">Figs 27a, b</xref><xref ref-type="fig" rid="F28">, 28</xref></tp:nomenclature><tp:treatment-sec sec-type="etymology" id="SECID0EVLGK"><title>Etymology.</title><p>The stipes of mature basidiomata are distinctly fusiform.</p></tp:treatment-sec><tp:treatment-sec sec-type="Holotype" id="SECID0E1LGK"><title>Holotype.</title><p>United Kingdom • Wales, Powis Castle gardens, coord. <named-content xmlns:xlink="http://www.w3.org/1999/xlink" content-type="dwc:verbatimCoordinates" xlink:type="simple"><named-content content-type="geo-json" specific-use="{&#34;type&#34;:&#34;Point&#34;,&#34;coordinates&#34;:[3.159444,52.649444]}" id="NCID0EDMGK" xlink:type="simple">52°38'58"N, 03°09'34"E</named-content></named-content>, terrestrial in lawn, 22 Oct 2014, D. Harries (<abbrev xmlns:xlink="http://www.w3.org/1999/xlink" xlink:title="Slovak Academy of Sciences" id="ABBRID0EIMGK" xlink:type="simple">SAV</abbrev> F-4377).</p></tp:treatment-sec><tp:treatment-sec sec-type="diagnosis" id="SECID0EMMGK"><title>Diagnosis.</title><p>European species; basidiomata relatively large; pilei 23–37 mm in diameter, not hygrophanous; stipes 3.5–7.5 mm wide, fusiform and narrowed at bases; spores inamyloid, on average narrower than 4 μm.</p><p><bold><italic>Pileus</italic></bold> (11–)23–37(–45) mm; convex, later almost plane, often indistinctly umbonate, lobate; margin not striate or translucently striate up to 10 mm; surface smooth, sometimes radially slightly rugulose or rough near center, not hygrophanous; color near margin first grayish brown (6E3), later light brown (5D4), near center dark brown (6F3, 6F4 to almost black), when old brown (5E4). <bold><italic>Stipe</italic></bold> (10–)20–58(–66) × (2–)3.5–7.5(–8) mm; cylindrical or fusiform, narrowed towards the base, usually flexuous especially near the base; surface longitudinally striate, granulose or pruinose near lamellae, fibrillose to finely squamulose towards the base; color near lamellae almost white to ochraceous-gray (5B2), near the base brownish ochraceous (5C3) to brownish gray (6C2), sometimes with darker fibrils on paler background. <bold><italic>Lamellae</italic></bold> L = (26–)31–41(–43), l = 1–3; 4–10 mm wide; adnexed or adnate-emarginate and decurrent with tooth; color ochraceous-gray (5B2), brownish gray (5C2) to brownish ochraceous (6C3), paler towards edges; edges entire or slightly serrulate. <bold><italic>Context</italic></bold> fragile; odor farinaceous.</p><fig id="F27" position="float" orientation="portrait"><object-id xmlns:xlink="http://www.w3.org/1999/xlink" content-type="doi" xlink:type="simple">10.3897/imafungus.16.157337.figure27</object-id><object-id xmlns:xlink="http://www.w3.org/1999/xlink" content-type="arpha" xlink:type="simple">2324F945-4FCE-5F91-BD45-5F97D75A81D9</object-id><label>Figure 27.</label><caption><p>Basidiomata of <italic><tp:taxon-name><tp:taxon-name-part taxon-name-part-type="genus" reg="Dermoloma">Dermoloma</tp:taxon-name-part></tp:taxon-name></italic> in field appearance. <bold>a</bold><italic><tp:taxon-name><tp:taxon-name-part taxon-name-part-type="genus" reg="Dermoloma">Dermoloma</tp:taxon-name-part><tp:taxon-name-part taxon-name-part-type="species" reg="fusipes">fusipes</tp:taxon-name-part></tp:taxon-name></italic> (<abbrev xmlns:xlink="http://www.w3.org/1999/xlink" xlink:title="Slovak Academy of Sciences" id="ABBRID0EPOGK" xlink:type="simple">SAV</abbrev> F-4376), photo D. Harries; <bold>b</bold><italic><tp:taxon-name><tp:taxon-name-part taxon-name-part-type="genus" reg="Dermoloma">Dermoloma</tp:taxon-name-part><tp:taxon-name-part taxon-name-part-type="species" reg="fusipes">fusipes</tp:taxon-name-part></tp:taxon-name></italic> (<abbrev xmlns:xlink="http://www.w3.org/1999/xlink" xlink:title="Slovak Academy of Sciences" id="ABBRID0EAPGK" xlink:type="simple">SAV</abbrev> F-4377, holotype), photo D. Harries; <bold>c</bold><tp:taxon-name><tp:taxon-name-part taxon-name-part-type="genus" reg="Dermoloma">Dermoloma</tp:taxon-name-part><tp:taxon-name-part taxon-name-part-type="uncertainty-rank">aff.</tp:taxon-name-part><tp:taxon-name-part taxon-name-part-type="species" reg="fusipes">fusipes</tp:taxon-name-part></tp:taxon-name> (<abbrev xmlns:xlink="http://www.w3.org/1999/xlink" xlink:title="Slovak Academy of Sciences" id="ABBRID0ETPGK" xlink:type="simple">SAV</abbrev> F-4371), photo D. Harries; <bold>d</bold><italic><tp:taxon-name><tp:taxon-name-part taxon-name-part-type="genus" reg="Dermoloma">Dermoloma</tp:taxon-name-part><tp:taxon-name-part taxon-name-part-type="species" reg="griseobasale">griseobasale</tp:taxon-name-part></tp:taxon-name></italic> (<abbrev xmlns:xlink="http://www.w3.org/1999/xlink" xlink:title="Slovak Academy of Sciences" id="ABBRID0EEQGK" xlink:type="simple">SAV</abbrev> F-4723, holotype), photo S. Jančovičová; <bold>e</bold><italic><tp:taxon-name><tp:taxon-name-part taxon-name-part-type="genus" reg="Dermoloma">Dermoloma</tp:taxon-name-part><tp:taxon-name-part taxon-name-part-type="species" reg="griseobasale">griseobasale</tp:taxon-name-part></tp:taxon-name></italic> [BBF (<italic>GC10110201</italic>)], photo G. Corriol; <bold>f</bold><italic><tp:taxon-name><tp:taxon-name-part taxon-name-part-type="genus" reg="Dermoloma">Dermoloma</tp:taxon-name-part><tp:taxon-name-part taxon-name-part-type="species" reg="griseobasale">griseobasale</tp:taxon-name-part></tp:taxon-name></italic> (CNF 5/287), photo A. Mešić. Scale bar: 10 mm.</p></caption><graphic xmlns:xlink="http://www.w3.org/1999/xlink" xlink:href="imafungus-16-e157337-g027.jpg" position="float" orientation="portrait" xlink:type="simple" id="oo_1370803.jpg"><uri content-type="original_file" xlink:type="simple">https://binary.pensoft.net/fig/1370803</uri></graphic></fig><fig id="F28" position="float" orientation="portrait"><object-id xmlns:xlink="http://www.w3.org/1999/xlink" content-type="doi" xlink:type="simple">10.3897/imafungus.16.157337.figure28</object-id><object-id xmlns:xlink="http://www.w3.org/1999/xlink" content-type="arpha" xlink:type="simple">00F9D104-EC5A-5B59-92D6-04E534E3079C</object-id><label>Figure 28.</label><caption><p><italic><tp:taxon-name><tp:taxon-name-part taxon-name-part-type="genus" reg="Dermoloma">Dermoloma</tp:taxon-name-part><tp:taxon-name-part taxon-name-part-type="species" reg="fusipes">fusipes</tp:taxon-name-part></tp:taxon-name></italic> (<abbrev xmlns:xlink="http://www.w3.org/1999/xlink" xlink:title="Slovak Academy of Sciences" id="ABBRID0E3RGK" xlink:type="simple">SAV</abbrev> F-4377, holotype), microscopic elements. <bold>a</bold> Spores; <bold>b</bold> caulocystidia; <bold>c</bold> basidia and basidioles; <bold>d</bold> marginal cells; <bold>e</bold> pileipellis elements near the pileus margin; <bold>f</bold> pileipellis elements near the pileus center. Scale bar: 5 µm for spores and 10 µm for other elements.</p></caption><graphic xmlns:xlink="http://www.w3.org/1999/xlink" xlink:href="imafungus-16-e157337-g028.jpg" position="float" orientation="portrait" xlink:type="simple" id="oo_1370804.jpg"><uri content-type="original_file" xlink:type="simple">https://binary.pensoft.net/fig/1370804</uri></graphic></fig><p><bold><italic>Spores</italic></bold> (4.5–)5.2–5.7–6.2(–7.2) × (2.5–)3.4–3.8–4.1(–4.5) μm; ellipsoid to narrowly ellipsoid, Q = (1.30–)1.41–1.52–1.64(–1.82); walls inamyloid; hilar appendage ca. 0.5–1.5 μm long. <bold><italic>Basidia</italic></bold> (19–)23.5–27.1–30.5(–34) × (5.5–)6–6.8–7.5(–8) μm; clavate; with 4 sterigmata. <bold><italic>Basidioles</italic></bold> first cylindrical, then clavate, ca. 3.5–7.5 μm wide. <bold><italic>Marginal cells</italic></bold> (11–)13.6–20.1–26.7(–35) × (4–)4.5–5.3–6(–8) μm; not well-differentiated, clavate, sometimes diverticulate or lobate, flexuous. <bold><italic>Pileipellis</italic></bold> 65–80 μm deep; suprapellis 40–60 μm deep, usually of two or three layers of inflated, densely arranged cells; subpellis well-differentiated, 25–35 μm deep, of densely packed, irregularly oriented, puzzled, 3–10 μm wide hyphae, gradually passing to horizontally oriented hyphae in trama; hyphal terminations with brown parietal pigments, near septa of terminal cells and on subterminal cells with dark brown incrusted pigments, walls thickened especially in subpellis up to 1 μm. Terminal cells near pileus margin (20–)28.5–39.5–50.5(–75) × (7–)12.5–17.5–22.5(–30) μm; usually obpyriform, sphaeropedunculate or clavate; subterminal cells usually inflated but smaller, lobate. Terminal cells near pileus center (18–)30–39.3–49(–68) × (7.5–)13.5–18.5–23.5(–31) μm; similar to cells near margin; subterminal cells less frequently inflated, and with more conspicuous dark brown to black incrustations than near margin. <bold><italic>Caulocystidia</italic></bold> (12.5–)22–32.7–43.2(–62.4) × (2–)3.5–4.7–6(–10.5) μm; cylindrical or clavate, usually not or only slightly flexuous, often clustered in small ascending fascicules, sometimes individual and repent; usually with slightly thickened walls up to 0.5 μm, sometimes with scarce yellow incrustations. <bold><italic>Clamp connections</italic></bold> present.</p></tp:treatment-sec><tp:treatment-sec sec-type="distribution" id="SECID0EFVGK"><title>Distribution and ecology.</title><p>Known from three localities in The Netherlands, Slovakia and Wales (United Kingdom); in semi-natural grasslands; habitat preference insufficiently known.</p></tp:treatment-sec><tp:treatment-sec sec-type="material" id="SECID0EKVGK"><title>Additional material studied.</title><p>The Netherlands • Elsloo, along Julianakanaal, 30 Oct 1982, J. Schreurs (L3988083, as <tp:taxon-name><tp:taxon-name-part taxon-name-part-type="genus" reg="Dermoloma">D.</tp:taxon-name-part><tp:taxon-name-part taxon-name-part-type="species" reg="cuneifolium">cuneifolium</tp:taxon-name-part><tp:taxon-name-part taxon-name-part-type="infraspecific-rank">var.</tp:taxon-name-part><tp:taxon-name-part taxon-name-part-type="variety" reg="punctipes">punctipes</tp:taxon-name-part></tp:taxon-name>). Slovakia • Bolešov, chata Gilianka, coord. <named-content xmlns:xlink="http://www.w3.org/1999/xlink" content-type="dwc:verbatimCoordinates" xlink:type="simple"><named-content content-type="geo-json" specific-use="{&#34;type&#34;:&#34;Point&#34;,&#34;coordinates&#34;:[18.138889,49.005278]}" id="NCID0EEWGK" xlink:type="simple">49°00'19"N, 18°08'20"E</named-content></named-content>, terrestrial in semi-natural grassland, 7 Oct 2013, S. Jančovičová (SLO 2015). United Kingdom • Wales, Powis Castle gardens, coord. <named-content xmlns:xlink="http://www.w3.org/1999/xlink" content-type="dwc:verbatimCoordinates" xlink:type="simple"><named-content content-type="geo-json" specific-use="{&#34;type&#34;:&#34;Point&#34;,&#34;coordinates&#34;:[3.159444,52.649444]}" id="NCID0EMWGK" xlink:type="simple">52°38'58"N, 03°09'34"E</named-content></named-content>, terrestrial in lawn, 22 Oct 2014, D. Harries (<abbrev xmlns:xlink="http://www.w3.org/1999/xlink" xlink:title="Slovak Academy of Sciences" id="ABBRID0ERWGK" xlink:type="simple">SAV</abbrev> F-4376).</p></tp:treatment-sec><tp:treatment-sec sec-type="notes" id="SECID0EVWGK"><title>Notes.</title><p><italic><tp:taxon-name><tp:taxon-name-part taxon-name-part-type="genus" reg="Dermoloma">Dermoloma</tp:taxon-name-part><tp:taxon-name-part taxon-name-part-type="species" reg="fusipes">fusipes</tp:taxon-name-part></tp:taxon-name></italic> is a member of <tp:taxon-name><tp:taxon-name-part taxon-name-part-type="genus" reg="Dermoloma">D.</tp:taxon-name-part><tp:taxon-name-part taxon-name-part-type="infraspecific-rank">subgenus</tp:taxon-name-part><tp:taxon-name-part taxon-name-part-type="subgenus" reg="Dermoloma">Dermoloma</tp:taxon-name-part></tp:taxon-name>, section <tp:taxon-name><tp:taxon-name-part taxon-name-part-type="genus" reg="Dermoloma"/><tp:taxon-name-part taxon-name-part-type="section" reg="Dermoloma">Dermoloma</tp:taxon-name-part></tp:taxon-name>. It has relatively large basidiomata similar to <italic><tp:taxon-name><tp:taxon-name-part taxon-name-part-type="genus" reg="Dermoloma">D.</tp:taxon-name-part><tp:taxon-name-part taxon-name-part-type="species" reg="cuneifolium">cuneifolium</tp:taxon-name-part></tp:taxon-name></italic>, <italic><tp:taxon-name><tp:taxon-name-part taxon-name-part-type="genus" reg="Dermoloma">D.</tp:taxon-name-part><tp:taxon-name-part taxon-name-part-type="species" reg="huartii">huartii</tp:taxon-name-part></tp:taxon-name></italic> and <italic><tp:taxon-name><tp:taxon-name-part taxon-name-part-type="genus" reg="Dermoloma">D.</tp:taxon-name-part><tp:taxon-name-part taxon-name-part-type="species" reg="intermedium">intermedium</tp:taxon-name-part></tp:taxon-name></italic>. The identification of species in <tp:taxon-name><tp:taxon-name-part taxon-name-part-type="genus" reg="Dermoloma">D.</tp:taxon-name-part><tp:taxon-name-part taxon-name-part-type="infraspecific-rank">section</tp:taxon-name-part><tp:taxon-name-part taxon-name-part-type="section" reg="Dermoloma">Dermoloma</tp:taxon-name-part></tp:taxon-name> can be problematic and requires special attention and multisource data (see notes under <italic><tp:taxon-name><tp:taxon-name-part taxon-name-part-type="genus" reg="Dermoloma">D.</tp:taxon-name-part><tp:taxon-name-part taxon-name-part-type="species" reg="cuneifolium">cuneifolium</tp:taxon-name-part></tp:taxon-name></italic>). <italic><tp:taxon-name><tp:taxon-name-part taxon-name-part-type="genus" reg="Dermoloma">Dermoloma</tp:taxon-name-part><tp:taxon-name-part taxon-name-part-type="species" reg="fusipes">fusipes</tp:taxon-name-part></tp:taxon-name></italic> was included in the phylogenetic study by <xref ref-type="bibr" rid="B82">Sánchez-García et al. (2021)</xref> as “<italic><tp:taxon-name><tp:taxon-name-part taxon-name-part-type="genus" reg="Dermoloma">Dermoloma</tp:taxon-name-part></tp:taxon-name></italic> sp. 4”. Sequences from French (CL/F04.249) and Croatian (CLF 1/2851) samples were of poor quality. They may belong to this species or to <tp:taxon-name><tp:taxon-name-part taxon-name-part-type="genus" reg="Dermoloma">D.</tp:taxon-name-part><tp:taxon-name-part taxon-name-part-type="uncertainty-rank">aff.</tp:taxon-name-part><tp:taxon-name-part taxon-name-part-type="species" reg="fusipes">fusipes</tp:taxon-name-part></tp:taxon-name> described below, but they were not used in our morphological study.</p></tp:treatment-sec><ref-list><ref id="B82"><mixed-citation xmlns:xlink="http://www.w3.org/1999/xlink" xlink:type="simple"><person-group><name name-style="western"><surname>Sánchez-García</surname><given-names>M</given-names></name><name name-style="western"><surname>Adamčíková</surname><given-names>K</given-names></name><etal/></person-group> (<year>2021</year>) <article-title>The genus <italic><tp:taxon-name><tp:taxon-name-part taxon-name-part-type="genus">Dermoloma</tp:taxon-name-part></tp:taxon-name></italic> is more diverse than expected and forms a monophyletic lineage in the <italic><tp:taxon-name><tp:taxon-name-part taxon-name-part-type="family">Tricholomataceae</tp:taxon-name-part></tp:taxon-name></italic>.</article-title><source>Mycological Progress</source><volume>20</volume>: <fpage>11</fpage>–<lpage>25</lpage>. <ext-link xlink:href="10.1007/s11557-020-01651-y" ext-link-type="doi" xlink:type="simple">https://doi.org/10.1007/s11557-020-01651-y</ext-link></mixed-citation></ref></ref-list></tp:taxon-treatment>
