# Supplementary material for: ﻿A phylogenetic and morphological study of the genus Dermoloma (Agaricales, Tricholomataceae) in Europe and North America exposes inefficiency of opportunistic species descriptions
Source: IMA Fungus. 2025 Jul 10;16:e157337. doi: 10.3897/imafungus.16.157337 (PMC12272084; doi:10.3897/imafungus.16.157337)
Supplement: XML Treatment for Dermoloma aff. fusipes [file imafungus.16.157337-treatment16.xml]

<!DOCTYPE tp:taxon-treatment
  PUBLIC "-//TaxonX//DTD Taxonomic Treatment Publishing DTD v0 20100105//EN" "tax-treatment-NSO.dtd">
<tp:taxon-treatment xmlns:tp="http://www.plazi.org/taxpub"><tp:treatment-meta><kwd-group><label>Taxon classification</label><kwd>
                  <named-content content-type="kingdom">Animalia</named-content>
                </kwd><kwd>
                  <named-content content-type="order">Agaricales</named-content>
                </kwd><kwd>
                  <named-content content-type="family">Tricholomataceae</named-content>
                </kwd></kwd-group><mixed-citation publication-type="journal"><person-group><name><surname>Adamčíková</surname><given-names>Katarína</given-names></name><name><surname>Kiran</surname><given-names>Munazza</given-names></name><name><surname>Caboň</surname><given-names>Miroslav</given-names></name><name><surname>Matheny</surname><given-names>Brandon P.</given-names></name><name><surname>Sánchez-García</surname><given-names>Marisol</given-names></name><name><surname>Arnolds</surname><given-names>Eef</given-names></name><name><surname>Caboňová</surname><given-names>Michaela</given-names></name><name><surname>Corriol</surname><given-names>Gilles</given-names></name><name><surname>Dima</surname><given-names>Bálint</given-names></name><name><surname>Friebes</surname><given-names>Gernot</given-names></name><name><surname>Griffith</surname><given-names>Gareth W.</given-names></name><name><surname>Grootmyers</surname><given-names>Django</given-names></name><name><surname>Harries</surname><given-names>David</given-names></name><name><surname>Karich</surname><given-names>Alexander</given-names></name><name><surname>Mešić</surname><given-names>Armin</given-names></name><name><surname>Mihaljevič</surname><given-names>Martin</given-names></name><name><surname>Moreau</surname><given-names>Pierre-Arthur</given-names></name><name><surname>Pošta</surname><given-names>Ana</given-names></name><name><surname>Shapkin</surname><given-names>Vasilii</given-names></name><name><surname>Tkalčec</surname><given-names>Zdenko</given-names></name><name><surname>Vizzini</surname><given-names>Alfredo</given-names></name><name><surname>Vondrovicová</surname><given-names>Lenka</given-names></name><name><surname>Adamčík</surname><given-names>Slavomir</given-names></name><name><surname>Jančovičová</surname><given-names>Soňa</given-names></name></person-group><article-title>﻿A phylogenetic and morphological study of the genus <italic><tp:taxon-name><tp:taxon-name-part taxon-name-part-type="genus" reg="Dermoloma">Dermoloma</tp:taxon-name-part></tp:taxon-name></italic> (<italic><tp:taxon-name><tp:taxon-name-part taxon-name-part-type="order">Agaricales</tp:taxon-name-part></tp:taxon-name></italic>, <italic><tp:taxon-name><tp:taxon-name-part taxon-name-part-type="family">Tricholomataceae</tp:taxon-name-part></tp:taxon-name></italic>) in Europe and North America exposes inefficiency of opportunistic species descriptions</article-title><source>IMA Fungus</source><day>10</day><month>07</month><year>2025</year><volume>16</volume><pub-id pub-id-type="doi">10.3897/imafungus.16.157337</pub-id></mixed-citation></tp:treatment-meta><tp:nomenclature><label>﻿</label><tp:taxon-name>
                <object-id xmlns:xlink="http://www.w3.org/1999/xlink" content-type="arpha" xlink:type="simple">AE78E9E0-7060-5408-964F-01F2EFE4F9F6</object-id>
                <tp:taxon-name-part taxon-name-part-type="genus" reg="Dermoloma">Dermoloma</tp:taxon-name-part>
                <tp:taxon-name-part taxon-name-part-type="uncertainty-rank">aff.</tp:taxon-name-part>
                <tp:taxon-name-part taxon-name-part-type="species" reg="fusipes">fusipes</tp:taxon-name-part>
              </tp:taxon-name><xref ref-type="fig" rid="F27">Figs 27c</xref><xref ref-type="fig" rid="F29">, 29</xref></tp:nomenclature><tp:treatment-sec sec-type="description" id="SECID0EG3GK"><title>Description.</title><p><bold><italic>Pileus</italic></bold> 25–26 mm; convex, soon expanding to plane, indistinctly umbonate; margin not striate, recurved when old, when dry radially cracking; surface smooth, slightly rough near center, not hygrophanous; color near margin grayish brown (more reddish than 5D3), near center dark brown (6F3). <bold><italic>Stipe</italic></bold> 24–35 × 4.5–5 mm; cylindrical, narrowed towards the base, flexuous; surface finely longitudinally striate, pruinose near lamellae, fibrillose-granulose towards the base; color near lamellae ochraceous-gray (5B2) to almost white, near the base brownish gray (5C2) with slightly more brown granules. <bold><italic>Lamellae</italic></bold> L = 25–36, l = 1–3; 4.5 mm wide; adnate-emarginate and decurrent with tooth; color ochraceous-gray (5B2) to almost white towards edges; edges entire. <bold><italic>Context</italic></bold> fragile; odor farinaceous.</p><p><bold><italic>Spores</italic></bold> (5–)5.2–5.6–5.9(–6.2) × (3.3–)3.5–3.8–4.1(–4.3) μm; ellipsoid to narrowly ellipsoid, Q = (1.32–)1.38–1.47–1.55(–1.61); walls inamyloid, often thick-walled and dextrinoid; hilar appendage ca. 0.5–1.5 μm long. <bold><italic>Basidia</italic></bold> (24–)26.5–28.5–30.6(–32) × 7–7.6–8(–9) μm; clavate; mainly with 4 sterigmata, occasionally with 2 sterigmata. <bold><italic>Basidioles</italic></bold> first cylindrical, then clavate, ca. 3–7 μm wide. <bold><italic>Marginal cells</italic></bold> not differentiated and similar to basidioles, mainly clavate. <bold><italic>Pileipellis</italic></bold> 68–78 μm deep; suprapellis 45–58 μm deep, of two to four layers of inflated, densely arranged cells; subpellis hardly defined, 12–25 μm deep, of densely packed, mainly horizontally oriented, puzzled, 3–12 μm wide hyphae, gradually passing to horizontally oriented hyphae in trama; hyphal terminations with brownish yellow parietal pigments, near septa of terminal cells and in subpellis also indistinctly incrusted but without darker pigments, near pileus center pigments in subpellis more apparently incrusted and darker, thin-walled or with slightly thickened walls up to 0.5 μm, in subpellis thick-walled up to 1 μm. Terminal cells near pileus margin (26–)34–44.5–55(–66) × (10–)15–19.3–23.5(–26) μm; usually sphaeropedunculate, obpyriform or clavate; subterminal cells usually equally wide and inflated, ventricose-fusiform, rarely narrowly cylindrical, often branched and irregularly lobate, occasionally nodulose and with lateral projections. Terminal cells near pileus center (30–)37–46.3–55.5(–71) × (10–)15.8–20.7–25.5(–30) μm; more frequently narrow and subcylindrical, more irregularly lobate and more frequently branched; subterminal cells more frequently narrowly cylindrical and branched, often flexuous and lobate, occasionally also inflated. <bold><italic>Caulocystidia</italic></bold> (12–)21.5–30–37.5(–48.5) × (3.5–)4.5–5.1–6(–6.5) μm; cylindrical or clavate, usually flexuous, often clustered in loose, small or large, ascending fascicules, sometimes individual and repent; thin-walled or with slightly thickened walls near septa, with yellowish parietal pigments, often with abundant crystalline or granulose yellow incrustations. <bold><italic>Clamp connections</italic></bold> present.</p><fig id="F29" position="float" orientation="portrait"><object-id xmlns:xlink="http://www.w3.org/1999/xlink" content-type="doi" xlink:type="simple">10.3897/imafungus.16.157337.figure29</object-id><object-id xmlns:xlink="http://www.w3.org/1999/xlink" content-type="arpha" xlink:type="simple">73090569-5AA4-57EB-A445-0F4A19DDF312</object-id><label>Figure 29.</label><caption><p><tp:taxon-name><tp:taxon-name-part taxon-name-part-type="genus" reg="Dermoloma">Dermoloma</tp:taxon-name-part><tp:taxon-name-part taxon-name-part-type="uncertainty-rank">aff.</tp:taxon-name-part><tp:taxon-name-part taxon-name-part-type="species" reg="fusipes">fusipes</tp:taxon-name-part></tp:taxon-name> (<abbrev xmlns:xlink="http://www.w3.org/1999/xlink" xlink:title="Slovak Academy of Sciences" id="ABBRID0EHBHK" xlink:type="simple">SAV</abbrev> F-4371), microscopic elements. <bold>a</bold> Spores; <bold>b</bold> caulocystidia; <bold>c</bold> basidia and basidioles; <bold>d</bold> marginal cells; <bold>e</bold> pileipellis elements near the pileus margin; <bold>f</bold> pileipellis elements near the pileus center. Scale bar: 5 µm for spores and 10 µm for other elements.</p></caption><graphic xmlns:xlink="http://www.w3.org/1999/xlink" xlink:href="imafungus-16-e157337-g029.jpg" position="float" orientation="portrait" xlink:type="simple" id="oo_1370805.jpg"><uri content-type="original_file" xlink:type="simple">https://binary.pensoft.net/fig/1370805</uri></graphic></fig></tp:treatment-sec><tp:treatment-sec sec-type="distribution" id="SECID0E3BHK"><title>Distribution and ecology.</title><p>Known from one locality in Wales (United Kingdom).</p></tp:treatment-sec><tp:treatment-sec sec-type="material" id="SECID0EBCHK"><title>Material studied.</title><p>United Kingdom • Wales, Powis Castle gardens, coord. <named-content xmlns:xlink="http://www.w3.org/1999/xlink" content-type="dwc:verbatimCoordinates" xlink:type="simple"><named-content content-type="geo-json" specific-use="{&#34;type&#34;:&#34;Point&#34;,&#34;coordinates&#34;:[3.159444,52.649444]}" id="NCID0EKCHK" xlink:type="simple">52°38'58"N, 03°09'34"E</named-content></named-content>, terrestrial in lawn, 22 Oct 2014, S. Adamčík (<abbrev xmlns:xlink="http://www.w3.org/1999/xlink" xlink:title="Slovak Academy of Sciences" id="ABBRID0EPCHK" xlink:type="simple">SAV</abbrev> F-4371).</p></tp:treatment-sec><tp:treatment-sec sec-type="notes" id="SECID0ETCHK"><title>Notes.</title><p>This taxon is morphologically and phylogenetically very close to <italic><tp:taxon-name><tp:taxon-name-part taxon-name-part-type="genus" reg="Dermoloma">D.</tp:taxon-name-part><tp:taxon-name-part taxon-name-part-type="species" reg="fusipes">fusipes</tp:taxon-name-part></tp:taxon-name></italic>, but we had only one sample with good DNA quality. As mentioned above, sequences of French (CLF 04/249) and Croatian (CLF 01/2851) samples were of poor quality but clustered with this taxon. <tp:taxon-name><tp:taxon-name-part taxon-name-part-type="genus" reg="Dermoloma">Dermoloma</tp:taxon-name-part><tp:taxon-name-part taxon-name-part-type="uncertainty-rank">aff.</tp:taxon-name-part><tp:taxon-name-part taxon-name-part-type="species" reg="fusipes">fusipes</tp:taxon-name-part></tp:taxon-name> was recognized by <xref ref-type="bibr" rid="B82">Sánchez-García et al. (2021)</xref> as “<italic><tp:taxon-name><tp:taxon-name-part taxon-name-part-type="genus" reg="Dermoloma">Dermoloma</tp:taxon-name-part></tp:taxon-name></italic> sp. 5”.</p></tp:treatment-sec><tp:treatment-sec><!--Section generated to contain objects referenced in tp:taxon-treatment.--><fig id="F27" position="float" orientation="portrait"><object-id xmlns:xlink="http://www.w3.org/1999/xlink" content-type="doi" xlink:type="simple">10.3897/imafungus.16.157337.figure27</object-id><object-id xmlns:xlink="http://www.w3.org/1999/xlink" content-type="arpha" xlink:type="simple">2324F945-4FCE-5F91-BD45-5F97D75A81D9</object-id><label>Figure 27.</label><caption><p>Basidiomata of <italic><tp:taxon-name><tp:taxon-name-part taxon-name-part-type="genus" reg="Dermoloma">Dermoloma</tp:taxon-name-part></tp:taxon-name></italic> in field appearance. <bold>a</bold><italic><tp:taxon-name><tp:taxon-name-part taxon-name-part-type="genus" reg="Dermoloma">Dermoloma</tp:taxon-name-part><tp:taxon-name-part taxon-name-part-type="species" reg="fusipes">fusipes</tp:taxon-name-part></tp:taxon-name></italic> (<abbrev xmlns:xlink="http://www.w3.org/1999/xlink" xlink:title="Slovak Academy of Sciences" id="ABBRID0EPOGK" xlink:type="simple">SAV</abbrev> F-4376), photo D. Harries; <bold>b</bold><italic><tp:taxon-name><tp:taxon-name-part taxon-name-part-type="genus" reg="Dermoloma">Dermoloma</tp:taxon-name-part><tp:taxon-name-part taxon-name-part-type="species" reg="fusipes">fusipes</tp:taxon-name-part></tp:taxon-name></italic> (<abbrev xmlns:xlink="http://www.w3.org/1999/xlink" xlink:title="Slovak Academy of Sciences" id="ABBRID0EAPGK" xlink:type="simple">SAV</abbrev> F-4377, holotype), photo D. Harries; <bold>c</bold><tp:taxon-name><tp:taxon-name-part taxon-name-part-type="genus" reg="Dermoloma">Dermoloma</tp:taxon-name-part><tp:taxon-name-part taxon-name-part-type="uncertainty-rank">aff.</tp:taxon-name-part><tp:taxon-name-part taxon-name-part-type="species" reg="fusipes">fusipes</tp:taxon-name-part></tp:taxon-name> (<abbrev xmlns:xlink="http://www.w3.org/1999/xlink" xlink:title="Slovak Academy of Sciences" id="ABBRID0ETPGK" xlink:type="simple">SAV</abbrev> F-4371), photo D. Harries; <bold>d</bold><italic><tp:taxon-name><tp:taxon-name-part taxon-name-part-type="genus" reg="Dermoloma">Dermoloma</tp:taxon-name-part><tp:taxon-name-part taxon-name-part-type="species" reg="griseobasale">griseobasale</tp:taxon-name-part></tp:taxon-name></italic> (<abbrev xmlns:xlink="http://www.w3.org/1999/xlink" xlink:title="Slovak Academy of Sciences" id="ABBRID0EEQGK" xlink:type="simple">SAV</abbrev> F-4723, holotype), photo S. Jančovičová; <bold>e</bold><italic><tp:taxon-name><tp:taxon-name-part taxon-name-part-type="genus" reg="Dermoloma">Dermoloma</tp:taxon-name-part><tp:taxon-name-part taxon-name-part-type="species" reg="griseobasale">griseobasale</tp:taxon-name-part></tp:taxon-name></italic> [BBF (<italic>GC10110201</italic>)], photo G. Corriol; <bold>f</bold><italic><tp:taxon-name><tp:taxon-name-part taxon-name-part-type="genus" reg="Dermoloma">Dermoloma</tp:taxon-name-part><tp:taxon-name-part taxon-name-part-type="species" reg="griseobasale">griseobasale</tp:taxon-name-part></tp:taxon-name></italic> (CNF 5/287), photo A. Mešić. Scale bar: 10 mm.</p></caption><graphic xmlns:xlink="http://www.w3.org/1999/xlink" xlink:href="imafungus-16-e157337-g027.jpg" position="float" orientation="portrait" xlink:type="simple" id="oo_1370803.jpg"><uri content-type="original_file" xlink:type="simple">https://binary.pensoft.net/fig/1370803</uri></graphic></fig></tp:treatment-sec><ref-list><ref id="B82"><mixed-citation xmlns:xlink="http://www.w3.org/1999/xlink" xlink:type="simple"><person-group><name name-style="western"><surname>Sánchez-García</surname><given-names>M</given-names></name><name name-style="western"><surname>Adamčíková</surname><given-names>K</given-names></name><etal/></person-group> (<year>2021</year>) <article-title>The genus <italic><tp:taxon-name><tp:taxon-name-part taxon-name-part-type="genus">Dermoloma</tp:taxon-name-part></tp:taxon-name></italic> is more diverse than expected and forms a monophyletic lineage in the <italic><tp:taxon-name><tp:taxon-name-part taxon-name-part-type="family">Tricholomataceae</tp:taxon-name-part></tp:taxon-name></italic>.</article-title><source>Mycological Progress</source><volume>20</volume>: <fpage>11</fpage>–<lpage>25</lpage>. <ext-link xlink:href="10.1007/s11557-020-01651-y" ext-link-type="doi" xlink:type="simple">https://doi.org/10.1007/s11557-020-01651-y</ext-link></mixed-citation></ref></ref-list></tp:taxon-treatment>
