# Supplementary material for: ﻿A phylogenetic and morphological study of the genus Dermoloma (Agaricales, Tricholomataceae) in Europe and North America exposes inefficiency of opportunistic species descriptions
Source: IMA Fungus. 2025 Jul 10;16:e157337. doi: 10.3897/imafungus.16.157337 (PMC12272084; doi:10.3897/imafungus.16.157337)
Supplement: XML Treatment for Dermoloma griseobasale [file imafungus.16.157337-treatment17.xml]

<!DOCTYPE tp:taxon-treatment
  PUBLIC "-//TaxonX//DTD Taxonomic Treatment Publishing DTD v0 20100105//EN" "tax-treatment-NSO.dtd">
<tp:taxon-treatment xmlns:tp="http://www.plazi.org/taxpub"><tp:treatment-meta><kwd-group><label>Taxon classification</label><kwd>
                  <named-content content-type="kingdom">Animalia</named-content>
                </kwd><kwd>
                  <named-content content-type="order">Agaricales</named-content>
                </kwd><kwd>
                  <named-content content-type="family">Tricholomataceae</named-content>
                </kwd></kwd-group><mixed-citation publication-type="journal"><person-group><name><surname>Adamčíková</surname><given-names>Katarína</given-names></name><name><surname>Kiran</surname><given-names>Munazza</given-names></name><name><surname>Caboň</surname><given-names>Miroslav</given-names></name><name><surname>Matheny</surname><given-names>Brandon P.</given-names></name><name><surname>Sánchez-García</surname><given-names>Marisol</given-names></name><name><surname>Arnolds</surname><given-names>Eef</given-names></name><name><surname>Caboňová</surname><given-names>Michaela</given-names></name><name><surname>Corriol</surname><given-names>Gilles</given-names></name><name><surname>Dima</surname><given-names>Bálint</given-names></name><name><surname>Friebes</surname><given-names>Gernot</given-names></name><name><surname>Griffith</surname><given-names>Gareth W.</given-names></name><name><surname>Grootmyers</surname><given-names>Django</given-names></name><name><surname>Harries</surname><given-names>David</given-names></name><name><surname>Karich</surname><given-names>Alexander</given-names></name><name><surname>Mešić</surname><given-names>Armin</given-names></name><name><surname>Mihaljevič</surname><given-names>Martin</given-names></name><name><surname>Moreau</surname><given-names>Pierre-Arthur</given-names></name><name><surname>Pošta</surname><given-names>Ana</given-names></name><name><surname>Shapkin</surname><given-names>Vasilii</given-names></name><name><surname>Tkalčec</surname><given-names>Zdenko</given-names></name><name><surname>Vizzini</surname><given-names>Alfredo</given-names></name><name><surname>Vondrovicová</surname><given-names>Lenka</given-names></name><name><surname>Adamčík</surname><given-names>Slavomir</given-names></name><name><surname>Jančovičová</surname><given-names>Soňa</given-names></name></person-group><article-title>﻿A phylogenetic and morphological study of the genus <italic><tp:taxon-name><tp:taxon-name-part taxon-name-part-type="genus" reg="Dermoloma">Dermoloma</tp:taxon-name-part></tp:taxon-name></italic> (<italic><tp:taxon-name><tp:taxon-name-part taxon-name-part-type="order">Agaricales</tp:taxon-name-part></tp:taxon-name></italic>, <italic><tp:taxon-name><tp:taxon-name-part taxon-name-part-type="family">Tricholomataceae</tp:taxon-name-part></tp:taxon-name></italic>) in Europe and North America exposes inefficiency of opportunistic species descriptions</article-title><source>IMA Fungus</source><day>10</day><month>07</month><year>2025</year><volume>16</volume><pub-id pub-id-type="doi">10.3897/imafungus.16.157337</pub-id></mixed-citation></tp:treatment-meta><tp:nomenclature><label>﻿</label><tp:taxon-name>
                <object-id xmlns:xlink="http://www.w3.org/1999/xlink" content-type="arpha" xlink:type="simple">FEA3702E-C1D6-566D-B888-2961AF240566</object-id>
                <tp:taxon-name-part taxon-name-part-type="genus" reg="Dermoloma">Dermoloma</tp:taxon-name-part>
                <tp:taxon-name-part taxon-name-part-type="species" reg="griseobasale">griseobasale</tp:taxon-name-part>
                <object-id xmlns:xlink="http://www.w3.org/1999/xlink" content-type="mycobank" xlink:type="simple">856339</object-id>
              </tp:taxon-name><tp:taxon-authority>Mešić, Tkalčec &amp; Corriol</tp:taxon-authority><tp:taxon-status xmlns:xlink="http://www.w3.org/1999/xlink" xlink:type="simple">sp. nov.</tp:taxon-status><xref ref-type="fig" rid="F27">Figs 27d–f</xref><xref ref-type="fig" rid="F30">, 30</xref></tp:nomenclature><tp:treatment-sec sec-type="etymology" id="SECID0E5FHK"><title>Etymology.</title><p>In reference to the dark gray brown stipe base.</p></tp:treatment-sec><tp:treatment-sec sec-type="Holotype" id="SECID0EDGHK"><title>Holotype.</title><p>Romania • Trascaului Mts., pasture 1 km NE of Rimetea, elev. 550–650 m, coord. <named-content xmlns:xlink="http://www.w3.org/1999/xlink" content-type="dwc:verbatimCoordinates" xlink:type="simple"><named-content content-type="geo-json" specific-use="{&#34;type&#34;:&#34;Point&#34;,&#34;coordinates&#34;:[23.580556,46.462222]}" id="NCID0EMGHK" xlink:type="simple">46°27'44"N, 23°34'50"E</named-content></named-content>, terrestrial under <italic><tp:taxon-name><tp:taxon-name-part taxon-name-part-type="genus" reg="Pyrus">Pyrus</tp:taxon-name-part><tp:taxon-name-part taxon-name-part-type="species" reg="communis">communis</tp:taxon-name-part></tp:taxon-name></italic>, 27 Sep 2015, S. Adamčík (<abbrev xmlns:xlink="http://www.w3.org/1999/xlink" xlink:title="Slovak Academy of Sciences" id="ABBRID0E3GHK" xlink:type="simple">SAV</abbrev> F-4723).</p></tp:treatment-sec><tp:treatment-sec sec-type="diagnosis" id="SECID0EAHHK"><title>Diagnosis.</title><p>European species; basidiomata medium sized colybioid; pilei 7–20 mm in diameter; stipes 1–3.5 mm wide, pruinose near lamellae, grayish brown to dark brown near bases; lamellae relatively pale, brownish ochraceous-white, ochraceous-gray, brownish gray to brownish ochraceous; spores amyloid; marginal cells clavate and often lobate or with lateral projections; caulocystidia 5–10 μm wide.</p><p><bold><italic>Pileus</italic></bold> 7–20(–22) mm; convex to plano-convex, soon expanding to plane, indistinctly umbonate; margin not striate or sometimes translucently striate up to 2/3 of the radius; surface smooth, sometimes rugulose or slightly veined near center, hygrophanous; color when young dark brown (6F6, 6F7), when mature near margin brown (5E4, 5E6, 6E4), when dry grayish brown (5E5, 6D3, 6E3), near center dark brown (5F4, 6F4, 6F6, 6F8) or yellowish brown (5E5), when dry brownish ochraceous (5C4). <bold><italic>Stipe</italic></bold> (15–)17–37(–54) × 1–3.5 mm; cylindrical, narrowed towards the base, flexuous; surface pruinose near lamellae, finely fibrillose or smooth and shiny towards the base; color near lamellae light brown (5D4), grayish brown (5D3, 6E3), brown (5E6), near the base grayish brown (5E3, 6E3), dark brown (6F4, 6F5, 6F6, 7F4). <bold><italic>Lamellae</italic></bold> L = (11–)13–32, l = 1–3; 2–5 mm wide; adnate-emarginate and decurrent with tooth; color ochraceous-white (5A2), ochraceous-gray (5B2), brownish gray (5C2) to brownish ochraceous (5C3); edges entire or slightly irregular. <bold><italic>Context</italic></bold> when young elastic, later fragile; odor farinaceous.</p><p><bold><italic>Spores</italic></bold> (4.6–)5.3–6.1–7(–9.4) × (3.5–)3.7–4.1–4.4(–5) μm; ellipsoid to oblong, Q = (1.27–)1.37–1.49–1.61(–1.92); walls amyloid; hilar appendage ca. 0.5–1.5 μm long. <bold><italic>Basidia</italic></bold> (22–)26–29.3–32.5(–37) × (4–)6–6.3–7(–7.5) μm; clavate; with 4 sterigmata. <bold><italic>Basidioles</italic></bold> first cylindrical, then clavate, ca. 2–6.5 μm wide. <bold><italic>Marginal cells</italic></bold> (13–)16.5–21.2–25.5(–30) × (3.5–)6–7.8–9.5(–12) μm; usually clavate, often irregularly lobate, sometimes with short outgrowths. <bold><italic>Pileipellis</italic></bold> 50–60 μm deep; suprapellis of mainly one or two layers of inflated cells, loosely arranged and forming disconnected clusters near surface; subpellis not well-differentiated, of 3–15 μm wide hyphae gradually passing to horizontally oriented hyphae in trama; hyphal terminations with brownish and sometimes also dark brown parietal pigments, locally also with incrusted pigments, thin-walled or occasionally thickened up to 1 μm, especially near septa of terminal cells. Terminal cells near pileus margin (16–)35.5–46.7–58(–82) × (10–)16–24–32(–66) μm; usually sphaeropedunculate or obpyriform, sometimes with one or two constrictions near septa; subterminal cells usually narrower or more inflated and usually equally long, often branched. Terminal cells near pileus center (23.5–)36–46–56(–75) × (13–)17–23–28.5(–43) μm; usually sphaeropedunculate or clavate, sometimes obpyriform, rarely almost cylindrical with central constriction, often lobate or with lateral outgrowths; subterminal cells usually narrower, cylindrical or fusiform, usually not inflated, often branched. <bold><italic>Caulocystidia</italic></bold> (10.5–)19–30.1–41(–76) × (3–)5–7.3–10(–17) μm; usually clavate, sometimes cylindrical, often slightly flexuous, sometimes lobate, often clustered in small ascending fascicules, sometimes individual and repent; usually with slightly (1 μm) thickened walls especially near septa, with brownish parietal pigments. <bold><italic>Clamp connections</italic></bold> present.</p><fig id="F30" position="float" orientation="portrait"><object-id xmlns:xlink="http://www.w3.org/1999/xlink" content-type="doi" xlink:type="simple">10.3897/imafungus.16.157337.figure30</object-id><object-id xmlns:xlink="http://www.w3.org/1999/xlink" content-type="arpha" xlink:type="simple">6DC48DBC-6DF5-5B3F-B7F9-6C3C544CB059</object-id><label>Figure 30.</label><caption><p><italic><tp:taxon-name><tp:taxon-name-part taxon-name-part-type="genus" reg="Dermoloma">Dermoloma</tp:taxon-name-part><tp:taxon-name-part taxon-name-part-type="species" reg="griseobasale">griseobasale</tp:taxon-name-part></tp:taxon-name></italic> (<abbrev xmlns:xlink="http://www.w3.org/1999/xlink" xlink:title="Slovak Academy of Sciences" id="ABBRID0EKMHK" xlink:type="simple">SAV</abbrev> F-4151), microscopic elements. <bold>a</bold> Spores; <bold>b</bold> caulocystidia; <bold>c</bold> basidia and basidioles; <bold>d</bold> marginal cells; <bold>e</bold> pileipellis elements near the pileus margin; <bold>f</bold> pileipellis elements near the pileus center. Scale bar: 5 µm for spores and 10 µm for other elements.</p></caption><graphic xmlns:xlink="http://www.w3.org/1999/xlink" xlink:href="imafungus-16-e157337-g030.jpg" position="float" orientation="portrait" xlink:type="simple" id="oo_1370806.jpg"><uri content-type="original_file" xlink:type="simple">https://binary.pensoft.net/fig/1370806</uri></graphic></fig></tp:treatment-sec><tp:treatment-sec sec-type="distribution" id="SECID0E6MHK"><title>Distribution and ecology.</title><p>Widely distributed in Europe and probably relatively common, known from Austria, Croatia, France, Germany, Italy, Romania and Slovakia; in oligothrophic (non-fertilized) semi-natural grasslands, probably preferring calcareous soil.</p></tp:treatment-sec><tp:treatment-sec sec-type="material" id="SECID0EENHK"><title>Additional material studied.</title><p>Austria • Steiermark, Rabenstein S of Frohnleiten, elev. 481 m, coord. <named-content xmlns:xlink="http://www.w3.org/1999/xlink" content-type="dwc:verbatimCoordinates" xlink:type="simple"><named-content content-type="geo-json" specific-use="{&#34;type&#34;:&#34;Point&#34;,&#34;coordinates&#34;:[15.306389,47.248889]}" id="NCID0ENNHK" xlink:type="simple">47°14'56"N, 15°18'23"E</named-content></named-content>, 26 Sep 2020, G. Friebes <italic>GF20200173</italic> (<abbrev xmlns:xlink="http://www.w3.org/1999/xlink" xlink:title="Slovak Academy of Sciences" id="ABBRID0EUNHK" xlink:type="simple">SAV</abbrev> F-23427). Croatia • Ličko Lešće, near Ramljani village, Podkoren area, coord. <named-content xmlns:xlink="http://www.w3.org/1999/xlink" content-type="dwc:verbatimCoordinates" xlink:type="simple"><named-content content-type="geo-json" specific-use="{&#34;type&#34;:&#34;Point&#34;,&#34;coordinates&#34;:[15.383611,44.758611]}" id="NCID0E2NHK" xlink:type="simple">44°45'31"N, 15°23'01"E</named-content></named-content>, rocky semi-natural grassland with sparse shrubs of <italic><tp:taxon-name><tp:taxon-name-part taxon-name-part-type="genus" reg="Juniperus">Juniperus</tp:taxon-name-part><tp:taxon-name-part taxon-name-part-type="species" reg="communis">communis</tp:taxon-name-part></tp:taxon-name></italic>, A. Mešić (CNF 5/287); • Zagreb, Črnomerec, coord. <named-content xmlns:xlink="http://www.w3.org/1999/xlink" content-type="dwc:verbatimCoordinates" xlink:type="simple"><named-content content-type="geo-json" specific-use="{&#34;type&#34;:&#34;Point&#34;,&#34;coordinates&#34;:[15.950833,45.834444]}" id="NCID0EXOHK" xlink:type="simple">45°50'04"N, 15°57'03"E</named-content></named-content>, mowed grassland with short grass and mosses, 6 Nov 1998, A. Mešić (CNF 5/297); • Zagreb, Črnomerec, coord. <named-content xmlns:xlink="http://www.w3.org/1999/xlink" content-type="dwc:verbatimCoordinates" xlink:type="simple"><named-content content-type="geo-json" specific-use="{&#34;type&#34;:&#34;Point&#34;,&#34;coordinates&#34;:[15.950833,45.834444]}" id="NCID0EIPHK" xlink:type="simple">45°50'04"N, 15°57'03"E</named-content></named-content>, grassland mowed twice a year, 25 Oct 2012, Z. Tkalčec (CNF 1/6490). France • Hautes-Pyrénées, Castet de Gerde, coord. <named-content xmlns:xlink="http://www.w3.org/1999/xlink" content-type="dwc:verbatimCoordinates" xlink:type="simple"><named-content content-type="geo-json" specific-use="{&#34;type&#34;:&#34;Point&#34;,&#34;coordinates&#34;:[0.165000,43.059722]}" id="NCID0EQPHK" xlink:type="simple">43°03'35"N, 00°09'54"E</named-content></named-content>, Cynosurion, 20 Oct 2007, G. Corriol <italic>GC07102002</italic> (BBF, as <italic><tp:taxon-name><tp:taxon-name-part taxon-name-part-type="genus" reg="Dermoloma">D.</tp:taxon-name-part><tp:taxon-name-part taxon-name-part-type="species" reg="hygrophorus">hygrophorus</tp:taxon-name-part></tp:taxon-name></italic>); • ibid., 2 Nov 2010, G. Corriol <italic>GC10110201</italic> (BBF, as <italic><tp:taxon-name><tp:taxon-name-part taxon-name-part-type="genus" reg="Dermoloma">D.</tp:taxon-name-part><tp:taxon-name-part taxon-name-part-type="species" reg="pseudocuneifolium">pseudocuneifolium</tp:taxon-name-part></tp:taxon-name></italic>); • Pyrénées Atlantiques, Portalet, coord. <named-content xmlns:xlink="http://www.w3.org/1999/xlink" content-type="dwc:verbatimCoordinates" xlink:type="simple"><named-content content-type="geo-json" specific-use="{&#34;type&#34;:&#34;Point&#34;,&#34;coordinates&#34;:[0.415000,42.816667]}" id="NCID0ESQHK" xlink:type="simple">42°48'60"N, 00°24'54"E</named-content></named-content>, terrestrial in extensively grazed pasture, 7 Oct 2022, M. Caboň (<abbrev xmlns:xlink="http://www.w3.org/1999/xlink" xlink:title="Slovak Academy of Sciences" id="ABBRID0EXQHK" xlink:type="simple">SAV</abbrev> F-22284). Germany • Mittelherwigsdorf, Katzenlehne, coord. <named-content xmlns:xlink="http://www.w3.org/1999/xlink" content-type="dwc:verbatimCoordinates" xlink:type="simple"><named-content content-type="geo-json" specific-use="{&#34;type&#34;:&#34;Point&#34;,&#34;coordinates&#34;:[14.746389,50.924722]}" id="NCID0E5QHK" xlink:type="simple">50°55'29"N, 14°44'47"E</named-content></named-content>, on loamy soil in tall grass on a sun-exposed, frequently mown ancient meadow, 2 Oct 2022, A. Karich <italic>IHI-22Der03</italic> (GLM-F137753). Italy • Genova, San Martino di Nuoto, Oliveto, 19 Nov 2011, F. Bocianolo <italic>G2434</italic> (GDOR, as <italic><tp:taxon-name><tp:taxon-name-part taxon-name-part-type="genus" reg="Dermoloma">D.</tp:taxon-name-part><tp:taxon-name-part taxon-name-part-type="species" reg="cuneifolium">cuneifolium</tp:taxon-name-part></tp:taxon-name></italic>); • Savona, Sassello, Periaschi, 2. Nov 2013, F. Bocianolo <italic>G3183</italic> (GDOR, as <italic><tp:taxon-name><tp:taxon-name-part taxon-name-part-type="genus" reg="Dermoloma">D.</tp:taxon-name-part><tp:taxon-name-part taxon-name-part-type="species" reg="phaeopodium">phaeopodium</tp:taxon-name-part></tp:taxon-name></italic>). Slovakia • Biele Karpaty Mts., 2.5 km NW of Zlatovce, coord. <named-content xmlns:xlink="http://www.w3.org/1999/xlink" content-type="dwc:verbatimCoordinates" xlink:type="simple"><named-content content-type="geo-json" specific-use="{&#34;type&#34;:&#34;Point&#34;,&#34;coordinates&#34;:[18.003889,48.910278]}" id="NCID0ECSHK" xlink:type="simple">48°54'37"N, 18°00'14"E</named-content></named-content>, elev. 223 m, terrestrial in semi-natural grassland, 17 Sep 2014, V. Kautman (SLO 692); • ibid., 17 Sep 2014, V. Kautman (SLO 694); • Laborecká vrchovina Mts., 1.5 km NNE of Svetlice, elev. 390 m, coord. <named-content xmlns:xlink="http://www.w3.org/1999/xlink" content-type="dwc:verbatimCoordinates" xlink:type="simple"><named-content content-type="geo-json" specific-use="{&#34;type&#34;:&#34;Point&#34;,&#34;coordinates&#34;:[22.043889,49.184167]}" id="NCID0EKSHK" xlink:type="simple">49°11'03"N, 22°02'38"E</named-content></named-content>, terrestrial in pasture, 23 Oct 2007, S. Adamčík (<abbrev xmlns:xlink="http://www.w3.org/1999/xlink" xlink:title="Slovak Academy of Sciences" id="ABBRID0EPSHK" xlink:type="simple">SAV</abbrev> F-4151).</p></tp:treatment-sec><tp:treatment-sec sec-type="notes" id="SECID0ETSHK"><title>Notes.</title><p><italic><tp:taxon-name><tp:taxon-name-part taxon-name-part-type="genus" reg="Dermoloma">Dermoloma</tp:taxon-name-part><tp:taxon-name-part taxon-name-part-type="species" reg="griseobasale">griseobasale</tp:taxon-name-part></tp:taxon-name></italic> has amyloid spores and belongs to <tp:taxon-name><tp:taxon-name-part taxon-name-part-type="genus" reg="Dermoloma">D.</tp:taxon-name-part><tp:taxon-name-part taxon-name-part-type="infraspecific-rank">subgenus</tp:taxon-name-part><tp:taxon-name-part taxon-name-part-type="subgenus" reg="Amylospora">Amylospora</tp:taxon-name-part></tp:taxon-name>, section <tp:taxon-name><tp:taxon-name-part taxon-name-part-type="genus" reg="Dermoloma"/><tp:taxon-name-part taxon-name-part-type="section" reg="Atrobrunnea">Atrobrunnea</tp:taxon-name-part></tp:taxon-name>. Most cyllybioid members of the section together with <tp:taxon-name><tp:taxon-name-part taxon-name-part-type="genus" reg="Dermoloma">D.</tp:taxon-name-part><tp:taxon-name-part taxon-name-part-type="species" reg="griseobasale">griseobasale</tp:taxon-name-part></tp:taxon-name>, form a well-supported clade of morphologically similar species (Fig. <xref ref-type="fig" rid="F2">2</xref>). Within this clade, <italic><tp:taxon-name><tp:taxon-name-part taxon-name-part-type="genus" reg="Dermoloma">D.</tp:taxon-name-part><tp:taxon-name-part taxon-name-part-type="species" reg="griseobasale">griseobasale</tp:taxon-name-part></tp:taxon-name></italic> is placed in an isolated phylogenetic position. Morphologically, it is very similar to <italic><tp:taxon-name><tp:taxon-name-part taxon-name-part-type="genus" reg="Dermoloma">D.</tp:taxon-name-part><tp:taxon-name-part taxon-name-part-type="species" reg="confusum">confusum</tp:taxon-name-part></tp:taxon-name></italic>, <italic><tp:taxon-name><tp:taxon-name-part taxon-name-part-type="genus" reg="Dermoloma">D.</tp:taxon-name-part><tp:taxon-name-part taxon-name-part-type="species" reg="phaeopodium">phaeopodium</tp:taxon-name-part></tp:taxon-name></italic> and other members of the clade and its identification requires special attention. We therefore recommend to use the heat map (Fig. <xref ref-type="fig" rid="F4">4</xref>), the chromatogram (Fig. <xref ref-type="fig" rid="F6">6</xref>), the key and other data available in this study, and in case of uncertainty, combine them with an <abbrev xmlns:xlink="http://www.w3.org/1999/xlink" xlink:title="internal transcribed spacer regions of nuclear ribosomal DNA" id="ABBRID0EDWHK" xlink:type="simple">ITS</abbrev> sequence. This species was included in the phylogenetic study by <xref ref-type="bibr" rid="B82">Sánchez-García et al. (2021)</xref> as “<tp:taxon-name><tp:taxon-name-part taxon-name-part-type="genus" reg="Dermoloma">D.</tp:taxon-name-part><tp:taxon-name-part taxon-name-part-type="uncertainty-rank">cf.</tp:taxon-name-part><tp:taxon-name-part taxon-name-part-type="species" reg="pseudocuneifolium">pseudocuneifolium</tp:taxon-name-part></tp:taxon-name> like”.</p></tp:treatment-sec><tp:treatment-sec><!--Section generated to contain objects referenced in tp:taxon-treatment.--><fig id="F27" position="float" orientation="portrait"><object-id xmlns:xlink="http://www.w3.org/1999/xlink" content-type="doi" xlink:type="simple">10.3897/imafungus.16.157337.figure27</object-id><object-id xmlns:xlink="http://www.w3.org/1999/xlink" content-type="arpha" xlink:type="simple">2324F945-4FCE-5F91-BD45-5F97D75A81D9</object-id><label>Figure 27.</label><caption><p>Basidiomata of <italic><tp:taxon-name><tp:taxon-name-part taxon-name-part-type="genus" reg="Dermoloma">Dermoloma</tp:taxon-name-part></tp:taxon-name></italic> in field appearance. <bold>a</bold><italic><tp:taxon-name><tp:taxon-name-part taxon-name-part-type="genus" reg="Dermoloma">Dermoloma</tp:taxon-name-part><tp:taxon-name-part taxon-name-part-type="species" reg="fusipes">fusipes</tp:taxon-name-part></tp:taxon-name></italic> (<abbrev xmlns:xlink="http://www.w3.org/1999/xlink" xlink:title="Slovak Academy of Sciences" id="ABBRID0EPOGK" xlink:type="simple">SAV</abbrev> F-4376), photo D. Harries; <bold>b</bold><italic><tp:taxon-name><tp:taxon-name-part taxon-name-part-type="genus" reg="Dermoloma">Dermoloma</tp:taxon-name-part><tp:taxon-name-part taxon-name-part-type="species" reg="fusipes">fusipes</tp:taxon-name-part></tp:taxon-name></italic> (<abbrev xmlns:xlink="http://www.w3.org/1999/xlink" xlink:title="Slovak Academy of Sciences" id="ABBRID0EAPGK" xlink:type="simple">SAV</abbrev> F-4377, holotype), photo D. Harries; <bold>c</bold><tp:taxon-name><tp:taxon-name-part taxon-name-part-type="genus" reg="Dermoloma">Dermoloma</tp:taxon-name-part><tp:taxon-name-part taxon-name-part-type="uncertainty-rank">aff.</tp:taxon-name-part><tp:taxon-name-part taxon-name-part-type="species" reg="fusipes">fusipes</tp:taxon-name-part></tp:taxon-name> (<abbrev xmlns:xlink="http://www.w3.org/1999/xlink" xlink:title="Slovak Academy of Sciences" id="ABBRID0ETPGK" xlink:type="simple">SAV</abbrev> F-4371), photo D. Harries; <bold>d</bold><italic><tp:taxon-name><tp:taxon-name-part taxon-name-part-type="genus" reg="Dermoloma">Dermoloma</tp:taxon-name-part><tp:taxon-name-part taxon-name-part-type="species" reg="griseobasale">griseobasale</tp:taxon-name-part></tp:taxon-name></italic> (<abbrev xmlns:xlink="http://www.w3.org/1999/xlink" xlink:title="Slovak Academy of Sciences" id="ABBRID0EEQGK" xlink:type="simple">SAV</abbrev> F-4723, holotype), photo S. Jančovičová; <bold>e</bold><italic><tp:taxon-name><tp:taxon-name-part taxon-name-part-type="genus" reg="Dermoloma">Dermoloma</tp:taxon-name-part><tp:taxon-name-part taxon-name-part-type="species" reg="griseobasale">griseobasale</tp:taxon-name-part></tp:taxon-name></italic> [BBF (<italic>GC10110201</italic>)], photo G. Corriol; <bold>f</bold><italic><tp:taxon-name><tp:taxon-name-part taxon-name-part-type="genus" reg="Dermoloma">Dermoloma</tp:taxon-name-part><tp:taxon-name-part taxon-name-part-type="species" reg="griseobasale">griseobasale</tp:taxon-name-part></tp:taxon-name></italic> (CNF 5/287), photo A. Mešić. Scale bar: 10 mm.</p></caption><graphic xmlns:xlink="http://www.w3.org/1999/xlink" xlink:href="imafungus-16-e157337-g027.jpg" position="float" orientation="portrait" xlink:type="simple" id="oo_1370803.jpg"><uri content-type="original_file" xlink:type="simple">https://binary.pensoft.net/fig/1370803</uri></graphic></fig><fig id="F2" position="float" orientation="portrait"><object-id xmlns:xlink="http://www.w3.org/1999/xlink" content-type="doi" xlink:type="simple">10.3897/imafungus.16.157337.figure2</object-id><object-id xmlns:xlink="http://www.w3.org/1999/xlink" content-type="arpha" xlink:type="simple">BD88E9F3-8F66-5F5B-8D8D-B491121E92C5</object-id><label>Figure 2.</label><caption><p>Phylogram generated by ML analysis based on combined sequence data of <abbrev xmlns:xlink="http://www.w3.org/1999/xlink" xlink:title="internal transcribed spacer regions of nuclear ribosomal DNA" id="ABBRID0EDNAG" xlink:type="simple">ITS</abbrev>, <abbrev xmlns:xlink="http://www.w3.org/1999/xlink" xlink:title="nuclear ribosomal large subunit" id="ABBRID0EHNAG" xlink:type="simple">LSU</abbrev>, <italic><abbrev xmlns:xlink="http://www.w3.org/1999/xlink" xlink:title="first largest subunit of RNA polymerase II" id="ABBRID0EMNAG" xlink:type="simple">rpb1</abbrev></italic>, <italic><abbrev xmlns:xlink="http://www.w3.org/1999/xlink" xlink:title="second largest subunit of RNA polymerase II" id="ABBRID0ERNAG" xlink:type="simple">rpb2</abbrev></italic>, <italic>mcm7</italic> and <italic>tef1a</italic> showing phylogenetic relationships within genus <italic><tp:taxon-name><tp:taxon-name-part taxon-name-part-type="genus" reg="Dermoloma">Dermoloma</tp:taxon-name-part></tp:taxon-name></italic>. ML bootstrap support values greater or equal to 50% and Bayesian posterior probabilities greater or equal to 0.90 are indicated above or below the nodes. Sequences originating from type collections are labelled in red and bold.</p></caption><graphic xmlns:xlink="http://www.w3.org/1999/xlink" xlink:href="imafungus-16-e157337-g002.jpg" position="float" orientation="portrait" xlink:type="simple" id="oo_1370776.jpg"><uri content-type="original_file" xlink:type="simple">https://binary.pensoft.net/fig/1370776</uri></graphic></fig><fig id="F4" position="float" orientation="portrait"><object-id xmlns:xlink="http://www.w3.org/1999/xlink" content-type="doi" xlink:type="simple">10.3897/imafungus.16.157337.figure4</object-id><object-id xmlns:xlink="http://www.w3.org/1999/xlink" content-type="arpha" xlink:type="simple">297272EF-B00A-5242-8D85-56B0A9944057</object-id><label>Figure 4.</label><caption><p>Heatmap showing clustering based on important morphological differences in <tp:taxon-name><tp:taxon-name-part taxon-name-part-type="genus" reg="Dermoloma">Dermoloma</tp:taxon-name-part> (<tp:taxon-name-part taxon-name-part-type="subgenus" reg="Dermoloma">D.</tp:taxon-name-part>)</tp:taxon-name> and <tp:taxon-name><tp:taxon-name-part taxon-name-part-type="genus" reg="Neodermoloma">Neodermoloma</tp:taxon-name-part> (<tp:taxon-name-part taxon-name-part-type="subgenus" reg="Neodermoloma">N.</tp:taxon-name-part>)</tp:taxon-name>. Characters are classified into three categories. <bold>Pdia</bold> – pileus diameter: 1 = up to 12 mm, 2 = 13–25 mm, 3 = more than 25 mm; <bold>Pstr</bold> – striation near pileus margin: 1 = none, 2 = indistinct, 3 = distinct; <bold>Phyg</bold> – pileus hygrophaneity: 1 = none, 2 = indistinct, 3 = distinct; <bold>Sthi</bold> – stipe thickness: 1 = up to 2 mm, 2 = 2–5 mm, 3 = more than 5 mm; <bold>Lnum</bold> – number of lamellae near stipe: 1 = up to 20, 2 = 21–30, 3 = more than 30; <bold>Lcol</bold> – lamellae color: 1 = white to ochraceous-gray, 2 = brownish gray to brownish ochraceous, 3 = brown to dark gray-brown; <bold>SPam</bold> – spore amyloidity: 1 = inamyloid, 3 = amyloid; <bold>SPle</bold> – spore length: 1 = up to 5.5 µm, 2 = 5.6–6.5 µm, 3 = more than 6.5 µm; <bold>SPwi</bold> – spore width: 1 = up to 3.6 µm, 2 = 3.7–4.2 µm, 3 = more than 4.2 µm; <bold>SPQ</bold> – spore length/width ratio: 1 = less than 1.4, 2 = 1.4–1.6, 3 = more than 1.6; <bold>Blen</bold> – basidia length: 1 = up to 25 µm, 2 = 26–28 µm, 3 = more than 28 µm; <bold>Bwid</bold> – basidia width: 1 = less than 6 µm, 2 = 6–6.5 µm, 3 = more than 6.5 µm; <bold>MCsh</bold> – shape of marginal cells: 1 = cylindrical or clavate and apically obtuse, 2 = lageniform and apically constricted or attenuated, 3 = lobate and diverticulate or branched; <bold>Cwid</bold> – caulocystidia width: 1 = less than 5.5 µm, 2 = 5.5–8 µm, 3 = more than 8 µm; <bold>Csha</bold> – shape of caulocystidia: 1 = cylindrical or narrowly clavate and apically obtuse, 2 = broadly clavate or sphaeropedunculate or obpyriform, 3 = lobate or diverticulate or branched.</p></caption><graphic xmlns:xlink="http://www.w3.org/1999/xlink" xlink:href="imafungus-16-e157337-g004.jpg" position="float" orientation="portrait" xlink:type="simple" id="oo_1370778.jpg"><uri content-type="original_file" xlink:type="simple">https://binary.pensoft.net/fig/1370778</uri></graphic></fig><fig id="F6" position="float" orientation="portrait"><object-id xmlns:xlink="http://www.w3.org/1999/xlink" content-type="doi" xlink:type="simple">10.3897/imafungus.16.157337.figure6</object-id><object-id xmlns:xlink="http://www.w3.org/1999/xlink" content-type="arpha" xlink:type="simple">DEE0E61B-8819-5AF6-8AA9-1B49984D164A</object-id><label>Figure 6.</label><caption><p>Chromatic diagram showing variation of pileus, lamellar and stipe surfaces on <italic><tp:taxon-name><tp:taxon-name-part taxon-name-part-type="genus" reg="Dermoloma">Dermoloma</tp:taxon-name-part></tp:taxon-name></italic>. Colors observed on fresh basidiomata were coded and transferred from <xref ref-type="bibr" rid="B45">Kornerup and Wanscher (1978)</xref>. These observations are presented in Suppl. material <xref ref-type="supplementary-material" rid="S6">6</xref>.</p></caption><graphic xmlns:xlink="http://www.w3.org/1999/xlink" xlink:href="imafungus-16-e157337-g006.jpg" position="float" orientation="portrait" xlink:type="simple" id="oo_1370780.jpg"><uri content-type="original_file" xlink:type="simple">https://binary.pensoft.net/fig/1370780</uri></graphic></fig><supplementary-material xmlns:xlink="http://www.w3.org/1999/xlink" id="S6" position="float" orientation="portrait" xlink:type="simple"><object-id content-type="arpha" xlink:type="simple">A192CF11-C863-5B06-B392-93D775807383</object-id><label>﻿Supplementary material 6</label><caption><p>Macromorphological characteristics used for species descriptions</p></caption><statement content-type="dataType"><label>Data type</label><p>xlsx</p></statement><statement content-type="notes"><label>Explanation note</label><p>Macromorphological characteristics used for species descriptions. T! – holotype, lectotype or neotype, E! – epitype.</p></statement><media xlink:href="imafungus-16-e157337-s006.xlsx" mimetype="application" mime-subtype="vnd.openxmlformats-officedocument.spreadsheetml.sheet" position="float" orientation="portrait" xlink:type="simple" id="oo_1370834.xlsx"><uri content-type="original_file" xlink:type="simple">https://binary.pensoft.net/file/1370834</uri></media><permissions><license xlink:type="simple"><license-p>This dataset is made available under the Open Database License (http://opendatacommons.org/licenses/odbl/1.0/). The Open Database License (ODbL) is a license agreement intended to allow users to freely share, modify, and use this Dataset while maintaining this same freedom for others, provided that the original source and author(s) are credited.</license-p></license></permissions><attrib specific-use="authors">Katarína Adamčíková, Munazza Kiran, Miroslav Caboň, Brandon P. Matheny, Marisol Sánchez-García, Eef Arnolds, Michaela Caboňová, Gilles Corriol, Bálint Dima, Gernot Friebes, Gareth W. Griffith, Django Grootmyers, David Harries, Alexander Karich, Armin Mešić, Martin Mihaljevič, Pierre-Arthur Moreau, Ana Pošta, Vasilii Shapkin, Zdenko Tkalčec, Alfredo Vizzini, Lenka Vondrovicová, Slavomir Adamčík, Soňa Jančovičová</attrib></supplementary-material></tp:treatment-sec><ref-list><ref id="B45"><mixed-citation xmlns:xlink="http://www.w3.org/1999/xlink" xlink:type="simple"><person-group><name name-style="western"><surname>Kornerup</surname><given-names>A</given-names></name><name name-style="western"><surname>Wanscher</surname><given-names>JH</given-names></name></person-group> (<year>1978</year>) <source>Methuen Handbook of Colour. 3<sup>rd</sup> edn.</source><publisher-name>Methuen</publisher-name>, <publisher-loc>London</publisher-loc>, <size units="page">252 pp</size>.</mixed-citation></ref><ref id="B82"><mixed-citation xmlns:xlink="http://www.w3.org/1999/xlink" xlink:type="simple"><person-group><name name-style="western"><surname>Sánchez-García</surname><given-names>M</given-names></name><name name-style="western"><surname>Adamčíková</surname><given-names>K</given-names></name><etal/></person-group> (<year>2021</year>) <article-title>The genus <italic><tp:taxon-name><tp:taxon-name-part taxon-name-part-type="genus">Dermoloma</tp:taxon-name-part></tp:taxon-name></italic> is more diverse than expected and forms a monophyletic lineage in the <italic><tp:taxon-name><tp:taxon-name-part taxon-name-part-type="family">Tricholomataceae</tp:taxon-name-part></tp:taxon-name></italic>.</article-title><source>Mycological Progress</source><volume>20</volume>: <fpage>11</fpage>–<lpage>25</lpage>. <ext-link xlink:href="10.1007/s11557-020-01651-y" ext-link-type="doi" xlink:type="simple">https://doi.org/10.1007/s11557-020-01651-y</ext-link></mixed-citation></ref></ref-list></tp:taxon-treatment>
