# Supplementary material for: ﻿A phylogenetic and morphological study of the genus Dermoloma (Agaricales, Tricholomataceae) in Europe and North America exposes inefficiency of opportunistic species descriptions
Source: IMA Fungus. 2025 Jul 10;16:e157337. doi: 10.3897/imafungus.16.157337 (PMC12272084; doi:10.3897/imafungus.16.157337)
Supplement: XML Treatment for Dermoloma huartii [file imafungus.16.157337-treatment18.xml]

<!DOCTYPE tp:taxon-treatment
  PUBLIC "-//TaxonX//DTD Taxonomic Treatment Publishing DTD v0 20100105//EN" "tax-treatment-NSO.dtd">
<tp:taxon-treatment xmlns:tp="http://www.plazi.org/taxpub"><tp:treatment-meta><kwd-group><label>Taxon classification</label><kwd>
                  <named-content content-type="kingdom">Animalia</named-content>
                </kwd><kwd>
                  <named-content content-type="order">Agaricales</named-content>
                </kwd><kwd>
                  <named-content content-type="family">Tricholomataceae</named-content>
                </kwd></kwd-group><mixed-citation publication-type="journal"><person-group><name><surname>Adamčíková</surname><given-names>Katarína</given-names></name><name><surname>Kiran</surname><given-names>Munazza</given-names></name><name><surname>Caboň</surname><given-names>Miroslav</given-names></name><name><surname>Matheny</surname><given-names>Brandon P.</given-names></name><name><surname>Sánchez-García</surname><given-names>Marisol</given-names></name><name><surname>Arnolds</surname><given-names>Eef</given-names></name><name><surname>Caboňová</surname><given-names>Michaela</given-names></name><name><surname>Corriol</surname><given-names>Gilles</given-names></name><name><surname>Dima</surname><given-names>Bálint</given-names></name><name><surname>Friebes</surname><given-names>Gernot</given-names></name><name><surname>Griffith</surname><given-names>Gareth W.</given-names></name><name><surname>Grootmyers</surname><given-names>Django</given-names></name><name><surname>Harries</surname><given-names>David</given-names></name><name><surname>Karich</surname><given-names>Alexander</given-names></name><name><surname>Mešić</surname><given-names>Armin</given-names></name><name><surname>Mihaljevič</surname><given-names>Martin</given-names></name><name><surname>Moreau</surname><given-names>Pierre-Arthur</given-names></name><name><surname>Pošta</surname><given-names>Ana</given-names></name><name><surname>Shapkin</surname><given-names>Vasilii</given-names></name><name><surname>Tkalčec</surname><given-names>Zdenko</given-names></name><name><surname>Vizzini</surname><given-names>Alfredo</given-names></name><name><surname>Vondrovicová</surname><given-names>Lenka</given-names></name><name><surname>Adamčík</surname><given-names>Slavomir</given-names></name><name><surname>Jančovičová</surname><given-names>Soňa</given-names></name></person-group><article-title>﻿A phylogenetic and morphological study of the genus <italic><tp:taxon-name><tp:taxon-name-part taxon-name-part-type="genus" reg="Dermoloma">Dermoloma</tp:taxon-name-part></tp:taxon-name></italic> (<italic><tp:taxon-name><tp:taxon-name-part taxon-name-part-type="order">Agaricales</tp:taxon-name-part></tp:taxon-name></italic>, <italic><tp:taxon-name><tp:taxon-name-part taxon-name-part-type="family">Tricholomataceae</tp:taxon-name-part></tp:taxon-name></italic>) in Europe and North America exposes inefficiency of opportunistic species descriptions</article-title><source>IMA Fungus</source><day>10</day><month>07</month><year>2025</year><volume>16</volume><pub-id pub-id-type="doi">10.3897/imafungus.16.157337</pub-id></mixed-citation></tp:treatment-meta><tp:nomenclature><label>﻿</label><tp:taxon-name>
                <object-id xmlns:xlink="http://www.w3.org/1999/xlink" content-type="arpha" xlink:type="simple">D6D2B267-4F3C-5B0E-BD45-D3B38622E4FB</object-id>
                <tp:taxon-name-part taxon-name-part-type="genus" reg="Dermoloma">Dermoloma</tp:taxon-name-part>
                <tp:taxon-name-part taxon-name-part-type="species" reg="huartii">huartii</tp:taxon-name-part>
                <object-id xmlns:xlink="http://www.w3.org/1999/xlink" content-type="mycobank" xlink:type="simple">856341</object-id>
              </tp:taxon-name><tp:taxon-authority>P.-A. Moreau &amp; Corriol</tp:taxon-authority><tp:taxon-status xmlns:xlink="http://www.w3.org/1999/xlink" xlink:type="simple">sp. nov.</tp:taxon-status><xref ref-type="fig" rid="F31">Figs 31a, b</xref><xref ref-type="fig" rid="F32">, 32</xref></tp:nomenclature><tp:treatment-sec sec-type="etymology" id="SECID0EIYHK"><title>Etymology.</title><p>Named in honor of the French mycologist Didier Huart, an expert in grassland fungi who provided three collections of this species including the holotype.</p></tp:treatment-sec><tp:treatment-sec sec-type="Holotype" id="SECID0ETYHK"><title>Holotype.</title><p>France • Pas-de-Calais, Neufchâtel-Hardelot, réserve naturelle du Mont-Saint-Frieux, coord. <named-content xmlns:xlink="http://www.w3.org/1999/xlink" content-type="dwc:verbatimCoordinates" xlink:type="simple"><named-content content-type="geo-json" specific-use="{&#34;type&#34;:&#34;Point&#34;,&#34;coordinates&#34;:[1.605867,50.610833]}" id="NCID0E3YHK" xlink:type="simple">50°36'39"N, 01°36'352"E</named-content></named-content> calcareous grassland, 9 Nov 2014, D. Huart and P.-A. Moreau <italic>PAM14110907</italic> (LIP).</p></tp:treatment-sec><tp:treatment-sec sec-type="diagnosis" id="SECID0EDZHK"><title>Diagnosis.</title><p>European species; basidiomata medium to large; pilei 20–30 mm in diameter; stipes usually 2–5 mm wide; lamellae pale ochraceous-gray to white; spores inamyloid, on average longer than 5.5 µm and often wider than 4 µm.</p><p><bold><italic>Pileus</italic></bold> 20–30(–50) mm; convex, soon expanding to plane, sometimes indistinctly umbonate, often lobate; margin usually not striate, indistinctly translucently striate up to half of the radius when wet, recurved when old; surface near margin smooth, sometimes radially rugulose or wrinkled near center, slightly hygrophanous; color when young dark brown (5F3, 8F5), when mature near margin brown (5E4), dark blond (5D4), grayish brown (5D3), ochraceous-gray (5B2, 6B2), brownish ochraceous (6C3), near center dark brown (5F5, 6F4), brown (5E4). <bold><italic>Stipe</italic></bold> (22–)32–50(–70) × 2–5(–8) mm; cylindrical, sometimes fusiform, narrowed towards the base, flexuous; surface finely longitudinally striate, granulose or flocculose near lamellae, towards the base finely fibrillose; color near lamellae ochraceous-gray (5B2) to almost white, near the base brownish gray (5C2) to grayish brown (5D3). <bold><italic>Lamellae</italic></bold> L = (24–)26–40(–45), l = 1–3(–7); 4–6 mm wide; adnate-emarginate and decurrent with tooth; color ochraceous-gray (5B2), towards edges almost white; edges slightly irregular. <bold><italic>Context</italic></bold> when young elastic, later fragile; odor farinaceous.</p><fig id="F31" position="float" orientation="portrait"><object-id xmlns:xlink="http://www.w3.org/1999/xlink" content-type="doi" xlink:type="simple">10.3897/imafungus.16.157337.figure31</object-id><object-id xmlns:xlink="http://www.w3.org/1999/xlink" content-type="arpha" xlink:type="simple">EBF64D39-C220-5699-AD35-106A9B4E40F9</object-id><label>Figure 31.</label><caption><p>Basidiomata of <italic><tp:taxon-name><tp:taxon-name-part taxon-name-part-type="genus" reg="Dermoloma">Dermoloma</tp:taxon-name-part></tp:taxon-name></italic> in field appearance. <bold>a</bold><italic><tp:taxon-name><tp:taxon-name-part taxon-name-part-type="genus" reg="Dermoloma">Dermoloma</tp:taxon-name-part><tp:taxon-name-part taxon-name-part-type="species" reg="huartii">huartii</tp:taxon-name-part></tp:taxon-name></italic> [LIP (<italic>PAM14110907</italic>), holotype], photo D. Huart; <bold>b</bold><italic><tp:taxon-name><tp:taxon-name-part taxon-name-part-type="genus" reg="Dermoloma">Dermoloma</tp:taxon-name-part><tp:taxon-name-part taxon-name-part-type="species" reg="huartii">huartii</tp:taxon-name-part></tp:taxon-name></italic> [LIP (<italic>PAM14110909</italic>)], photo D. Huart; <bold>c</bold><italic><tp:taxon-name><tp:taxon-name-part taxon-name-part-type="genus" reg="Dermoloma">Dermoloma</tp:taxon-name-part><tp:taxon-name-part taxon-name-part-type="species" reg="hygrophorus">hygrophorus</tp:taxon-name-part></tp:taxon-name></italic> [BBF (<italic>GC01102501</italic>)], photo G. Corriol; <bold>d</bold><italic><tp:taxon-name><tp:taxon-name-part taxon-name-part-type="genus" reg="Dermoloma">Dermoloma</tp:taxon-name-part><tp:taxon-name-part taxon-name-part-type="species" reg="intermedium">intermedium</tp:taxon-name-part></tp:taxon-name></italic> (<abbrev xmlns:xlink="http://www.w3.org/1999/xlink" xlink:title="Slovak Academy of Sciences" id="ABBRID0EECDI" xlink:type="simple">SAV</abbrev> F-4270), photo S. Jančovičová; <bold>e</bold><italic><tp:taxon-name><tp:taxon-name-part taxon-name-part-type="genus" reg="Dermoloma">Dermoloma</tp:taxon-name-part><tp:taxon-name-part taxon-name-part-type="species" reg="intermedium">intermedium</tp:taxon-name-part></tp:taxon-name></italic> (<abbrev xmlns:xlink="http://www.w3.org/1999/xlink" xlink:title="Slovak Academy of Sciences" id="ABBRID0EVCDI" xlink:type="simple">SAV</abbrev> F-22209), photo S. Jančovičová; <bold>f</bold><italic><tp:taxon-name><tp:taxon-name-part taxon-name-part-type="genus" reg="Dermoloma">Dermoloma</tp:taxon-name-part><tp:taxon-name-part taxon-name-part-type="species" reg="intermedium">intermedium</tp:taxon-name-part></tp:taxon-name></italic> [LIP (<italic>PAM14110905</italic>)], epitype, photo P.-A. Moreau. Scale bar: 10 mm.</p></caption><graphic xmlns:xlink="http://www.w3.org/1999/xlink" xlink:href="imafungus-16-e157337-g031.jpg" position="float" orientation="portrait" xlink:type="simple" id="oo_1370786.jpg"><uri content-type="original_file" xlink:type="simple">https://binary.pensoft.net/fig/1370786</uri></graphic></fig><p><bold><italic>Spores</italic></bold> (5.2–)5.6–6.2–6.9(–8.2) × (3.5–)3.9–4.4–4.9(–5.4) μm; broadly ellipsoid to narrowly ellipsoid, Q = (1.28–)1.34–1.42–1.50(–1.62); walls inamyloid; hilar appendage ca. 1–1.5 μm long. <bold><italic>Basidia</italic></bold> (19–)23–26.4–30(–36.5) × (4.5–)6–6.4–7(–8) μm; clavate; usually with 2 sterigmata, occasionally with 1, 3 or 4 sterigmata. <bold><italic>Basidioles</italic></bold> first cylindrical, then clavate, ca. 2–6.5 μm wide. <bold><italic>Marginal cells</italic></bold> (7.5–)11.5–14.2–17(–19) × (3.5–)4–4.6–5.5(–6) μm; not well-differentiated, cylindrical or clavate, sometimes ellipsoid, often lobate. <bold><italic>Pileipellis</italic></bold> 57–70 μm deep; suprapellis of one or two layers of inflated cells, gradually passing to 23–33 μm deep subpellis of densely packed, irregularly oriented, puzzled, 3–10(–13) μm wide hyphae, not sharply delimited from horizontally oriented hyphae in trama; hyphal terminations with brownish yellow parietal pigments, walls thickened up to 1(–1.5) μm and occasionally with yellow-brown incrusted pigments especially near septa of terminal cells and in subpellis. Terminal cells near pileus margin (15.5–)32.3–43.6–55(–85) × (9–)14–21.1–28(–47) μm; usually obpyriform, clavate or sphaeropedunculate, rarely ellipsoid or fusiform; subterminal cells usually narrower and unbranched, clavate or obpyriform, often with lateral swellings. Terminal cells near pileus center (17–)32–42.5–52.5(–71) × (9.5–)17–23–28.5(–37.5) μm; similar to cells near margin but more frequently irregularly lobate; subterminal cells narrower or equally wide, often with lateral swellings or irregularly lobate. <bold><italic>Caulocystidia</italic></bold> (12.5–)25.5–35.7–45.8(–66) × (2–)4–6.1–8(–11) μm; clavate or cylindrical, often slightly flexuous, sometimes moniliform, often clustered in small ascending fascicules, sometimes individual and repent; usually with slightly thickened walls up to 0.5 μm, often with crystalline or granulose yellow incrustations. <bold><italic>Clamp connections</italic></bold> present.</p><fig id="F32" position="float" orientation="portrait"><object-id xmlns:xlink="http://www.w3.org/1999/xlink" content-type="doi" xlink:type="simple">10.3897/imafungus.16.157337.figure32</object-id><object-id xmlns:xlink="http://www.w3.org/1999/xlink" content-type="arpha" xlink:type="simple">235A567A-A93A-504E-B7C0-E50EB22E6238</object-id><label>Figure 32.</label><caption><p><italic><tp:taxon-name><tp:taxon-name-part taxon-name-part-type="genus" reg="Dermoloma">Dermoloma</tp:taxon-name-part><tp:taxon-name-part taxon-name-part-type="species" reg="huartii">huartii</tp:taxon-name-part></tp:taxon-name></italic> [LIP (<italic>PAM14110907</italic>), holotype], microscopic elements. <bold>a</bold> Spores; <bold>b</bold> caulocystidia; <bold>c</bold> basidia and basidioles; <bold>d</bold> marginal cells; <bold>e</bold> pileipellis elements near the pileus margin; <bold>f</bold> pileipellis elements near the pileus center. Scale bar: 5 µm for spores and 10 µm for other elements.</p></caption><graphic xmlns:xlink="http://www.w3.org/1999/xlink" xlink:href="imafungus-16-e157337-g032.jpg" position="float" orientation="portrait" xlink:type="simple" id="oo_1370787.jpg"><uri content-type="original_file" xlink:type="simple">https://binary.pensoft.net/fig/1370787</uri></graphic></fig></tp:treatment-sec><tp:treatment-sec sec-type="distribution" id="SECID0EH4HK"><title>Distribution and ecology.</title><p>Known from France, Slovakia and Wales (United Kingdom), in semi-natural grasslands on calcareous soil, once also collected in a calcareous beech forest.</p></tp:treatment-sec><tp:treatment-sec sec-type="material" id="SECID0EM4HK"><title>Additional material studied.</title><p>France • Ariège, Ker de Massat, coord. <named-content xmlns:xlink="http://www.w3.org/1999/xlink" content-type="dwc:verbatimCoordinates" xlink:type="simple"><named-content content-type="geo-json" specific-use="{&#34;type&#34;:&#34;Point&#34;,&#34;coordinates&#34;:[1.315833,42.895833]}" id="NCID0EV4HK" xlink:type="simple">42°53'45"N, 01°18'57"E</named-content></named-content>, calcareous beech forest with <italic><tp:taxon-name><tp:taxon-name-part taxon-name-part-type="genus" reg="Buxus">Buxus</tp:taxon-name-part><tp:taxon-name-part taxon-name-part-type="species" reg="sempervirens">sempervirens</tp:taxon-name-part></tp:taxon-name></italic>, 9 Oct 2017, C. Hannoire, <italic>CH17100919</italic> (BBF, as <italic><tp:taxon-name><tp:taxon-name-part taxon-name-part-type="genus" reg="Dermoloma">D.</tp:taxon-name-part><tp:taxon-name-part taxon-name-part-type="species" reg="cuneifolium">cuneifolium</tp:taxon-name-part></tp:taxon-name></italic>); • Pas-de-Calais, Neufchâtel-Hardelot, réserve naturelle du Mont-Saint-Frieux, coord. <named-content xmlns:xlink="http://www.w3.org/1999/xlink" content-type="dwc:verbatimCoordinates" xlink:type="simple"><named-content content-type="geo-json" specific-use="{&#34;type&#34;:&#34;Point&#34;,&#34;coordinates&#34;:[1.609722,50.610833]}" id="NCID0E55HK" xlink:type="simple">50°36'39"N, 01°36'35"E</named-content></named-content>, calcareous semi-natural grassland, 9 Nov 2014, D. Huart and P.-A. Moreau <italic>PAM14110904</italic> (LIP); • ibid., 9 Nov 2014, D. Huart and P.-A. Moreau <italic>PAM14110909</italic> (LIP). Slovakia • Strážovské vrchy Mts., motocross area 1 km W of Čelkova Lehota, elev. 460 m, <named-content xmlns:xlink="http://www.w3.org/1999/xlink" content-type="dwc:verbatimCoordinates" xlink:type="simple"><named-content content-type="geo-json" specific-use="{&#34;type&#34;:&#34;Point&#34;,&#34;coordinates&#34;:[18.520000,49.015278]}" id="NCID0EK6HK" xlink:type="simple">49°00'55"N, 18°31'12"E</named-content></named-content>, grassland dominated by <italic><tp:taxon-name><tp:taxon-name-part taxon-name-part-type="genus" reg="Dactylis">Dactylis</tp:taxon-name-part><tp:taxon-name-part taxon-name-part-type="species" reg="glomerata">glomerata</tp:taxon-name-part></tp:taxon-name></italic> and <italic><tp:taxon-name><tp:taxon-name-part taxon-name-part-type="genus" reg="Trifolium">Trifolium</tp:taxon-name-part><tp:taxon-name-part taxon-name-part-type="species" reg="arvense">arvense</tp:taxon-name-part></tp:taxon-name></italic>, 6 Oct 2005, V. Kučera (<abbrev xmlns:xlink="http://www.w3.org/1999/xlink" xlink:title="Slovak Academy of Sciences" id="ABBRID0EGAAM" xlink:type="simple">SAV</abbrev> F-4149). United Kingdom • Wales, Powis Castle gardens, coord. <named-content xmlns:xlink="http://www.w3.org/1999/xlink" content-type="dwc:verbatimCoordinates" xlink:type="simple"><named-content content-type="geo-json" specific-use="{&#34;type&#34;:&#34;Point&#34;,&#34;coordinates&#34;:[3.159444,52.649444]}" id="NCID0ENAAM" xlink:type="simple">52°38'58"N, 03°09'34"E</named-content></named-content>, terrestrial in lawn, 22 Oct 2014, D. Harries (<abbrev xmlns:xlink="http://www.w3.org/1999/xlink" xlink:title="Slovak Academy of Sciences" id="ABBRID0ESAAM" xlink:type="simple">SAV</abbrev> F-4378).</p></tp:treatment-sec><tp:treatment-sec sec-type="notes" id="SECID0EWAAM"><title>Notes.</title><p>With inamyloid spores, <italic><tp:taxon-name><tp:taxon-name-part taxon-name-part-type="genus" reg="Dermoloma">D.</tp:taxon-name-part><tp:taxon-name-part taxon-name-part-type="species" reg="huartii">huartii</tp:taxon-name-part></tp:taxon-name></italic> belongs to <tp:taxon-name><tp:taxon-name-part taxon-name-part-type="genus" reg="Dermoloma">D.</tp:taxon-name-part><tp:taxon-name-part taxon-name-part-type="infraspecific-rank">subgenus</tp:taxon-name-part><tp:taxon-name-part taxon-name-part-type="subgenus" reg="Dermoloma">Dermoloma</tp:taxon-name-part></tp:taxon-name>, section <tp:taxon-name><tp:taxon-name-part taxon-name-part-type="genus" reg="Dermoloma"/><tp:taxon-name-part taxon-name-part-type="section" reg="Dermoloma">Dermoloma</tp:taxon-name-part></tp:taxon-name>, and is closely related to type of the genus <italic><tp:taxon-name><tp:taxon-name-part taxon-name-part-type="genus" reg="Dermoloma">D.</tp:taxon-name-part><tp:taxon-name-part taxon-name-part-type="species" reg="cuneifolium">cuneifolium</tp:taxon-name-part></tp:taxon-name></italic> (Fig. <xref ref-type="fig" rid="F2">2</xref>). All species in the section are very similar and their identification requires special attention (see notes under <italic><tp:taxon-name><tp:taxon-name-part taxon-name-part-type="genus" reg="Dermoloma">D.</tp:taxon-name-part><tp:taxon-name-part taxon-name-part-type="species" reg="cuneifolium">cuneifolium</tp:taxon-name-part></tp:taxon-name></italic>). <italic><tp:taxon-name><tp:taxon-name-part taxon-name-part-type="genus" reg="Dermoloma">Dermoloma</tp:taxon-name-part><tp:taxon-name-part taxon-name-part-type="species" reg="huartii">huartii</tp:taxon-name-part></tp:taxon-name></italic> is a medium-sized species that can be distinguished from <italic><tp:taxon-name><tp:taxon-name-part taxon-name-part-type="genus" reg="Dermoloma">D.</tp:taxon-name-part><tp:taxon-name-part taxon-name-part-type="species" reg="cuneifolium">cuneifolium</tp:taxon-name-part></tp:taxon-name></italic> by the spores longer than 5.5 μm and from the other large-capped species of the section by the stipe up to 5 mm wide. This species was included in the phylogenetic study by <xref ref-type="bibr" rid="B82">Sánchez-García et al. (2021)</xref> as “<tp:taxon-name><tp:taxon-name-part taxon-name-part-type="genus" reg="Dermoloma">D.</tp:taxon-name-part><tp:taxon-name-part taxon-name-part-type="uncertainty-rank">cf.</tp:taxon-name-part><tp:taxon-name-part taxon-name-part-type="species" reg="cuneifolium">cuneifolium</tp:taxon-name-part></tp:taxon-name>”.</p></tp:treatment-sec><tp:treatment-sec><!--Section generated to contain objects referenced in tp:taxon-treatment.--><fig id="F2" position="float" orientation="portrait"><object-id xmlns:xlink="http://www.w3.org/1999/xlink" content-type="doi" xlink:type="simple">10.3897/imafungus.16.157337.figure2</object-id><object-id xmlns:xlink="http://www.w3.org/1999/xlink" content-type="arpha" xlink:type="simple">BD88E9F3-8F66-5F5B-8D8D-B491121E92C5</object-id><label>Figure 2.</label><caption><p>Phylogram generated by ML analysis based on combined sequence data of <abbrev xmlns:xlink="http://www.w3.org/1999/xlink" xlink:title="internal transcribed spacer regions of nuclear ribosomal DNA" id="ABBRID0EDNAG" xlink:type="simple">ITS</abbrev>, <abbrev xmlns:xlink="http://www.w3.org/1999/xlink" xlink:title="nuclear ribosomal large subunit" id="ABBRID0EHNAG" xlink:type="simple">LSU</abbrev>, <italic><abbrev xmlns:xlink="http://www.w3.org/1999/xlink" xlink:title="first largest subunit of RNA polymerase II" id="ABBRID0EMNAG" xlink:type="simple">rpb1</abbrev></italic>, <italic><abbrev xmlns:xlink="http://www.w3.org/1999/xlink" xlink:title="second largest subunit of RNA polymerase II" id="ABBRID0ERNAG" xlink:type="simple">rpb2</abbrev></italic>, <italic>mcm7</italic> and <italic>tef1a</italic> showing phylogenetic relationships within genus <italic><tp:taxon-name><tp:taxon-name-part taxon-name-part-type="genus" reg="Dermoloma">Dermoloma</tp:taxon-name-part></tp:taxon-name></italic>. ML bootstrap support values greater or equal to 50% and Bayesian posterior probabilities greater or equal to 0.90 are indicated above or below the nodes. Sequences originating from type collections are labelled in red and bold.</p></caption><graphic xmlns:xlink="http://www.w3.org/1999/xlink" xlink:href="imafungus-16-e157337-g002.jpg" position="float" orientation="portrait" xlink:type="simple" id="oo_1370776.jpg"><uri content-type="original_file" xlink:type="simple">https://binary.pensoft.net/fig/1370776</uri></graphic></fig></tp:treatment-sec><ref-list><ref id="B82"><mixed-citation xmlns:xlink="http://www.w3.org/1999/xlink" xlink:type="simple"><person-group><name name-style="western"><surname>Sánchez-García</surname><given-names>M</given-names></name><name name-style="western"><surname>Adamčíková</surname><given-names>K</given-names></name><etal/></person-group> (<year>2021</year>) <article-title>The genus <italic><tp:taxon-name><tp:taxon-name-part taxon-name-part-type="genus">Dermoloma</tp:taxon-name-part></tp:taxon-name></italic> is more diverse than expected and forms a monophyletic lineage in the <italic><tp:taxon-name><tp:taxon-name-part taxon-name-part-type="family">Tricholomataceae</tp:taxon-name-part></tp:taxon-name></italic>.</article-title><source>Mycological Progress</source><volume>20</volume>: <fpage>11</fpage>–<lpage>25</lpage>. <ext-link xlink:href="10.1007/s11557-020-01651-y" ext-link-type="doi" xlink:type="simple">https://doi.org/10.1007/s11557-020-01651-y</ext-link></mixed-citation></ref></ref-list></tp:taxon-treatment>
