# Supplementary material for: ﻿A phylogenetic and morphological study of the genus Dermoloma (Agaricales, Tricholomataceae) in Europe and North America exposes inefficiency of opportunistic species descriptions
Source: IMA Fungus. 2025 Jul 10;16:e157337. doi: 10.3897/imafungus.16.157337 (PMC12272084; doi:10.3897/imafungus.16.157337)
Supplement: XML Treatment for Dermoloma hygrophorus [file imafungus.16.157337-treatment19.xml]

<!DOCTYPE tp:taxon-treatment
  PUBLIC "-//TaxonX//DTD Taxonomic Treatment Publishing DTD v0 20100105//EN" "tax-treatment-NSO.dtd">
<tp:taxon-treatment xmlns:tp="http://www.plazi.org/taxpub"><tp:treatment-meta><kwd-group><label>Taxon classification</label><kwd>
                  <named-content content-type="kingdom">Animalia</named-content>
                </kwd><kwd>
                  <named-content content-type="order">Agaricales</named-content>
                </kwd><kwd>
                  <named-content content-type="family">Tricholomataceae</named-content>
                </kwd></kwd-group><mixed-citation publication-type="journal"><person-group><name><surname>Adamčíková</surname><given-names>Katarína</given-names></name><name><surname>Kiran</surname><given-names>Munazza</given-names></name><name><surname>Caboň</surname><given-names>Miroslav</given-names></name><name><surname>Matheny</surname><given-names>Brandon P.</given-names></name><name><surname>Sánchez-García</surname><given-names>Marisol</given-names></name><name><surname>Arnolds</surname><given-names>Eef</given-names></name><name><surname>Caboňová</surname><given-names>Michaela</given-names></name><name><surname>Corriol</surname><given-names>Gilles</given-names></name><name><surname>Dima</surname><given-names>Bálint</given-names></name><name><surname>Friebes</surname><given-names>Gernot</given-names></name><name><surname>Griffith</surname><given-names>Gareth W.</given-names></name><name><surname>Grootmyers</surname><given-names>Django</given-names></name><name><surname>Harries</surname><given-names>David</given-names></name><name><surname>Karich</surname><given-names>Alexander</given-names></name><name><surname>Mešić</surname><given-names>Armin</given-names></name><name><surname>Mihaljevič</surname><given-names>Martin</given-names></name><name><surname>Moreau</surname><given-names>Pierre-Arthur</given-names></name><name><surname>Pošta</surname><given-names>Ana</given-names></name><name><surname>Shapkin</surname><given-names>Vasilii</given-names></name><name><surname>Tkalčec</surname><given-names>Zdenko</given-names></name><name><surname>Vizzini</surname><given-names>Alfredo</given-names></name><name><surname>Vondrovicová</surname><given-names>Lenka</given-names></name><name><surname>Adamčík</surname><given-names>Slavomir</given-names></name><name><surname>Jančovičová</surname><given-names>Soňa</given-names></name></person-group><article-title>﻿A phylogenetic and morphological study of the genus <italic><tp:taxon-name><tp:taxon-name-part taxon-name-part-type="genus" reg="Dermoloma">Dermoloma</tp:taxon-name-part></tp:taxon-name></italic> (<italic><tp:taxon-name><tp:taxon-name-part taxon-name-part-type="order">Agaricales</tp:taxon-name-part></tp:taxon-name></italic>, <italic><tp:taxon-name><tp:taxon-name-part taxon-name-part-type="family">Tricholomataceae</tp:taxon-name-part></tp:taxon-name></italic>) in Europe and North America exposes inefficiency of opportunistic species descriptions</article-title><source>IMA Fungus</source><day>10</day><month>07</month><year>2025</year><volume>16</volume><pub-id pub-id-type="doi">10.3897/imafungus.16.157337</pub-id></mixed-citation></tp:treatment-meta><tp:nomenclature><label>﻿</label><tp:taxon-name>
                <object-id xmlns:xlink="http://www.w3.org/1999/xlink" content-type="arpha" xlink:type="simple">4BD1056C-F2E4-5B62-8819-315373961716</object-id>
                <tp:taxon-name-part taxon-name-part-type="genus" reg="Dermoloma">Dermoloma</tp:taxon-name-part>
                <tp:taxon-name-part taxon-name-part-type="species" reg="hygrophorus">hygrophorus</tp:taxon-name-part>
                <object-id xmlns:xlink="http://www.w3.org/1999/xlink" content-type="mycobank" xlink:type="simple">312909</object-id>
              </tp:taxon-name><tp:taxon-authority>Joss., Bull. mens. Soc. Linn. Lyon 39(1): 6. 1970.</tp:taxon-authority><xref ref-type="fig" rid="F31">Figs 31c</xref><xref ref-type="fig" rid="F33">, 33</xref></tp:nomenclature><tp:treatment-sec sec-type="Holotype" id="SECID0EOFAM"><title>Holotype.</title><p>France • Ain, Quincieu, 5 Aug 1953, G. Lacombe and M. Josserand (G00127362).</p></tp:treatment-sec><tp:treatment-sec sec-type="description" id="SECID0ETFAM"><title>Distinguishing characters.</title><p>European species; basidiomata large and robust, pale grayish, cream or almost white colors at all parts; pilei 25–45 mm in diameter; stipes 5–10 mm wide; lamellae up to 30 near the stipe attachment; spores amyloid.</p><p><bold><italic>Pileus</italic></bold> 25–45 mm; convex to plane, sometimes indistinctly umbonate, sometimes asymmetrical; margin straight, sometimes lobate, not striate; surface matt, fairly smooth to rugulose-subsquamulose, slightly hygrophanous; colors start to fade from center, pale grayish cream, becoming white when drying. <bold><italic>Stipe</italic></bold> 30–40 × 5–10 mm; fusiform or cylindrical, usually narrowed towards the base, flexuous; surface glabrous to finely longitudinally striate, sometimes weakly pruinose or squamulose; color marbled with white and pale gray. <bold><italic>Lamellae</italic></bold> L = 16–30, l = (0–)1–3(–7), occasionally forked to strongly interveined-anastomosed; 4–8 mm wide; adnate-emarginate; color white to very pale grayish; edges entire or slightly irregular. <bold><italic>Context</italic></bold> up to 3.5 mm wide at mid-radius, 8 mm wide at center; fragile; odor strongly farinaceous.</p><fig id="F33" position="float" orientation="portrait"><object-id xmlns:xlink="http://www.w3.org/1999/xlink" content-type="doi" xlink:type="simple">10.3897/imafungus.16.157337.figure33</object-id><object-id xmlns:xlink="http://www.w3.org/1999/xlink" content-type="arpha" xlink:type="simple">E6799EE2-974F-5299-AC4F-39163F5DC910</object-id><label>Figure 33.</label><caption><p><italic><tp:taxon-name><tp:taxon-name-part taxon-name-part-type="genus" reg="Dermoloma">Dermoloma</tp:taxon-name-part><tp:taxon-name-part taxon-name-part-type="species" reg="hygrophorus">hygrophorus</tp:taxon-name-part></tp:taxon-name></italic> (G00127362, holotype), microscopic elements. <bold>a</bold> Spores; <bold>b</bold> caulocystidia; <bold>c</bold> basidia and basidioles; <bold>d</bold> pileipellis elements near the pileus margin; <bold>e</bold> pileipellis elements near the pileus center. Scale bar: 5 µm for spores and 10 µm for other elements.</p></caption><graphic xmlns:xlink="http://www.w3.org/1999/xlink" xlink:href="imafungus-16-e157337-g033.jpg" position="float" orientation="portrait" xlink:type="simple" id="oo_1370807.jpg"><uri content-type="original_file" xlink:type="simple">https://binary.pensoft.net/fig/1370807</uri></graphic></fig><p><bold><italic>Spores</italic></bold> (4.8–)5.2–5.7–6.2(–7.1) × (3.6–)3.9–4.2–4.6(–5) μm; broadly ellipsoid to ellipsoid, Q = (1.08–)1.27–1.34–1.41(–1.53); walls amyloid; hilar appendage ca. 0.5–1 μm long. <bold><italic>Basidia</italic></bold> (20–)23–26.4–29(–32) × (4.5–)5.8–6.5–7.2(–8) μm; clavate; with 4 sterigmata. <bold><italic>Basidioles</italic></bold> first cylindrical, then clavate, ca. 3–6 μm wide. <bold><italic>Marginal cells</italic></bold> not observed. <bold><italic>Pileipellis</italic></bold> ca. 30–40 μm deep; suprapellis mainly of one or two layers of inflated, irregularly arranged cells; subpellis not well-differentiated, of densely packed, mainly horizontally oriented, intricate, 2.5–12 μm wide hyphae, sharply delimited from underlying hyphae of trama; hyphal terminations with brownish yellow parietal pigments, usually thin-walled. Terminal cells near pileus margin (17–)25–35.7–45.5(–67) × (4.5–)8.5–14.7–21(–30) μm; clavate obpyriform or fusiform, rarely cylindrical, usually irregularly lobate, often with lateral projections, often flexuous; subterminal cells usually narrower and subcylindrical, rarely clavate or fusiform, flexuous, often branched with lateral projections or lobate. Terminal cells near pileus center (13–)23–32.7–42.5(–62) × (6–)9.5–14.7–19.5(–28) μm; mainly clavate, often ellipsoid, obpyriform or fusiform, rarely sphaeropedunculate, less frequently lobate or flexuous, occasionally with lateral projections or nodules; subterminal cells ventricose or subcylindrical, often with lateral swellings or lobate. <bold><italic>Caulocystidia</italic></bold> (23–)32.5–45.1–58(–71) × (5.5–)6–8.3–10.5(–15) μm; clavate, sometimes sphaeropedunculate or obpyriform, apically obtuse, usually flexuous or twisted, repent with ascending tips or erect, often irregularly oriented, individual or in small to large fascicules; thin-walled, sometimes with thickened walls up to 0.5 with μm. <bold><italic>Clamp connections</italic></bold> present.</p></tp:treatment-sec><tp:treatment-sec sec-type="distribution" id="SECID0ECLAM"><title>Distribution and ecology.</title><p>Known from two localities in France; in grasslands, probably preferring calcareous soil.</p></tp:treatment-sec><tp:treatment-sec sec-type="material" id="SECID0EHLAM"><title>Additional material studied.</title><p>France • Ain, Quincieu, W of Grenoble, plain pasture with only a few <italic><tp:taxon-name><tp:taxon-name-part taxon-name-part-type="genus" reg="Crataegus">Crataegus</tp:taxon-name-part><tp:taxon-name-part taxon-name-part-type="species" reg="oxyacantha">oxyacantha</tp:taxon-name-part></tp:taxon-name></italic>, G. Lacombe and M. Josserand, 14 Aug 1956 (G00260855); • ibid., 22 Aug 1956 (G00260854); • Dordogne, Thénon, coord. <named-content xmlns:xlink="http://www.w3.org/1999/xlink" content-type="dwc:verbatimCoordinates" xlink:type="simple"><named-content content-type="geo-json" specific-use="{&#34;type&#34;:&#34;Point&#34;,&#34;coordinates&#34;:[1.065833,45.136944]}" id="NCID0EEMAM" xlink:type="simple">45°08'13"N, 01°03'57"E</named-content></named-content>, grassland on calcareous soil (<italic>Mesobromion</italic>), 25 Oct 2001, G. Corriol <italic>GC01102501</italic> (BBF).</p></tp:treatment-sec><tp:treatment-sec sec-type="notes" id="SECID0ESMAM"><title>Notes.</title><p><italic><tp:taxon-name><tp:taxon-name-part taxon-name-part-type="genus" reg="Dermoloma">Dermoloma</tp:taxon-name-part><tp:taxon-name-part taxon-name-part-type="species" reg="hygrophorus">hygrophorus</tp:taxon-name-part></tp:taxon-name></italic> is a member of <tp:taxon-name><tp:taxon-name-part taxon-name-part-type="genus" reg="Dermoloma">D.</tp:taxon-name-part><tp:taxon-name-part taxon-name-part-type="infraspecific-rank">subgenus</tp:taxon-name-part><tp:taxon-name-part taxon-name-part-type="subgenus" reg="Amylospora">Amylospora</tp:taxon-name-part></tp:taxon-name>, section <tp:taxon-name><tp:taxon-name-part taxon-name-part-type="genus" reg="Dermoloma"/><tp:taxon-name-part taxon-name-part-type="section" reg="Atrobrunnea">Atrobrunnea</tp:taxon-name-part></tp:taxon-name>. It is among the most easily distinguishable species of the genus because of its large, fleshy and pale-colored basidiomata. The phylogenetically most closely related species is <italic><tp:taxon-name><tp:taxon-name-part taxon-name-part-type="genus" reg="Dermoloma">D.</tp:taxon-name-part><tp:taxon-name-part taxon-name-part-type="species" reg="parvisporum">parvisporum</tp:taxon-name-part></tp:taxon-name></italic> (Fig. <xref ref-type="fig" rid="F2">2</xref>), which is characterized by the small mycenoid and dark colored basidiomata (see below). The morphologically most similar species is <italic><tp:taxon-name><tp:taxon-name-part taxon-name-part-type="genus" reg="Neodermoloma">Neodermoloma</tp:taxon-name-part><tp:taxon-name-part taxon-name-part-type="species" reg="campestre">campestre</tp:taxon-name-part></tp:taxon-name></italic>, but this is a North American species with more crowded lamellae and different elements in the pileipellis. The type sequence of <italic><tp:taxon-name><tp:taxon-name-part taxon-name-part-type="genus" reg="Dermoloma">D.</tp:taxon-name-part><tp:taxon-name-part taxon-name-part-type="species" reg="hygrophorus">hygrophorus</tp:taxon-name-part></tp:taxon-name></italic> was used by <xref ref-type="bibr" rid="B82">Sánchez-García et al. (2021)</xref> as the only sample of the species included in their phylogeny. The sequence is only partial and of poor quality which resulted in an unresolved position of the species within <tp:taxon-name><tp:taxon-name-part taxon-name-part-type="genus" reg="Dermoloma">D.</tp:taxon-name-part><tp:taxon-name-part taxon-name-part-type="infraspecific-rank">section</tp:taxon-name-part><tp:taxon-name-part taxon-name-part-type="section" reg="Atrobrunnea">Atrobrunnea</tp:taxon-name-part></tp:taxon-name>. Recent collections, included in our study, allowed more precise placement of the species that is supported as sister to <italic><tp:taxon-name><tp:taxon-name-part taxon-name-part-type="genus" reg="Dermoloma">D.</tp:taxon-name-part><tp:taxon-name-part taxon-name-part-type="species" reg="parvisporum">parvisporum</tp:taxon-name-part></tp:taxon-name></italic>.</p></tp:treatment-sec><tp:treatment-sec><!--Section generated to contain objects referenced in tp:taxon-treatment.--><fig id="F31" position="float" orientation="portrait"><object-id xmlns:xlink="http://www.w3.org/1999/xlink" content-type="doi" xlink:type="simple">10.3897/imafungus.16.157337.figure31</object-id><object-id xmlns:xlink="http://www.w3.org/1999/xlink" content-type="arpha" xlink:type="simple">EBF64D39-C220-5699-AD35-106A9B4E40F9</object-id><label>Figure 31.</label><caption><p>Basidiomata of <italic><tp:taxon-name><tp:taxon-name-part taxon-name-part-type="genus" reg="Dermoloma">Dermoloma</tp:taxon-name-part></tp:taxon-name></italic> in field appearance. <bold>a</bold><italic><tp:taxon-name><tp:taxon-name-part taxon-name-part-type="genus" reg="Dermoloma">Dermoloma</tp:taxon-name-part><tp:taxon-name-part taxon-name-part-type="species" reg="huartii">huartii</tp:taxon-name-part></tp:taxon-name></italic> [LIP (<italic>PAM14110907</italic>), holotype], photo D. Huart; <bold>b</bold><italic><tp:taxon-name><tp:taxon-name-part taxon-name-part-type="genus" reg="Dermoloma">Dermoloma</tp:taxon-name-part><tp:taxon-name-part taxon-name-part-type="species" reg="huartii">huartii</tp:taxon-name-part></tp:taxon-name></italic> [LIP (<italic>PAM14110909</italic>)], photo D. Huart; <bold>c</bold><italic><tp:taxon-name><tp:taxon-name-part taxon-name-part-type="genus" reg="Dermoloma">Dermoloma</tp:taxon-name-part><tp:taxon-name-part taxon-name-part-type="species" reg="hygrophorus">hygrophorus</tp:taxon-name-part></tp:taxon-name></italic> [BBF (<italic>GC01102501</italic>)], photo G. Corriol; <bold>d</bold><italic><tp:taxon-name><tp:taxon-name-part taxon-name-part-type="genus" reg="Dermoloma">Dermoloma</tp:taxon-name-part><tp:taxon-name-part taxon-name-part-type="species" reg="intermedium">intermedium</tp:taxon-name-part></tp:taxon-name></italic> (<abbrev xmlns:xlink="http://www.w3.org/1999/xlink" xlink:title="Slovak Academy of Sciences" id="ABBRID0EECDI" xlink:type="simple">SAV</abbrev> F-4270), photo S. Jančovičová; <bold>e</bold><italic><tp:taxon-name><tp:taxon-name-part taxon-name-part-type="genus" reg="Dermoloma">Dermoloma</tp:taxon-name-part><tp:taxon-name-part taxon-name-part-type="species" reg="intermedium">intermedium</tp:taxon-name-part></tp:taxon-name></italic> (<abbrev xmlns:xlink="http://www.w3.org/1999/xlink" xlink:title="Slovak Academy of Sciences" id="ABBRID0EVCDI" xlink:type="simple">SAV</abbrev> F-22209), photo S. Jančovičová; <bold>f</bold><italic><tp:taxon-name><tp:taxon-name-part taxon-name-part-type="genus" reg="Dermoloma">Dermoloma</tp:taxon-name-part><tp:taxon-name-part taxon-name-part-type="species" reg="intermedium">intermedium</tp:taxon-name-part></tp:taxon-name></italic> [LIP (<italic>PAM14110905</italic>)], epitype, photo P.-A. Moreau. Scale bar: 10 mm.</p></caption><graphic xmlns:xlink="http://www.w3.org/1999/xlink" xlink:href="imafungus-16-e157337-g031.jpg" position="float" orientation="portrait" xlink:type="simple" id="oo_1370786.jpg"><uri content-type="original_file" xlink:type="simple">https://binary.pensoft.net/fig/1370786</uri></graphic></fig><fig id="F2" position="float" orientation="portrait"><object-id xmlns:xlink="http://www.w3.org/1999/xlink" content-type="doi" xlink:type="simple">10.3897/imafungus.16.157337.figure2</object-id><object-id xmlns:xlink="http://www.w3.org/1999/xlink" content-type="arpha" xlink:type="simple">BD88E9F3-8F66-5F5B-8D8D-B491121E92C5</object-id><label>Figure 2.</label><caption><p>Phylogram generated by ML analysis based on combined sequence data of <abbrev xmlns:xlink="http://www.w3.org/1999/xlink" xlink:title="internal transcribed spacer regions of nuclear ribosomal DNA" id="ABBRID0EDNAG" xlink:type="simple">ITS</abbrev>, <abbrev xmlns:xlink="http://www.w3.org/1999/xlink" xlink:title="nuclear ribosomal large subunit" id="ABBRID0EHNAG" xlink:type="simple">LSU</abbrev>, <italic><abbrev xmlns:xlink="http://www.w3.org/1999/xlink" xlink:title="first largest subunit of RNA polymerase II" id="ABBRID0EMNAG" xlink:type="simple">rpb1</abbrev></italic>, <italic><abbrev xmlns:xlink="http://www.w3.org/1999/xlink" xlink:title="second largest subunit of RNA polymerase II" id="ABBRID0ERNAG" xlink:type="simple">rpb2</abbrev></italic>, <italic>mcm7</italic> and <italic>tef1a</italic> showing phylogenetic relationships within genus <italic><tp:taxon-name><tp:taxon-name-part taxon-name-part-type="genus" reg="Dermoloma">Dermoloma</tp:taxon-name-part></tp:taxon-name></italic>. ML bootstrap support values greater or equal to 50% and Bayesian posterior probabilities greater or equal to 0.90 are indicated above or below the nodes. Sequences originating from type collections are labelled in red and bold.</p></caption><graphic xmlns:xlink="http://www.w3.org/1999/xlink" xlink:href="imafungus-16-e157337-g002.jpg" position="float" orientation="portrait" xlink:type="simple" id="oo_1370776.jpg"><uri content-type="original_file" xlink:type="simple">https://binary.pensoft.net/fig/1370776</uri></graphic></fig></tp:treatment-sec><ref-list><ref id="B82"><mixed-citation xmlns:xlink="http://www.w3.org/1999/xlink" xlink:type="simple"><person-group><name name-style="western"><surname>Sánchez-García</surname><given-names>M</given-names></name><name name-style="western"><surname>Adamčíková</surname><given-names>K</given-names></name><etal/></person-group> (<year>2021</year>) <article-title>The genus <italic><tp:taxon-name><tp:taxon-name-part taxon-name-part-type="genus">Dermoloma</tp:taxon-name-part></tp:taxon-name></italic> is more diverse than expected and forms a monophyletic lineage in the <italic><tp:taxon-name><tp:taxon-name-part taxon-name-part-type="family">Tricholomataceae</tp:taxon-name-part></tp:taxon-name></italic>.</article-title><source>Mycological Progress</source><volume>20</volume>: <fpage>11</fpage>–<lpage>25</lpage>. <ext-link xlink:href="10.1007/s11557-020-01651-y" ext-link-type="doi" xlink:type="simple">https://doi.org/10.1007/s11557-020-01651-y</ext-link></mixed-citation></ref></ref-list></tp:taxon-treatment>
