# Supplementary material for: ﻿A phylogenetic and morphological study of the genus Dermoloma (Agaricales, Tricholomataceae) in Europe and North America exposes inefficiency of opportunistic species descriptions
Source: IMA Fungus. 2025 Jul 10;16:e157337. doi: 10.3897/imafungus.16.157337 (PMC12272084; doi:10.3897/imafungus.16.157337)
Supplement: XML Treatment for Dermoloma intermedium [file imafungus.16.157337-treatment20.xml]

<!DOCTYPE tp:taxon-treatment
  PUBLIC "-//TaxonX//DTD Taxonomic Treatment Publishing DTD v0 20100105//EN" "tax-treatment-NSO.dtd">
<tp:taxon-treatment xmlns:tp="http://www.plazi.org/taxpub"><tp:treatment-meta><kwd-group><label>Taxon classification</label><kwd>
                  <named-content content-type="kingdom">Animalia</named-content>
                </kwd><kwd>
                  <named-content content-type="order">Agaricales</named-content>
                </kwd><kwd>
                  <named-content content-type="family">Tricholomataceae</named-content>
                </kwd></kwd-group><mixed-citation publication-type="journal"><person-group><name><surname>Adamčíková</surname><given-names>Katarína</given-names></name><name><surname>Kiran</surname><given-names>Munazza</given-names></name><name><surname>Caboň</surname><given-names>Miroslav</given-names></name><name><surname>Matheny</surname><given-names>Brandon P.</given-names></name><name><surname>Sánchez-García</surname><given-names>Marisol</given-names></name><name><surname>Arnolds</surname><given-names>Eef</given-names></name><name><surname>Caboňová</surname><given-names>Michaela</given-names></name><name><surname>Corriol</surname><given-names>Gilles</given-names></name><name><surname>Dima</surname><given-names>Bálint</given-names></name><name><surname>Friebes</surname><given-names>Gernot</given-names></name><name><surname>Griffith</surname><given-names>Gareth W.</given-names></name><name><surname>Grootmyers</surname><given-names>Django</given-names></name><name><surname>Harries</surname><given-names>David</given-names></name><name><surname>Karich</surname><given-names>Alexander</given-names></name><name><surname>Mešić</surname><given-names>Armin</given-names></name><name><surname>Mihaljevič</surname><given-names>Martin</given-names></name><name><surname>Moreau</surname><given-names>Pierre-Arthur</given-names></name><name><surname>Pošta</surname><given-names>Ana</given-names></name><name><surname>Shapkin</surname><given-names>Vasilii</given-names></name><name><surname>Tkalčec</surname><given-names>Zdenko</given-names></name><name><surname>Vizzini</surname><given-names>Alfredo</given-names></name><name><surname>Vondrovicová</surname><given-names>Lenka</given-names></name><name><surname>Adamčík</surname><given-names>Slavomir</given-names></name><name><surname>Jančovičová</surname><given-names>Soňa</given-names></name></person-group><article-title>﻿A phylogenetic and morphological study of the genus <italic><tp:taxon-name><tp:taxon-name-part taxon-name-part-type="genus" reg="Dermoloma">Dermoloma</tp:taxon-name-part></tp:taxon-name></italic> (<italic><tp:taxon-name><tp:taxon-name-part taxon-name-part-type="order">Agaricales</tp:taxon-name-part></tp:taxon-name></italic>, <italic><tp:taxon-name><tp:taxon-name-part taxon-name-part-type="family">Tricholomataceae</tp:taxon-name-part></tp:taxon-name></italic>) in Europe and North America exposes inefficiency of opportunistic species descriptions</article-title><source>IMA Fungus</source><day>10</day><month>07</month><year>2025</year><volume>16</volume><pub-id pub-id-type="doi">10.3897/imafungus.16.157337</pub-id></mixed-citation></tp:treatment-meta><tp:nomenclature><label>﻿</label><tp:taxon-name>
                <object-id xmlns:xlink="http://www.w3.org/1999/xlink" content-type="arpha" xlink:type="simple">EA3234A0-C189-527B-90B2-BCAD7FB7F9CE</object-id>
                <tp:taxon-name-part taxon-name-part-type="genus" reg="Dermoloma">Dermoloma</tp:taxon-name-part>
                <tp:taxon-name-part taxon-name-part-type="species" reg="intermedium">intermedium</tp:taxon-name-part>
                <object-id xmlns:xlink="http://www.w3.org/1999/xlink" content-type="mycobank" xlink:type="simple">312910</object-id>
              </tp:taxon-name><tp:taxon-authority>Bon, Doc. Mycol. 9(35): 42. 1979.</tp:taxon-authority><xref ref-type="fig" rid="F31">Figs 31d–f</xref><xref ref-type="fig" rid="F34">, 34</xref><tp:nomenclature-citation-list><tp:nomenclature-citation><tp:taxon-name>
                    <tp:taxon-name-part taxon-name-part-type="genus" reg="Dermoloma"/>
                    <tp:taxon-name-part taxon-name-part-type="species" reg="alexandri"/>
                  </tp:taxon-name><comment><tp:taxon-name><tp:taxon-name-part taxon-name-part-type="genus" reg="Dermoloma">Dermoloma</tp:taxon-name-part><tp:taxon-name-part taxon-name-part-type="species" reg="alexandri">alexandri</tp:taxon-name-part></tp:taxon-name>
                     Consiglio in Contu, Consiglio &amp; Setti, Micol. Veg. Medit. 22(2): 84. 2008. Syn. </comment></tp:nomenclature-citation></tp:nomenclature-citation-list></tp:nomenclature><tp:treatment-sec sec-type="Holotype" id="SECID0EESAM"><title>Holotype.</title><p>France • Somme, Airaines, Warlus, deciduous forest on limestone, Cephalantero-Fagion, Oct. 1967, M. Bon <italic>71081</italic> (LIP).</p></tp:treatment-sec><tp:treatment-sec sec-type="Epitype" id="SECID0EMSAM"><title>Epitype.</title><p>(designated here MBT10022921): France, Pas-de-Calais, Neufchâtel-Hardelot, réserve naturelle du Mont-Saint-Frieux, coord. <named-content xmlns:xlink="http://www.w3.org/1999/xlink" content-type="dwc:verbatimCoordinates" xlink:type="simple"><named-content content-type="geo-json" specific-use="{&#34;type&#34;:&#34;Point&#34;,&#34;coordinates&#34;:[1.609722,50.610833]}" id="NCID0EVSAM" xlink:type="simple">50°36'39"N, 01°36'35"E</named-content></named-content>, calcareous grassland, 9 Nov 2014, D. Huart and P.-A. Moreau <italic>PAM14110905</italic> (LIP).</p></tp:treatment-sec><tp:treatment-sec sec-type="description" id="SECID0E3SAM"><title>Distinguishing characters.</title><p>European species; basidiomata usually large; pilei 20–52 mm in diameter, distinctly hygrophanous; stipes 4–10 mm wide; lamellae 32–50 near the stipe attachment, gray to brownish gray; spores inamyloid.</p><p><bold><italic>Pileus</italic></bold> (13–)20–52(–65) mm; convex, later almost plane, indistinctly umbonate, rarely obtusely conical; margin usually not striate, indistinctly translucently striate to half of the radius when wet, recurved when old, when dry radially cracking; surface smooth, sometimes radially rugulose or wrinkled near center, matt, sometimes pruinose, hygrophanous; color when young dark brown (7E4), when mature near margin sometimes with white outline, dark brown (6F3, 6F4), brown (6E4), grayish brown (5E3, 6D3, 6E3), when dry brown (6E4), grayish brown (6D3, 6E3), brownish gray (5D2, 6D2), brownish ochraceous (6C3), near center dark brown (6F3, 6F4, 6F5, 6F7, 7F3, 7F4, 7F6) to black, rarely brown (6E5), when dry brown (5E3, 5E4, 6E4) to black, sometimes grayish brown (5D3). <bold><italic>Stipe</italic></bold> (20–)26–59(–80) × (3–)4–10(–13) mm; cylindrical, narrowed towards the base, usually flexuous, especially near the base; surface finely longitudinally striate, near lamellae finely granulose or pruinose, towards the base fibrillose or flocculose, with age and especially near the base silky and shiny; color near lamellae pale gray (B1 to C1) to almost white, sometimes brownish gray (6C2, 7C2), near the base brownish gray (5C2, 5D2, 5E2, 6C2, 6D2), grayish brown (5D3, 6E3), brownish ochraceous (5C3) or sometimes ochraceous-gray (5B2). <bold><italic>Lamellae</italic></bold> L = (28–)32–50(–52), l = (0–)1–3(–7); 5–12 mm wide; adnate-emarginate and decurrent with tooth; color gray (B1, C1), brownish gray (5C2, 6C2, 6D2); edges entire or slightly irregular, rarely serrulate. <bold><italic>Context</italic></bold> when young compact, later fragile; odor farinaceous.</p><fig id="F34" position="float" orientation="portrait"><object-id xmlns:xlink="http://www.w3.org/1999/xlink" content-type="doi" xlink:type="simple">10.3897/imafungus.16.157337.figure34</object-id><object-id xmlns:xlink="http://www.w3.org/1999/xlink" content-type="arpha" xlink:type="simple">93F1A82C-F76F-5DDF-B3EE-C9535CF7A57B</object-id><label>Figure 34.</label><caption><p><italic><tp:taxon-name><tp:taxon-name-part taxon-name-part-type="genus" reg="Dermoloma">Dermoloma</tp:taxon-name-part><tp:taxon-name-part taxon-name-part-type="species" reg="intermedium">intermedium</tp:taxon-name-part></tp:taxon-name></italic> [LIP (<italic>Bon 71081</italic>), holotype], microscopic elements. <bold>a</bold> Spores; <bold>b</bold> caulocystidia; <bold>c</bold> basidia and basidioles; <bold>d</bold> marginal cells; <bold>e</bold> pileipellis elements near the pileus margin; <bold>f</bold> pileipellis elements near the pileus center. Scale bar: 5 µm for spores and 10 µm for other elements.</p></caption><graphic xmlns:xlink="http://www.w3.org/1999/xlink" xlink:href="imafungus-16-e157337-g034.jpg" position="float" orientation="portrait" xlink:type="simple" id="oo_1370808.jpg"><uri content-type="original_file" xlink:type="simple">https://binary.pensoft.net/fig/1370808</uri></graphic></fig><p><bold><italic>Spores</italic></bold> (4.8–)5.1–5.4–5.8(–6.3) × (3.4–)3.7–4–4.2(–4.8) μm; broadly ellipsoid to ellipsoid, Q = (1.15–)1.27–1.37–1.46(–1.62); walls inamyloid, sometimes thick-walled and dextrinoid; hilar appendage 0.7–1.3 μm long. <bold><italic>Basidia</italic></bold> (20–)23.5–26.7–29.7(–34) × (4.5–)6–6.4–7(–8) μm; clavate; usually with 4 sterigmata, but one collection (the type) with (1–)2–3 sterigmata. <bold><italic>Basidioles</italic></bold> first cylindrical, then clavate, ca. 3–5.5 μm wide. <bold><italic>Marginal cells</italic></bold> (5.5–)12–16.2–21(–24) × (3–)3.5–4.4–5(–5.5) μm; cylindrical or clavate, not well-differentiated from basidioles on lamellae sides but usually smaller. <bold><italic>Pileipellis</italic></bold> 60–70 μm deep; suprapellis of mainly one, occasionally two layers of inflated cells, gradually passing to 23–26 μm deep subpellis of densely packed, irregularly oriented, puzzled, 4­–10(–15) μm wide hyphae, not sharply delimited from horizontally oriented hyphae in trama; hyphal terminations with dark brown parietal pigments, thin-walled or occasionally thickened up to 1 μm and with dark incrusted pigments especially near septa of terminal cells. Terminal cells near pileus margin (15–)26–35.9–46(–75) × (10–)14.5–20.7–27(–44) μm; usually obpyriform or clavate, sometimes sphaeropedunculate, ellipsoid or subglobose; subterminal cells usually narrower and unbranched, clavate or obpyriform, often with lateral swellings. Terminal cells near pileus center (18–)28.5–39–49.5(–82) × (9–)14.5–20.9–27.5(–47) μm; usually obpyriform, ellipsoid or subglobose, rarely irregularly utriform or clavate-lageniform; subterminal cells narrower or equally wide, often with lateral swellings or irregularly lobate. <bold><italic>Caulocystidia</italic></bold> (16–)29.5–39.3–49.5(–65) × (3.5–)4.5–6.1–8(–11) μm; clavate or cylindrical, usually not or only slightly flexuous, often clustered in small ascending fascicules, sometimes individual and repent; usually with slightly thickened walls up to 0.5 μm, often with crystalline or granulose yellow incrustations. <bold><italic>Clamp connections</italic></bold> usually present, but absent in the type collection.</p></tp:treatment-sec><tp:treatment-sec sec-type="distribution" id="SECID0EYYAM"><title>Distribution and ecology.</title><p>Widely distributed and rather frequent in Europe; in semi-natural grasslands, natural, dry “steppe-like” grasslands, maquis shrublands and forests on calcareous soil.</p></tp:treatment-sec><tp:treatment-sec sec-type="material" id="SECID0E4YAM"><title>Additional material studied.</title><p>Austria • Burgenland, Galgenberg, 1.1 km E of Markt Neuhodis, elev. 336 m, coord. <named-content xmlns:xlink="http://www.w3.org/1999/xlink" content-type="dwc:verbatimCoordinates" xlink:type="simple"><named-content content-type="geo-json" specific-use="{&#34;type&#34;:&#34;Point&#34;,&#34;coordinates&#34;:[16.410556,47.300278]}" id="NCID0EGZAM" xlink:type="simple">47°18'01"N, 16°24'38"E</named-content></named-content>, 30 Nov 2019, G. Friebes <italic>GF20190143</italic> (<abbrev xmlns:xlink="http://www.w3.org/1999/xlink" xlink:title="Slovak Academy of Sciences" id="ABBRID0ENZAM" xlink:type="simple">SAV</abbrev> F-23425); • Burgenland, Siegendorfer Puszta, Siegendorf, elev. 172 m, coord. <named-content xmlns:xlink="http://www.w3.org/1999/xlink" content-type="dwc:verbatimCoordinates" xlink:type="simple"><named-content content-type="geo-json" specific-use="{&#34;type&#34;:&#34;Point&#34;,&#34;coordinates&#34;:[16.581389,47.777778]}" id="NCID0EUZAM" xlink:type="simple">47°46'40"N, 16°34'53"E</named-content></named-content>, 29 Oct 2017, G. Friebes <italic>GF20170122</italic> (<abbrev xmlns:xlink="http://www.w3.org/1999/xlink" xlink:title="Slovak Academy of Sciences" id="ABBRID0E2ZAM" xlink:type="simple">SAV</abbrev> F-23424); • Steiermark, Pöllau, elev. 722 m, coord. <named-content xmlns:xlink="http://www.w3.org/1999/xlink" content-type="dwc:verbatimCoordinates" xlink:type="simple"><named-content content-type="geo-json" specific-use="{&#34;type&#34;:&#34;Point&#34;,&#34;coordinates&#34;:[15.371667,47.232222]}" id="NCID0EC1AM" xlink:type="simple">47°13'56"N, 15°22'18"E</named-content></named-content>, 26 Oct 2014, G. Friebes <italic>GF20140133A</italic> (<abbrev xmlns:xlink="http://www.w3.org/1999/xlink" xlink:title="Slovak Academy of Sciences" id="ABBRID0EJ1AM" xlink:type="simple">SAV</abbrev> F-23428). Croatia • Mljet island, Mljet National Park, 1.1 km E/E-SE of Goveđari village, coord. <named-content xmlns:xlink="http://www.w3.org/1999/xlink" content-type="dwc:verbatimCoordinates" xlink:type="simple"><named-content content-type="geo-json" specific-use="{&#34;type&#34;:&#34;Point&#34;,&#34;coordinates&#34;:[17.375833,42.781667]}" id="NCID0EQ1AM" xlink:type="simple">42°46'54"N, 17°22'33"E</named-content></named-content>, rocky footpath with maquis of <italic><tp:taxon-name><tp:taxon-name-part taxon-name-part-type="genus" reg="Arbutus">Arbutus</tp:taxon-name-part><tp:taxon-name-part taxon-name-part-type="species" reg="unedo">unedo</tp:taxon-name-part></tp:taxon-name></italic>, <italic><tp:taxon-name><tp:taxon-name-part taxon-name-part-type="genus" reg="Erica">Erica</tp:taxon-name-part><tp:taxon-name-part taxon-name-part-type="species" reg="arborea">arborea</tp:taxon-name-part></tp:taxon-name></italic>, <italic><tp:taxon-name><tp:taxon-name-part taxon-name-part-type="genus" reg="Phillyrea">Phillyrea</tp:taxon-name-part><tp:taxon-name-part taxon-name-part-type="species" reg="latifolia">latifolia</tp:taxon-name-part></tp:taxon-name></italic>, <italic><tp:taxon-name><tp:taxon-name-part taxon-name-part-type="genus" reg="Pinus">Pinus</tp:taxon-name-part><tp:taxon-name-part taxon-name-part-type="species" reg="halepensis">halepensis</tp:taxon-name-part></tp:taxon-name></italic> and <italic><tp:taxon-name><tp:taxon-name-part taxon-name-part-type="genus" reg="Quercus">Quercus</tp:taxon-name-part><tp:taxon-name-part taxon-name-part-type="species" reg="ilex">ilex</tp:taxon-name-part></tp:taxon-name></italic>, 13 Nov 2010, A. Mešić (CNF 1/6124); • Mljet island, 250 m NW/W-NW of Prožurska luka village, coord. <named-content xmlns:xlink="http://www.w3.org/1999/xlink" content-type="dwc:verbatimCoordinates" xlink:type="simple"><named-content content-type="geo-json" specific-use="{&#34;type&#34;:&#34;Point&#34;,&#34;coordinates&#34;:[17.645556,42.730833]}" id="NCID0EY3AM" xlink:type="simple">42°43'51"N, 17°38'44"E</named-content></named-content>, among mosses, hiking trail along maquis of <italic><tp:taxon-name><tp:taxon-name-part taxon-name-part-type="genus" reg="Arbutus">Arbutus</tp:taxon-name-part><tp:taxon-name-part taxon-name-part-type="species" reg="unedo">unedo</tp:taxon-name-part></tp:taxon-name></italic>, <italic><tp:taxon-name><tp:taxon-name-part taxon-name-part-type="genus" reg="Myrtus">Myrtus</tp:taxon-name-part><tp:taxon-name-part taxon-name-part-type="species" reg="communis">communis</tp:taxon-name-part></tp:taxon-name></italic>, <italic><tp:taxon-name><tp:taxon-name-part taxon-name-part-type="genus" reg="Pinus">Pinus</tp:taxon-name-part><tp:taxon-name-part taxon-name-part-type="species" reg="halepensis">halepensis</tp:taxon-name-part></tp:taxon-name></italic> and <italic><tp:taxon-name><tp:taxon-name-part taxon-name-part-type="genus" reg="Pistacia">Pistacia</tp:taxon-name-part><tp:taxon-name-part taxon-name-part-type="species" reg="lentiscus">lentiscus</tp:taxon-name-part></tp:taxon-name></italic>, 9 Nov 2009, Z. Tkalčec (CNF 1/5693); • Mljet island, 500 m NW of Prožurska luka village, coord. <named-content xmlns:xlink="http://www.w3.org/1999/xlink" content-type="dwc:verbatimCoordinates" xlink:type="simple"><named-content content-type="geo-json" specific-use="{&#34;type&#34;:&#34;Point&#34;,&#34;coordinates&#34;:[17.644444,42.732500]}" id="NCID0EM5AM" xlink:type="simple">42°43'57"N, 17°38'40"E</named-content></named-content>, maquis of <italic><tp:taxon-name><tp:taxon-name-part taxon-name-part-type="genus" reg="Arbutus">Arbutus</tp:taxon-name-part><tp:taxon-name-part taxon-name-part-type="species" reg="unedo">unedo</tp:taxon-name-part></tp:taxon-name></italic>, <italic><tp:taxon-name><tp:taxon-name-part taxon-name-part-type="genus" reg="Myrtus">Myrtus</tp:taxon-name-part><tp:taxon-name-part taxon-name-part-type="species" reg="communis">communis</tp:taxon-name-part></tp:taxon-name></italic>, <italic><tp:taxon-name><tp:taxon-name-part taxon-name-part-type="genus" reg="Pinus">Pinus</tp:taxon-name-part><tp:taxon-name-part taxon-name-part-type="species" reg="halepensis">halepensis</tp:taxon-name-part></tp:taxon-name></italic> and <italic><tp:taxon-name><tp:taxon-name-part taxon-name-part-type="genus" reg="Pistacia">Pistacia</tp:taxon-name-part><tp:taxon-name-part taxon-name-part-type="species" reg="lentiscus">lentiscus</tp:taxon-name-part></tp:taxon-name></italic>, 9 Nov 2009, A. Mešić (CNF 1/5713); • near Krasno village, Velebit Mt., coord. <named-content xmlns:xlink="http://www.w3.org/1999/xlink" content-type="dwc:verbatimCoordinates" xlink:type="simple"><named-content content-type="geo-json" specific-use="{&#34;type&#34;:&#34;Point&#34;,&#34;coordinates&#34;:[15.033611,44.821389]}" id="NCID0EAABM" xlink:type="simple">44°49'17"N, 15°02'01"E</named-content></named-content>, pasture with young trees of <italic><tp:taxon-name><tp:taxon-name-part taxon-name-part-type="genus" reg="Picea">Picea</tp:taxon-name-part><tp:taxon-name-part taxon-name-part-type="species" reg="abies">abies</tp:taxon-name-part></tp:taxon-name></italic> and <italic><tp:taxon-name><tp:taxon-name-part taxon-name-part-type="genus" reg="Abies">Abies</tp:taxon-name-part><tp:taxon-name-part taxon-name-part-type="species" reg="alba">alba</tp:taxon-name-part></tp:taxon-name></italic>, on the border of <italic><tp:taxon-name><tp:taxon-name-part taxon-name-part-type="genus" reg="Fagus">Fagus</tp:taxon-name-part><tp:taxon-name-part taxon-name-part-type="species" reg="sylvatica">sylvatica</tp:taxon-name-part></tp:taxon-name></italic>, <italic><tp:taxon-name><tp:taxon-name-part taxon-name-part-type="genus" reg="Picea">Picea</tp:taxon-name-part><tp:taxon-name-part taxon-name-part-type="species" reg="abies">abies</tp:taxon-name-part></tp:taxon-name></italic> and <italic><tp:taxon-name><tp:taxon-name-part taxon-name-part-type="genus" reg="Abies">Abies</tp:taxon-name-part><tp:taxon-name-part taxon-name-part-type="species" reg="alba">alba</tp:taxon-name-part></tp:taxon-name></italic> forest, 30 Sep 2006, Z. Tkalčec (CNF 1/4218); • Zagreb, Črnomerec, coord. <named-content xmlns:xlink="http://www.w3.org/1999/xlink" content-type="dwc:verbatimCoordinates" xlink:type="simple"><named-content content-type="geo-json" specific-use="{&#34;type&#34;:&#34;Point&#34;,&#34;coordinates&#34;:[15.948500,42.833031]}" id="NCID0EICBM" xlink:type="simple">42°49'58.91"N, 15°56'54.6"E</named-content></named-content>, grassland, mowed twice a year, 13 Oct 2010, Z. Tkalčec (CNF 1/6496). Estonia • Saarnaki island near Hiiumaa island, 13 km SEE of Käina, elev. 5–10 m, coord. <named-content xmlns:xlink="http://www.w3.org/1999/xlink" content-type="dwc:verbatimCoordinates" xlink:type="simple"><named-content content-type="geo-json" specific-use="{&#34;type&#34;:&#34;Point&#34;,&#34;coordinates&#34;:[23.001092,58.802139]}" id="NCID0EQCBM" xlink:type="simple">58°48'7.7"N, 23°00'3.93"E</named-content></named-content>, soil among mosses and low scattered grass, associated with <italic><tp:taxon-name><tp:taxon-name-part taxon-name-part-type="genus" reg="Juniperus">Juniperus</tp:taxon-name-part></tp:taxon-name></italic> sp., 23 Sep 2008, S. Adamčík (<abbrev xmlns:xlink="http://www.w3.org/1999/xlink" xlink:title="Slovak Academy of Sciences" id="ABBRID0EFDBM" xlink:type="simple">SAV</abbrev> F-4147). Finland • Åland, Finström, Bergö, Husö Biological Station, coord. <named-content xmlns:xlink="http://www.w3.org/1999/xlink" content-type="dwc:verbatimCoordinates" xlink:type="simple"><named-content content-type="geo-json" specific-use="{&#34;type&#34;:&#34;Point&#34;,&#34;coordinates&#34;:[19.843000,60.276000]}" id="NCID0EMDBM" xlink:type="simple">60°16'33.6"N, 19°50'34.8"E</named-content></named-content>, pasture, 19 Sep 1989, J. Vauras <italic>FISAP654-13</italic> (H6034917). France • Hautes-Pyrénées, Bagnères-de-Bigorre, Bizourtère, coord. <named-content xmlns:xlink="http://www.w3.org/1999/xlink" content-type="dwc:verbatimCoordinates" xlink:type="simple"><named-content content-type="geo-json" specific-use="{&#34;type&#34;:&#34;Point&#34;,&#34;coordinates&#34;:[0.088611,42.955278]}" id="NCID0EWDBM" xlink:type="simple">42°57'19"N, 00°05'19"E</named-content></named-content>, acidophilous mountain grassland (<italic>Nardion</italic>), 8 Oct 2014, C. Hannoire <italic>CH14100810</italic> (BBF, as <italic><tp:taxon-name><tp:taxon-name-part taxon-name-part-type="genus" reg="Dermoloma">D.</tp:taxon-name-part><tp:taxon-name-part taxon-name-part-type="species" reg="fuscobrunneum">fuscobrunneum</tp:taxon-name-part></tp:taxon-name></italic>); • Pas-de-Calais, Neufchâtel-Hardelot, réserve naturelle du Mont-Saint-Frieux, <named-content xmlns:xlink="http://www.w3.org/1999/xlink" content-type="dwc:verbatimCoordinates" xlink:type="simple"><named-content content-type="geo-json" specific-use="{&#34;type&#34;:&#34;Point&#34;,&#34;coordinates&#34;:[1.609722,50.610833]}" id="NCID0ESEBM" xlink:type="simple">50°36'39"N, 01°36'35"E</named-content></named-content>, calcareous grassland, 10 Nov 2014, D. Huart and P.-A. Moreau <italic>PAM14111007</italic> (LIP). Germany • Baden-Württemberg, Justingen, Schachenheide, coord. <named-content xmlns:xlink="http://www.w3.org/1999/xlink" content-type="dwc:verbatimCoordinates" xlink:type="simple"><named-content content-type="geo-json" specific-use="{&#34;type&#34;:&#34;Point&#34;,&#34;coordinates&#34;:[9.673611,48.409722]}" id="NCID0E3EBM" xlink:type="simple">48°24'35"N, 09°40'25"E</named-content></named-content>, terrestrial in grassland, 2 Oct 2021, S. Adamčík (<abbrev xmlns:xlink="http://www.w3.org/1999/xlink" xlink:title="Slovak Academy of Sciences" id="ABBRID0EBFBM" xlink:type="simple">SAV</abbrev> F-20867); • ibid., 2 Oct 2021, S. Adamčík (<abbrev xmlns:xlink="http://www.w3.org/1999/xlink" xlink:title="Slovak Academy of Sciences" id="ABBRID0EFFBM" xlink:type="simple">SAV</abbrev> F-20868); • ibid., 2 Oct 2021, S. Adamčík (<abbrev xmlns:xlink="http://www.w3.org/1999/xlink" xlink:title="Slovak Academy of Sciences" id="ABBRID0EJFBM" xlink:type="simple">SAV</abbrev> F-20869); • ibid., 2 Oct 2021, S. Adamčík (<abbrev xmlns:xlink="http://www.w3.org/1999/xlink" xlink:title="Slovak Academy of Sciences" id="ABBRID0ENFBM" xlink:type="simple">SAV</abbrev> F-20870); • ibid., 2 Oct 2021, S. Adamčík (<abbrev xmlns:xlink="http://www.w3.org/1999/xlink" xlink:title="Slovak Academy of Sciences" id="ABBRID0ERFBM" xlink:type="simple">SAV</abbrev> F-20879); • ibid., 2 Oct 2021, S. Adamčík (<abbrev xmlns:xlink="http://www.w3.org/1999/xlink" xlink:title="Slovak Academy of Sciences" id="ABBRID0EVFBM" xlink:type="simple">SAV</abbrev> F-20880). Hungary • Heves, Mátra Mts., Parádfürdő, coord. <named-content xmlns:xlink="http://www.w3.org/1999/xlink" content-type="dwc:verbatimCoordinates" xlink:type="simple"><named-content content-type="geo-json" specific-use="{&#34;type&#34;:&#34;Point&#34;,&#34;coordinates&#34;:[20.054167,47.893611]}" id="NCID0E3FBM" xlink:type="simple">47°53'37"N, 20°03'15"E</named-content></named-content>, terrestrial in semi-natural grassland, 11 Nov 2022, F. Németh <italic>NF-2022-11-11-1</italic> (ELTE). Italy • Emilia-Romagna, Boscone della Mesola, Mesola (FE), under <italic><tp:taxon-name><tp:taxon-name-part taxon-name-part-type="genus" reg="Quercus">Quercus</tp:taxon-name-part><tp:taxon-name-part taxon-name-part-type="species" reg="ilex">ilex</tp:taxon-name-part></tp:taxon-name></italic>, 12 Nov 2004, G. Consiglio, M. Panchetti, R. Bolletta and C. Orlandini <italic>GC04317</italic> (AMB 12794, holotype of <italic><tp:taxon-name><tp:taxon-name-part taxon-name-part-type="genus" reg="Dermoloma">D.</tp:taxon-name-part><tp:taxon-name-part taxon-name-part-type="species" reg="alexandri">alexandri</tp:taxon-name-part></tp:taxon-name></italic>); • Lazio, Ostia (RM), Tenuta presidenziale di Castelporziano, 2 Dec 2009, G. Consiglio, G. Perdisa, L. Perrone and L. Setti <italic>GC09266</italic> (AMB 12795). The Netherlands • Noord-Holland, Duinweide tegenover Koningshof, 2 Nov 1968, E. Kits van Waveren (L3988081, as <tp:taxon-name><tp:taxon-name-part taxon-name-part-type="genus" reg="Dermoloma">D.</tp:taxon-name-part><tp:taxon-name-part taxon-name-part-type="species" reg="cuneifolium">cuneifolium</tp:taxon-name-part><tp:taxon-name-part taxon-name-part-type="infraspecific-rank">var.</tp:taxon-name-part><tp:taxon-name-part taxon-name-part-type="variety" reg="punctipes">punctipes</tp:taxon-name-part></tp:taxon-name>). Norway • Telemark, Bamble, Kjerrvikodden, coord. <named-content xmlns:xlink="http://www.w3.org/1999/xlink" content-type="dwc:verbatimCoordinates" xlink:type="simple"><named-content content-type="geo-json" specific-use="{&#34;type&#34;:&#34;Point&#34;,&#34;coordinates&#34;:[9.731944,58.999722]}" id="NCID0ERHBM" xlink:type="simple">58°59'59"N, 09°43'55"E</named-content></named-content>, in calcareous, coastal semi-natural grassland, 15 Oct 2012, T. Læssøe and A. Molia <italic>NOBAS2437-16</italic> (O-F-245550); • ibid., 16 Oct 2013, T. Læssøe and A. Molia <italic>NOBAS3361-16</italic> (O-F-22071). Romania • Vladeasa Mts., pasture 1.2 km N of Belis, elev. 1060–1085 m, coord. <named-content xmlns:xlink="http://www.w3.org/1999/xlink" content-type="dwc:verbatimCoordinates" xlink:type="simple"><named-content content-type="geo-json" specific-use="{&#34;type&#34;:&#34;Point&#34;,&#34;coordinates&#34;:[23.036111,46.696389]}" id="NCID0E4HBM" xlink:type="simple">46°41'47"N, 23°02'10"E</named-content></named-content>, terrestrial in pasture, 1 Oct 2014, S. Adamčík (<abbrev xmlns:xlink="http://www.w3.org/1999/xlink" xlink:title="Slovak Academy of Sciences" id="ABBRID0ECIBM" xlink:type="simple">SAV</abbrev> F-4303); • ibid., 5 Oct 2014, M. Caboň (<abbrev xmlns:xlink="http://www.w3.org/1999/xlink" xlink:title="Slovak Academy of Sciences" id="ABBRID0EGIBM" xlink:type="simple">SAV</abbrev> F-4270); • ibid., 6 Oct 2014, S. Adamčík, (<abbrev xmlns:xlink="http://www.w3.org/1999/xlink" xlink:title="Slovak Academy of Sciences" id="ABBRID0EKIBM" xlink:type="simple">SAV</abbrev> F-4305). Slovakia • Laborecká vrchovina Mts., pasture 1 km NW of Vyšná Jablonka, elev. 400–450 m, coord. <named-content xmlns:xlink="http://www.w3.org/1999/xlink" content-type="dwc:verbatimCoordinates" xlink:type="simple"><named-content content-type="geo-json" specific-use="{&#34;type&#34;:&#34;Point&#34;,&#34;coordinates&#34;:[22.105000,49.158611]}" id="NCID0ERIBM" xlink:type="simple">49°09'31"N, 22°06'18"E</named-content></named-content>, terrestrial, 21 Sep 2006, S. Adamčík (<abbrev xmlns:xlink="http://www.w3.org/1999/xlink" xlink:title="Slovak Academy of Sciences" id="ABBRID0EWIBM" xlink:type="simple">SAV</abbrev> F-4137). Spain • Aragon, Huesca prov., Canfranc, Río de la Canal Roya, coord. <named-content xmlns:xlink="http://www.w3.org/1999/xlink" content-type="dwc:verbatimCoordinates" xlink:type="simple"><named-content content-type="geo-json" specific-use="{&#34;type&#34;:&#34;Point&#34;,&#34;coordinates&#34;:[0.515556,42.773889]}" id="NCID0E4IBM" xlink:type="simple">42°46'26"N, 00°30'56"E</named-content></named-content>, terrestrial on pasture, under <italic><tp:taxon-name><tp:taxon-name-part taxon-name-part-type="genus" reg="Buxus">Buxus</tp:taxon-name-part></tp:taxon-name></italic> sp. and <italic><tp:taxon-name><tp:taxon-name-part taxon-name-part-type="genus" reg="Pinus">Pinus</tp:taxon-name-part><tp:taxon-name-part taxon-name-part-type="species" reg="sylvestris">sylvestris</tp:taxon-name-part></tp:taxon-name></italic>, 3 Oct 2022, S. Adamčík (<abbrev xmlns:xlink="http://www.w3.org/1999/xlink" xlink:title="Slovak Academy of Sciences" id="ABBRID0EUJBM" xlink:type="simple">SAV</abbrev> F-22198); • ibid., 3 Oct 2022, S. Adamčík (<abbrev xmlns:xlink="http://www.w3.org/1999/xlink" xlink:title="Slovak Academy of Sciences" id="ABBRID0EYJBM" xlink:type="simple">SAV</abbrev> F-22209); • ibid., 6 Oct 2022, S. Adamčík (<abbrev xmlns:xlink="http://www.w3.org/1999/xlink" xlink:title="Slovak Academy of Sciences" id="ABBRID0E3JBM" xlink:type="simple">SAV</abbrev> F-22273); • ibid., 6 Oct 2022, S. Adamčík (<abbrev xmlns:xlink="http://www.w3.org/1999/xlink" xlink:title="Slovak Academy of Sciences" id="ABBRID0EAKBM" xlink:type="simple">SAV</abbrev> F-22274); • ibid., 6 Oct 2022, M. Caboň (<abbrev xmlns:xlink="http://www.w3.org/1999/xlink" xlink:title="Slovak Academy of Sciences" id="ABBRID0EEKBM" xlink:type="simple">SAV</abbrev> F-22275). United Kingdom • Wales, Pembrokeshire Coast National Park Offices, Pembroke Dock, coord. <named-content xmlns:xlink="http://www.w3.org/1999/xlink" content-type="dwc:verbatimCoordinates" xlink:type="simple"><named-content content-type="geo-json" specific-use="{&#34;type&#34;:&#34;Point&#34;,&#34;coordinates&#34;:[4.936667,51.698611]}" id="NCID0ELKBM" xlink:type="simple">51°41'55"N, 04°56'12"E</named-content></named-content>, amenity grassland (lawn), 8 Oct 2019, D. Harries <italic>DH 19-20</italic> (<abbrev xmlns:xlink="http://www.w3.org/1999/xlink" xlink:title="Slovak Academy of Sciences" id="ABBRID0ESKBM" xlink:type="simple">SAV</abbrev> F-23433).</p></tp:treatment-sec><tp:treatment-sec sec-type="notes" id="SECID0EWKBM"><title>Notes.</title><p><italic><tp:taxon-name><tp:taxon-name-part taxon-name-part-type="genus" reg="Dermoloma">Dermoloma</tp:taxon-name-part><tp:taxon-name-part taxon-name-part-type="species" reg="intermedium">intermedium</tp:taxon-name-part></tp:taxon-name></italic> has inamyloid spores and belongs to <tp:taxon-name><tp:taxon-name-part taxon-name-part-type="genus" reg="Dermoloma">D.</tp:taxon-name-part><tp:taxon-name-part taxon-name-part-type="infraspecific-rank">subgenus</tp:taxon-name-part><tp:taxon-name-part taxon-name-part-type="subgenus" reg="Dermoloma">Dermoloma</tp:taxon-name-part></tp:taxon-name>, section <tp:taxon-name><tp:taxon-name-part taxon-name-part-type="genus" reg="Dermoloma"/><tp:taxon-name-part taxon-name-part-type="section" reg="Dermoloma">Dermoloma</tp:taxon-name-part></tp:taxon-name>, a group of closely related and morphologically similar species. Its phylogenetic position within the section is not resolved (Fig. <xref ref-type="fig" rid="F2">2</xref>), however, it is among the species with the largest basidiomata in the genus. It is a very common species that can be easily confused with another common species, <italic><tp:taxon-name><tp:taxon-name-part taxon-name-part-type="genus" reg="Dermoloma">D.</tp:taxon-name-part><tp:taxon-name-part taxon-name-part-type="species" reg="cuneifolium">cuneifolium</tp:taxon-name-part></tp:taxon-name></italic>, from which it differs by the distinctly hygrophanous pilei and slightly longer spores. Identification of <italic><tp:taxon-name><tp:taxon-name-part taxon-name-part-type="genus" reg="Dermoloma">D.</tp:taxon-name-part><tp:taxon-name-part taxon-name-part-type="species" reg="intermedium">intermedium</tp:taxon-name-part></tp:taxon-name></italic> requires careful attention and we recommend combining of the use of the heat map (Fig. <xref ref-type="fig" rid="F4">4</xref>) with other diagrams and data available in this study (see notes under <italic><tp:taxon-name><tp:taxon-name-part taxon-name-part-type="genus" reg="Dermoloma">D.</tp:taxon-name-part><tp:taxon-name-part taxon-name-part-type="species" reg="cuneifolium">cuneifolium</tp:taxon-name-part></tp:taxon-name></italic>). This species was included in the phylogenetic study by <xref ref-type="bibr" rid="B82">Sánchez-García et al. (2021)</xref> as <italic><tp:taxon-name><tp:taxon-name-part taxon-name-part-type="genus" reg="Dermoloma">D.</tp:taxon-name-part><tp:taxon-name-part taxon-name-part-type="species" reg="alexandri">alexandri</tp:taxon-name-part></tp:taxon-name></italic>. Here we assign the older name <italic><tp:taxon-name><tp:taxon-name-part taxon-name-part-type="genus" reg="Dermoloma">D.</tp:taxon-name-part><tp:taxon-name-part taxon-name-part-type="species" reg="intermedium">intermedium</tp:taxon-name-part></tp:taxon-name></italic> to it, based on the morphology of the type, because the holotype sequencing was not successful. It was originally described from France and defined as a species with large pilei (50–80 mm in diam.) and a depressed center, inamyloid spores and broadly adnate to decurrent lamellae (<xref ref-type="bibr" rid="B14">Bon 1979</xref>a). Spores from the type were on av. 5.3 × 4.1 μm in size, which fit only two species recognized in this study (Fig. <xref ref-type="fig" rid="F7">7</xref>). One of these, <italic><tp:taxon-name><tp:taxon-name-part taxon-name-part-type="genus" reg="Dermoloma">D.</tp:taxon-name-part><tp:taxon-name-part taxon-name-part-type="species" reg="atrocinereum">atrocinereum</tp:taxon-name-part></tp:taxon-name></italic>, has never been observed with a depressed pileus center. The only candidate matching the type of <italic><tp:taxon-name><tp:taxon-name-part taxon-name-part-type="genus" reg="Dermoloma">D.</tp:taxon-name-part><tp:taxon-name-part taxon-name-part-type="species" reg="intermedium">intermedium</tp:taxon-name-part></tp:taxon-name></italic> is the species previously identified as <italic><tp:taxon-name><tp:taxon-name-part taxon-name-part-type="genus" reg="Dermoloma">D.</tp:taxon-name-part><tp:taxon-name-part taxon-name-part-type="species" reg="alexandri">alexandri</tp:taxon-name-part></tp:taxon-name></italic> by a sequence from the type collection; thus, the latter name is here synonymised with <italic><tp:taxon-name><tp:taxon-name-part taxon-name-part-type="genus" reg="Dermoloma">D.</tp:taxon-name-part><tp:taxon-name-part taxon-name-part-type="species" reg="intermedium">intermedium</tp:taxon-name-part></tp:taxon-name></italic>. Our observations revealed that the pileus diameter of <italic><tp:taxon-name><tp:taxon-name-part taxon-name-part-type="genus" reg="Dermoloma">D.</tp:taxon-name-part><tp:taxon-name-part taxon-name-part-type="species" reg="intermedium">intermedium</tp:taxon-name-part></tp:taxon-name></italic> does not exceed 65 mm. However, there is no other <italic><tp:taxon-name><tp:taxon-name-part taxon-name-part-type="genus" reg="Dermoloma">Dermoloma</tp:taxon-name-part></tp:taxon-name></italic> species within the many samples that we examined that had larger pilei and we suspect that <xref ref-type="bibr" rid="B14">Bon (1979</xref>a) described his species based on a single collection with untypically large basidiomata. Together with <italic><tp:taxon-name><tp:taxon-name-part taxon-name-part-type="genus" reg="Dermoloma">D.</tp:taxon-name-part><tp:taxon-name-part taxon-name-part-type="species" reg="atrocinereum">atrocinereum</tp:taxon-name-part></tp:taxon-name></italic> and <italic><tp:taxon-name><tp:taxon-name-part taxon-name-part-type="genus" reg="Dermoloma">D.</tp:taxon-name-part><tp:taxon-name-part taxon-name-part-type="species" reg="cuneifolium">cuneifolium</tp:taxon-name-part></tp:taxon-name></italic>, <italic><tp:taxon-name><tp:taxon-name-part taxon-name-part-type="genus" reg="Dermoloma">D.</tp:taxon-name-part><tp:taxon-name-part taxon-name-part-type="species" reg="intermedium">intermedium</tp:taxon-name-part></tp:taxon-name></italic> might be the most common and widespread species of the genus in Europe.</p></tp:treatment-sec><tp:treatment-sec><!--Section generated to contain objects referenced in tp:taxon-treatment.--><fig id="F31" position="float" orientation="portrait"><object-id xmlns:xlink="http://www.w3.org/1999/xlink" content-type="doi" xlink:type="simple">10.3897/imafungus.16.157337.figure31</object-id><object-id xmlns:xlink="http://www.w3.org/1999/xlink" content-type="arpha" xlink:type="simple">EBF64D39-C220-5699-AD35-106A9B4E40F9</object-id><label>Figure 31.</label><caption><p>Basidiomata of <italic><tp:taxon-name><tp:taxon-name-part taxon-name-part-type="genus" reg="Dermoloma">Dermoloma</tp:taxon-name-part></tp:taxon-name></italic> in field appearance. <bold>a</bold><italic><tp:taxon-name><tp:taxon-name-part taxon-name-part-type="genus" reg="Dermoloma">Dermoloma</tp:taxon-name-part><tp:taxon-name-part taxon-name-part-type="species" reg="huartii">huartii</tp:taxon-name-part></tp:taxon-name></italic> [LIP (<italic>PAM14110907</italic>), holotype], photo D. Huart; <bold>b</bold><italic><tp:taxon-name><tp:taxon-name-part taxon-name-part-type="genus" reg="Dermoloma">Dermoloma</tp:taxon-name-part><tp:taxon-name-part taxon-name-part-type="species" reg="huartii">huartii</tp:taxon-name-part></tp:taxon-name></italic> [LIP (<italic>PAM14110909</italic>)], photo D. Huart; <bold>c</bold><italic><tp:taxon-name><tp:taxon-name-part taxon-name-part-type="genus" reg="Dermoloma">Dermoloma</tp:taxon-name-part><tp:taxon-name-part taxon-name-part-type="species" reg="hygrophorus">hygrophorus</tp:taxon-name-part></tp:taxon-name></italic> [BBF (<italic>GC01102501</italic>)], photo G. Corriol; <bold>d</bold><italic><tp:taxon-name><tp:taxon-name-part taxon-name-part-type="genus" reg="Dermoloma">Dermoloma</tp:taxon-name-part><tp:taxon-name-part taxon-name-part-type="species" reg="intermedium">intermedium</tp:taxon-name-part></tp:taxon-name></italic> (<abbrev xmlns:xlink="http://www.w3.org/1999/xlink" xlink:title="Slovak Academy of Sciences" id="ABBRID0EECDI" xlink:type="simple">SAV</abbrev> F-4270), photo S. Jančovičová; <bold>e</bold><italic><tp:taxon-name><tp:taxon-name-part taxon-name-part-type="genus" reg="Dermoloma">Dermoloma</tp:taxon-name-part><tp:taxon-name-part taxon-name-part-type="species" reg="intermedium">intermedium</tp:taxon-name-part></tp:taxon-name></italic> (<abbrev xmlns:xlink="http://www.w3.org/1999/xlink" xlink:title="Slovak Academy of Sciences" id="ABBRID0EVCDI" xlink:type="simple">SAV</abbrev> F-22209), photo S. Jančovičová; <bold>f</bold><italic><tp:taxon-name><tp:taxon-name-part taxon-name-part-type="genus" reg="Dermoloma">Dermoloma</tp:taxon-name-part><tp:taxon-name-part taxon-name-part-type="species" reg="intermedium">intermedium</tp:taxon-name-part></tp:taxon-name></italic> [LIP (<italic>PAM14110905</italic>)], epitype, photo P.-A. Moreau. Scale bar: 10 mm.</p></caption><graphic xmlns:xlink="http://www.w3.org/1999/xlink" xlink:href="imafungus-16-e157337-g031.jpg" position="float" orientation="portrait" xlink:type="simple" id="oo_1370786.jpg"><uri content-type="original_file" xlink:type="simple">https://binary.pensoft.net/fig/1370786</uri></graphic></fig><fig id="F2" position="float" orientation="portrait"><object-id xmlns:xlink="http://www.w3.org/1999/xlink" content-type="doi" xlink:type="simple">10.3897/imafungus.16.157337.figure2</object-id><object-id xmlns:xlink="http://www.w3.org/1999/xlink" content-type="arpha" xlink:type="simple">BD88E9F3-8F66-5F5B-8D8D-B491121E92C5</object-id><label>Figure 2.</label><caption><p>Phylogram generated by ML analysis based on combined sequence data of <abbrev xmlns:xlink="http://www.w3.org/1999/xlink" xlink:title="internal transcribed spacer regions of nuclear ribosomal DNA" id="ABBRID0EDNAG" xlink:type="simple">ITS</abbrev>, <abbrev xmlns:xlink="http://www.w3.org/1999/xlink" xlink:title="nuclear ribosomal large subunit" id="ABBRID0EHNAG" xlink:type="simple">LSU</abbrev>, <italic><abbrev xmlns:xlink="http://www.w3.org/1999/xlink" xlink:title="first largest subunit of RNA polymerase II" id="ABBRID0EMNAG" xlink:type="simple">rpb1</abbrev></italic>, <italic><abbrev xmlns:xlink="http://www.w3.org/1999/xlink" xlink:title="second largest subunit of RNA polymerase II" id="ABBRID0ERNAG" xlink:type="simple">rpb2</abbrev></italic>, <italic>mcm7</italic> and <italic>tef1a</italic> showing phylogenetic relationships within genus <italic><tp:taxon-name><tp:taxon-name-part taxon-name-part-type="genus" reg="Dermoloma">Dermoloma</tp:taxon-name-part></tp:taxon-name></italic>. ML bootstrap support values greater or equal to 50% and Bayesian posterior probabilities greater or equal to 0.90 are indicated above or below the nodes. Sequences originating from type collections are labelled in red and bold.</p></caption><graphic xmlns:xlink="http://www.w3.org/1999/xlink" xlink:href="imafungus-16-e157337-g002.jpg" position="float" orientation="portrait" xlink:type="simple" id="oo_1370776.jpg"><uri content-type="original_file" xlink:type="simple">https://binary.pensoft.net/fig/1370776</uri></graphic></fig><fig id="F4" position="float" orientation="portrait"><object-id xmlns:xlink="http://www.w3.org/1999/xlink" content-type="doi" xlink:type="simple">10.3897/imafungus.16.157337.figure4</object-id><object-id xmlns:xlink="http://www.w3.org/1999/xlink" content-type="arpha" xlink:type="simple">297272EF-B00A-5242-8D85-56B0A9944057</object-id><label>Figure 4.</label><caption><p>Heatmap showing clustering based on important morphological differences in <tp:taxon-name><tp:taxon-name-part taxon-name-part-type="genus" reg="Dermoloma">Dermoloma</tp:taxon-name-part> (<tp:taxon-name-part taxon-name-part-type="subgenus" reg="Dermoloma">D.</tp:taxon-name-part>)</tp:taxon-name> and <tp:taxon-name><tp:taxon-name-part taxon-name-part-type="genus" reg="Neodermoloma">Neodermoloma</tp:taxon-name-part> (<tp:taxon-name-part taxon-name-part-type="subgenus" reg="Neodermoloma">N.</tp:taxon-name-part>)</tp:taxon-name>. Characters are classified into three categories. <bold>Pdia</bold> – pileus diameter: 1 = up to 12 mm, 2 = 13–25 mm, 3 = more than 25 mm; <bold>Pstr</bold> – striation near pileus margin: 1 = none, 2 = indistinct, 3 = distinct; <bold>Phyg</bold> – pileus hygrophaneity: 1 = none, 2 = indistinct, 3 = distinct; <bold>Sthi</bold> – stipe thickness: 1 = up to 2 mm, 2 = 2–5 mm, 3 = more than 5 mm; <bold>Lnum</bold> – number of lamellae near stipe: 1 = up to 20, 2 = 21–30, 3 = more than 30; <bold>Lcol</bold> – lamellae color: 1 = white to ochraceous-gray, 2 = brownish gray to brownish ochraceous, 3 = brown to dark gray-brown; <bold>SPam</bold> – spore amyloidity: 1 = inamyloid, 3 = amyloid; <bold>SPle</bold> – spore length: 1 = up to 5.5 µm, 2 = 5.6–6.5 µm, 3 = more than 6.5 µm; <bold>SPwi</bold> – spore width: 1 = up to 3.6 µm, 2 = 3.7–4.2 µm, 3 = more than 4.2 µm; <bold>SPQ</bold> – spore length/width ratio: 1 = less than 1.4, 2 = 1.4–1.6, 3 = more than 1.6; <bold>Blen</bold> – basidia length: 1 = up to 25 µm, 2 = 26–28 µm, 3 = more than 28 µm; <bold>Bwid</bold> – basidia width: 1 = less than 6 µm, 2 = 6–6.5 µm, 3 = more than 6.5 µm; <bold>MCsh</bold> – shape of marginal cells: 1 = cylindrical or clavate and apically obtuse, 2 = lageniform and apically constricted or attenuated, 3 = lobate and diverticulate or branched; <bold>Cwid</bold> – caulocystidia width: 1 = less than 5.5 µm, 2 = 5.5–8 µm, 3 = more than 8 µm; <bold>Csha</bold> – shape of caulocystidia: 1 = cylindrical or narrowly clavate and apically obtuse, 2 = broadly clavate or sphaeropedunculate or obpyriform, 3 = lobate or diverticulate or branched.</p></caption><graphic xmlns:xlink="http://www.w3.org/1999/xlink" xlink:href="imafungus-16-e157337-g004.jpg" position="float" orientation="portrait" xlink:type="simple" id="oo_1370778.jpg"><uri content-type="original_file" xlink:type="simple">https://binary.pensoft.net/fig/1370778</uri></graphic></fig><fig id="F7" position="float" orientation="portrait"><object-id xmlns:xlink="http://www.w3.org/1999/xlink" content-type="doi" xlink:type="simple">10.3897/imafungus.16.157337.figure7</object-id><object-id xmlns:xlink="http://www.w3.org/1999/xlink" content-type="arpha" xlink:type="simple">3CFA4BDE-74E8-5CA6-BC97-7502EA6F7E98</object-id><label>Figure 7.</label><caption><p>Density plots showing statistical differences in micromorphological characters observed in <tp:taxon-name><tp:taxon-name-part taxon-name-part-type="genus" reg="Dermoloma">Dermoloma</tp:taxon-name-part> (<tp:taxon-name-part taxon-name-part-type="subgenus" reg="Dermoloma">D.</tp:taxon-name-part>)</tp:taxon-name> and <tp:taxon-name><tp:taxon-name-part taxon-name-part-type="genus" reg="Neodermoloma">Neodermoloma</tp:taxon-name-part> (<tp:taxon-name-part taxon-name-part-type="subgenus" reg="Neodermoloma">N.</tp:taxon-name-part>)</tp:taxon-name>. North American species are indicated in yellow, European species with inamyloid spores in green and European species with amyloid spores in purple. <bold>a</bold> Spore length; <bold>b</bold> spore width; <bold>c</bold> spore Q; <bold>d</bold> caulocystidia width. Average values are presented in Suppl. material <xref ref-type="supplementary-material" rid="S7">7</xref>.</p></caption><graphic xmlns:xlink="http://www.w3.org/1999/xlink" xlink:href="imafungus-16-e157337-g007.jpg" position="float" orientation="portrait" xlink:type="simple" id="oo_1370781.jpg"><uri content-type="original_file" xlink:type="simple">https://binary.pensoft.net/fig/1370781</uri></graphic></fig><supplementary-material xmlns:xlink="http://www.w3.org/1999/xlink" id="S7" position="float" orientation="portrait" xlink:type="simple"><object-id content-type="arpha" xlink:type="simple">679888B7-B6B6-59F1-91FF-FEDCEED5924F</object-id><label>﻿Supplementary material 7</label><caption><p>Microscopic observations</p></caption><statement content-type="dataType"><label>Data type</label><p>xlsx</p></statement><statement content-type="notes"><label>Explanation note</label><p>Average values of microscopic observations (in μm) used for species descriptions. Q – spore length and width ratio, TC – terminal cell in pileipellis, T! – holotype or lectotype, E! – epitype.</p></statement><media xlink:href="imafungus-16-e157337-s007.xlsx" mimetype="application" mime-subtype="vnd.openxmlformats-officedocument.spreadsheetml.sheet" position="float" orientation="portrait" xlink:type="simple" id="oo_1370835.xlsx"><uri content-type="original_file" xlink:type="simple">https://binary.pensoft.net/file/1370835</uri></media><permissions><license xlink:type="simple"><license-p>This dataset is made available under the Open Database License (http://opendatacommons.org/licenses/odbl/1.0/). The Open Database License (ODbL) is a license agreement intended to allow users to freely share, modify, and use this Dataset while maintaining this same freedom for others, provided that the original source and author(s) are credited.</license-p></license></permissions><attrib specific-use="authors">Katarína Adamčíková, Munazza Kiran, Miroslav Caboň, Brandon P. Matheny, Marisol Sánchez-García, Eef Arnolds, Michaela Caboňová, Gilles Corriol, Bálint Dima, Gernot Friebes, Gareth W. Griffith, Django Grootmyers, David Harries, Alexander Karich, Armin Mešić, Martin Mihaljevič, Pierre-Arthur Moreau, Ana Pošta, Vasilii Shapkin, Zdenko Tkalčec, Alfredo Vizzini, Lenka Vondrovicová, Slavomir Adamčík, Soňa Jančovičová</attrib></supplementary-material></tp:treatment-sec><ref-list><ref id="B82"><mixed-citation xmlns:xlink="http://www.w3.org/1999/xlink" xlink:type="simple"><person-group><name name-style="western"><surname>Sánchez-García</surname><given-names>M</given-names></name><name name-style="western"><surname>Adamčíková</surname><given-names>K</given-names></name><etal/></person-group> (<year>2021</year>) <article-title>The genus <italic><tp:taxon-name><tp:taxon-name-part taxon-name-part-type="genus">Dermoloma</tp:taxon-name-part></tp:taxon-name></italic> is more diverse than expected and forms a monophyletic lineage in the <italic><tp:taxon-name><tp:taxon-name-part taxon-name-part-type="family">Tricholomataceae</tp:taxon-name-part></tp:taxon-name></italic>.</article-title><source>Mycological Progress</source><volume>20</volume>: <fpage>11</fpage>–<lpage>25</lpage>. <ext-link xlink:href="10.1007/s11557-020-01651-y" ext-link-type="doi" xlink:type="simple">https://doi.org/10.1007/s11557-020-01651-y</ext-link></mixed-citation></ref><ref id="B14"><mixed-citation xmlns:xlink="http://www.w3.org/1999/xlink" xlink:type="simple"><person-group><name name-style="western"><surname>Bon</surname><given-names>M</given-names></name></person-group> (<year>1979</year>) <article-title>Taxons nouveaux.</article-title><source>Documents Mycologiques</source><volume>9</volume>(<issue>35</issue>): <fpage>39</fpage>–<lpage>44</lpage>.</mixed-citation></ref></ref-list></tp:taxon-treatment>
