# Supplementary material for: ﻿A phylogenetic and morphological study of the genus Dermoloma (Agaricales, Tricholomataceae) in Europe and North America exposes inefficiency of opportunistic species descriptions
Source: IMA Fungus. 2025 Jul 10;16:e157337. doi: 10.3897/imafungus.16.157337 (PMC12272084; doi:10.3897/imafungus.16.157337)
Supplement: XML Treatment for Dermoloma josserandii [file imafungus.16.157337-treatment21.xml]

<!DOCTYPE tp:taxon-treatment
  PUBLIC "-//TaxonX//DTD Taxonomic Treatment Publishing DTD v0 20100105//EN" "tax-treatment-NSO.dtd">
<tp:taxon-treatment xmlns:tp="http://www.plazi.org/taxpub"><tp:treatment-meta><kwd-group><label>Taxon classification</label><kwd>
                  <named-content content-type="kingdom">Animalia</named-content>
                </kwd><kwd>
                  <named-content content-type="order">Agaricales</named-content>
                </kwd><kwd>
                  <named-content content-type="family">Tricholomataceae</named-content>
                </kwd></kwd-group><mixed-citation publication-type="journal"><person-group><name><surname>Adamčíková</surname><given-names>Katarína</given-names></name><name><surname>Kiran</surname><given-names>Munazza</given-names></name><name><surname>Caboň</surname><given-names>Miroslav</given-names></name><name><surname>Matheny</surname><given-names>Brandon P.</given-names></name><name><surname>Sánchez-García</surname><given-names>Marisol</given-names></name><name><surname>Arnolds</surname><given-names>Eef</given-names></name><name><surname>Caboňová</surname><given-names>Michaela</given-names></name><name><surname>Corriol</surname><given-names>Gilles</given-names></name><name><surname>Dima</surname><given-names>Bálint</given-names></name><name><surname>Friebes</surname><given-names>Gernot</given-names></name><name><surname>Griffith</surname><given-names>Gareth W.</given-names></name><name><surname>Grootmyers</surname><given-names>Django</given-names></name><name><surname>Harries</surname><given-names>David</given-names></name><name><surname>Karich</surname><given-names>Alexander</given-names></name><name><surname>Mešić</surname><given-names>Armin</given-names></name><name><surname>Mihaljevič</surname><given-names>Martin</given-names></name><name><surname>Moreau</surname><given-names>Pierre-Arthur</given-names></name><name><surname>Pošta</surname><given-names>Ana</given-names></name><name><surname>Shapkin</surname><given-names>Vasilii</given-names></name><name><surname>Tkalčec</surname><given-names>Zdenko</given-names></name><name><surname>Vizzini</surname><given-names>Alfredo</given-names></name><name><surname>Vondrovicová</surname><given-names>Lenka</given-names></name><name><surname>Adamčík</surname><given-names>Slavomir</given-names></name><name><surname>Jančovičová</surname><given-names>Soňa</given-names></name></person-group><article-title>﻿A phylogenetic and morphological study of the genus <italic><tp:taxon-name><tp:taxon-name-part taxon-name-part-type="genus" reg="Dermoloma">Dermoloma</tp:taxon-name-part></tp:taxon-name></italic> (<italic><tp:taxon-name><tp:taxon-name-part taxon-name-part-type="order">Agaricales</tp:taxon-name-part></tp:taxon-name></italic>, <italic><tp:taxon-name><tp:taxon-name-part taxon-name-part-type="family">Tricholomataceae</tp:taxon-name-part></tp:taxon-name></italic>) in Europe and North America exposes inefficiency of opportunistic species descriptions</article-title><source>IMA Fungus</source><day>10</day><month>07</month><year>2025</year><volume>16</volume><pub-id pub-id-type="doi">10.3897/imafungus.16.157337</pub-id></mixed-citation></tp:treatment-meta><tp:nomenclature><label>﻿</label><tp:taxon-name>
                <object-id xmlns:xlink="http://www.w3.org/1999/xlink" content-type="arpha" xlink:type="simple">452E901E-239E-5741-815B-69AC81F0EEB3</object-id>
                <tp:taxon-name-part taxon-name-part-type="genus" reg="Dermoloma">Dermoloma</tp:taxon-name-part>
                <tp:taxon-name-part taxon-name-part-type="species" reg="josserandii">josserandii</tp:taxon-name-part>
                <object-id xmlns:xlink="http://www.w3.org/1999/xlink" content-type="mycobank" xlink:type="simple">329824</object-id>
              </tp:taxon-name><tp:taxon-authority>Dennis &amp; P.D. Orton in P.D. Orton, Trans. Br. mycol. Soc. 43(2): 226. 1960.</tp:taxon-authority><xref ref-type="fig" rid="F35">Figs 35a, b</xref><xref ref-type="fig" rid="F36">, 36</xref></tp:nomenclature><tp:treatment-sec sec-type="Holotype" id="SECID0EDVBM"><title>Holotype.</title><p>United Kingdom • Somerset, Spaxton, Hawkridge, on soil, 15 Sep 1958, E. Marriage [K(M) 37580].</p></tp:treatment-sec><tp:treatment-sec sec-type="Epitype" id="SECID0EIVBM"><title>Epitype.</title><p>(designated here MBT10023010): Germany • Baden-Württemberg, Justingen, Schachenheide, coord. <named-content xmlns:xlink="http://www.w3.org/1999/xlink" content-type="dwc:verbatimCoordinates" xlink:type="simple"><named-content content-type="geo-json" specific-use="{&#34;type&#34;:&#34;Point&#34;,&#34;coordinates&#34;:[9.673611,48.409722]}" id="NCID0ERVBM" xlink:type="simple">48°24'35"N, 09°40'25"</named-content></named-content>E, terrestrial in semi-natural grassland, 3 Oct 2021, leg. S. Adamčík (<abbrev xmlns:xlink="http://www.w3.org/1999/xlink" xlink:title="Slovak Academy of Sciences" id="ABBRID0EWVBM" xlink:type="simple">SAV</abbrev> F-20907).</p></tp:treatment-sec><tp:treatment-sec sec-type="description" id="SECID0E1VBM"><title>Distinguishing characters.</title><p>European species; basidiomata medium sized; pilei 15–21 mm in diameter, near margin light brown at least when dry; stipes 2–5 mm wide; spores amyloid, &gt; 4.3 µm wide.</p><p><bold><italic>Pileus</italic></bold> (10–)15–21(–24) mm; convex, plano-convex to plane, sometimes umbonate or weakly depressed, sometimes lobate; margin indistinctly translucently striate when wet; surface rugulose, pitted or rough, sometimes smooth, slightly hygrophanous; color when young dark brown (6F4, 6F5, 7F4), when mature near margin light brown (5D4, 5D5), to brown (6E4), when dry light brown (5D6, 6D4) or grayish brown (6C3), near center light brown (5D6, 6D4) to brown (6E4, 6E5, 6E6), when dry brownish ochraceous (5C5) or brown (6E5). <bold><italic>Stipe</italic></bold> 20–55 × 2–5 mm; cylindrical, narrowed towards the base, often flexuous especially near the base; surface distinctly longitudinally striate and finely fibrillose especially towards the base, pruinose near lamellae; color near lamellae ochraceous-gray (5B2) to brownish gray (5C2, 6C2), slightly darker near the base, brownish gray (5C2), brownish ochraceous (5C3), dark blond (5D4) to brown (6E4). <bold><italic>Lamellae</italic></bold> L = (20–)24–31(–38), l = 0–3(–7); 3–8 mm wide; adnate-emarginate and decurrent with tooth; color ochraceous-gray (5B2, 6B2); edges entire or slightly irregular. <bold><italic>Context</italic></bold> when young elastic, later fragile; odor farinaceous.</p><fig id="F35" position="float" orientation="portrait"><object-id xmlns:xlink="http://www.w3.org/1999/xlink" content-type="doi" xlink:type="simple">10.3897/imafungus.16.157337.figure35</object-id><object-id xmlns:xlink="http://www.w3.org/1999/xlink" content-type="arpha" xlink:type="simple">5B61F1AE-DA47-5C49-8A31-B7434C270B06</object-id><label>Figure 35.</label><caption><p>Basidiomata of <italic><tp:taxon-name><tp:taxon-name-part taxon-name-part-type="genus" reg="Dermoloma">Dermoloma</tp:taxon-name-part></tp:taxon-name></italic> in field appearance. <bold>a</bold><italic><tp:taxon-name><tp:taxon-name-part taxon-name-part-type="genus" reg="Dermoloma">Dermoloma</tp:taxon-name-part><tp:taxon-name-part taxon-name-part-type="species" reg="josserandii">josserandii</tp:taxon-name-part></tp:taxon-name></italic> (<abbrev xmlns:xlink="http://www.w3.org/1999/xlink" xlink:title="Slovak Academy of Sciences" id="ABBRID0EUXBM" xlink:type="simple">SAV</abbrev> F-20808, epitype), photo S. Jančovičová; <bold>b</bold><italic><tp:taxon-name><tp:taxon-name-part taxon-name-part-type="genus" reg="Dermoloma">Dermoloma</tp:taxon-name-part><tp:taxon-name-part taxon-name-part-type="species" reg="josserandii">josserandii</tp:taxon-name-part></tp:taxon-name></italic> (<abbrev xmlns:xlink="http://www.w3.org/1999/xlink" xlink:title="Slovak Academy of Sciences" id="ABBRID0EFYBM" xlink:type="simple">SAV</abbrev> F-20907, epitype), photo V. Shapkin; <bold>c</bold><italic><tp:taxon-name><tp:taxon-name-part taxon-name-part-type="genus" reg="Dermoloma">Dermoloma</tp:taxon-name-part><tp:taxon-name-part taxon-name-part-type="species" reg="magicum">magicum</tp:taxon-name-part></tp:taxon-name></italic> (<abbrev xmlns:xlink="http://www.w3.org/1999/xlink" xlink:title="Slovak Academy of Sciences" id="ABBRID0EWYBM" xlink:type="simple">SAV</abbrev> F-4142, epitype), photo S. Jančovičová; <bold>d</bold><italic><tp:taxon-name><tp:taxon-name-part taxon-name-part-type="genus" reg="Dermoloma">Dermoloma</tp:taxon-name-part><tp:taxon-name-part taxon-name-part-type="species" reg="magicum">magicum</tp:taxon-name-part></tp:taxon-name></italic> (<abbrev xmlns:xlink="http://www.w3.org/1999/xlink" xlink:title="Slovak Academy of Sciences" id="ABBRID0EHZBM" xlink:type="simple">SAV</abbrev> F-20618), photo S. Jančovičová; <bold>e</bold><italic><tp:taxon-name><tp:taxon-name-part taxon-name-part-type="genus" reg="Dermoloma">Dermoloma</tp:taxon-name-part><tp:taxon-name-part taxon-name-part-type="species" reg="murinellum">murinellum</tp:taxon-name-part></tp:taxon-name></italic> [LIP (<italic>PAM06090203</italic>)], photo P.-A. Moreau; <bold>f</bold><italic><tp:taxon-name><tp:taxon-name-part taxon-name-part-type="genus" reg="Dermoloma">Dermoloma</tp:taxon-name-part><tp:taxon-name-part taxon-name-part-type="species" reg="obscurum">obscurum</tp:taxon-name-part></tp:taxon-name></italic> (<abbrev xmlns:xlink="http://www.w3.org/1999/xlink" xlink:title="Slovak Academy of Sciences" id="ABBRID0EH1BM" xlink:type="simple">SAV</abbrev> F-20012, holotype), photo S. Jančovičová. Scale bar: 10 mm.</p></caption><graphic xmlns:xlink="http://www.w3.org/1999/xlink" xlink:href="imafungus-16-e157337-g035.jpg" position="float" orientation="portrait" xlink:type="simple" id="oo_1370809.jpg"><uri content-type="original_file" xlink:type="simple">https://binary.pensoft.net/fig/1370809</uri></graphic></fig><fig id="F36" position="float" orientation="portrait"><object-id xmlns:xlink="http://www.w3.org/1999/xlink" content-type="doi" xlink:type="simple">10.3897/imafungus.16.157337.figure36</object-id><object-id xmlns:xlink="http://www.w3.org/1999/xlink" content-type="arpha" xlink:type="simple">1326AA4E-920A-54E6-B8F5-03F9EE734CA5</object-id><label>Figure 36.</label><caption><p><italic><tp:taxon-name><tp:taxon-name-part taxon-name-part-type="genus" reg="Dermoloma">Dermoloma</tp:taxon-name-part><tp:taxon-name-part taxon-name-part-type="species" reg="josserandii">josserandii</tp:taxon-name-part></tp:taxon-name></italic> (<abbrev xmlns:xlink="http://www.w3.org/1999/xlink" xlink:title="Slovak Academy of Sciences" id="ABBRID0ED2BM" xlink:type="simple">SAV</abbrev> F-20849), microscopic elements. <bold>a</bold> Spores; <bold>b</bold> caulocystidia; <bold>c</bold> basidia and basidioles; <bold>d</bold> marginal cells; <bold>e</bold> pileipellis elements near the pileus margin; <bold>f</bold> pileipellis elements near the pileus center. Scale bar: 5 µm for spores and 10 µm for other elements.</p></caption><graphic xmlns:xlink="http://www.w3.org/1999/xlink" xlink:href="imafungus-16-e157337-g036.jpg" position="float" orientation="portrait" xlink:type="simple" id="oo_1370810.jpg"><uri content-type="original_file" xlink:type="simple">https://binary.pensoft.net/fig/1370810</uri></graphic></fig><p><bold><italic>Spores</italic></bold> (5.5–)6.1–6.7–7.4(–8.7) × (4–)4.3–4.6–4.9(–5.4) μm; ellipsoid to oblong, sometimes slightly amygdaloid, Q = (1.24–)1.39–1.53–1.66(–1.86); walls amyloid; hilar appendage 0.7–1.5 μm long. <bold><italic>Basidia</italic></bold> (24–)30.5–35.1–39.5(–47) × (6–)6.5–7.3–8(–8.5) μm; clavate; with 4 sterigmata. <bold><italic>Basidioles</italic></bold> first cylindrical, then clavate, ca. 3–7 μm wide. <bold><italic>Marginal cells</italic></bold> (14–)19–24.4–29.5(–38) × (3–)4.5–6–7.5(–10) μm; clavate or cylindrical, flexuous, occasionally slightly moniliform, nodulose or lobate, apically obtuse. <bold><italic>Pileipellis</italic></bold> 55–70 μm deep; suprapellis 40–50 μm deep, usually of one to three layers of inflated, densely arranged cells; subpellis not well-differentiated, ca. 10–20 μm deep, of densely packed, almost horizontally oriented, 2.5–12 μm wide hyphae, not sharply delimited from horizontally oriented hyphae in trama; hyphal terminations with brownish yellow parietal pigments, occasionally also dark brown incrusted pigments, walls thickened up to 0.5 μm, near septa of terminal cells and in subpellis up to 1 μm. Terminal cells near pileus margin (16–)24.5–34.2–43.5(–68) × (8–)11.5–15.7–20(–29) μm; usually clavate or obpyriform, occasionally sphaeropedunculate or subglobose, sometimes with narrowed flexuous basal part; subterminal cells occasionally branched, cylindrical or clavate, rarely inflated-ventricose, occasionally with branches or lobate. Terminal cells near pileus center (15–)29–39.8–50.5(–69) × (9–)13–17.4–21.5(–33) μm; clavate or obpyriform, occasionally also shaeropedunculate, subglogose or ellipsoid, rarely lobate, often with narrowed flexuous basal part; subterminal cells usually unbranched, mainly cylindrical, occasionally fusiform-ventricose, sometimes with lateral projections or branches. <bold><italic>Caulocystidia</italic></bold> (18–)22.5–32.3–42(–61) × (3–)4–5.3–6.5(–10) μm; mainly narrowly clavate, occasionally cylindrical, usually fasciculated, erect or ascending; thin-walled or slightly thickened near septa up to 0.5 μm, with brownish parietal pigments. <bold><italic>Clamp connections</italic></bold> present.</p></tp:treatment-sec><tp:treatment-sec sec-type="distribution" id="SECID0EV5BM"><title>Distribution and ecology.</title><p>Known from France, Germany, Slovakia and United Kingdom; in semi-natural grasslands on calcareous soil, including one alpine site.</p></tp:treatment-sec><tp:treatment-sec sec-type="material" id="SECID0E15BM"><title>Additional material studied.</title><p>France • Pyrénées Atlantiques, Portalet, coord. <named-content xmlns:xlink="http://www.w3.org/1999/xlink" content-type="dwc:verbatimCoordinates" xlink:type="simple"><named-content content-type="geo-json" specific-use="{&#34;type&#34;:&#34;Point&#34;,&#34;coordinates&#34;:[0.415000,42.816667]}" id="NCID0ED6BM" xlink:type="simple">42°48'60"N, 00°24'54"E</named-content></named-content>, terrestrial in pasture, 7 Oct 2022, S. Adamčík (<abbrev xmlns:xlink="http://www.w3.org/1999/xlink" xlink:title="Slovak Academy of Sciences" id="ABBRID0EI6BM" xlink:type="simple">SAV</abbrev> F-22283). Slovakia • Kremnické vrchy Mts., pasture 0.5 km W of Tajov, elev. 600 m, coord. <named-content xmlns:xlink="http://www.w3.org/1999/xlink" content-type="dwc:verbatimCoordinates" xlink:type="simple"><named-content content-type="geo-json" specific-use="{&#34;type&#34;:&#34;Point&#34;,&#34;coordinates&#34;:[19.058611,48.748333]}" id="NCID0EP6BM" xlink:type="simple">48°44'54"N, 19°03'31"E</named-content></named-content>, terrestrial, 24 Oct 2020, S. Adamčík (<abbrev xmlns:xlink="http://www.w3.org/1999/xlink" xlink:title="Slovak Academy of Sciences" id="ABBRID0EU6BM" xlink:type="simple">SAV</abbrev> F-20808); • ibid., 25 Oct 2020, M. Caboň (<abbrev xmlns:xlink="http://www.w3.org/1999/xlink" xlink:title="Slovak Academy of Sciences" id="ABBRID0EY6BM" xlink:type="simple">SAV</abbrev> F-20849).</p></tp:treatment-sec><tp:treatment-sec sec-type="notes" id="SECID0E36BM"><title>Notes.</title><p><italic><tp:taxon-name><tp:taxon-name-part taxon-name-part-type="genus" reg="Dermoloma">Dermoloma</tp:taxon-name-part><tp:taxon-name-part taxon-name-part-type="species" reg="josserandii">josserandii</tp:taxon-name-part></tp:taxon-name></italic> is a member of <tp:taxon-name><tp:taxon-name-part taxon-name-part-type="genus" reg="Dermoloma">D.</tp:taxon-name-part><tp:taxon-name-part taxon-name-part-type="infraspecific-rank">subgenus</tp:taxon-name-part><tp:taxon-name-part taxon-name-part-type="subgenus" reg="Amylospora">Amylospora</tp:taxon-name-part></tp:taxon-name>, section <tp:taxon-name><tp:taxon-name-part taxon-name-part-type="genus" reg="Dermoloma"/><tp:taxon-name-part taxon-name-part-type="section" reg="Atrobrunnea">Atrobrunnea</tp:taxon-name-part></tp:taxon-name>. Within the section, this species forms a distinct clade with two European and two North American taxa (Fig. <xref ref-type="fig" rid="F2">2</xref>). European members of the clade have a distinct morphology; their basidiomata are sturdy and reminiscent of small individuals of <italic><tp:taxon-name><tp:taxon-name-part taxon-name-part-type="genus" reg="Tricholoma">Tricholoma</tp:taxon-name-part></tp:taxon-name></italic>, but the pileus size is relatively small. The sister species to <italic><tp:taxon-name><tp:taxon-name-part taxon-name-part-type="genus" reg="Dermoloma">D.</tp:taxon-name-part><tp:taxon-name-part taxon-name-part-type="species" reg="josserandii">josserandii</tp:taxon-name-part></tp:taxon-name></italic> is <italic><tp:taxon-name><tp:taxon-name-part taxon-name-part-type="genus" reg="Dermoloma">D.</tp:taxon-name-part><tp:taxon-name-part taxon-name-part-type="species" reg="pseudojosserandii">pseudojosserandii</tp:taxon-name-part></tp:taxon-name></italic>, which is also very similar in morphology, as they both have pale-colored lamellae and stipes and also pale brown pilei when dry. This coloration distinguishes them from the related and similar <italic><tp:taxon-name><tp:taxon-name-part taxon-name-part-type="genus" reg="Dermoloma">D.</tp:taxon-name-part><tp:taxon-name-part taxon-name-part-type="species" reg="compactum">compactum</tp:taxon-name-part></tp:taxon-name></italic>. <italic><tp:taxon-name><tp:taxon-name-part taxon-name-part-type="genus" reg="Dermoloma">Dermoloma</tp:taxon-name-part><tp:taxon-name-part taxon-name-part-type="species" reg="josserandii">josserandii</tp:taxon-name-part></tp:taxon-name></italic> is distinguished from its sister species by more distant lamellae (L &lt; 30), stipes sometimes with darker bases, sometimes longer spores (&gt; 6.5 μm), and marginal cells up to 8 μm wide. The concept of the name was assigned based on morphology. Despite being among the oldest published <italic><tp:taxon-name><tp:taxon-name-part taxon-name-part-type="genus" reg="Dermoloma">Dermoloma</tp:taxon-name-part></tp:taxon-name></italic> names (<xref ref-type="bibr" rid="B70">Orton 1960</xref>), the species was not included in any previous phylogenetic study. <italic><tp:taxon-name><tp:taxon-name-part taxon-name-part-type="genus" reg="Dermoloma">Dermoloma</tp:taxon-name-part><tp:taxon-name-part taxon-name-part-type="species" reg="josserandii">josserandii</tp:taxon-name-part></tp:taxon-name></italic> was the name intended to replace the invalid name “<tp:taxon-name><tp:taxon-name-part taxon-name-part-type="genus" reg="Tricholoma">Tricholoma</tp:taxon-name-part> (<tp:taxon-name-part taxon-name-part-type="subgenus" reg="Dermoloma">Dermoloma</tp:taxon-name-part>) <tp:taxon-name-part taxon-name-part-type="species" reg="hygrophorus">hygrophorus</tp:taxon-name-part></tp:taxon-name>” published by <xref ref-type="bibr" rid="B39">Josserand (1958)</xref> based on French material, but the author of this new name selected his own British collection as the type (<xref ref-type="bibr" rid="B70">Orton 1960</xref>). Later, <xref ref-type="bibr" rid="B40">Josserand (1970)</xref> published <italic><tp:taxon-name><tp:taxon-name-part taxon-name-part-type="genus" reg="Dermoloma">D.</tp:taxon-name-part><tp:taxon-name-part taxon-name-part-type="species" reg="hygrophorus">hygrophorus</tp:taxon-name-part></tp:taxon-name></italic> validly, providing it with a Latin description and selecting his collection as the type. The types of these two names, however, do not represent the same species. Both species are relatively large and pale colored (Figs <xref ref-type="fig" rid="F5">5</xref>, <xref ref-type="fig" rid="F6">6</xref>). We note that <italic><tp:taxon-name><tp:taxon-name-part taxon-name-part-type="genus" reg="Dermoloma">D.</tp:taxon-name-part><tp:taxon-name-part taxon-name-part-type="species" reg="hygrophorus">hygrophorus</tp:taxon-name-part></tp:taxon-name></italic> produces larger and pale cream- to almost white-colored basidiomata, more reminiscent of <italic><tp:taxon-name><tp:taxon-name-part taxon-name-part-type="genus" reg="Neodermoloma">Neodermoloma</tp:taxon-name-part></tp:taxon-name></italic> than other <italic><tp:taxon-name><tp:taxon-name-part taxon-name-part-type="genus" reg="Dermoloma">Dermoloma</tp:taxon-name-part></tp:taxon-name></italic> species. Spores of the type specimen of <italic><tp:taxon-name><tp:taxon-name-part taxon-name-part-type="genus" reg="Dermoloma">D.</tp:taxon-name-part><tp:taxon-name-part taxon-name-part-type="species" reg="josserandii">josserandii</tp:taxon-name-part></tp:taxon-name></italic> were amyloid and on av. 6.4 × 4.4 μm in size, which is similar to the spore sizes of several other <italic><tp:taxon-name><tp:taxon-name-part taxon-name-part-type="genus" reg="Dermoloma">Dermoloma</tp:taxon-name-part></tp:taxon-name></italic> species. These relatively sturdy, large and pale-colored basidiomata correspond to a clade of species that are unique within <tp:taxon-name><tp:taxon-name-part taxon-name-part-type="genus" reg="Dermoloma">D.</tp:taxon-name-part><tp:taxon-name-part taxon-name-part-type="infraspecific-rank">subgenus</tp:taxon-name-part><tp:taxon-name-part taxon-name-part-type="subgenus" reg="Amylospora">Amylospora</tp:taxon-name-part></tp:taxon-name>. Within this clade we assigned the name <italic><tp:taxon-name><tp:taxon-name-part taxon-name-part-type="genus" reg="Dermoloma">D.</tp:taxon-name-part><tp:taxon-name-part taxon-name-part-type="species" reg="josserandii">josserandii</tp:taxon-name-part></tp:taxon-name></italic> to a species with distant lamellae, in agreement with its original description (Figs <xref ref-type="fig" rid="F2">2</xref>, <xref ref-type="fig" rid="F5">5</xref>). Because the type sequencing failed, and we managed to obtain only <abbrev xmlns:xlink="http://www.w3.org/1999/xlink" xlink:title="internal transcribed spacer regions of nuclear ribosomal DNA" id="ABBRID0EVICM" xlink:type="simple">ITS</abbrev> from the French collection closest to the type collecting area (United Kingdom), we selected a German specimen <abbrev xmlns:xlink="http://www.w3.org/1999/xlink" xlink:title="Slovak Academy of Sciences" id="ABBRID0EZICM" xlink:type="simple">SAV</abbrev> F-20907 as the epitype, which is provided by all six DNA regions and has multiple basidiomata.</p></tp:treatment-sec><tp:treatment-sec><!--Section generated to contain objects referenced in tp:taxon-treatment.--><fig id="F2" position="float" orientation="portrait"><object-id xmlns:xlink="http://www.w3.org/1999/xlink" content-type="doi" xlink:type="simple">10.3897/imafungus.16.157337.figure2</object-id><object-id xmlns:xlink="http://www.w3.org/1999/xlink" content-type="arpha" xlink:type="simple">BD88E9F3-8F66-5F5B-8D8D-B491121E92C5</object-id><label>Figure 2.</label><caption><p>Phylogram generated by ML analysis based on combined sequence data of <abbrev xmlns:xlink="http://www.w3.org/1999/xlink" xlink:title="internal transcribed spacer regions of nuclear ribosomal DNA" id="ABBRID0EDNAG" xlink:type="simple">ITS</abbrev>, <abbrev xmlns:xlink="http://www.w3.org/1999/xlink" xlink:title="nuclear ribosomal large subunit" id="ABBRID0EHNAG" xlink:type="simple">LSU</abbrev>, <italic><abbrev xmlns:xlink="http://www.w3.org/1999/xlink" xlink:title="first largest subunit of RNA polymerase II" id="ABBRID0EMNAG" xlink:type="simple">rpb1</abbrev></italic>, <italic><abbrev xmlns:xlink="http://www.w3.org/1999/xlink" xlink:title="second largest subunit of RNA polymerase II" id="ABBRID0ERNAG" xlink:type="simple">rpb2</abbrev></italic>, <italic>mcm7</italic> and <italic>tef1a</italic> showing phylogenetic relationships within genus <italic><tp:taxon-name><tp:taxon-name-part taxon-name-part-type="genus" reg="Dermoloma">Dermoloma</tp:taxon-name-part></tp:taxon-name></italic>. ML bootstrap support values greater or equal to 50% and Bayesian posterior probabilities greater or equal to 0.90 are indicated above or below the nodes. Sequences originating from type collections are labelled in red and bold.</p></caption><graphic xmlns:xlink="http://www.w3.org/1999/xlink" xlink:href="imafungus-16-e157337-g002.jpg" position="float" orientation="portrait" xlink:type="simple" id="oo_1370776.jpg"><uri content-type="original_file" xlink:type="simple">https://binary.pensoft.net/fig/1370776</uri></graphic></fig><fig id="F5" position="float" orientation="portrait"><object-id xmlns:xlink="http://www.w3.org/1999/xlink" content-type="doi" xlink:type="simple">10.3897/imafungus.16.157337.figure5</object-id><object-id xmlns:xlink="http://www.w3.org/1999/xlink" content-type="arpha" xlink:type="simple">D2683445-0136-5884-97F7-EE0F1210C5B7</object-id><label>Figure 5.</label><caption><p>Boxplots showing statistical differences in macromorphological characters observed on <tp:taxon-name><tp:taxon-name-part taxon-name-part-type="genus" reg="Dermoloma">Dermoloma</tp:taxon-name-part> (<tp:taxon-name-part taxon-name-part-type="subgenus" reg="Dermoloma">D.</tp:taxon-name-part>)</tp:taxon-name> and <tp:taxon-name><tp:taxon-name-part taxon-name-part-type="genus" reg="Neodermoloma">Neodermoloma</tp:taxon-name-part> (<tp:taxon-name-part taxon-name-part-type="subgenus" reg="Neodermoloma">N.</tp:taxon-name-part>)</tp:taxon-name>. <bold>a</bold> Pileus diameter; <bold>b</bold> stipe length; <bold>c</bold> stipe width; <bold>d</bold> lamellae number. Observations are presented in Suppl. material <xref ref-type="supplementary-material" rid="S6">6</xref>.</p></caption><graphic xmlns:xlink="http://www.w3.org/1999/xlink" xlink:href="imafungus-16-e157337-g005.jpg" position="float" orientation="portrait" xlink:type="simple" id="oo_1370779.jpg"><uri content-type="original_file" xlink:type="simple">https://binary.pensoft.net/fig/1370779</uri></graphic></fig><supplementary-material xmlns:xlink="http://www.w3.org/1999/xlink" id="S6" position="float" orientation="portrait" xlink:type="simple"><object-id content-type="arpha" xlink:type="simple">A192CF11-C863-5B06-B392-93D775807383</object-id><label>﻿Supplementary material 6</label><caption><p>Macromorphological characteristics used for species descriptions</p></caption><statement content-type="dataType"><label>Data type</label><p>xlsx</p></statement><statement content-type="notes"><label>Explanation note</label><p>Macromorphological characteristics used for species descriptions. T! – holotype, lectotype or neotype, E! – epitype.</p></statement><media xlink:href="imafungus-16-e157337-s006.xlsx" mimetype="application" mime-subtype="vnd.openxmlformats-officedocument.spreadsheetml.sheet" position="float" orientation="portrait" xlink:type="simple" id="oo_1370834.xlsx"><uri content-type="original_file" xlink:type="simple">https://binary.pensoft.net/file/1370834</uri></media><permissions><license xlink:type="simple"><license-p>This dataset is made available under the Open Database License (http://opendatacommons.org/licenses/odbl/1.0/). The Open Database License (ODbL) is a license agreement intended to allow users to freely share, modify, and use this Dataset while maintaining this same freedom for others, provided that the original source and author(s) are credited.</license-p></license></permissions><attrib specific-use="authors">Katarína Adamčíková, Munazza Kiran, Miroslav Caboň, Brandon P. Matheny, Marisol Sánchez-García, Eef Arnolds, Michaela Caboňová, Gilles Corriol, Bálint Dima, Gernot Friebes, Gareth W. Griffith, Django Grootmyers, David Harries, Alexander Karich, Armin Mešić, Martin Mihaljevič, Pierre-Arthur Moreau, Ana Pošta, Vasilii Shapkin, Zdenko Tkalčec, Alfredo Vizzini, Lenka Vondrovicová, Slavomir Adamčík, Soňa Jančovičová</attrib></supplementary-material><fig id="F6" position="float" orientation="portrait"><object-id xmlns:xlink="http://www.w3.org/1999/xlink" content-type="doi" xlink:type="simple">10.3897/imafungus.16.157337.figure6</object-id><object-id xmlns:xlink="http://www.w3.org/1999/xlink" content-type="arpha" xlink:type="simple">DEE0E61B-8819-5AF6-8AA9-1B49984D164A</object-id><label>Figure 6.</label><caption><p>Chromatic diagram showing variation of pileus, lamellar and stipe surfaces on <italic><tp:taxon-name><tp:taxon-name-part taxon-name-part-type="genus" reg="Dermoloma">Dermoloma</tp:taxon-name-part></tp:taxon-name></italic>. Colors observed on fresh basidiomata were coded and transferred from <xref ref-type="bibr" rid="B45">Kornerup and Wanscher (1978)</xref>. These observations are presented in Suppl. material <xref ref-type="supplementary-material" rid="S6">6</xref>.</p></caption><graphic xmlns:xlink="http://www.w3.org/1999/xlink" xlink:href="imafungus-16-e157337-g006.jpg" position="float" orientation="portrait" xlink:type="simple" id="oo_1370780.jpg"><uri content-type="original_file" xlink:type="simple">https://binary.pensoft.net/fig/1370780</uri></graphic></fig></tp:treatment-sec><ref-list><ref id="B70"><mixed-citation xmlns:xlink="http://www.w3.org/1999/xlink" xlink:type="simple"><person-group><name name-style="western"><surname>Orton</surname><given-names>PD</given-names></name></person-group> (<year>1960</year>) <article-title>New checklist of British agarics and boleti. Part III. Notes on genera and species in the list.</article-title><source>Transaction of the British Mycological Society</source><volume>43</volume>: <fpage>159</fpage>–<lpage>384</lpage>. <ext-link xlink:href="10.1016/S0007-1536(60)80065-4" ext-link-type="doi" xlink:type="simple">https://doi.org/10.1016/S0007-1536(60)80065-4</ext-link></mixed-citation></ref><ref id="B39"><mixed-citation xmlns:xlink="http://www.w3.org/1999/xlink" xlink:type="simple"><person-group><name name-style="western"><surname>Josserand</surname><given-names>M</given-names></name></person-group> (<year>1958</year>) <article-title>Une espèce nouvelle de Tricholomée: <tp:taxon-name><tp:taxon-name-part taxon-name-part-type="genus">Tricholoma</tp:taxon-name-part> (<tp:taxon-name-part taxon-name-part-type="subgenus">Dermoloma</tp:taxon-name-part>) <tp:taxon-name-part taxon-name-part-type="species">hygrophorus</tp:taxon-name-part></tp:taxon-name>.</article-title><source>Bulletin trimestrial de la Société mycologique de France</source><volume>74</volume>: <fpage>482</fpage>–<lpage>491</lpage>.</mixed-citation></ref><ref id="B40"><mixed-citation xmlns:xlink="http://www.w3.org/1999/xlink" xlink:type="simple"><person-group><name name-style="western"><surname>Josserand</surname><given-names>M</given-names></name></person-group> (<year>1970</year>) <article-title><italic><tp:taxon-name><tp:taxon-name-part taxon-name-part-type="genus">Dermoloma</tp:taxon-name-part><tp:taxon-name-part taxon-name-part-type="species">hygrophorus</tp:taxon-name-part></tp:taxon-name></italic> Joss. sp. nov.</article-title><source>Bulletin Mensuel de la Société Linnéenne de Lyon</source><volume>39</volume>(<issue>1</issue>): <fpage>6</fpage>. <ext-link xlink:href="10.3406/linly.1970.6052" ext-link-type="doi" xlink:type="simple">https://doi.org/10.3406/linly.1970.6052</ext-link></mixed-citation></ref><ref id="B45"><mixed-citation xmlns:xlink="http://www.w3.org/1999/xlink" xlink:type="simple"><person-group><name name-style="western"><surname>Kornerup</surname><given-names>A</given-names></name><name name-style="western"><surname>Wanscher</surname><given-names>JH</given-names></name></person-group> (<year>1978</year>) <source>Methuen Handbook of Colour. 3<sup>rd</sup> edn.</source><publisher-name>Methuen</publisher-name>, <publisher-loc>London</publisher-loc>, <size units="page">252 pp</size>.</mixed-citation></ref></ref-list></tp:taxon-treatment>
