# Supplementary material for: ﻿A phylogenetic and morphological study of the genus Dermoloma (Agaricales, Tricholomataceae) in Europe and North America exposes inefficiency of opportunistic species descriptions
Source: IMA Fungus. 2025 Jul 10;16:e157337. doi: 10.3897/imafungus.16.157337 (PMC12272084; doi:10.3897/imafungus.16.157337)
Supplement: XML Treatment for Dermoloma magicum [file imafungus.16.157337-treatment22.xml]

<!DOCTYPE tp:taxon-treatment
  PUBLIC "-//TaxonX//DTD Taxonomic Treatment Publishing DTD v0 20100105//EN" "tax-treatment-NSO.dtd">
<tp:taxon-treatment xmlns:tp="http://www.plazi.org/taxpub"><tp:treatment-meta><kwd-group><label>Taxon classification</label><kwd>
                  <named-content content-type="kingdom">Animalia</named-content>
                </kwd><kwd>
                  <named-content content-type="order">Agaricales</named-content>
                </kwd><kwd>
                  <named-content content-type="family">Tricholomataceae</named-content>
                </kwd></kwd-group><mixed-citation publication-type="journal"><person-group><name><surname>Adamčíková</surname><given-names>Katarína</given-names></name><name><surname>Kiran</surname><given-names>Munazza</given-names></name><name><surname>Caboň</surname><given-names>Miroslav</given-names></name><name><surname>Matheny</surname><given-names>Brandon P.</given-names></name><name><surname>Sánchez-García</surname><given-names>Marisol</given-names></name><name><surname>Arnolds</surname><given-names>Eef</given-names></name><name><surname>Caboňová</surname><given-names>Michaela</given-names></name><name><surname>Corriol</surname><given-names>Gilles</given-names></name><name><surname>Dima</surname><given-names>Bálint</given-names></name><name><surname>Friebes</surname><given-names>Gernot</given-names></name><name><surname>Griffith</surname><given-names>Gareth W.</given-names></name><name><surname>Grootmyers</surname><given-names>Django</given-names></name><name><surname>Harries</surname><given-names>David</given-names></name><name><surname>Karich</surname><given-names>Alexander</given-names></name><name><surname>Mešić</surname><given-names>Armin</given-names></name><name><surname>Mihaljevič</surname><given-names>Martin</given-names></name><name><surname>Moreau</surname><given-names>Pierre-Arthur</given-names></name><name><surname>Pošta</surname><given-names>Ana</given-names></name><name><surname>Shapkin</surname><given-names>Vasilii</given-names></name><name><surname>Tkalčec</surname><given-names>Zdenko</given-names></name><name><surname>Vizzini</surname><given-names>Alfredo</given-names></name><name><surname>Vondrovicová</surname><given-names>Lenka</given-names></name><name><surname>Adamčík</surname><given-names>Slavomir</given-names></name><name><surname>Jančovičová</surname><given-names>Soňa</given-names></name></person-group><article-title>﻿A phylogenetic and morphological study of the genus <italic><tp:taxon-name><tp:taxon-name-part taxon-name-part-type="genus" reg="Dermoloma">Dermoloma</tp:taxon-name-part></tp:taxon-name></italic> (<italic><tp:taxon-name><tp:taxon-name-part taxon-name-part-type="order">Agaricales</tp:taxon-name-part></tp:taxon-name></italic>, <italic><tp:taxon-name><tp:taxon-name-part taxon-name-part-type="family">Tricholomataceae</tp:taxon-name-part></tp:taxon-name></italic>) in Europe and North America exposes inefficiency of opportunistic species descriptions</article-title><source>IMA Fungus</source><day>10</day><month>07</month><year>2025</year><volume>16</volume><pub-id pub-id-type="doi">10.3897/imafungus.16.157337</pub-id></mixed-citation></tp:treatment-meta><tp:nomenclature><label>﻿</label><tp:taxon-name>
                <object-id xmlns:xlink="http://www.w3.org/1999/xlink" content-type="arpha" xlink:type="simple">66D2FF99-2340-518B-9CAD-DDBE044B937E</object-id>
                <tp:taxon-name-part taxon-name-part-type="genus" reg="Dermoloma">Dermoloma</tp:taxon-name-part>
                <tp:taxon-name-part taxon-name-part-type="species" reg="magicum">magicum</tp:taxon-name-part>
                <object-id xmlns:xlink="http://www.w3.org/1999/xlink" content-type="mycobank" xlink:type="simple">463376</object-id>
              </tp:taxon-name><tp:taxon-authority>Arnolds, Persoonia 17(4): 665. 2002.</tp:taxon-authority><xref ref-type="fig" rid="F35">Figs 35c, d</xref><xref ref-type="fig" rid="F37">, 37</xref></tp:nomenclature><tp:treatment-sec sec-type="Holotype" id="SECID0ENKCM"><title>Holotype.</title><p>Netherlands • Limburg, Epen, Cotessen, 21 Oct 1995, E. Arnolds <italic>6701</italic> (L).</p></tp:treatment-sec><tp:treatment-sec sec-type="Epitype" id="SECID0EVKCM"><title>Epitype</title><p>(designated here MBT10023011): Slovakia • Laborecká vrchovina Mts., pasture 1 km NW of Vyšná Jablonka, elev. 400–450 m, coord. <named-content xmlns:xlink="http://www.w3.org/1999/xlink" content-type="dwc:verbatimCoordinates" xlink:type="simple"><named-content content-type="geo-json" specific-use="{&#34;type&#34;:&#34;Point&#34;,&#34;coordinates&#34;:[22.105000,49.158611]}" id="NCID0E5KCM" xlink:type="simple">49°09'31"N, 22°06'18"E</named-content></named-content>, terrestrial under <italic><tp:taxon-name><tp:taxon-name-part taxon-name-part-type="genus" reg="Pinus">Pinus</tp:taxon-name-part><tp:taxon-name-part taxon-name-part-type="species" reg="sylvestris">sylvestris</tp:taxon-name-part></tp:taxon-name></italic>, 21 Sep 2006, J. Terray (<abbrev xmlns:xlink="http://www.w3.org/1999/xlink" xlink:title="Slovak Academy of Sciences" id="ABBRID0EOLCM" xlink:type="simple">SAV</abbrev> F-4142).</p></tp:treatment-sec><tp:treatment-sec sec-type="description" id="SECID0ESLCM"><title>Distinguishing characters.</title><p>European species; basidiomata large; context blackening where bruised; spores amyloid, narrowly ellipsoid to oblong, sometimes amygdaloid, 6.8–8 × 4.1–4.7 μm.</p><p><bold><italic>Pileus</italic></bold> (22–)29–43(–60) mm; convex to plane, indistinctly umbonate, sometimes lobate; margin indistinctly translucently striate when wet; surface smooth near margin, radially veined or rugulose near center, matt, hygrophanous; color near margin dark brown (6F5), brown (5E3) to grayish brown (5D3), when dry brownish ochraceous (5C3), brownish gray (5C2) to ochraceous-gray (5B2), near center dark brown (6F3, 6F5, 6F6), when dry brown (5E5), grayish ochraceous (5B3) to ochraceous-white (5A2). <bold><italic>Stipe</italic></bold> (35–)48–57(–70) × 4–12(–17) mm; cylindrical, attenuated towards the base, flexuous especially near the base; surface finely longitudinally striate, pruinose near lamellae, towards the base fibrillose or squamulose; color near lamellae grayish ochraceous (5B3), ochraceous-gray (5B2) to almost white, near the base brown (5E5–5E8) to dark brown (6F4). <bold><italic>Lamellae</italic></bold> L = 24–31(–44), l = 1–7; 4–8 mm wide; adnate-emarginate and decurrent with tooth; color ochraceous-white (5A2), ochraceous-gray (5B2) or brownish gray (5C2); edges irregular, sometimes with darker granules near stipe. <bold><italic>Context</italic></bold> turning black in pileus, inside of stipe turning apricot (5B6) to golden yellow (5B7); when young compact, later fragile; odor indistinctly farinaceous.</p><fig id="F37" position="float" orientation="portrait"><object-id xmlns:xlink="http://www.w3.org/1999/xlink" content-type="doi" xlink:type="simple">10.3897/imafungus.16.157337.figure37</object-id><object-id xmlns:xlink="http://www.w3.org/1999/xlink" content-type="arpha" xlink:type="simple">6AA6F218-1883-50A4-ACD3-EA2075550D91</object-id><label>Figure 37.</label><caption><p><italic><tp:taxon-name><tp:taxon-name-part taxon-name-part-type="genus" reg="Dermoloma">Dermoloma</tp:taxon-name-part><tp:taxon-name-part taxon-name-part-type="species" reg="magicum">magicum</tp:taxon-name-part></tp:taxon-name></italic> (<abbrev xmlns:xlink="http://www.w3.org/1999/xlink" xlink:title="Slovak Academy of Sciences" id="ABBRID0EMNCM" xlink:type="simple">SAV</abbrev> F-4142, epitype), microscopic elements. <bold>a</bold> Spores; <bold>b</bold> caulocystidia; <bold>c</bold> basidia and basidioles; <bold>d</bold> marginal cells; <bold>e</bold> pileipellis elements near the pileus margin; <bold>f</bold> pileipellis elements near the pileus center. Scale bar: 5 µm for spores and 10 µm for other elements.</p></caption><graphic xmlns:xlink="http://www.w3.org/1999/xlink" xlink:href="imafungus-16-e157337-g037.jpg" position="float" orientation="portrait" xlink:type="simple" id="oo_1370811.jpg"><uri content-type="original_file" xlink:type="simple">https://binary.pensoft.net/fig/1370811</uri></graphic></fig><p><bold><italic>Spores</italic></bold> (6.2–)6.8–7.4–8(–9.4) × (3.6–)4.1–4.4–4.7(–5.3) μm; narrowly ellipsoid to oblong, sometimes amygdaloid, Q = (1.43–)1.57–1.69–1.80(–1.96); walls amyloid, sometimes dextrinoid; hilar appendage ca. 0.5–1.5 μm long. <bold><italic>Basidia</italic></bold> (25–)29–33.1–37(–42) × (6–)6.9–7.6–8.2(–9) μm; clavate, flexuous near the base; with 4 sterigmata, towards edges also with 1 or 2 sterigmata. <bold><italic>Basidioles</italic></bold> first cylindrical, then clavate, ca. 2.5–7 μm wide. <bold><italic>Marginal cells</italic></bold> (12–)16.5–21.7–27(–37) × (3–)3.5–4.5–5.5(–6.5) μm; cylindrical, lageniform or lageniform-clavate, apically often nodulose, diverticulate or furcate, flexuous. <bold><italic>Pileipellis</italic></bold> 45–70 μm deep; suprapellis of mainly one, occasionally two layers of inflated cells; subpellis 18–35 μm deep, hardly defined, of densely packed, irregularly oriented, intricate, 3–10(–15) μm wide hyphae, gradually passing to horizontally oriented hyphae in trama; hyphal terminations with brownish parietal pigments, thin-walled, hyphae in subpellis often with thickened walls up to 1 μm and locally with dark incrusted pigments. Terminal cells near pileus margin (14–)27–38.1–49(–78) × (8–)11.5–15.8–20.5(–35) μm; usually clavate, sphaeropedunculate or obpyriform, rarely ellipsoid, sometimes lobate; subterminal cells usually narrower, often branched, cylindrical and occasionally with lateral swellings or lobate. Terminal cells near pileus center (14–)24–35.6–47.5(–71) × (6–)9–13.1–17.5(–31) μm; usually clavate or sphaeropedunculate, rarely obpyriform, sometimes flexuous or lobate; subterminal cells narrower or occasionally equally wide, often branched, often with lateral swellings, projections or irregularly lobate. <bold><italic>Caulocystidia</italic></bold> (19–)27–35.9–45(–78) × (3–)5–7.1–9.5(–13) μm; sphaeropedunculate, clavate or cylindrical, flexuous, clustered in loose fascicules and repent but locally in dense fascicules and ascending or erect; usually with slightly thickened walls up to 0.5 μm, with brownish parietal pigments but locally also dark brown, towards septa usually with brownish but locally dark brown to black incrustations. <bold><italic>Clamp connections</italic></bold> present.</p></tp:treatment-sec><tp:treatment-sec sec-type="distribution" id="SECID0EZRCM"><title>Distribution and ecology.</title><p>Known from France, Germany, Slovakia and United Kingdom; in semi-natural grasslands on calcareous soil.</p></tp:treatment-sec><tp:treatment-sec sec-type="material" id="SECID0E5RCM"><title>Additional material studied.</title><p>Croatia • Crni Lug, Gorski kotar area, coord. <named-content xmlns:xlink="http://www.w3.org/1999/xlink" content-type="dwc:verbatimCoordinates" xlink:type="simple"><named-content content-type="geo-json" specific-use="{&#34;type&#34;:&#34;Point&#34;,&#34;coordinates&#34;:[14.706111,45.417222]}" id="NCID0EHSCM" xlink:type="simple">45°25'02"N, 14°42'22"E</named-content></named-content>, mowed grassland mostly with short grass, 4 Oct 1998, A. Mešić (CNF 5/198). Slovakia • Oravské Beskydy Mts., Oravská Polhora, 2 km E of Slaná voda, around the peatbog, elev. 745–755 m, coord. <named-content xmlns:xlink="http://www.w3.org/1999/xlink" content-type="dwc:verbatimCoordinates" xlink:type="simple"><named-content content-type="geo-json" specific-use="{&#34;type&#34;:&#34;Point&#34;,&#34;coordinates&#34;:[19.473056,49.527778]}" id="NCID0EYSCM" xlink:type="simple">49°31'40"N, 19°28'23"E</named-content></named-content>, terrestrial in semi-natural grassland, 21 Jul 2020, M. Caboň (<abbrev xmlns:xlink="http://www.w3.org/1999/xlink" xlink:title="Slovak Academy of Sciences" id="ABBRID0E4SCM" xlink:type="simple">SAV</abbrev> F-20618). United Kingdom • Wales, Pembrokeshire, Somerton farm, coord. <named-content xmlns:xlink="http://www.w3.org/1999/xlink" content-type="dwc:verbatimCoordinates" xlink:type="simple"><named-content content-type="geo-json" specific-use="{&#34;type&#34;:&#34;Point&#34;,&#34;coordinates&#34;:[4.996944,51.673056]}" id="NCID0EETCM" xlink:type="simple">51°39'83"N, 04°59'49"E</named-content></named-content>, 14 Oct 2019, pasture, D. Harries <italic>DH 19-10</italic> (<abbrev xmlns:xlink="http://www.w3.org/1999/xlink" xlink:title="Slovak Academy of Sciences" id="ABBRID0ELTCM" xlink:type="simple">SAV</abbrev> F-23434); • Wales, Plas Tirion, 22 Sep 2004, G. Griffith <italic>GG220904</italic> (ABS); • Wales, Powys, Gregynog grounds, coord. <named-content xmlns:xlink="http://www.w3.org/1999/xlink" content-type="dwc:verbatimCoordinates" xlink:type="simple"><named-content content-type="geo-json" specific-use="{&#34;type&#34;:&#34;Point&#34;,&#34;coordinates&#34;:[3.351667,52.567778]}" id="NCID0EUTCM" xlink:type="simple">52°34'04"N, 03°21'06"E</named-content></named-content>, terrestrial in lawn, 19 Oct 2014, S. Adamčík (<abbrev xmlns:xlink="http://www.w3.org/1999/xlink" xlink:title="Slovak Academy of Sciences" id="ABBRID0EZTCM" xlink:type="simple">SAV</abbrev> F-4347).</p></tp:treatment-sec><tp:treatment-sec sec-type="notes" id="SECID0E4TCM"><title>Notes.</title><p><italic><tp:taxon-name><tp:taxon-name-part taxon-name-part-type="genus" reg="Dermoloma">Dermoloma</tp:taxon-name-part><tp:taxon-name-part taxon-name-part-type="species" reg="magicum">magicum</tp:taxon-name-part></tp:taxon-name></italic> has amyloid spores and basidiomata bruising black where handled, characters that define <tp:taxon-name><tp:taxon-name-part taxon-name-part-type="genus" reg="Dermoloma">D.</tp:taxon-name-part><tp:taxon-name-part taxon-name-part-type="infraspecific-rank">section</tp:taxon-name-part><tp:taxon-name-part taxon-name-part-type="section" reg="Nigrescentia">Nigrescentia</tp:taxon-name-part></tp:taxon-name>. It is the only known member of the section and because of the unique blackening context it is easily distinguishable from the other <italic><tp:taxon-name><tp:taxon-name-part taxon-name-part-type="genus" reg="Dermoloma">Dermoloma</tp:taxon-name-part></tp:taxon-name></italic> species. The species was included in the phylogenetic study by <xref ref-type="bibr" rid="B82">Sánchez-García et al. (2021)</xref> and correctly labeled as the only member of <tp:taxon-name><tp:taxon-name-part taxon-name-part-type="genus" reg="Dermoloma">D.</tp:taxon-name-part><tp:taxon-name-part taxon-name-part-type="infraspecific-rank">section</tp:taxon-name-part><tp:taxon-name-part taxon-name-part-type="section" reg="Nigrescentia">Nigrescentia</tp:taxon-name-part></tp:taxon-name>. Both multilocus phylogenies in this study do not support this species as a member of <tp:taxon-name><tp:taxon-name-part taxon-name-part-type="genus" reg="Dermoloma">D.</tp:taxon-name-part><tp:taxon-name-part taxon-name-part-type="infraspecific-rank">subgenus</tp:taxon-name-part><tp:taxon-name-part taxon-name-part-type="subgenus" reg="Amylospora">Amylospora</tp:taxon-name-part></tp:taxon-name>. The species name <italic><tp:taxon-name><tp:taxon-name-part taxon-name-part-type="genus" reg="Dermoloma">D.</tp:taxon-name-part><tp:taxon-name-part taxon-name-part-type="species" reg="magicum">magicum</tp:taxon-name-part></tp:taxon-name></italic> was assigned based on morphological match. During the preparation of the manuscript we managed to receive a partial <abbrev xmlns:xlink="http://www.w3.org/1999/xlink" xlink:title="internal transcribed spacer regions of nuclear ribosomal DNA" id="ABBRID0ELWCM" xlink:type="simple">ITS</abbrev> sequence of the type collection, which is not included in the <abbrev xmlns:xlink="http://www.w3.org/1999/xlink" xlink:title="internal transcribed spacer regions of nuclear ribosomal DNA" id="ABBRID0EPWCM" xlink:type="simple">ITS</abbrev> tree (Suppl. material <xref ref-type="supplementary-material" rid="S8">8</xref>), but does match other sequences assigned to the species and confirms the concept presented here. Spores of the type collections (av. 6.7 × 4.1 μm) were slightly smaller than in other more recent collections, but the range established by <xref ref-type="bibr" rid="B9">Arnolds (2002)</xref> perfectly matches our observations (Suppl. material <xref ref-type="supplementary-material" rid="S7">7</xref>). A Slovak collection was selected as epitype because it is perfectly documented and is the only collection represented by all six genes in the phylogeny.</p></tp:treatment-sec><tp:treatment-sec><!--Section generated to contain objects referenced in tp:taxon-treatment.--><fig id="F35" position="float" orientation="portrait"><object-id xmlns:xlink="http://www.w3.org/1999/xlink" content-type="doi" xlink:type="simple">10.3897/imafungus.16.157337.figure35</object-id><object-id xmlns:xlink="http://www.w3.org/1999/xlink" content-type="arpha" xlink:type="simple">5B61F1AE-DA47-5C49-8A31-B7434C270B06</object-id><label>Figure 35.</label><caption><p>Basidiomata of <italic><tp:taxon-name><tp:taxon-name-part taxon-name-part-type="genus" reg="Dermoloma">Dermoloma</tp:taxon-name-part></tp:taxon-name></italic> in field appearance. <bold>a</bold><italic><tp:taxon-name><tp:taxon-name-part taxon-name-part-type="genus" reg="Dermoloma">Dermoloma</tp:taxon-name-part><tp:taxon-name-part taxon-name-part-type="species" reg="josserandii">josserandii</tp:taxon-name-part></tp:taxon-name></italic> (<abbrev xmlns:xlink="http://www.w3.org/1999/xlink" xlink:title="Slovak Academy of Sciences" id="ABBRID0EUXBM" xlink:type="simple">SAV</abbrev> F-20808, epitype), photo S. Jančovičová; <bold>b</bold><italic><tp:taxon-name><tp:taxon-name-part taxon-name-part-type="genus" reg="Dermoloma">Dermoloma</tp:taxon-name-part><tp:taxon-name-part taxon-name-part-type="species" reg="josserandii">josserandii</tp:taxon-name-part></tp:taxon-name></italic> (<abbrev xmlns:xlink="http://www.w3.org/1999/xlink" xlink:title="Slovak Academy of Sciences" id="ABBRID0EFYBM" xlink:type="simple">SAV</abbrev> F-20907, epitype), photo V. Shapkin; <bold>c</bold><italic><tp:taxon-name><tp:taxon-name-part taxon-name-part-type="genus" reg="Dermoloma">Dermoloma</tp:taxon-name-part><tp:taxon-name-part taxon-name-part-type="species" reg="magicum">magicum</tp:taxon-name-part></tp:taxon-name></italic> (<abbrev xmlns:xlink="http://www.w3.org/1999/xlink" xlink:title="Slovak Academy of Sciences" id="ABBRID0EWYBM" xlink:type="simple">SAV</abbrev> F-4142, epitype), photo S. Jančovičová; <bold>d</bold><italic><tp:taxon-name><tp:taxon-name-part taxon-name-part-type="genus" reg="Dermoloma">Dermoloma</tp:taxon-name-part><tp:taxon-name-part taxon-name-part-type="species" reg="magicum">magicum</tp:taxon-name-part></tp:taxon-name></italic> (<abbrev xmlns:xlink="http://www.w3.org/1999/xlink" xlink:title="Slovak Academy of Sciences" id="ABBRID0EHZBM" xlink:type="simple">SAV</abbrev> F-20618), photo S. Jančovičová; <bold>e</bold><italic><tp:taxon-name><tp:taxon-name-part taxon-name-part-type="genus" reg="Dermoloma">Dermoloma</tp:taxon-name-part><tp:taxon-name-part taxon-name-part-type="species" reg="murinellum">murinellum</tp:taxon-name-part></tp:taxon-name></italic> [LIP (<italic>PAM06090203</italic>)], photo P.-A. Moreau; <bold>f</bold><italic><tp:taxon-name><tp:taxon-name-part taxon-name-part-type="genus" reg="Dermoloma">Dermoloma</tp:taxon-name-part><tp:taxon-name-part taxon-name-part-type="species" reg="obscurum">obscurum</tp:taxon-name-part></tp:taxon-name></italic> (<abbrev xmlns:xlink="http://www.w3.org/1999/xlink" xlink:title="Slovak Academy of Sciences" id="ABBRID0EH1BM" xlink:type="simple">SAV</abbrev> F-20012, holotype), photo S. Jančovičová. Scale bar: 10 mm.</p></caption><graphic xmlns:xlink="http://www.w3.org/1999/xlink" xlink:href="imafungus-16-e157337-g035.jpg" position="float" orientation="portrait" xlink:type="simple" id="oo_1370809.jpg"><uri content-type="original_file" xlink:type="simple">https://binary.pensoft.net/fig/1370809</uri></graphic></fig><supplementary-material xmlns:xlink="http://www.w3.org/1999/xlink" id="S8" position="float" orientation="portrait" xlink:type="simple"><object-id content-type="arpha" xlink:type="simple">C1A802DA-9534-55E3-84FE-CF9AB2456BBC</object-id><label>﻿Supplementary material 8</label><caption><p>Phylogenetic tree based on <abbrev xlink:title="internal transcribed spacer regions of nuclear ribosomal DNA" id="ABBRID0ESOAO" xlink:type="simple">ITS</abbrev> nrDNA</p></caption><statement content-type="dataType"><label>Data type</label><p>pdf</p></statement><statement content-type="notes"><label>Explanation note</label><p>Phylogram generated by Maximum Likelihood (RAxML) analysis based on <abbrev xlink:title="internal transcribed spacer regions of nuclear ribosomal DNA" id="ABBRID0E2OAO" xlink:type="simple">ITS</abbrev> region. Maximum likelihood bootstrap support values greater than 50% are indicated above or below the nodes. Sequences originated from type collections are in red and bold. T! – holotype, lectotype or neotype, E! – epitype.</p></statement><media xlink:href="imafungus-16-e157337-s008.pdf" mimetype="application" mime-subtype="pdf" position="float" orientation="portrait" xlink:type="simple" id="oo_1370836.pdf"><uri content-type="original_file" xlink:type="simple">https://binary.pensoft.net/file/1370836</uri></media><permissions><license xlink:type="simple"><license-p>This dataset is made available under the Open Database License (http://opendatacommons.org/licenses/odbl/1.0/). The Open Database License (ODbL) is a license agreement intended to allow users to freely share, modify, and use this Dataset while maintaining this same freedom for others, provided that the original source and author(s) are credited.</license-p></license></permissions><attrib specific-use="authors">Katarína Adamčíková, Munazza Kiran, Miroslav Caboň, Brandon P. Matheny, Marisol Sánchez-García, Eef Arnolds, Michaela Caboňová, Gilles Corriol, Bálint Dima, Gernot Friebes, Gareth W. Griffith, Django Grootmyers, David Harries, Alexander Karich, Armin Mešić, Martin Mihaljevič, Pierre-Arthur Moreau, Ana Pošta, Vasilii Shapkin, Zdenko Tkalčec, Alfredo Vizzini, Lenka Vondrovicová, Slavomir Adamčík, Soňa Jančovičová</attrib></supplementary-material><supplementary-material xmlns:xlink="http://www.w3.org/1999/xlink" id="S7" position="float" orientation="portrait" xlink:type="simple"><object-id content-type="arpha" xlink:type="simple">679888B7-B6B6-59F1-91FF-FEDCEED5924F</object-id><label>﻿Supplementary material 7</label><caption><p>Microscopic observations</p></caption><statement content-type="dataType"><label>Data type</label><p>xlsx</p></statement><statement content-type="notes"><label>Explanation note</label><p>Average values of microscopic observations (in μm) used for species descriptions. Q – spore length and width ratio, TC – terminal cell in pileipellis, T! – holotype or lectotype, E! – epitype.</p></statement><media xlink:href="imafungus-16-e157337-s007.xlsx" mimetype="application" mime-subtype="vnd.openxmlformats-officedocument.spreadsheetml.sheet" position="float" orientation="portrait" xlink:type="simple" id="oo_1370835.xlsx"><uri content-type="original_file" xlink:type="simple">https://binary.pensoft.net/file/1370835</uri></media><permissions><license xlink:type="simple"><license-p>This dataset is made available under the Open Database License (http://opendatacommons.org/licenses/odbl/1.0/). The Open Database License (ODbL) is a license agreement intended to allow users to freely share, modify, and use this Dataset while maintaining this same freedom for others, provided that the original source and author(s) are credited.</license-p></license></permissions><attrib specific-use="authors">Katarína Adamčíková, Munazza Kiran, Miroslav Caboň, Brandon P. Matheny, Marisol Sánchez-García, Eef Arnolds, Michaela Caboňová, Gilles Corriol, Bálint Dima, Gernot Friebes, Gareth W. Griffith, Django Grootmyers, David Harries, Alexander Karich, Armin Mešić, Martin Mihaljevič, Pierre-Arthur Moreau, Ana Pošta, Vasilii Shapkin, Zdenko Tkalčec, Alfredo Vizzini, Lenka Vondrovicová, Slavomir Adamčík, Soňa Jančovičová</attrib></supplementary-material></tp:treatment-sec><ref-list><ref id="B82"><mixed-citation xmlns:xlink="http://www.w3.org/1999/xlink" xlink:type="simple"><person-group><name name-style="western"><surname>Sánchez-García</surname><given-names>M</given-names></name><name name-style="western"><surname>Adamčíková</surname><given-names>K</given-names></name><etal/></person-group> (<year>2021</year>) <article-title>The genus <italic><tp:taxon-name><tp:taxon-name-part taxon-name-part-type="genus">Dermoloma</tp:taxon-name-part></tp:taxon-name></italic> is more diverse than expected and forms a monophyletic lineage in the <italic><tp:taxon-name><tp:taxon-name-part taxon-name-part-type="family">Tricholomataceae</tp:taxon-name-part></tp:taxon-name></italic>.</article-title><source>Mycological Progress</source><volume>20</volume>: <fpage>11</fpage>–<lpage>25</lpage>. <ext-link xlink:href="10.1007/s11557-020-01651-y" ext-link-type="doi" xlink:type="simple">https://doi.org/10.1007/s11557-020-01651-y</ext-link></mixed-citation></ref><ref id="B9"><mixed-citation xmlns:xlink="http://www.w3.org/1999/xlink" xlink:type="simple"><person-group><name name-style="western"><surname>Arnolds</surname><given-names>E</given-names></name></person-group> (<year>2002</year>) <article-title><italic><tp:taxon-name><tp:taxon-name-part taxon-name-part-type="genus">Dermoloma</tp:taxon-name-part><tp:taxon-name-part taxon-name-part-type="species">magicum</tp:taxon-name-part></tp:taxon-name></italic> spec. nov., a grassland fungus mimicking <italic><tp:taxon-name><tp:taxon-name-part taxon-name-part-type="genus">Porpoloma</tp:taxon-name-part><tp:taxon-name-part taxon-name-part-type="species">metapodium</tp:taxon-name-part></tp:taxon-name></italic>.</article-title><source>Persoonia</source><volume>17</volume>: <fpage>665</fpage>–<lpage>668</lpage>.</mixed-citation></ref></ref-list></tp:taxon-treatment>
