# Supplementary material for: ﻿A phylogenetic and morphological study of the genus Dermoloma (Agaricales, Tricholomataceae) in Europe and North America exposes inefficiency of opportunistic species descriptions
Source: IMA Fungus. 2025 Jul 10;16:e157337. doi: 10.3897/imafungus.16.157337 (PMC12272084; doi:10.3897/imafungus.16.157337)
Supplement: XML Treatment for Dermoloma murinellum [file imafungus.16.157337-treatment23.xml]

<!DOCTYPE tp:taxon-treatment
  PUBLIC "-//TaxonX//DTD Taxonomic Treatment Publishing DTD v0 20100105//EN" "tax-treatment-NSO.dtd">
<tp:taxon-treatment xmlns:tp="http://www.plazi.org/taxpub"><tp:treatment-meta><kwd-group><label>Taxon classification</label><kwd>
                  <named-content content-type="kingdom">Animalia</named-content>
                </kwd><kwd>
                  <named-content content-type="order">Agaricales</named-content>
                </kwd><kwd>
                  <named-content content-type="family">Tricholomataceae</named-content>
                </kwd></kwd-group><mixed-citation publication-type="journal"><person-group><name><surname>Adamčíková</surname><given-names>Katarína</given-names></name><name><surname>Kiran</surname><given-names>Munazza</given-names></name><name><surname>Caboň</surname><given-names>Miroslav</given-names></name><name><surname>Matheny</surname><given-names>Brandon P.</given-names></name><name><surname>Sánchez-García</surname><given-names>Marisol</given-names></name><name><surname>Arnolds</surname><given-names>Eef</given-names></name><name><surname>Caboňová</surname><given-names>Michaela</given-names></name><name><surname>Corriol</surname><given-names>Gilles</given-names></name><name><surname>Dima</surname><given-names>Bálint</given-names></name><name><surname>Friebes</surname><given-names>Gernot</given-names></name><name><surname>Griffith</surname><given-names>Gareth W.</given-names></name><name><surname>Grootmyers</surname><given-names>Django</given-names></name><name><surname>Harries</surname><given-names>David</given-names></name><name><surname>Karich</surname><given-names>Alexander</given-names></name><name><surname>Mešić</surname><given-names>Armin</given-names></name><name><surname>Mihaljevič</surname><given-names>Martin</given-names></name><name><surname>Moreau</surname><given-names>Pierre-Arthur</given-names></name><name><surname>Pošta</surname><given-names>Ana</given-names></name><name><surname>Shapkin</surname><given-names>Vasilii</given-names></name><name><surname>Tkalčec</surname><given-names>Zdenko</given-names></name><name><surname>Vizzini</surname><given-names>Alfredo</given-names></name><name><surname>Vondrovicová</surname><given-names>Lenka</given-names></name><name><surname>Adamčík</surname><given-names>Slavomir</given-names></name><name><surname>Jančovičová</surname><given-names>Soňa</given-names></name></person-group><article-title>﻿A phylogenetic and morphological study of the genus <italic><tp:taxon-name><tp:taxon-name-part taxon-name-part-type="genus" reg="Dermoloma">Dermoloma</tp:taxon-name-part></tp:taxon-name></italic> (<italic><tp:taxon-name><tp:taxon-name-part taxon-name-part-type="order">Agaricales</tp:taxon-name-part></tp:taxon-name></italic>, <italic><tp:taxon-name><tp:taxon-name-part taxon-name-part-type="family">Tricholomataceae</tp:taxon-name-part></tp:taxon-name></italic>) in Europe and North America exposes inefficiency of opportunistic species descriptions</article-title><source>IMA Fungus</source><day>10</day><month>07</month><year>2025</year><volume>16</volume><pub-id pub-id-type="doi">10.3897/imafungus.16.157337</pub-id></mixed-citation></tp:treatment-meta><tp:nomenclature><label>﻿</label><tp:taxon-name>
                <object-id xmlns:xlink="http://www.w3.org/1999/xlink" content-type="arpha" xlink:type="simple">781DE58C-7DC4-5F57-85D1-5E964EFAFB4F</object-id>
                <tp:taxon-name-part taxon-name-part-type="genus" reg="Dermoloma">Dermoloma</tp:taxon-name-part>
                <tp:taxon-name-part taxon-name-part-type="species" reg="murinellum">murinellum</tp:taxon-name-part>
                <object-id xmlns:xlink="http://www.w3.org/1999/xlink" content-type="mycobank" xlink:type="simple">131362</object-id>
              </tp:taxon-name><tp:taxon-authority>Horak, Sydowia 39: 110. 1987.</tp:taxon-authority><xref ref-type="fig" rid="F35">Figs 35e</xref><xref ref-type="fig" rid="F38">, 38</xref></tp:nomenclature><tp:treatment-sec sec-type="Holotype" id="SECID0EPYCM"><title>Holotype.</title><p>Switzerland • Graubünden, N des Albulpasses (Terrassas), elev. 2450 m, 30 Aug 1982, E. Horak <italic>ZT1573</italic> (ZT Myc 42786).</p></tp:treatment-sec><tp:treatment-sec sec-type="description" id="SECID0EXYCM"><title>Distinguishing characters.</title><p>European species; basidiomata small, mycenoid; pilei 8–22 mm in diameter; stipes 1–2 mm wide; lamellae ash-gray; spores amyloid, ellipsoid to oblong, 5.8–6.7 × 3.7–4.4 μm; caulocystidia narrowly clavate or narrowly fusiform, 4–6 μm wide.</p><p><bold><italic>Pileus</italic></bold> 8–22 mm; when young conical-campanulate, when mature plano-convex with broad, rounded umbo; margin shortly enrolled, entire to slightly crenulate; surface matt, rugulose, densely minutely wrinkled, strongly hygrophanous; color when young or wet very dark gray-brown to almost black, when mature fading to dull ochre-gray with some lilac shade at center. <bold><italic>Stipe</italic></bold> 15–35 × 1–2 mm; cylindrical, flexuous to undulate-bumped; surface densely pruinose when young, remaining pruinose only at apex when mature; color blackish gray all over, with age fading to ochraceous gray-brown from apex towards the base. <bold><italic>Lamellae</italic></bold> distant, L = 12–16, l = 1–3; adnate-emarginate; color ash-gray, when mature rather lighter yellowish ochre; edges truncate, concolorous, entire. <bold><italic>Context</italic></bold> whitish to somewhat flesh-colored in pileus, gray-brown in stipe; odor farinaceous.</p><fig id="F38" position="float" orientation="portrait"><object-id xmlns:xlink="http://www.w3.org/1999/xlink" content-type="doi" xlink:type="simple">10.3897/imafungus.16.157337.figure38</object-id><object-id xmlns:xlink="http://www.w3.org/1999/xlink" content-type="arpha" xlink:type="simple">91794DFB-F8C0-5B44-935B-C10ABDEC015D</object-id><label>Figure 38.</label><caption><p><italic><tp:taxon-name><tp:taxon-name-part taxon-name-part-type="genus" reg="Dermoloma">Dermoloma</tp:taxon-name-part><tp:taxon-name-part taxon-name-part-type="species" reg="murinellum">murinellum</tp:taxon-name-part></tp:taxon-name></italic> (ZT Myc 42786, holotype), microscopic elements. <bold>a</bold> Spores; <bold>b</bold> caulocystidia; <bold>c</bold> basidia and basidioles; <bold>d</bold> marginal cells; <bold>e</bold> pileipellis elements near the pileus margin; <bold>f</bold> pileipellis elements near the pileus center. Scale bar: 5 µm for spores and 10 µm for other elements.</p></caption><graphic xmlns:xlink="http://www.w3.org/1999/xlink" xlink:href="imafungus-16-e157337-g038.jpg" position="float" orientation="portrait" xlink:type="simple" id="oo_1370812.jpg"><uri content-type="original_file" xlink:type="simple">https://binary.pensoft.net/fig/1370812</uri></graphic></fig><p><bold><italic>Spores</italic></bold> (5.5–)5.8–6.2–6.7(–7.8) × (3.4–)3.7–4–4.4(–4.8) μm; ellipsoid to oblong, Q = (1.34–)1.41–1.55–1.69(–1.86); walls amyloid; hilar appendage ca. 0.5–1 μm long. <bold><italic>Basidia</italic></bold> (21–)25–28.7–32(–40) × 6–6.5–7.5 μm; clavate; with 2 or 4 sterigmata. <bold><italic>Basidioles</italic></bold> first cylindrical, then clavate, ca. 4–6.5 μm wide. <bold><italic>Marginal cells</italic></bold> (17–)20–24.7–29.5(–40) × (3–)3.5–4.8–6(–7) μm; clavate, cylindrical or fusiform, often flexuous, occasionally moniliform, sometimes diverticulate or nodulose, apically obtuse or constricted. <bold><italic>Pileipellis</italic></bold> 65–100 μm deep; suprapellis 40–65 μm deep, of one or two layers of inflated, densely arranged cells; subpellis not well-differentiated, 20–30 μm deep, of densely packed, horizontally oriented, intricate, 3–10 μm wide hyphae, gradually passing to horizontally oriented hyphae in trama; hyphal terminations with yellow-brown parietal pigments but on subterminal cells also incrusted pigments, with usually slightly or distinctly thickened walls up to 1 μm. Terminal cells near pileus margin (13–)25.5–36.6–47.5(–60) × (6–)10–20.3–30(–44) μm; obpyriform, sphaeropedunculate or clavate, occasionally lobate; subterminal cells narrower and subcylindrical or ventricose-fusiform, occasionally laterally swollen, often branched. Terminal cells near pileus center (14–)21.5–34.8–48(–73) × (7–)11.5–20.5–29.5(–45) μm; mainly clavate, occasionally sphaeropedunculate or obpyriform, towards septa often narrowed and flexuous; subterminal cells more frequently branched. <bold><italic>Caulocystidia</italic></bold> (26–)31.5–38.8–40(–53) × (3–)4–5–6(–6.5) μm; cylindrical, narrowly clavate, occasionally narrowly fusiform, apically obtuse or slightly acute or constricted, often flexuous, occasionally nodulose; thin-walled, with brownish yellow parietal pigments. <bold><italic>Clamp connections</italic></bold> present.</p></tp:treatment-sec><tp:treatment-sec sec-type="distribution" id="SECID0EN4CM"><title>Distribution and ecology.</title><p>This species is only known from the type collecting area in Swiss Alps; probably restricted to alpine habitats, but insufficiently known.</p></tp:treatment-sec><tp:treatment-sec sec-type="material" id="SECID0ES4CM"><title>Additional material studied.</title><p>Switzerland • Albulapass (Graubünden), alpine grassland under <italic><tp:taxon-name><tp:taxon-name-part taxon-name-part-type="genus" reg="Cirsium">Cirsium</tp:taxon-name-part><tp:taxon-name-part taxon-name-part-type="species" reg="spinosissimum">spinosissimum</tp:taxon-name-part></tp:taxon-name></italic>, elev. 2300 m, 2 Sep 2006, A. Leuchtmann and P.-A. Moreau <italic>PAM06090203</italic> (LIP).</p></tp:treatment-sec><tp:treatment-sec sec-type="notes" id="SECID0EF5CM"><title>Notes.</title><p><italic><tp:taxon-name><tp:taxon-name-part taxon-name-part-type="genus" reg="Dermoloma">Dermoloma</tp:taxon-name-part><tp:taxon-name-part taxon-name-part-type="species" reg="murinellum">murinellum</tp:taxon-name-part></tp:taxon-name></italic> has amyloid spores and belongs to <tp:taxon-name><tp:taxon-name-part taxon-name-part-type="genus" reg="Dermoloma">D.</tp:taxon-name-part><tp:taxon-name-part taxon-name-part-type="infraspecific-rank">subgenus</tp:taxon-name-part><tp:taxon-name-part taxon-name-part-type="subgenus" reg="Amylospora">Amylospora</tp:taxon-name-part></tp:taxon-name>, section <tp:taxon-name><tp:taxon-name-part taxon-name-part-type="genus" reg="Dermoloma"/><tp:taxon-name-part taxon-name-part-type="section" reg="Atrobrunnea">Atrobrunnea</tp:taxon-name-part></tp:taxon-name>. It has small mycenoid basidiomata but is placed within a clade of species with mainly collybioid basidiomata (Fig. <xref ref-type="fig" rid="F2">2</xref>). The species exhibits almost all characters with transitional stages between morphological groups defined in this study and is therefore very difficult to identify. The basidiomata are at the upper limit of the mycenoid size (pilei up to 15 mm, stipes up to 2 mm wide), the spores are of intermediate size and shape in <tp:taxon-name><tp:taxon-name-part taxon-name-part-type="genus" reg="Dermoloma">D.</tp:taxon-name-part><tp:taxon-name-part taxon-name-part-type="infraspecific-rank">section</tp:taxon-name-part><tp:taxon-name-part taxon-name-part-type="section" reg="Atrobrunnea">Atrobrunnea</tp:taxon-name-part></tp:taxon-name>, the marginal cells are not well differentiated, and the caulocystidia are relatively slender. Morphological identification requires special attention; we therefore recommend to combine the heat map (Fig. <xref ref-type="fig" rid="F4">4</xref>), the key and other data available in this study to achieve a better probability of correct identification, and in case of uncertainty, an <abbrev xmlns:xlink="http://www.w3.org/1999/xlink" xlink:title="internal transcribed spacer regions of nuclear ribosomal DNA" id="ABBRID0ETADM" xlink:type="simple">ITS</abbrev> sequence should be used for verification. <italic><tp:taxon-name><tp:taxon-name-part taxon-name-part-type="genus" reg="Dermoloma">Dermoloma</tp:taxon-name-part><tp:taxon-name-part taxon-name-part-type="species" reg="murinellum">murinellum</tp:taxon-name-part></tp:taxon-name></italic> is the only species of the genus described from the cold alpine habitat of the European Alps (Switzerland) (<xref ref-type="bibr" rid="B37">Horak 1987</xref>). Our collection LIP (PAM0690203) was included in the phylogenetic study by <xref ref-type="bibr" rid="B82">Sánchez-García et al. (2021)</xref>. It is originating from the type collecting area and our morphological study confirmed that it matches the type of <italic><tp:taxon-name><tp:taxon-name-part taxon-name-part-type="genus" reg="Dermoloma">D.</tp:taxon-name-part><tp:taxon-name-part taxon-name-part-type="species" reg="murinellum">murinellum</tp:taxon-name-part></tp:taxon-name></italic>. It was collected in alpine grasslands, but according to our observations it seems that several species from lowlands can occur at higher elevation in the alpine habitat. For example, we collected <italic><tp:taxon-name><tp:taxon-name-part taxon-name-part-type="genus" reg="Dermoloma">D.</tp:taxon-name-part><tp:taxon-name-part taxon-name-part-type="species" reg="compactum">compactum</tp:taxon-name-part></tp:taxon-name></italic>, <italic><tp:taxon-name><tp:taxon-name-part taxon-name-part-type="genus" reg="Dermoloma">D.</tp:taxon-name-part><tp:taxon-name-part taxon-name-part-type="species" reg="griseobasale">griseobasale</tp:taxon-name-part></tp:taxon-name></italic> and <italic><tp:taxon-name><tp:taxon-name-part taxon-name-part-type="genus" reg="Dermoloma">D.</tp:taxon-name-part><tp:taxon-name-part taxon-name-part-type="species" reg="josserandii">josserandii</tp:taxon-name-part></tp:taxon-name></italic> in the Pyrenees at an elevation of ca. 1800 m. Furthermore, the Albulapass locality is not far from timberline and mixed alpine and subalpine influences with, e.g., <italic><tp:taxon-name><tp:taxon-name-part taxon-name-part-type="genus" reg="Amanita">Amanita</tp:taxon-name-part><tp:taxon-name-part taxon-name-part-type="species" reg="pantherina">pantherina</tp:taxon-name-part></tp:taxon-name></italic> and <italic><tp:taxon-name><tp:taxon-name-part taxon-name-part-type="genus" reg="Boletus">Boletus</tp:taxon-name-part><tp:taxon-name-part taxon-name-part-type="species" reg="edulis">edulis</tp:taxon-name-part></tp:taxon-name></italic> associated with herbaceous vegetation (A. Leuchtmann, pers. comm.).</p></tp:treatment-sec><tp:treatment-sec><!--Section generated to contain objects referenced in tp:taxon-treatment.--><fig id="F35" position="float" orientation="portrait"><object-id xmlns:xlink="http://www.w3.org/1999/xlink" content-type="doi" xlink:type="simple">10.3897/imafungus.16.157337.figure35</object-id><object-id xmlns:xlink="http://www.w3.org/1999/xlink" content-type="arpha" xlink:type="simple">5B61F1AE-DA47-5C49-8A31-B7434C270B06</object-id><label>Figure 35.</label><caption><p>Basidiomata of <italic><tp:taxon-name><tp:taxon-name-part taxon-name-part-type="genus" reg="Dermoloma">Dermoloma</tp:taxon-name-part></tp:taxon-name></italic> in field appearance. <bold>a</bold><italic><tp:taxon-name><tp:taxon-name-part taxon-name-part-type="genus" reg="Dermoloma">Dermoloma</tp:taxon-name-part><tp:taxon-name-part taxon-name-part-type="species" reg="josserandii">josserandii</tp:taxon-name-part></tp:taxon-name></italic> (<abbrev xmlns:xlink="http://www.w3.org/1999/xlink" xlink:title="Slovak Academy of Sciences" id="ABBRID0EUXBM" xlink:type="simple">SAV</abbrev> F-20808, epitype), photo S. Jančovičová; <bold>b</bold><italic><tp:taxon-name><tp:taxon-name-part taxon-name-part-type="genus" reg="Dermoloma">Dermoloma</tp:taxon-name-part><tp:taxon-name-part taxon-name-part-type="species" reg="josserandii">josserandii</tp:taxon-name-part></tp:taxon-name></italic> (<abbrev xmlns:xlink="http://www.w3.org/1999/xlink" xlink:title="Slovak Academy of Sciences" id="ABBRID0EFYBM" xlink:type="simple">SAV</abbrev> F-20907, epitype), photo V. Shapkin; <bold>c</bold><italic><tp:taxon-name><tp:taxon-name-part taxon-name-part-type="genus" reg="Dermoloma">Dermoloma</tp:taxon-name-part><tp:taxon-name-part taxon-name-part-type="species" reg="magicum">magicum</tp:taxon-name-part></tp:taxon-name></italic> (<abbrev xmlns:xlink="http://www.w3.org/1999/xlink" xlink:title="Slovak Academy of Sciences" id="ABBRID0EWYBM" xlink:type="simple">SAV</abbrev> F-4142, epitype), photo S. Jančovičová; <bold>d</bold><italic><tp:taxon-name><tp:taxon-name-part taxon-name-part-type="genus" reg="Dermoloma">Dermoloma</tp:taxon-name-part><tp:taxon-name-part taxon-name-part-type="species" reg="magicum">magicum</tp:taxon-name-part></tp:taxon-name></italic> (<abbrev xmlns:xlink="http://www.w3.org/1999/xlink" xlink:title="Slovak Academy of Sciences" id="ABBRID0EHZBM" xlink:type="simple">SAV</abbrev> F-20618), photo S. Jančovičová; <bold>e</bold><italic><tp:taxon-name><tp:taxon-name-part taxon-name-part-type="genus" reg="Dermoloma">Dermoloma</tp:taxon-name-part><tp:taxon-name-part taxon-name-part-type="species" reg="murinellum">murinellum</tp:taxon-name-part></tp:taxon-name></italic> [LIP (<italic>PAM06090203</italic>)], photo P.-A. Moreau; <bold>f</bold><italic><tp:taxon-name><tp:taxon-name-part taxon-name-part-type="genus" reg="Dermoloma">Dermoloma</tp:taxon-name-part><tp:taxon-name-part taxon-name-part-type="species" reg="obscurum">obscurum</tp:taxon-name-part></tp:taxon-name></italic> (<abbrev xmlns:xlink="http://www.w3.org/1999/xlink" xlink:title="Slovak Academy of Sciences" id="ABBRID0EH1BM" xlink:type="simple">SAV</abbrev> F-20012, holotype), photo S. Jančovičová. Scale bar: 10 mm.</p></caption><graphic xmlns:xlink="http://www.w3.org/1999/xlink" xlink:href="imafungus-16-e157337-g035.jpg" position="float" orientation="portrait" xlink:type="simple" id="oo_1370809.jpg"><uri content-type="original_file" xlink:type="simple">https://binary.pensoft.net/fig/1370809</uri></graphic></fig><fig id="F2" position="float" orientation="portrait"><object-id xmlns:xlink="http://www.w3.org/1999/xlink" content-type="doi" xlink:type="simple">10.3897/imafungus.16.157337.figure2</object-id><object-id xmlns:xlink="http://www.w3.org/1999/xlink" content-type="arpha" xlink:type="simple">BD88E9F3-8F66-5F5B-8D8D-B491121E92C5</object-id><label>Figure 2.</label><caption><p>Phylogram generated by ML analysis based on combined sequence data of <abbrev xmlns:xlink="http://www.w3.org/1999/xlink" xlink:title="internal transcribed spacer regions of nuclear ribosomal DNA" id="ABBRID0EDNAG" xlink:type="simple">ITS</abbrev>, <abbrev xmlns:xlink="http://www.w3.org/1999/xlink" xlink:title="nuclear ribosomal large subunit" id="ABBRID0EHNAG" xlink:type="simple">LSU</abbrev>, <italic><abbrev xmlns:xlink="http://www.w3.org/1999/xlink" xlink:title="first largest subunit of RNA polymerase II" id="ABBRID0EMNAG" xlink:type="simple">rpb1</abbrev></italic>, <italic><abbrev xmlns:xlink="http://www.w3.org/1999/xlink" xlink:title="second largest subunit of RNA polymerase II" id="ABBRID0ERNAG" xlink:type="simple">rpb2</abbrev></italic>, <italic>mcm7</italic> and <italic>tef1a</italic> showing phylogenetic relationships within genus <italic><tp:taxon-name><tp:taxon-name-part taxon-name-part-type="genus" reg="Dermoloma">Dermoloma</tp:taxon-name-part></tp:taxon-name></italic>. ML bootstrap support values greater or equal to 50% and Bayesian posterior probabilities greater or equal to 0.90 are indicated above or below the nodes. Sequences originating from type collections are labelled in red and bold.</p></caption><graphic xmlns:xlink="http://www.w3.org/1999/xlink" xlink:href="imafungus-16-e157337-g002.jpg" position="float" orientation="portrait" xlink:type="simple" id="oo_1370776.jpg"><uri content-type="original_file" xlink:type="simple">https://binary.pensoft.net/fig/1370776</uri></graphic></fig><fig id="F4" position="float" orientation="portrait"><object-id xmlns:xlink="http://www.w3.org/1999/xlink" content-type="doi" xlink:type="simple">10.3897/imafungus.16.157337.figure4</object-id><object-id xmlns:xlink="http://www.w3.org/1999/xlink" content-type="arpha" xlink:type="simple">297272EF-B00A-5242-8D85-56B0A9944057</object-id><label>Figure 4.</label><caption><p>Heatmap showing clustering based on important morphological differences in <tp:taxon-name><tp:taxon-name-part taxon-name-part-type="genus" reg="Dermoloma">Dermoloma</tp:taxon-name-part> (<tp:taxon-name-part taxon-name-part-type="subgenus" reg="Dermoloma">D.</tp:taxon-name-part>)</tp:taxon-name> and <tp:taxon-name><tp:taxon-name-part taxon-name-part-type="genus" reg="Neodermoloma">Neodermoloma</tp:taxon-name-part> (<tp:taxon-name-part taxon-name-part-type="subgenus" reg="Neodermoloma">N.</tp:taxon-name-part>)</tp:taxon-name>. Characters are classified into three categories. <bold>Pdia</bold> – pileus diameter: 1 = up to 12 mm, 2 = 13–25 mm, 3 = more than 25 mm; <bold>Pstr</bold> – striation near pileus margin: 1 = none, 2 = indistinct, 3 = distinct; <bold>Phyg</bold> – pileus hygrophaneity: 1 = none, 2 = indistinct, 3 = distinct; <bold>Sthi</bold> – stipe thickness: 1 = up to 2 mm, 2 = 2–5 mm, 3 = more than 5 mm; <bold>Lnum</bold> – number of lamellae near stipe: 1 = up to 20, 2 = 21–30, 3 = more than 30; <bold>Lcol</bold> – lamellae color: 1 = white to ochraceous-gray, 2 = brownish gray to brownish ochraceous, 3 = brown to dark gray-brown; <bold>SPam</bold> – spore amyloidity: 1 = inamyloid, 3 = amyloid; <bold>SPle</bold> – spore length: 1 = up to 5.5 µm, 2 = 5.6–6.5 µm, 3 = more than 6.5 µm; <bold>SPwi</bold> – spore width: 1 = up to 3.6 µm, 2 = 3.7–4.2 µm, 3 = more than 4.2 µm; <bold>SPQ</bold> – spore length/width ratio: 1 = less than 1.4, 2 = 1.4–1.6, 3 = more than 1.6; <bold>Blen</bold> – basidia length: 1 = up to 25 µm, 2 = 26–28 µm, 3 = more than 28 µm; <bold>Bwid</bold> – basidia width: 1 = less than 6 µm, 2 = 6–6.5 µm, 3 = more than 6.5 µm; <bold>MCsh</bold> – shape of marginal cells: 1 = cylindrical or clavate and apically obtuse, 2 = lageniform and apically constricted or attenuated, 3 = lobate and diverticulate or branched; <bold>Cwid</bold> – caulocystidia width: 1 = less than 5.5 µm, 2 = 5.5–8 µm, 3 = more than 8 µm; <bold>Csha</bold> – shape of caulocystidia: 1 = cylindrical or narrowly clavate and apically obtuse, 2 = broadly clavate or sphaeropedunculate or obpyriform, 3 = lobate or diverticulate or branched.</p></caption><graphic xmlns:xlink="http://www.w3.org/1999/xlink" xlink:href="imafungus-16-e157337-g004.jpg" position="float" orientation="portrait" xlink:type="simple" id="oo_1370778.jpg"><uri content-type="original_file" xlink:type="simple">https://binary.pensoft.net/fig/1370778</uri></graphic></fig></tp:treatment-sec><ref-list><ref id="B37"><mixed-citation xmlns:xlink="http://www.w3.org/1999/xlink" xlink:type="simple"><person-group><name name-style="western"><surname>Horak</surname><given-names>E</given-names></name></person-group> (<year>1987</year>) <article-title>Über neue und systematisch interessante <italic><tp:taxon-name><tp:taxon-name-part taxon-name-part-type="order">Agaricales</tp:taxon-name-part></tp:taxon-name></italic> aus der alpinen Zone der Alpen.</article-title><source>Sydowia</source><volume>39</volume>: <fpage>104</fpage>–<lpage>123</lpage>.</mixed-citation></ref><ref id="B82"><mixed-citation xmlns:xlink="http://www.w3.org/1999/xlink" xlink:type="simple"><person-group><name name-style="western"><surname>Sánchez-García</surname><given-names>M</given-names></name><name name-style="western"><surname>Adamčíková</surname><given-names>K</given-names></name><etal/></person-group> (<year>2021</year>) <article-title>The genus <italic><tp:taxon-name><tp:taxon-name-part taxon-name-part-type="genus">Dermoloma</tp:taxon-name-part></tp:taxon-name></italic> is more diverse than expected and forms a monophyletic lineage in the <italic><tp:taxon-name><tp:taxon-name-part taxon-name-part-type="family">Tricholomataceae</tp:taxon-name-part></tp:taxon-name></italic>.</article-title><source>Mycological Progress</source><volume>20</volume>: <fpage>11</fpage>–<lpage>25</lpage>. <ext-link xlink:href="10.1007/s11557-020-01651-y" ext-link-type="doi" xlink:type="simple">https://doi.org/10.1007/s11557-020-01651-y</ext-link></mixed-citation></ref></ref-list></tp:taxon-treatment>
