# Supplementary material for: ﻿A phylogenetic and morphological study of the genus Dermoloma (Agaricales, Tricholomataceae) in Europe and North America exposes inefficiency of opportunistic species descriptions
Source: IMA Fungus. 2025 Jul 10;16:e157337. doi: 10.3897/imafungus.16.157337 (PMC12272084; doi:10.3897/imafungus.16.157337)
Supplement: XML Treatment for Dermoloma obscurum [file imafungus.16.157337-treatment24.xml]

<!DOCTYPE tp:taxon-treatment
  PUBLIC "-//TaxonX//DTD Taxonomic Treatment Publishing DTD v0 20100105//EN" "tax-treatment-NSO.dtd">
<tp:taxon-treatment xmlns:tp="http://www.plazi.org/taxpub"><tp:treatment-meta><kwd-group><label>Taxon classification</label><kwd>
                  <named-content content-type="kingdom">Animalia</named-content>
                </kwd><kwd>
                  <named-content content-type="order">Agaricales</named-content>
                </kwd><kwd>
                  <named-content content-type="family">Tricholomataceae</named-content>
                </kwd></kwd-group><mixed-citation publication-type="journal"><person-group><name><surname>Adamčíková</surname><given-names>Katarína</given-names></name><name><surname>Kiran</surname><given-names>Munazza</given-names></name><name><surname>Caboň</surname><given-names>Miroslav</given-names></name><name><surname>Matheny</surname><given-names>Brandon P.</given-names></name><name><surname>Sánchez-García</surname><given-names>Marisol</given-names></name><name><surname>Arnolds</surname><given-names>Eef</given-names></name><name><surname>Caboňová</surname><given-names>Michaela</given-names></name><name><surname>Corriol</surname><given-names>Gilles</given-names></name><name><surname>Dima</surname><given-names>Bálint</given-names></name><name><surname>Friebes</surname><given-names>Gernot</given-names></name><name><surname>Griffith</surname><given-names>Gareth W.</given-names></name><name><surname>Grootmyers</surname><given-names>Django</given-names></name><name><surname>Harries</surname><given-names>David</given-names></name><name><surname>Karich</surname><given-names>Alexander</given-names></name><name><surname>Mešić</surname><given-names>Armin</given-names></name><name><surname>Mihaljevič</surname><given-names>Martin</given-names></name><name><surname>Moreau</surname><given-names>Pierre-Arthur</given-names></name><name><surname>Pošta</surname><given-names>Ana</given-names></name><name><surname>Shapkin</surname><given-names>Vasilii</given-names></name><name><surname>Tkalčec</surname><given-names>Zdenko</given-names></name><name><surname>Vizzini</surname><given-names>Alfredo</given-names></name><name><surname>Vondrovicová</surname><given-names>Lenka</given-names></name><name><surname>Adamčík</surname><given-names>Slavomir</given-names></name><name><surname>Jančovičová</surname><given-names>Soňa</given-names></name></person-group><article-title>﻿A phylogenetic and morphological study of the genus <italic><tp:taxon-name><tp:taxon-name-part taxon-name-part-type="genus" reg="Dermoloma">Dermoloma</tp:taxon-name-part></tp:taxon-name></italic> (<italic><tp:taxon-name><tp:taxon-name-part taxon-name-part-type="order">Agaricales</tp:taxon-name-part></tp:taxon-name></italic>, <italic><tp:taxon-name><tp:taxon-name-part taxon-name-part-type="family">Tricholomataceae</tp:taxon-name-part></tp:taxon-name></italic>) in Europe and North America exposes inefficiency of opportunistic species descriptions</article-title><source>IMA Fungus</source><day>10</day><month>07</month><year>2025</year><volume>16</volume><pub-id pub-id-type="doi">10.3897/imafungus.16.157337</pub-id></mixed-citation></tp:treatment-meta><tp:nomenclature><label>﻿</label><tp:taxon-name>
                <object-id xmlns:xlink="http://www.w3.org/1999/xlink" content-type="arpha" xlink:type="simple">8C771F66-B48C-5A1F-B496-FDA13C0FC4F0</object-id>
                <tp:taxon-name-part taxon-name-part-type="genus" reg="Dermoloma">Dermoloma</tp:taxon-name-part>
                <tp:taxon-name-part taxon-name-part-type="species" reg="obscurum">obscurum</tp:taxon-name-part>
                <object-id xmlns:xlink="http://www.w3.org/1999/xlink" content-type="mycobank" xlink:type="simple">856440</object-id>
              </tp:taxon-name><tp:taxon-authority>Caboň &amp; Jančovič.</tp:taxon-authority><tp:taxon-status xmlns:xlink="http://www.w3.org/1999/xlink" xlink:type="simple">sp. nov.</tp:taxon-status><xref ref-type="fig" rid="F35">Figs 35f</xref><xref ref-type="fig" rid="F39">, 39a</xref><xref ref-type="fig" rid="F40">, 40</xref></tp:nomenclature><tp:treatment-sec sec-type="etymology" id="SECID0ESFDM"><title>Etymology.</title><p>In reference to the basidiomata with dark colors, especially on the lamellae.</p></tp:treatment-sec><tp:treatment-sec sec-type="Holotype" id="SECID0EBGDM"><title>Holotype.</title><p>Italy • Toscana, 1.3 km SE of Frassine, elev. 260–270 m, coord. <named-content xmlns:xlink="http://www.w3.org/1999/xlink" content-type="dwc:verbatimCoordinates" xlink:type="simple"><named-content content-type="geo-json" specific-use="{&#34;type&#34;:&#34;Point&#34;,&#34;coordinates&#34;:[10.779167,43.104167]}" id="NCID0EKGDM" xlink:type="simple">43°06'15"N, 10°46'45"E</named-content></named-content>, terrestrial, wooded pasture, 10 Nov 2016, S. Adamčík (<abbrev xmlns:xlink="http://www.w3.org/1999/xlink" xlink:title="Slovak Academy of Sciences" id="ABBRID0EPGDM" xlink:type="simple">SAV</abbrev> F-20012).</p></tp:treatment-sec><tp:treatment-sec sec-type="diagnosis" id="SECID0ETGDM"><title>Diagnosis.</title><p>European species; basidiomata small, dark, gray and brown colored; pilei 7–12 mm in diameter; stipes 1–2 mm wide; lamellae brown to dark brown when young and fresh, pallescent with drying; spores amyloid, broadly ellipsoid to ellipsoid, 5.4–6.4 × 4.2–4.8 μm; caulocystidia up to 6.5 μm wide, clavate or cylindrical.</p><p><bold><italic>Pileus</italic></bold> (4–)7–12(–18) mm; young semiglobose, mature convex, expanding to plane, rarely lobate; margin translucently striate to half of the radius when wet; surface smooth, sometimes rugulose or rough near center, hygrophanous; color when young dark brown (7F3), when mature near margin dark brown (6F4, 6F5), grayish brown (6E3), when dry brown (6E4), grayish brown (6E3) to ochraceous-gray (6D2), near center dark brown (6F3, 6F4, 6F5) to almost black, when dry dark brown (6F4), brown (6E4) to grayish brown (5D3). <bold><italic>Stipe</italic></bold> (15–)20–33(–45) × 1–2 mm; cylindrical, sometimes narrowed towards the base, flexuous; surface indistinctly longitudinally striate, when young pruinose, later towards the base or completely smooth and shiny; color near lamellae brownish gray (6E2), grayish brown (6D3, 6E3) to dark brown (6F3, 6F4), near the base dark brown (6F4, 6F5, 7F5) to black. <bold><italic>Lamellae</italic></bold> L = (14–)17–22, l = (0–)1–3; 2–3 mm wide; adnate-emarginate and sometimes decurrent with tooth; color brown (6E3) to dark brown (6F3, 6F2), when old and dry ochraceous-gray (6C2) to yellowish gray (4B2); edges entire. <bold><italic>Context</italic></bold> when young elastic, later fragile; odor farinaceous.</p><fig id="F39" position="float" orientation="portrait"><object-id xmlns:xlink="http://www.w3.org/1999/xlink" content-type="doi" xlink:type="simple">10.3897/imafungus.16.157337.figure39</object-id><object-id xmlns:xlink="http://www.w3.org/1999/xlink" content-type="arpha" xlink:type="simple">6998A3D7-0819-500F-9FDB-08D3A29C27EA</object-id><label>Figure 39.</label><caption><p>Basidiomata of <italic><tp:taxon-name><tp:taxon-name-part taxon-name-part-type="genus" reg="Dermoloma">Dermoloma</tp:taxon-name-part></tp:taxon-name></italic> in field appearance. <bold>a</bold><italic><tp:taxon-name><tp:taxon-name-part taxon-name-part-type="genus" reg="Dermoloma">Dermoloma</tp:taxon-name-part><tp:taxon-name-part taxon-name-part-type="species" reg="obscurum">obscurum</tp:taxon-name-part></tp:taxon-name></italic> (<abbrev xmlns:xlink="http://www.w3.org/1999/xlink" xlink:title="Slovak Academy of Sciences" id="ABBRID0EXIDM" xlink:type="simple">SAV</abbrev> F-20553), photo S. Jančovičová; <bold>b</bold><italic><tp:taxon-name><tp:taxon-name-part taxon-name-part-type="genus" reg="Dermoloma">Dermoloma</tp:taxon-name-part><tp:taxon-name-part taxon-name-part-type="species" reg="parvisporum">parvisporum</tp:taxon-name-part></tp:taxon-name></italic> (<abbrev xmlns:xlink="http://www.w3.org/1999/xlink" xlink:title="Slovak Academy of Sciences" id="ABBRID0EIJDM" xlink:type="simple">SAV</abbrev> F-20229, holotype), photo S. Jančovičová; <bold>c</bold><italic><tp:taxon-name><tp:taxon-name-part taxon-name-part-type="genus" reg="Dermoloma">Dermoloma</tp:taxon-name-part><tp:taxon-name-part taxon-name-part-type="species" reg="phaeopodium">phaeopodium</tp:taxon-name-part></tp:taxon-name></italic> (<abbrev xmlns:xlink="http://www.w3.org/1999/xlink" xlink:title="Slovak Academy of Sciences" id="ABBRID0EZJDM" xlink:type="simple">SAV</abbrev> F-20546), S. Jančovičová; <bold>d</bold><italic><tp:taxon-name><tp:taxon-name-part taxon-name-part-type="genus" reg="Dermoloma">Dermoloma</tp:taxon-name-part><tp:taxon-name-part taxon-name-part-type="species" reg="phaeopodium">phaeopodium</tp:taxon-name-part></tp:taxon-name></italic> (<abbrev xmlns:xlink="http://www.w3.org/1999/xlink" xlink:title="Slovak Academy of Sciences" id="ABBRID0EKKDM" xlink:type="simple">SAV</abbrev> F-22208), photo S. Jančovičová; <bold>e</bold><italic><tp:taxon-name><tp:taxon-name-part taxon-name-part-type="genus" reg="Dermoloma">Dermoloma</tp:taxon-name-part><tp:taxon-name-part taxon-name-part-type="species" reg="pruinosipes">pruinosipes</tp:taxon-name-part></tp:taxon-name></italic> (<abbrev xmlns:xlink="http://www.w3.org/1999/xlink" xlink:title="Slovak Academy of Sciences" id="ABBRID0E2KDM" xlink:type="simple">SAV</abbrev> F-20834, holotype), photo S. Jančovičová; <bold>f</bold><italic><tp:taxon-name><tp:taxon-name-part taxon-name-part-type="genus" reg="Dermoloma">Dermoloma</tp:taxon-name-part><tp:taxon-name-part taxon-name-part-type="species" reg="pruinosipes">pruinosipes</tp:taxon-name-part></tp:taxon-name></italic> (<abbrev xmlns:xlink="http://www.w3.org/1999/xlink" xlink:title="Slovak Academy of Sciences" id="ABBRID0EMLDM" xlink:type="simple">SAV</abbrev> F-20504), photo S. Jančovičová. Scale bar: 10 mm.</p></caption><graphic xmlns:xlink="http://www.w3.org/1999/xlink" xlink:href="imafungus-16-e157337-g039.jpg" position="float" orientation="portrait" xlink:type="simple" id="oo_1370813.jpg"><uri content-type="original_file" xlink:type="simple">https://binary.pensoft.net/fig/1370813</uri></graphic></fig><fig id="F40" position="float" orientation="portrait"><object-id xmlns:xlink="http://www.w3.org/1999/xlink" content-type="doi" xlink:type="simple">10.3897/imafungus.16.157337.figure40</object-id><object-id xmlns:xlink="http://www.w3.org/1999/xlink" content-type="arpha" xlink:type="simple">EB4C9603-D651-5950-81A7-62FF75F88A73</object-id><label>Figure 40.</label><caption><p><italic><tp:taxon-name><tp:taxon-name-part taxon-name-part-type="genus" reg="Dermoloma">Dermoloma</tp:taxon-name-part><tp:taxon-name-part taxon-name-part-type="species" reg="obscurum">obscurum</tp:taxon-name-part></tp:taxon-name></italic> (<abbrev xmlns:xlink="http://www.w3.org/1999/xlink" xlink:title="Slovak Academy of Sciences" id="ABBRID0EIMDM" xlink:type="simple">SAV</abbrev> F-20013), microscopic elements. <bold>a</bold> Spores; <bold>b</bold> caulocystidia; <bold>c</bold> basidia and basidioles; <bold>d</bold> marginal cells; <bold>e</bold> pileipellis elements near the pileus margin; <bold>f</bold> pileipellis elements near the pileus center. Scale bar: 5 µm for spores and 10 µm for other elements.</p></caption><graphic xmlns:xlink="http://www.w3.org/1999/xlink" xlink:href="imafungus-16-e157337-g040.jpg" position="float" orientation="portrait" xlink:type="simple" id="oo_1370814.jpg"><uri content-type="original_file" xlink:type="simple">https://binary.pensoft.net/fig/1370814</uri></graphic></fig><p><bold><italic>Spores</italic></bold> (4.9–)5.4–5.9–6.4(–7.3) × (3.7–)4.2–4.5–4.8(–5.3) μm; broadly ellipsoid to ellipsoid, Q = (1.12–)1.20–1.31–1.42(–1.66); walls amyloid, sometimes thick-walled and dextrinoid; hilar appendage ca. 0.5–1.5 μm long. <bold><italic>Basidia</italic></bold> (20–)23.5–26.6–30(–39.5) × (4.5–)6–6.4–7(–8) μm; clavate; usually with 4 sterigmata, sometimes with both, 4 and 2 sterigmata, one collection (<abbrev xmlns:xlink="http://www.w3.org/1999/xlink" xlink:title="Slovak Academy of Sciences" id="ABBRID0EZNDM" xlink:type="simple">SAV</abbrev> F-20012) with only 2 sterigmata. <bold><italic>Basidioles</italic></bold> first cylindrical, then clavate, ca. 2–6.5 μm wide. <bold><italic>Marginal cells</italic></bold> (12–)14–19.7–29(–47) × (3.5–)4.5–6.4–8(–12) μm; not well-differentiated, clavate, rarely cylindrical. <bold><italic>Pileipellis</italic></bold> 70–85 μm deep; suprapellis 40–50 μm deep, of mainly one or two layers of inflated, densely arranged cells; subpellis well-differentiated, 30–45 μm deep, of densely packed, irregularly oriented, puzzled, 3–10(–15) μm wide hyphae gradually passing to horizontally oriented hyphae in trama; hyphal terminations with brownish yellow parietal pigments, locally also with brown incrusted pigments, usually with thick walls up to 1 μm, near septa of terminal cells and in upper part of subpellis with more thickened walls up to 2 μm. Terminal cells near pileus margin (15–)25.5–36.2–47(–82) × (6.5–)13–18.2–23.5(–31) μm; usually obpyriform or clavate, sometimes sphaeropedunculate, rarely lageniform, ellipsoid or subglobose; subterminal cells usually narrower and subcylindrical, occasionally inflated and fusiform, often branched. Terminal cells near pileus center (17–)26–36.6–46.9(–73) × (8–)12.5–17.9–23(–33.5) μm; similar to cells near margin; subterminal cells similar to cells near margin. <bold><italic>Caulocystidia</italic></bold> (15–)21–34.3–47.5(–70) × (2–)3.5–5.1–6.5(–9) μm; clavate or cylindrical, usually not or only slightly flexuous, repent, dispersed, individual or in small fascicules; often with slightly thickened walls up to 0.5 μm especially near septa, hyaline. <bold><italic>Clamp connections</italic></bold> present.</p></tp:treatment-sec><tp:treatment-sec sec-type="distribution" id="SECID0EHQDM"><title>Distribution and ecology.</title><p>Known from Croatia, France, Germany, Italy, The Netherlands and Slovakia; in semi-natural grasslands on calcareous soil.</p></tp:treatment-sec><tp:treatment-sec sec-type="material" id="SECID0EMQDM"><title>Additional material studied.</title><p>Croatia • 1.2 km NE of Gornja Supetarska Draga, Rab island, pasture with sheep, coord. <named-content xmlns:xlink="http://www.w3.org/1999/xlink" content-type="dwc:verbatimCoordinates" xlink:type="simple"><named-content content-type="geo-json" specific-use="{&#34;type&#34;:&#34;Point&#34;,&#34;coordinates&#34;:[14.744444,44.800278]}" id="NCID0E5QDM" xlink:type="simple">44°48'01"N, 14°44'40"E</named-content></named-content>, edge of <italic><tp:taxon-name><tp:taxon-name-part taxon-name-part-type="genus" reg="Pinus">Pinus</tp:taxon-name-part><tp:taxon-name-part taxon-name-part-type="species" reg="halepensis">halepensis</tp:taxon-name-part></tp:taxon-name></italic> and <italic><tp:taxon-name><tp:taxon-name-part taxon-name-part-type="genus" reg="Quercus">Quercus</tp:taxon-name-part><tp:taxon-name-part taxon-name-part-type="species" reg="ilex">ilex</tp:taxon-name-part></tp:taxon-name></italic> forest, 7 Oct 2007, M. Čerkez (CNF 1/4830). France • Tarn-et-Garonne, military camp of Caylus, coord. <named-content xmlns:xlink="http://www.w3.org/1999/xlink" content-type="dwc:verbatimCoordinates" xlink:type="simple"><named-content content-type="geo-json" specific-use="{&#34;type&#34;:&#34;Point&#34;,&#34;coordinates&#34;:[1.729722,44.314722]}" id="NCID0E3RDM" xlink:type="simple">44°18'53"N, 01°43'47"E</named-content></named-content>, calcareous dry semi-natural grassland, 14 Oct 2013, C. Hannoire <italic>CH13101428</italic> (BBF, as <italic><tp:taxon-name><tp:taxon-name-part taxon-name-part-type="genus" reg="Dermoloma">D.</tp:taxon-name-part><tp:taxon-name-part taxon-name-part-type="species" reg="phaeopodium">phaeopodium</tp:taxon-name-part></tp:taxon-name></italic>). Germany • Rheinland-Pfalz, Heimberg, elev. 265 m, coord. <named-content xmlns:xlink="http://www.w3.org/1999/xlink" content-type="dwc:verbatimCoordinates" xlink:type="simple"><named-content content-type="geo-json" specific-use="{&#34;type&#34;:&#34;Point&#34;,&#34;coordinates&#34;:[7.735000,49.810278]}" id="NCID0ERSDM" xlink:type="simple">49°48'37"N, 07°44'06"E</named-content></named-content>, terrestrial in semi-natural grassland, 10 Nov 2019, S. Adamčík (<abbrev xmlns:xlink="http://www.w3.org/1999/xlink" xlink:title="Slovak Academy of Sciences" id="ABBRID0EWSDM" xlink:type="simple">SAV</abbrev> F-20549); • ibid., 10 Nov 2019, F. Hampe (<abbrev xmlns:xlink="http://www.w3.org/1999/xlink" xlink:title="Slovak Academy of Sciences" id="ABBRID0E1SDM" xlink:type="simple">SAV</abbrev> F-20553); • Rheinland-Pfalz, Horbach, elev. 370 m, coord. <named-content xmlns:xlink="http://www.w3.org/1999/xlink" content-type="dwc:verbatimCoordinates" xlink:type="simple"><named-content content-type="geo-json" specific-use="{&#34;type&#34;:&#34;Point&#34;,&#34;coordinates&#34;:[7.521389,49.829167]}" id="NCID0EBTDM" xlink:type="simple">49°49'45"N, 07°31'17"E</named-content></named-content>, terrestrial in semi-natural grassland, 8 Nov 2019, S. Adamčík (<abbrev xmlns:xlink="http://www.w3.org/1999/xlink" xlink:title="Slovak Academy of Sciences" id="ABBRID0EGTDM" xlink:type="simple">SAV</abbrev> F-20519). Italy • Toscana, 1.3 km SE of Frassine, elev. 260–270 m, coord. <named-content xmlns:xlink="http://www.w3.org/1999/xlink" content-type="dwc:verbatimCoordinates" xlink:type="simple"><named-content content-type="geo-json" specific-use="{&#34;type&#34;:&#34;Point&#34;,&#34;coordinates&#34;:[10.779167,43.104167]}" id="NCID0ENTDM" xlink:type="simple">43°06'15"N, 10°46'45"E</named-content></named-content>, terrestrial, wooded pasture, 10 Nov 2016, M. Caboň (<abbrev xmlns:xlink="http://www.w3.org/1999/xlink" xlink:title="Slovak Academy of Sciences" id="ABBRID0ESTDM" xlink:type="simple">SAV</abbrev> F-20013). The Netherlands • Pfalz, Duitsland, Ebenberg, poor grassland, 2 Oct 2013, E. Arnolds <italic>Arnolds 13-21</italic> (L, as <italic><tp:taxon-name><tp:taxon-name-part taxon-name-part-type="genus" reg="Dermoloma">D.</tp:taxon-name-part><tp:taxon-name-part taxon-name-part-type="species" reg="phaeopodium">phaeopodium</tp:taxon-name-part></tp:taxon-name></italic>). Slovakia • Biele Karpaty Mts., 1.5 km E of Nová Bošáca, Blažejová Natural Monument, elev. 415 m, coord. <named-content xmlns:xlink="http://www.w3.org/1999/xlink" content-type="dwc:verbatimCoordinates" xlink:type="simple"><named-content content-type="geo-json" specific-use="{&#34;type&#34;:&#34;Point&#34;,&#34;coordinates&#34;:[17.817611,48.875917]}" id="NCID0EGUDM" xlink:type="simple">48°52'33.3"N, 17°49'03.4"E</named-content></named-content>, terrestrial among grass, 30 Jul 2005, V. Kautman (<abbrev xmlns:xlink="http://www.w3.org/1999/xlink" xlink:title="Slovak Academy of Sciences" id="ABBRID0ELUDM" xlink:type="simple">SAV</abbrev> F-4144).</p></tp:treatment-sec><tp:treatment-sec sec-type="notes" id="SECID0EPUDM"><title>Notes.</title><p><italic><tp:taxon-name><tp:taxon-name-part taxon-name-part-type="genus" reg="Dermoloma">Dermoloma</tp:taxon-name-part><tp:taxon-name-part taxon-name-part-type="species" reg="obscurum">obscurum</tp:taxon-name-part></tp:taxon-name></italic> belongs to <tp:taxon-name><tp:taxon-name-part taxon-name-part-type="genus" reg="Dermoloma">D.</tp:taxon-name-part><tp:taxon-name-part taxon-name-part-type="infraspecific-rank">subgenus</tp:taxon-name-part><tp:taxon-name-part taxon-name-part-type="subgenus" reg="Amylospora">Amylospora</tp:taxon-name-part></tp:taxon-name>, section <tp:taxon-name><tp:taxon-name-part taxon-name-part-type="genus" reg="Dermoloma"/><tp:taxon-name-part taxon-name-part-type="section" reg="Atrobrunnea">Atrobrunnea</tp:taxon-name-part></tp:taxon-name>. It has small mycenoid basidiomata and typically very dark gray to black colors with few brown components which distinguishes it from similar <italic><tp:taxon-name><tp:taxon-name-part taxon-name-part-type="genus" reg="Dermoloma">Dermoloma</tp:taxon-name-part></tp:taxon-name></italic> species. It forms a well-supported clade with other species with small basidiomata described or collected from the Mediterranean area, including <italic><tp:taxon-name><tp:taxon-name-part taxon-name-part-type="genus" reg="Dermoloma">D.</tp:taxon-name-part><tp:taxon-name-part taxon-name-part-type="species" reg="pusillum">pusillum</tp:taxon-name-part></tp:taxon-name></italic>, <italic><tp:taxon-name><tp:taxon-name-part taxon-name-part-type="genus" reg="Dermoloma">D.</tp:taxon-name-part><tp:taxon-name-part taxon-name-part-type="species" reg="clavicystis">clavicystis</tp:taxon-name-part></tp:taxon-name></italic> and an unnamed <italic><tp:taxon-name><tp:taxon-name-part taxon-name-part-type="genus" reg="Dermoloma">Dermoloma</tp:taxon-name-part></tp:taxon-name></italic> species (Fig. <xref ref-type="fig" rid="F2">2</xref>). From the two described species it differs by the narrower caulocystidia. Unlike other closely related species, <italic><tp:taxon-name><tp:taxon-name-part taxon-name-part-type="genus" reg="Dermoloma">D.</tp:taxon-name-part><tp:taxon-name-part taxon-name-part-type="species" reg="obscurum">obscurum</tp:taxon-name-part></tp:taxon-name></italic> was collected both in the Mediterranean and temperate areas of Central Europe. The species was included in the phylogenetic study by <xref ref-type="bibr" rid="B82">Sánchez-García et al. (2021)</xref> as “<tp:taxon-name><tp:taxon-name-part taxon-name-part-type="genus" reg="Dermoloma">D.</tp:taxon-name-part><tp:taxon-name-part taxon-name-part-type="uncertainty-rank">cf.</tp:taxon-name-part><tp:taxon-name-part taxon-name-part-type="species" reg="pusillum">pusillum</tp:taxon-name-part></tp:taxon-name>”.</p></tp:treatment-sec><tp:treatment-sec><!--Section generated to contain objects referenced in tp:taxon-treatment.--><fig id="F35" position="float" orientation="portrait"><object-id xmlns:xlink="http://www.w3.org/1999/xlink" content-type="doi" xlink:type="simple">10.3897/imafungus.16.157337.figure35</object-id><object-id xmlns:xlink="http://www.w3.org/1999/xlink" content-type="arpha" xlink:type="simple">5B61F1AE-DA47-5C49-8A31-B7434C270B06</object-id><label>Figure 35.</label><caption><p>Basidiomata of <italic><tp:taxon-name><tp:taxon-name-part taxon-name-part-type="genus" reg="Dermoloma">Dermoloma</tp:taxon-name-part></tp:taxon-name></italic> in field appearance. <bold>a</bold><italic><tp:taxon-name><tp:taxon-name-part taxon-name-part-type="genus" reg="Dermoloma">Dermoloma</tp:taxon-name-part><tp:taxon-name-part taxon-name-part-type="species" reg="josserandii">josserandii</tp:taxon-name-part></tp:taxon-name></italic> (<abbrev xmlns:xlink="http://www.w3.org/1999/xlink" xlink:title="Slovak Academy of Sciences" id="ABBRID0EUXBM" xlink:type="simple">SAV</abbrev> F-20808, epitype), photo S. Jančovičová; <bold>b</bold><italic><tp:taxon-name><tp:taxon-name-part taxon-name-part-type="genus" reg="Dermoloma">Dermoloma</tp:taxon-name-part><tp:taxon-name-part taxon-name-part-type="species" reg="josserandii">josserandii</tp:taxon-name-part></tp:taxon-name></italic> (<abbrev xmlns:xlink="http://www.w3.org/1999/xlink" xlink:title="Slovak Academy of Sciences" id="ABBRID0EFYBM" xlink:type="simple">SAV</abbrev> F-20907, epitype), photo V. Shapkin; <bold>c</bold><italic><tp:taxon-name><tp:taxon-name-part taxon-name-part-type="genus" reg="Dermoloma">Dermoloma</tp:taxon-name-part><tp:taxon-name-part taxon-name-part-type="species" reg="magicum">magicum</tp:taxon-name-part></tp:taxon-name></italic> (<abbrev xmlns:xlink="http://www.w3.org/1999/xlink" xlink:title="Slovak Academy of Sciences" id="ABBRID0EWYBM" xlink:type="simple">SAV</abbrev> F-4142, epitype), photo S. Jančovičová; <bold>d</bold><italic><tp:taxon-name><tp:taxon-name-part taxon-name-part-type="genus" reg="Dermoloma">Dermoloma</tp:taxon-name-part><tp:taxon-name-part taxon-name-part-type="species" reg="magicum">magicum</tp:taxon-name-part></tp:taxon-name></italic> (<abbrev xmlns:xlink="http://www.w3.org/1999/xlink" xlink:title="Slovak Academy of Sciences" id="ABBRID0EHZBM" xlink:type="simple">SAV</abbrev> F-20618), photo S. Jančovičová; <bold>e</bold><italic><tp:taxon-name><tp:taxon-name-part taxon-name-part-type="genus" reg="Dermoloma">Dermoloma</tp:taxon-name-part><tp:taxon-name-part taxon-name-part-type="species" reg="murinellum">murinellum</tp:taxon-name-part></tp:taxon-name></italic> [LIP (<italic>PAM06090203</italic>)], photo P.-A. Moreau; <bold>f</bold><italic><tp:taxon-name><tp:taxon-name-part taxon-name-part-type="genus" reg="Dermoloma">Dermoloma</tp:taxon-name-part><tp:taxon-name-part taxon-name-part-type="species" reg="obscurum">obscurum</tp:taxon-name-part></tp:taxon-name></italic> (<abbrev xmlns:xlink="http://www.w3.org/1999/xlink" xlink:title="Slovak Academy of Sciences" id="ABBRID0EH1BM" xlink:type="simple">SAV</abbrev> F-20012, holotype), photo S. Jančovičová. Scale bar: 10 mm.</p></caption><graphic xmlns:xlink="http://www.w3.org/1999/xlink" xlink:href="imafungus-16-e157337-g035.jpg" position="float" orientation="portrait" xlink:type="simple" id="oo_1370809.jpg"><uri content-type="original_file" xlink:type="simple">https://binary.pensoft.net/fig/1370809</uri></graphic></fig><fig id="F2" position="float" orientation="portrait"><object-id xmlns:xlink="http://www.w3.org/1999/xlink" content-type="doi" xlink:type="simple">10.3897/imafungus.16.157337.figure2</object-id><object-id xmlns:xlink="http://www.w3.org/1999/xlink" content-type="arpha" xlink:type="simple">BD88E9F3-8F66-5F5B-8D8D-B491121E92C5</object-id><label>Figure 2.</label><caption><p>Phylogram generated by ML analysis based on combined sequence data of <abbrev xmlns:xlink="http://www.w3.org/1999/xlink" xlink:title="internal transcribed spacer regions of nuclear ribosomal DNA" id="ABBRID0EDNAG" xlink:type="simple">ITS</abbrev>, <abbrev xmlns:xlink="http://www.w3.org/1999/xlink" xlink:title="nuclear ribosomal large subunit" id="ABBRID0EHNAG" xlink:type="simple">LSU</abbrev>, <italic><abbrev xmlns:xlink="http://www.w3.org/1999/xlink" xlink:title="first largest subunit of RNA polymerase II" id="ABBRID0EMNAG" xlink:type="simple">rpb1</abbrev></italic>, <italic><abbrev xmlns:xlink="http://www.w3.org/1999/xlink" xlink:title="second largest subunit of RNA polymerase II" id="ABBRID0ERNAG" xlink:type="simple">rpb2</abbrev></italic>, <italic>mcm7</italic> and <italic>tef1a</italic> showing phylogenetic relationships within genus <italic><tp:taxon-name><tp:taxon-name-part taxon-name-part-type="genus" reg="Dermoloma">Dermoloma</tp:taxon-name-part></tp:taxon-name></italic>. ML bootstrap support values greater or equal to 50% and Bayesian posterior probabilities greater or equal to 0.90 are indicated above or below the nodes. Sequences originating from type collections are labelled in red and bold.</p></caption><graphic xmlns:xlink="http://www.w3.org/1999/xlink" xlink:href="imafungus-16-e157337-g002.jpg" position="float" orientation="portrait" xlink:type="simple" id="oo_1370776.jpg"><uri content-type="original_file" xlink:type="simple">https://binary.pensoft.net/fig/1370776</uri></graphic></fig></tp:treatment-sec><ref-list><ref id="B82"><mixed-citation xmlns:xlink="http://www.w3.org/1999/xlink" xlink:type="simple"><person-group><name name-style="western"><surname>Sánchez-García</surname><given-names>M</given-names></name><name name-style="western"><surname>Adamčíková</surname><given-names>K</given-names></name><etal/></person-group> (<year>2021</year>) <article-title>The genus <italic><tp:taxon-name><tp:taxon-name-part taxon-name-part-type="genus">Dermoloma</tp:taxon-name-part></tp:taxon-name></italic> is more diverse than expected and forms a monophyletic lineage in the <italic><tp:taxon-name><tp:taxon-name-part taxon-name-part-type="family">Tricholomataceae</tp:taxon-name-part></tp:taxon-name></italic>.</article-title><source>Mycological Progress</source><volume>20</volume>: <fpage>11</fpage>–<lpage>25</lpage>. <ext-link xlink:href="10.1007/s11557-020-01651-y" ext-link-type="doi" xlink:type="simple">https://doi.org/10.1007/s11557-020-01651-y</ext-link></mixed-citation></ref></ref-list></tp:taxon-treatment>
