# Supplementary material for: ﻿A phylogenetic and morphological study of the genus Dermoloma (Agaricales, Tricholomataceae) in Europe and North America exposes inefficiency of opportunistic species descriptions
Source: IMA Fungus. 2025 Jul 10;16:e157337. doi: 10.3897/imafungus.16.157337 (PMC12272084; doi:10.3897/imafungus.16.157337)
Supplement: XML Treatment for Dermoloma parvisporum [file imafungus.16.157337-treatment25.xml]

<!DOCTYPE tp:taxon-treatment
  PUBLIC "-//TaxonX//DTD Taxonomic Treatment Publishing DTD v0 20100105//EN" "tax-treatment-NSO.dtd">
<tp:taxon-treatment xmlns:tp="http://www.plazi.org/taxpub"><tp:treatment-meta><kwd-group><label>Taxon classification</label><kwd>
                  <named-content content-type="kingdom">Animalia</named-content>
                </kwd><kwd>
                  <named-content content-type="order">Agaricales</named-content>
                </kwd><kwd>
                  <named-content content-type="family">Tricholomataceae</named-content>
                </kwd></kwd-group><mixed-citation publication-type="journal"><person-group><name><surname>Adamčíková</surname><given-names>Katarína</given-names></name><name><surname>Kiran</surname><given-names>Munazza</given-names></name><name><surname>Caboň</surname><given-names>Miroslav</given-names></name><name><surname>Matheny</surname><given-names>Brandon P.</given-names></name><name><surname>Sánchez-García</surname><given-names>Marisol</given-names></name><name><surname>Arnolds</surname><given-names>Eef</given-names></name><name><surname>Caboňová</surname><given-names>Michaela</given-names></name><name><surname>Corriol</surname><given-names>Gilles</given-names></name><name><surname>Dima</surname><given-names>Bálint</given-names></name><name><surname>Friebes</surname><given-names>Gernot</given-names></name><name><surname>Griffith</surname><given-names>Gareth W.</given-names></name><name><surname>Grootmyers</surname><given-names>Django</given-names></name><name><surname>Harries</surname><given-names>David</given-names></name><name><surname>Karich</surname><given-names>Alexander</given-names></name><name><surname>Mešić</surname><given-names>Armin</given-names></name><name><surname>Mihaljevič</surname><given-names>Martin</given-names></name><name><surname>Moreau</surname><given-names>Pierre-Arthur</given-names></name><name><surname>Pošta</surname><given-names>Ana</given-names></name><name><surname>Shapkin</surname><given-names>Vasilii</given-names></name><name><surname>Tkalčec</surname><given-names>Zdenko</given-names></name><name><surname>Vizzini</surname><given-names>Alfredo</given-names></name><name><surname>Vondrovicová</surname><given-names>Lenka</given-names></name><name><surname>Adamčík</surname><given-names>Slavomir</given-names></name><name><surname>Jančovičová</surname><given-names>Soňa</given-names></name></person-group><article-title>﻿A phylogenetic and morphological study of the genus <italic><tp:taxon-name><tp:taxon-name-part taxon-name-part-type="genus" reg="Dermoloma">Dermoloma</tp:taxon-name-part></tp:taxon-name></italic> (<italic><tp:taxon-name><tp:taxon-name-part taxon-name-part-type="order">Agaricales</tp:taxon-name-part></tp:taxon-name></italic>, <italic><tp:taxon-name><tp:taxon-name-part taxon-name-part-type="family">Tricholomataceae</tp:taxon-name-part></tp:taxon-name></italic>) in Europe and North America exposes inefficiency of opportunistic species descriptions</article-title><source>IMA Fungus</source><day>10</day><month>07</month><year>2025</year><volume>16</volume><pub-id pub-id-type="doi">10.3897/imafungus.16.157337</pub-id></mixed-citation></tp:treatment-meta><tp:nomenclature><label>﻿</label><tp:taxon-name>
                <object-id xmlns:xlink="http://www.w3.org/1999/xlink" content-type="arpha" xlink:type="simple">BDBADB54-960B-52CD-B0CA-AE76A2FBDE5A</object-id>
                <tp:taxon-name-part taxon-name-part-type="genus" reg="Dermoloma">Dermoloma</tp:taxon-name-part>
                <tp:taxon-name-part taxon-name-part-type="species" reg="parvisporum">parvisporum</tp:taxon-name-part>
                <object-id xmlns:xlink="http://www.w3.org/1999/xlink" content-type="mycobank" xlink:type="simple">856441</object-id>
              </tp:taxon-name><tp:taxon-authority>Adamčík &amp; Dima</tp:taxon-authority><tp:taxon-status xmlns:xlink="http://www.w3.org/1999/xlink" xlink:type="simple">sp. nov.</tp:taxon-status><xref ref-type="fig" rid="F39">Figs 39b</xref><xref ref-type="fig" rid="F41">, 41</xref></tp:nomenclature><tp:treatment-sec sec-type="etymology" id="SECID0EF1DM"><title>Etymology.</title><p>Referring to the small spores.</p></tp:treatment-sec><tp:treatment-sec sec-type="Holotype" id="SECID0EK1DM"><title>Holotype.</title><p>Slovakia • Poloniny Mts., 4 km N of Stakčín, pastures above the water reservoir Starina, elev. 380–420 m, coord. <named-content xmlns:xlink="http://www.w3.org/1999/xlink" content-type="dwc:verbatimCoordinates" xlink:type="simple"><named-content content-type="geo-json" specific-use="{&#34;type&#34;:&#34;Point&#34;,&#34;coordinates&#34;:[22.248889,49.045278]}" id="NCID0ET1DM" xlink:type="simple">49°02'43"N, 22°14'56"E</named-content></named-content>, terrestrial among grass, 25 Sep 2017, S. Adamčík (<abbrev xmlns:xlink="http://www.w3.org/1999/xlink" xlink:title="Slovak Academy of Sciences" id="ABBRID0EY1DM" xlink:type="simple">SAV</abbrev> F-20229).</p></tp:treatment-sec><tp:treatment-sec sec-type="diagnosis" id="SECID0E31DM"><title>Diagnosis.</title><p>European species; basidiomata small, mycenoid; pilei 6–8 mm in diameter, not striate near margin; stipes up to 1.5 mm wide; lamellae brown to dark brown; spores amyloid, small, 4.8–5.4 × 3.5–4 μm; marginal cells with attenuated, long, flexuous terminal parts; caulocystidia 8.5–13.5 μm wide, clavate, obpyriform, sphaeropedunculate, flexuous, nodulose-lobate.</p><p><bold><italic>Pileus</italic></bold> 6–8 mm; convex, sometimes indistinctly umbonate; margin not striate; surface smooth, matt, pruinose; color near margin dark brown (paler than 6F6), near center dark brown to black (7F4). <bold><italic>Stipe</italic></bold> 24–33 × 0.75–1.25 mm; cylindrical, flexuous especially near the base; surface finely longitudinally striate, near lamellae finely pruinose, bellow glabrous; color near lamellae brown (7E3, 7E4) to dark brown (7F5), near the base dark brown (7F5). <bold><italic>Lamellae</italic></bold> L = 17–25, l = 1–3; up to 1.5 mm wide; adnate; color brown (7E3) to dark brown (paler than 7F3); edges entire. <bold><italic>Context</italic></bold> fragile; odor indistinct.</p><fig id="F41" position="float" orientation="portrait"><object-id xmlns:xlink="http://www.w3.org/1999/xlink" content-type="doi" xlink:type="simple">10.3897/imafungus.16.157337.figure41</object-id><object-id xmlns:xlink="http://www.w3.org/1999/xlink" content-type="arpha" xlink:type="simple">B7C19577-FA6B-569F-B5C9-D120FA6E6746</object-id><label>Figure 41.</label><caption><p><italic><tp:taxon-name><tp:taxon-name-part taxon-name-part-type="genus" reg="Dermoloma">Dermoloma</tp:taxon-name-part><tp:taxon-name-part taxon-name-part-type="species" reg="parvisporum">parvisporum</tp:taxon-name-part></tp:taxon-name></italic> (<abbrev xmlns:xlink="http://www.w3.org/1999/xlink" xlink:title="Slovak Academy of Sciences" id="ABBRID0EO3DM" xlink:type="simple">SAV</abbrev> F-20229, holotype), microscopic elements. <bold>a</bold> Spores; <bold>b</bold> caulocystidia; <bold>c</bold> basidia and basidioles; <bold>d</bold> pileipellis elements near the pileus margin; <bold>e</bold> pileipellis elements near the pileus center. Scale bar: 5 µm for spores and 10 µm for other elements.</p></caption><graphic xmlns:xlink="http://www.w3.org/1999/xlink" xlink:href="imafungus-16-e157337-g041.jpg" position="float" orientation="portrait" xlink:type="simple" id="oo_1370815.jpg"><uri content-type="original_file" xlink:type="simple">https://binary.pensoft.net/fig/1370815</uri></graphic></fig><p><bold><italic>Spores</italic></bold> (4.6–)4.8–5.1–5.4(–5.8) × (3.3–)3.5–3.8–4(–4.1) μm; broadly ellipsoid to ellipsoid, Q = (1.17–)1.29–1.36–1.44(–1.51); walls amyloid; hilar appendage ca. 0.5–1 μm long. <bold><italic>Basidia</italic></bold> (23–)25–26.6–28(–30) × (5.5–)6–6.2–6.5(–7) μm; clavate; mainly with 4, rarely with 2 sterigmata. <bold><italic>Basidioles</italic></bold> first cylindrical, then clavate, ca. 3–5.5 μm wide. <bold><italic>Marginal cells</italic></bold> (26–)27.5–36.4–45(–52) × 3.5–3.9–4.5(–5) μm; attenuated, with wider base, at apex with long, narrow (1.5–2 μm), flexuous or twisted, nodulose, intermingled or diverticulate projections, often with attached loose spores. <bold><italic>Pileipellis</italic></bold> 55–75 μm deep; suprapellis 35–45 μm deep, usually of one or two layers of inflated, densely arranged cells, subpellis not well differentiated, 20–30 μm deep, of densely packed, mainly horizontally oriented, intricate, 3–10 μm wide hyphae, gradually passing to horizontally oriented hyphae in trama; hyphal terminations with brownish parietal pigments, near septa of terminal cells and in subpellis with dark brown to black parietal and locally also incrusted pigments, walls only slightly thickened up to 0.5 μm especially in subpellis. Terminal cells near pileus margin (16–)20–27.8–35.5(–54) × (9.5–)12–15–18(–23) μm; sphaeropedunculate, obpyriform clavate or subglobose; subterminal cells usually narrower and rarely branched, fusiform-ventricose, sometimes with lateral swellings or lobate. Terminal cells near pileus center (15.5–)25–38.1–51.5(–68) × (9–)13.5–18.5–23.5(–32) μm; usually obpyriform or clavate, rarely sphaeropedunculate; subterminal cells usually narrower, usually narrowly fusiform or subcylindrical, often branched. <bold><italic>Caulocystidia</italic></bold> (19–)23–31.2–39.3(–52) × (6.5–)8.5–11–13.5(–18.5) μm; clavate, obpyriform, sphaeropedunculate, flexuous, nodulose-lobate, often clustered in small ascending fascicules, sometimes individual and repent; thin-walled, with faint brownish parietal pigments. <bold><italic>Clamp connections</italic></bold> present.</p></tp:treatment-sec><tp:treatment-sec sec-type="distribution" id="SECID0EQAEM"><title>Distribution and ecology.</title><p>Known from two localities in Norway and Slovakia; in semi-natural or natural, dry grasslands; habitat preferences insufficiently known.</p></tp:treatment-sec><tp:treatment-sec sec-type="material" id="SECID0EVAEM"><title>Additional material studied.</title><p>Norway • Oslo, Gressholmen, coord. <named-content xmlns:xlink="http://www.w3.org/1999/xlink" content-type="dwc:verbatimCoordinates" xlink:type="simple"><named-content content-type="geo-json" specific-use="{&#34;type&#34;:&#34;Point&#34;,&#34;coordinates&#34;:[10.721111,59.883611]}" id="NCID0E5AEM" xlink:type="simple">59°53'01"N, 10°43'16"E</named-content></named-content>, in dry, natural, calcareous grassland, 7 Oct 2013, A. Molia and T. Læssøe <italic>NOBAS2937-16</italic> (O-F-21841).</p></tp:treatment-sec><tp:treatment-sec sec-type="notes" id="SECID0EFBEM"><title>Notes.</title><p><italic><tp:taxon-name><tp:taxon-name-part taxon-name-part-type="genus" reg="Dermoloma">Dermoloma</tp:taxon-name-part><tp:taxon-name-part taxon-name-part-type="species" reg="parvisporum">parvisporum</tp:taxon-name-part></tp:taxon-name></italic> belongs to <tp:taxon-name><tp:taxon-name-part taxon-name-part-type="genus" reg="Dermoloma">D.</tp:taxon-name-part><tp:taxon-name-part taxon-name-part-type="infraspecific-rank">subgenus</tp:taxon-name-part><tp:taxon-name-part taxon-name-part-type="subgenus" reg="Amylospora">Amylospora</tp:taxon-name-part></tp:taxon-name>, section <tp:taxon-name><tp:taxon-name-part taxon-name-part-type="genus" reg="Dermoloma"/><tp:taxon-name-part taxon-name-part-type="section" reg="Atrobrunnea">Atrobrunnea</tp:taxon-name-part></tp:taxon-name>. It is easily distinguishable from similar species with small basidiomata due to its very small spores and marginal cells with attenuated and flexuous terminations that are often intermingled because of multiple projections that trap loose spores from the hymenium. We did not observe this in other <italic><tp:taxon-name><tp:taxon-name-part taxon-name-part-type="genus" reg="Dermoloma">Dermoloma</tp:taxon-name-part></tp:taxon-name></italic> species, but the phenomenon may be also present in species with projections on marginal cells like <italic><tp:taxon-name><tp:taxon-name-part taxon-name-part-type="genus" reg="Dermoloma">D.</tp:taxon-name-part><tp:taxon-name-part taxon-name-part-type="species" reg="pruinosipes">pruinosipes</tp:taxon-name-part></tp:taxon-name></italic>.</p></tp:treatment-sec><tp:treatment-sec><!--Section generated to contain objects referenced in tp:taxon-treatment.--><fig id="F39" position="float" orientation="portrait"><object-id xmlns:xlink="http://www.w3.org/1999/xlink" content-type="doi" xlink:type="simple">10.3897/imafungus.16.157337.figure39</object-id><object-id xmlns:xlink="http://www.w3.org/1999/xlink" content-type="arpha" xlink:type="simple">6998A3D7-0819-500F-9FDB-08D3A29C27EA</object-id><label>Figure 39.</label><caption><p>Basidiomata of <italic><tp:taxon-name><tp:taxon-name-part taxon-name-part-type="genus" reg="Dermoloma">Dermoloma</tp:taxon-name-part></tp:taxon-name></italic> in field appearance. <bold>a</bold><italic><tp:taxon-name><tp:taxon-name-part taxon-name-part-type="genus" reg="Dermoloma">Dermoloma</tp:taxon-name-part><tp:taxon-name-part taxon-name-part-type="species" reg="obscurum">obscurum</tp:taxon-name-part></tp:taxon-name></italic> (<abbrev xmlns:xlink="http://www.w3.org/1999/xlink" xlink:title="Slovak Academy of Sciences" id="ABBRID0EXIDM" xlink:type="simple">SAV</abbrev> F-20553), photo S. Jančovičová; <bold>b</bold><italic><tp:taxon-name><tp:taxon-name-part taxon-name-part-type="genus" reg="Dermoloma">Dermoloma</tp:taxon-name-part><tp:taxon-name-part taxon-name-part-type="species" reg="parvisporum">parvisporum</tp:taxon-name-part></tp:taxon-name></italic> (<abbrev xmlns:xlink="http://www.w3.org/1999/xlink" xlink:title="Slovak Academy of Sciences" id="ABBRID0EIJDM" xlink:type="simple">SAV</abbrev> F-20229, holotype), photo S. Jančovičová; <bold>c</bold><italic><tp:taxon-name><tp:taxon-name-part taxon-name-part-type="genus" reg="Dermoloma">Dermoloma</tp:taxon-name-part><tp:taxon-name-part taxon-name-part-type="species" reg="phaeopodium">phaeopodium</tp:taxon-name-part></tp:taxon-name></italic> (<abbrev xmlns:xlink="http://www.w3.org/1999/xlink" xlink:title="Slovak Academy of Sciences" id="ABBRID0EZJDM" xlink:type="simple">SAV</abbrev> F-20546), S. Jančovičová; <bold>d</bold><italic><tp:taxon-name><tp:taxon-name-part taxon-name-part-type="genus" reg="Dermoloma">Dermoloma</tp:taxon-name-part><tp:taxon-name-part taxon-name-part-type="species" reg="phaeopodium">phaeopodium</tp:taxon-name-part></tp:taxon-name></italic> (<abbrev xmlns:xlink="http://www.w3.org/1999/xlink" xlink:title="Slovak Academy of Sciences" id="ABBRID0EKKDM" xlink:type="simple">SAV</abbrev> F-22208), photo S. Jančovičová; <bold>e</bold><italic><tp:taxon-name><tp:taxon-name-part taxon-name-part-type="genus" reg="Dermoloma">Dermoloma</tp:taxon-name-part><tp:taxon-name-part taxon-name-part-type="species" reg="pruinosipes">pruinosipes</tp:taxon-name-part></tp:taxon-name></italic> (<abbrev xmlns:xlink="http://www.w3.org/1999/xlink" xlink:title="Slovak Academy of Sciences" id="ABBRID0E2KDM" xlink:type="simple">SAV</abbrev> F-20834, holotype), photo S. Jančovičová; <bold>f</bold><italic><tp:taxon-name><tp:taxon-name-part taxon-name-part-type="genus" reg="Dermoloma">Dermoloma</tp:taxon-name-part><tp:taxon-name-part taxon-name-part-type="species" reg="pruinosipes">pruinosipes</tp:taxon-name-part></tp:taxon-name></italic> (<abbrev xmlns:xlink="http://www.w3.org/1999/xlink" xlink:title="Slovak Academy of Sciences" id="ABBRID0EMLDM" xlink:type="simple">SAV</abbrev> F-20504), photo S. Jančovičová. Scale bar: 10 mm.</p></caption><graphic xmlns:xlink="http://www.w3.org/1999/xlink" xlink:href="imafungus-16-e157337-g039.jpg" position="float" orientation="portrait" xlink:type="simple" id="oo_1370813.jpg"><uri content-type="original_file" xlink:type="simple">https://binary.pensoft.net/fig/1370813</uri></graphic></fig></tp:treatment-sec></tp:taxon-treatment>
