# Supplementary material for: ﻿A phylogenetic and morphological study of the genus Dermoloma (Agaricales, Tricholomataceae) in Europe and North America exposes inefficiency of opportunistic species descriptions
Source: IMA Fungus. 2025 Jul 10;16:e157337. doi: 10.3897/imafungus.16.157337 (PMC12272084; doi:10.3897/imafungus.16.157337)
Supplement: XML Treatment for Dermoloma phaeopodium [file imafungus.16.157337-treatment26.xml]

<!DOCTYPE tp:taxon-treatment
  PUBLIC "-//TaxonX//DTD Taxonomic Treatment Publishing DTD v0 20100105//EN" "tax-treatment-NSO.dtd">
<tp:taxon-treatment xmlns:tp="http://www.plazi.org/taxpub"><tp:treatment-meta><kwd-group><label>Taxon classification</label><kwd>
                  <named-content content-type="kingdom">Animalia</named-content>
                </kwd><kwd>
                  <named-content content-type="order">Agaricales</named-content>
                </kwd><kwd>
                  <named-content content-type="family">Tricholomataceae</named-content>
                </kwd></kwd-group><mixed-citation publication-type="journal"><person-group><name><surname>Adamčíková</surname><given-names>Katarína</given-names></name><name><surname>Kiran</surname><given-names>Munazza</given-names></name><name><surname>Caboň</surname><given-names>Miroslav</given-names></name><name><surname>Matheny</surname><given-names>Brandon P.</given-names></name><name><surname>Sánchez-García</surname><given-names>Marisol</given-names></name><name><surname>Arnolds</surname><given-names>Eef</given-names></name><name><surname>Caboňová</surname><given-names>Michaela</given-names></name><name><surname>Corriol</surname><given-names>Gilles</given-names></name><name><surname>Dima</surname><given-names>Bálint</given-names></name><name><surname>Friebes</surname><given-names>Gernot</given-names></name><name><surname>Griffith</surname><given-names>Gareth W.</given-names></name><name><surname>Grootmyers</surname><given-names>Django</given-names></name><name><surname>Harries</surname><given-names>David</given-names></name><name><surname>Karich</surname><given-names>Alexander</given-names></name><name><surname>Mešić</surname><given-names>Armin</given-names></name><name><surname>Mihaljevič</surname><given-names>Martin</given-names></name><name><surname>Moreau</surname><given-names>Pierre-Arthur</given-names></name><name><surname>Pošta</surname><given-names>Ana</given-names></name><name><surname>Shapkin</surname><given-names>Vasilii</given-names></name><name><surname>Tkalčec</surname><given-names>Zdenko</given-names></name><name><surname>Vizzini</surname><given-names>Alfredo</given-names></name><name><surname>Vondrovicová</surname><given-names>Lenka</given-names></name><name><surname>Adamčík</surname><given-names>Slavomir</given-names></name><name><surname>Jančovičová</surname><given-names>Soňa</given-names></name></person-group><article-title>﻿A phylogenetic and morphological study of the genus <italic><tp:taxon-name><tp:taxon-name-part taxon-name-part-type="genus" reg="Dermoloma">Dermoloma</tp:taxon-name-part></tp:taxon-name></italic> (<italic><tp:taxon-name><tp:taxon-name-part taxon-name-part-type="order">Agaricales</tp:taxon-name-part></tp:taxon-name></italic>, <italic><tp:taxon-name><tp:taxon-name-part taxon-name-part-type="family">Tricholomataceae</tp:taxon-name-part></tp:taxon-name></italic>) in Europe and North America exposes inefficiency of opportunistic species descriptions</article-title><source>IMA Fungus</source><day>10</day><month>07</month><year>2025</year><volume>16</volume><pub-id pub-id-type="doi">10.3897/imafungus.16.157337</pub-id></mixed-citation></tp:treatment-meta><tp:nomenclature><label>﻿</label><tp:taxon-name>
                <object-id xmlns:xlink="http://www.w3.org/1999/xlink" content-type="arpha" xlink:type="simple">9A09A00F-24DD-5259-B368-2E6BA3AFE5DE</object-id>
                <tp:taxon-name-part taxon-name-part-type="genus" reg="Dermoloma">Dermoloma</tp:taxon-name-part>
                <tp:taxon-name-part taxon-name-part-type="species" reg="phaeopodium">phaeopodium</tp:taxon-name-part>
                <object-id xmlns:xlink="http://www.w3.org/1999/xlink" content-type="mycobank" xlink:type="simple">111400</object-id>
              </tp:taxon-name><tp:taxon-authority>P.D. Orton, Notes. R. bot. Gdn. Edinb. 28(2): 327. 1980.</tp:taxon-authority><xref ref-type="fig" rid="F39">Figs 39c, d</xref><xref ref-type="fig" rid="F42">, 42</xref></tp:nomenclature><tp:treatment-sec sec-type="Holotype" id="SECID0EJFEM"><title>Holotype.</title><p>United Kingdom • Devon, Membury, Inter graminos, 28 Oct 1977, P. D. Orton <italic>4905</italic> (E16877).</p></tp:treatment-sec><tp:treatment-sec sec-type="description" id="SECID0ERFEM"><title>Distinguishing characters.</title><p>European species; basidiomata medium to small, collybioid; pilei 8–25 mm in diameter, brown to dark brown when wet and light brown when dry; stipes 1–4 mm wide, towards bases darker brown; lamellae brownish gray, brownish ochraceous or grayish brown; spores amyloid, 5.6–6.5 × 3.5–4.2 μm; marginal cells mainly clavate and apically obtuse; caulocystidia 4.5–11.5 μm wide, variable in size and shape, often flexuous or twisted.</p><p><bold><italic>Pileus</italic></bold> (6–)8–25(–32) mm; convex to plano-convex, often broadly umbonate, sometimes weakly depressed or lobate; margin indistinctly translucently striate to half of the radius; surface smooth, often rugulose or rough near center, sometimes pitted, hygrophanous; color when young dark brown (7E4), near margin dark brown (6F5, 6F6, 6F7, 7F4, 8F3, 8F4), brown (6E4, 6E5), grayish brown (6E3), yellowish brown (5D5), when dry light brown (6D6), grayish brown (6D3), brownish ochraceous (6C3), grayish ochraceous (5B3, 5B4), near center darker or concolorous (5E5, 6E5, 6E7, 6F7, 7F4, 7F5, 7F6, 8F3) to black, when dry brown (6E5, 6E6), dark blond (5D4), brownish ochraceous (6C4). <bold><italic>Stipe</italic></bold> (20–)24–42(–46) × 1–4(–5) mm; cylindrical, narrowed towards the base, flexuous especially near the base; surface finely pruinose near lamellae, towards the base finely fibrillose or smooth; color near lamellae brownish ochraceous (5C3), grayish brown (5D3), dark blond (5D4), brownish gray (6C2), grayish brown (6D3, 6E3, 7E3), light brown (6D4), near the base grayish brown (6D3, 6E3), brown (6E4) to dark brown (6F4, 6F5, 7F4). <bold><italic>Lamellae</italic></bold> L = (15–)19–32, l = (0–)1–3(–7); 2–7 mm wide; adnexed or adnate-emarginate and decurrent with tooth; color brownish gray (6C2), brownish ochraceous (6C3), grayish brown (6D3, 6E3, 7D3, 7E3), near edges paler brownish gray (6C2, 7C2); edges entire. <bold><italic>Context</italic></bold> when young elastic, later fragile; odor farinaceous.</p><fig id="F42" position="float" orientation="portrait"><object-id xmlns:xlink="http://www.w3.org/1999/xlink" content-type="doi" xlink:type="simple">10.3897/imafungus.16.157337.figure42</object-id><object-id xmlns:xlink="http://www.w3.org/1999/xlink" content-type="arpha" xlink:type="simple">F2AAE83F-E857-5F98-8EFF-8BF59D617C03</object-id><label>Figure 42.</label><caption><p><italic><tp:taxon-name><tp:taxon-name-part taxon-name-part-type="genus" reg="Dermoloma">Dermoloma</tp:taxon-name-part><tp:taxon-name-part taxon-name-part-type="species" reg="phaeopodium">phaeopodium</tp:taxon-name-part></tp:taxon-name></italic> (E16877, holotype), microscopic elements. <bold>a</bold> Spores; <bold>b</bold> caulocystidia; <bold>c</bold> basidia and basidioles; <bold>d</bold> marginal cells; <bold>e</bold> pileipellis elements near the pileus margin; <bold>f</bold> pileipellis elements near the pileus center. Scale bar: 5 µm for spores and 10 µm for other elements.</p></caption><graphic xmlns:xlink="http://www.w3.org/1999/xlink" xlink:href="imafungus-16-e157337-g042.jpg" position="float" orientation="portrait" xlink:type="simple" id="oo_1370816.jpg"><uri content-type="original_file" xlink:type="simple">https://binary.pensoft.net/fig/1370816</uri></graphic></fig><p><bold><italic>Spores</italic></bold> (5–)5.6–6.1–6.5(–7.8) × (3.1–)3.5–3.9–4.2(–5.2) μm; ellipsoid to oblong, Q = (1.37–)1.46–1.57–1.68(–1.88); walls amyloid; hilar appendage ca. 0.5 μm long. <bold><italic>Basidia</italic></bold> (23–)25.5–28.3–31(–37) × (4.5–)5.5–6.3–7(–8) μm; clavate; with 4 sterigmata. <bold><italic>Basidioles</italic></bold> first cylindrical, then clavate, ca. 3–6 μm wide. <bold><italic>Marginal cells</italic></bold> (13–)16–21.1–26(–37) × (3.5–)4.5–6.2–8(–11) μm; clavate, occasionally cylindrical, occasionally flexuous or nodulose. <bold><italic>Pileipellis</italic></bold> 55–60 μm deep; suprapellis of mainly one, rarely two layers of inflated cells; subpellis well-defined, 20–25 μm deep, of densely packed, irregularly oriented, puzzled, 3–11 μm wide hyphae, not sharply delimited from horizontally oriented hyphae in trama; hyphal terminations with brownish parietal pigments, frequently with thickened walls up to 1 μm, in subpellis more thick-walled up to 1.3 μm, rarely with indistinct incrusted brownish pigments. Terminal cells near pileus margin (6.5–)27.5–35.5–43.5(–57) × (7.5–)13–18–23(–35) μm; usually clavate or sphaeropedunculate, rarely obpyriform, towards septa sometimes constricted, rarely with lateral projections; subterminal cells usually equally large or more voluminous (longer), ellipsoid or cylindrical, occasionally with lateral swellings or nodulous. Terminal cells near pileus center (11.5–)24.5–33.6–42.5(–60) × (7–)14–19.1–24(–32) μm; obpyriform, sphaeropedunculate, occasionally clavate ellipsoid or subglobose; subterminal cells narrower, equally wide or wider, cylindrical, obpyriform, ellipsoid, occasionally branched, often with lateral swellings. <bold><italic>Caulocystidia</italic></bold> (12–)22.5–32.7–42.5(–64) × (3–)4.5–7.9–11.5(–19) μm; very variable, clavate, fusiform, cylindrical, rarely lageniform, flexuous to curved or twisted, often moniliform, often nodulose or lobate, apically obtuse but occasionally constricted, often clustered in small ascending fascicules, sometimes individual and repent; usually with slightly thickened walls up to 0.5 μm, with brownish parietal pigments. <bold><italic>Clamp connections</italic></bold> present.</p></tp:treatment-sec><tp:treatment-sec sec-type="distribution" id="SECID0ECLEM"><title>Distribution and ecology.</title><p>Known from Croatia, Germany, Italy, Slovakia and United Kingdom; in grasslands, preferably on alkaline soil.</p></tp:treatment-sec><tp:treatment-sec sec-type="material" id="SECID0EHLEM"><title>Additional material studied.</title><p>Croatia • Mljet Island, Mljet National Park, 750 m SW/W-SW of Pomena village, coord. <named-content xmlns:xlink="http://www.w3.org/1999/xlink" content-type="dwc:verbatimCoordinates" xlink:type="simple"><named-content content-type="geo-json" specific-use="{&#34;type&#34;:&#34;Point&#34;,&#34;coordinates&#34;:[17.335833,42.783889]}" id="NCID0EQLEM" xlink:type="simple">42°47'02"N, 17°20'09"E</named-content></named-content>, grassland with <italic><tp:taxon-name><tp:taxon-name-part taxon-name-part-type="genus" reg="Cistus">Cistus</tp:taxon-name-part></tp:taxon-name></italic> sp. and <italic><tp:taxon-name><tp:taxon-name-part taxon-name-part-type="genus" reg="Olea">Olea</tp:taxon-name-part><tp:taxon-name-part taxon-name-part-type="species" reg="europaea">europaea</tp:taxon-name-part></tp:taxon-name></italic>, 14 Nov 2010, A. Mešić (CNF 1/6130). Germany • Baden-Württemberg, Justingen, Schachenheide, coord. <named-content xmlns:xlink="http://www.w3.org/1999/xlink" content-type="dwc:verbatimCoordinates" xlink:type="simple"><named-content content-type="geo-json" specific-use="{&#34;type&#34;:&#34;Point&#34;,&#34;coordinates&#34;:[9.673611,48.409722]}" id="NCID0ETMEM" xlink:type="simple">48°24'35"N, 09°40'25"E</named-content></named-content>, terrestrial in semi-natural grassland, 2 Oct 2021, S. Adamčík (<abbrev xmlns:xlink="http://www.w3.org/1999/xlink" xlink:title="Slovak Academy of Sciences" id="ABBRID0EYMEM" xlink:type="simple">SAV</abbrev> F-20859); • ibid., 2 Oct 2021, S. Adamčík (<abbrev xmlns:xlink="http://www.w3.org/1999/xlink" xlink:title="Slovak Academy of Sciences" id="ABBRID0E3MEM" xlink:type="simple">SAV</abbrev> F-20865); • Rheinland-Pfalz, Heimberg, elev. 265 m, coord. <named-content xmlns:xlink="http://www.w3.org/1999/xlink" content-type="dwc:verbatimCoordinates" xlink:type="simple"><named-content content-type="geo-json" specific-use="{&#34;type&#34;:&#34;Point&#34;,&#34;coordinates&#34;:[7.735000,49.810278]}" id="NCID0EDNEM" xlink:type="simple">49°48'37"N, 07°44'06"E</named-content></named-content>, terrestrial in semi-natural grassland, 10 Nov 2019, S. Adamčík (<abbrev xmlns:xlink="http://www.w3.org/1999/xlink" xlink:title="Slovak Academy of Sciences" id="ABBRID0EINEM" xlink:type="simple">SAV</abbrev> F-20541); • ibid., 10 Nov 2019, S. Adamčík (<abbrev xmlns:xlink="http://www.w3.org/1999/xlink" xlink:title="Slovak Academy of Sciences" id="ABBRID0EMNEM" xlink:type="simple">SAV</abbrev> F-20545); • ibid., 10 Nov 2019, S. Adamčík (<abbrev xmlns:xlink="http://www.w3.org/1999/xlink" xlink:title="Slovak Academy of Sciences" id="ABBRID0EQNEM" xlink:type="simple">SAV</abbrev> F-20546); • ibid., 10 Nov 2019, S. Adamčík (<abbrev xmlns:xlink="http://www.w3.org/1999/xlink" xlink:title="Slovak Academy of Sciences" id="ABBRID0EUNEM" xlink:type="simple">SAV</abbrev> F-20548); • Gampenstein, Hainewalde, coord. <named-content xmlns:xlink="http://www.w3.org/1999/xlink" content-type="dwc:verbatimCoordinates" xlink:type="simple"><named-content content-type="geo-json" specific-use="{&#34;type&#34;:&#34;Point&#34;,&#34;coordinates&#34;:[14.722778,50.920556]}" id="NCID0E2NEM" xlink:type="simple">50°55'14"N, 14°43'22"E</named-content></named-content>, loamy, ancient, semi-natural grassland, 27 Sep 2022, A.Karich and R. Ullrich <italic>IHI-22Der02</italic> (GLM-F137755). Italy • Prato, Piani et Pragho, 8 Oct 2013, F. Bocianolo <italic>G3112</italic> (GDOR). Slovakia • Zvolenská kotlina Basin, pasture E of Bečov, elev. 400–450 m, coord. <named-content xmlns:xlink="http://www.w3.org/1999/xlink" content-type="dwc:verbatimCoordinates" xlink:type="simple"><named-content content-type="geo-json" specific-use="{&#34;type&#34;:&#34;Point&#34;,&#34;coordinates&#34;:[19.246944,48.646667]}" id="NCID0EHOEM" xlink:type="simple">48°38'48"N, 19°14'49"E</named-content></named-content>, terrestrial, 28 Aug 2014, S. Adamčík (<abbrev xmlns:xlink="http://www.w3.org/1999/xlink" xlink:title="Slovak Academy of Sciences" id="ABBRID0EMOEM" xlink:type="simple">SAV</abbrev> F-4249). Spain • Pyrénées Mts., Canfranc, Río de la Canal Roya, coord. <named-content xmlns:xlink="http://www.w3.org/1999/xlink" content-type="dwc:verbatimCoordinates" xlink:type="simple"><named-content content-type="geo-json" specific-use="{&#34;type&#34;:&#34;Point&#34;,&#34;coordinates&#34;:[0.515556,42.773889]}" id="NCID0ETOEM" xlink:type="simple">42°46'26"N, 00°30'56"E</named-content></named-content>, terrestrial under <italic><tp:taxon-name><tp:taxon-name-part taxon-name-part-type="genus" reg="Buxus">Buxus</tp:taxon-name-part></tp:taxon-name></italic> sp. and <italic><tp:taxon-name><tp:taxon-name-part taxon-name-part-type="genus" reg="Pinus">Pinus</tp:taxon-name-part><tp:taxon-name-part taxon-name-part-type="species" reg="sylvestris">sylvestris</tp:taxon-name-part></tp:taxon-name></italic>, 3 Oct 2022, S. Adamčík (<abbrev xmlns:xlink="http://www.w3.org/1999/xlink" xlink:title="Slovak Academy of Sciences" id="ABBRID0EKPEM" xlink:type="simple">SAV</abbrev> F-22208).</p></tp:treatment-sec><tp:treatment-sec sec-type="notes" id="SECID0EOPEM"><title>Notes.</title><p><italic><tp:taxon-name><tp:taxon-name-part taxon-name-part-type="genus" reg="Dermoloma">Dermoloma</tp:taxon-name-part><tp:taxon-name-part taxon-name-part-type="species" reg="phaeopodium">phaeopodium</tp:taxon-name-part></tp:taxon-name></italic> is a member of <tp:taxon-name><tp:taxon-name-part taxon-name-part-type="genus" reg="Dermoloma">D.</tp:taxon-name-part><tp:taxon-name-part taxon-name-part-type="infraspecific-rank">subgenus</tp:taxon-name-part><tp:taxon-name-part taxon-name-part-type="subgenus" reg="Amylospora">Amylospora</tp:taxon-name-part></tp:taxon-name>, section <tp:taxon-name><tp:taxon-name-part taxon-name-part-type="genus" reg="Dermoloma"/><tp:taxon-name-part taxon-name-part-type="section" reg="Atrobrunnea">Atrobrunnea</tp:taxon-name-part></tp:taxon-name>. It belongs to an inclusive clade of species with mainly collyboid basidiomata such as <italic><tp:taxon-name><tp:taxon-name-part taxon-name-part-type="genus" reg="Dermoloma">D.</tp:taxon-name-part><tp:taxon-name-part taxon-name-part-type="species" reg="curvicystidiatum">curvicystidiatum</tp:taxon-name-part></tp:taxon-name></italic>, <italic><tp:taxon-name><tp:taxon-name-part taxon-name-part-type="genus" reg="Dermoloma">D.</tp:taxon-name-part><tp:taxon-name-part taxon-name-part-type="species" reg="griseobasale">griseobasale</tp:taxon-name-part></tp:taxon-name></italic>, <italic><tp:taxon-name><tp:taxon-name-part taxon-name-part-type="genus" reg="Dermoloma">D.</tp:taxon-name-part><tp:taxon-name-part taxon-name-part-type="species" reg="confusum">confusum</tp:taxon-name-part></tp:taxon-name></italic> and <italic><tp:taxon-name><tp:taxon-name-part taxon-name-part-type="genus" reg="Dermoloma">D.</tp:taxon-name-part><tp:taxon-name-part taxon-name-part-type="species" reg="pruinosipes">pruinosipes</tp:taxon-name-part></tp:taxon-name></italic> (Fig. <xref ref-type="fig" rid="F2">2</xref>). In the field it is very difficult to distinguish it from other members of this clade, and it is especially similar to <italic><tp:taxon-name><tp:taxon-name-part taxon-name-part-type="genus" reg="Dermoloma">D.</tp:taxon-name-part><tp:taxon-name-part taxon-name-part-type="species" reg="confusum">confusum</tp:taxon-name-part></tp:taxon-name></italic> (see notes under to that species). We recommend to combine the key with the heat map (Fig. <xref ref-type="fig" rid="F4">4</xref>) and other data available in this publication to get a better probability of correct identification, or to verify it with sequence data of the <abbrev xmlns:xlink="http://www.w3.org/1999/xlink" xlink:title="internal transcribed spacer regions of nuclear ribosomal DNA" id="ABBRID0EPTEM" xlink:type="simple">ITS</abbrev> region. The concept of <italic><tp:taxon-name><tp:taxon-name-part taxon-name-part-type="genus" reg="Dermoloma">D.</tp:taxon-name-part><tp:taxon-name-part taxon-name-part-type="species" reg="phaeopodium">phaeopodium</tp:taxon-name-part></tp:taxon-name></italic> is based on the position of the type sequence and was already recognized correctly by <xref ref-type="bibr" rid="B82">Sánchez-García et al. (2021)</xref>.</p></tp:treatment-sec><tp:treatment-sec><!--Section generated to contain objects referenced in tp:taxon-treatment.--><fig id="F39" position="float" orientation="portrait"><object-id xmlns:xlink="http://www.w3.org/1999/xlink" content-type="doi" xlink:type="simple">10.3897/imafungus.16.157337.figure39</object-id><object-id xmlns:xlink="http://www.w3.org/1999/xlink" content-type="arpha" xlink:type="simple">6998A3D7-0819-500F-9FDB-08D3A29C27EA</object-id><label>Figure 39.</label><caption><p>Basidiomata of <italic><tp:taxon-name><tp:taxon-name-part taxon-name-part-type="genus" reg="Dermoloma">Dermoloma</tp:taxon-name-part></tp:taxon-name></italic> in field appearance. <bold>a</bold><italic><tp:taxon-name><tp:taxon-name-part taxon-name-part-type="genus" reg="Dermoloma">Dermoloma</tp:taxon-name-part><tp:taxon-name-part taxon-name-part-type="species" reg="obscurum">obscurum</tp:taxon-name-part></tp:taxon-name></italic> (<abbrev xmlns:xlink="http://www.w3.org/1999/xlink" xlink:title="Slovak Academy of Sciences" id="ABBRID0EXIDM" xlink:type="simple">SAV</abbrev> F-20553), photo S. Jančovičová; <bold>b</bold><italic><tp:taxon-name><tp:taxon-name-part taxon-name-part-type="genus" reg="Dermoloma">Dermoloma</tp:taxon-name-part><tp:taxon-name-part taxon-name-part-type="species" reg="parvisporum">parvisporum</tp:taxon-name-part></tp:taxon-name></italic> (<abbrev xmlns:xlink="http://www.w3.org/1999/xlink" xlink:title="Slovak Academy of Sciences" id="ABBRID0EIJDM" xlink:type="simple">SAV</abbrev> F-20229, holotype), photo S. Jančovičová; <bold>c</bold><italic><tp:taxon-name><tp:taxon-name-part taxon-name-part-type="genus" reg="Dermoloma">Dermoloma</tp:taxon-name-part><tp:taxon-name-part taxon-name-part-type="species" reg="phaeopodium">phaeopodium</tp:taxon-name-part></tp:taxon-name></italic> (<abbrev xmlns:xlink="http://www.w3.org/1999/xlink" xlink:title="Slovak Academy of Sciences" id="ABBRID0EZJDM" xlink:type="simple">SAV</abbrev> F-20546), S. Jančovičová; <bold>d</bold><italic><tp:taxon-name><tp:taxon-name-part taxon-name-part-type="genus" reg="Dermoloma">Dermoloma</tp:taxon-name-part><tp:taxon-name-part taxon-name-part-type="species" reg="phaeopodium">phaeopodium</tp:taxon-name-part></tp:taxon-name></italic> (<abbrev xmlns:xlink="http://www.w3.org/1999/xlink" xlink:title="Slovak Academy of Sciences" id="ABBRID0EKKDM" xlink:type="simple">SAV</abbrev> F-22208), photo S. Jančovičová; <bold>e</bold><italic><tp:taxon-name><tp:taxon-name-part taxon-name-part-type="genus" reg="Dermoloma">Dermoloma</tp:taxon-name-part><tp:taxon-name-part taxon-name-part-type="species" reg="pruinosipes">pruinosipes</tp:taxon-name-part></tp:taxon-name></italic> (<abbrev xmlns:xlink="http://www.w3.org/1999/xlink" xlink:title="Slovak Academy of Sciences" id="ABBRID0E2KDM" xlink:type="simple">SAV</abbrev> F-20834, holotype), photo S. Jančovičová; <bold>f</bold><italic><tp:taxon-name><tp:taxon-name-part taxon-name-part-type="genus" reg="Dermoloma">Dermoloma</tp:taxon-name-part><tp:taxon-name-part taxon-name-part-type="species" reg="pruinosipes">pruinosipes</tp:taxon-name-part></tp:taxon-name></italic> (<abbrev xmlns:xlink="http://www.w3.org/1999/xlink" xlink:title="Slovak Academy of Sciences" id="ABBRID0EMLDM" xlink:type="simple">SAV</abbrev> F-20504), photo S. Jančovičová. Scale bar: 10 mm.</p></caption><graphic xmlns:xlink="http://www.w3.org/1999/xlink" xlink:href="imafungus-16-e157337-g039.jpg" position="float" orientation="portrait" xlink:type="simple" id="oo_1370813.jpg"><uri content-type="original_file" xlink:type="simple">https://binary.pensoft.net/fig/1370813</uri></graphic></fig><fig id="F2" position="float" orientation="portrait"><object-id xmlns:xlink="http://www.w3.org/1999/xlink" content-type="doi" xlink:type="simple">10.3897/imafungus.16.157337.figure2</object-id><object-id xmlns:xlink="http://www.w3.org/1999/xlink" content-type="arpha" xlink:type="simple">BD88E9F3-8F66-5F5B-8D8D-B491121E92C5</object-id><label>Figure 2.</label><caption><p>Phylogram generated by ML analysis based on combined sequence data of <abbrev xmlns:xlink="http://www.w3.org/1999/xlink" xlink:title="internal transcribed spacer regions of nuclear ribosomal DNA" id="ABBRID0EDNAG" xlink:type="simple">ITS</abbrev>, <abbrev xmlns:xlink="http://www.w3.org/1999/xlink" xlink:title="nuclear ribosomal large subunit" id="ABBRID0EHNAG" xlink:type="simple">LSU</abbrev>, <italic><abbrev xmlns:xlink="http://www.w3.org/1999/xlink" xlink:title="first largest subunit of RNA polymerase II" id="ABBRID0EMNAG" xlink:type="simple">rpb1</abbrev></italic>, <italic><abbrev xmlns:xlink="http://www.w3.org/1999/xlink" xlink:title="second largest subunit of RNA polymerase II" id="ABBRID0ERNAG" xlink:type="simple">rpb2</abbrev></italic>, <italic>mcm7</italic> and <italic>tef1a</italic> showing phylogenetic relationships within genus <italic><tp:taxon-name><tp:taxon-name-part taxon-name-part-type="genus" reg="Dermoloma">Dermoloma</tp:taxon-name-part></tp:taxon-name></italic>. ML bootstrap support values greater or equal to 50% and Bayesian posterior probabilities greater or equal to 0.90 are indicated above or below the nodes. Sequences originating from type collections are labelled in red and bold.</p></caption><graphic xmlns:xlink="http://www.w3.org/1999/xlink" xlink:href="imafungus-16-e157337-g002.jpg" position="float" orientation="portrait" xlink:type="simple" id="oo_1370776.jpg"><uri content-type="original_file" xlink:type="simple">https://binary.pensoft.net/fig/1370776</uri></graphic></fig><fig id="F4" position="float" orientation="portrait"><object-id xmlns:xlink="http://www.w3.org/1999/xlink" content-type="doi" xlink:type="simple">10.3897/imafungus.16.157337.figure4</object-id><object-id xmlns:xlink="http://www.w3.org/1999/xlink" content-type="arpha" xlink:type="simple">297272EF-B00A-5242-8D85-56B0A9944057</object-id><label>Figure 4.</label><caption><p>Heatmap showing clustering based on important morphological differences in <tp:taxon-name><tp:taxon-name-part taxon-name-part-type="genus" reg="Dermoloma">Dermoloma</tp:taxon-name-part> (<tp:taxon-name-part taxon-name-part-type="subgenus" reg="Dermoloma">D.</tp:taxon-name-part>)</tp:taxon-name> and <tp:taxon-name><tp:taxon-name-part taxon-name-part-type="genus" reg="Neodermoloma">Neodermoloma</tp:taxon-name-part> (<tp:taxon-name-part taxon-name-part-type="subgenus" reg="Neodermoloma">N.</tp:taxon-name-part>)</tp:taxon-name>. Characters are classified into three categories. <bold>Pdia</bold> – pileus diameter: 1 = up to 12 mm, 2 = 13–25 mm, 3 = more than 25 mm; <bold>Pstr</bold> – striation near pileus margin: 1 = none, 2 = indistinct, 3 = distinct; <bold>Phyg</bold> – pileus hygrophaneity: 1 = none, 2 = indistinct, 3 = distinct; <bold>Sthi</bold> – stipe thickness: 1 = up to 2 mm, 2 = 2–5 mm, 3 = more than 5 mm; <bold>Lnum</bold> – number of lamellae near stipe: 1 = up to 20, 2 = 21–30, 3 = more than 30; <bold>Lcol</bold> – lamellae color: 1 = white to ochraceous-gray, 2 = brownish gray to brownish ochraceous, 3 = brown to dark gray-brown; <bold>SPam</bold> – spore amyloidity: 1 = inamyloid, 3 = amyloid; <bold>SPle</bold> – spore length: 1 = up to 5.5 µm, 2 = 5.6–6.5 µm, 3 = more than 6.5 µm; <bold>SPwi</bold> – spore width: 1 = up to 3.6 µm, 2 = 3.7–4.2 µm, 3 = more than 4.2 µm; <bold>SPQ</bold> – spore length/width ratio: 1 = less than 1.4, 2 = 1.4–1.6, 3 = more than 1.6; <bold>Blen</bold> – basidia length: 1 = up to 25 µm, 2 = 26–28 µm, 3 = more than 28 µm; <bold>Bwid</bold> – basidia width: 1 = less than 6 µm, 2 = 6–6.5 µm, 3 = more than 6.5 µm; <bold>MCsh</bold> – shape of marginal cells: 1 = cylindrical or clavate and apically obtuse, 2 = lageniform and apically constricted or attenuated, 3 = lobate and diverticulate or branched; <bold>Cwid</bold> – caulocystidia width: 1 = less than 5.5 µm, 2 = 5.5–8 µm, 3 = more than 8 µm; <bold>Csha</bold> – shape of caulocystidia: 1 = cylindrical or narrowly clavate and apically obtuse, 2 = broadly clavate or sphaeropedunculate or obpyriform, 3 = lobate or diverticulate or branched.</p></caption><graphic xmlns:xlink="http://www.w3.org/1999/xlink" xlink:href="imafungus-16-e157337-g004.jpg" position="float" orientation="portrait" xlink:type="simple" id="oo_1370778.jpg"><uri content-type="original_file" xlink:type="simple">https://binary.pensoft.net/fig/1370778</uri></graphic></fig></tp:treatment-sec><ref-list><ref id="B82"><mixed-citation xmlns:xlink="http://www.w3.org/1999/xlink" xlink:type="simple"><person-group><name name-style="western"><surname>Sánchez-García</surname><given-names>M</given-names></name><name name-style="western"><surname>Adamčíková</surname><given-names>K</given-names></name><etal/></person-group> (<year>2021</year>) <article-title>The genus <italic><tp:taxon-name><tp:taxon-name-part taxon-name-part-type="genus">Dermoloma</tp:taxon-name-part></tp:taxon-name></italic> is more diverse than expected and forms a monophyletic lineage in the <italic><tp:taxon-name><tp:taxon-name-part taxon-name-part-type="family">Tricholomataceae</tp:taxon-name-part></tp:taxon-name></italic>.</article-title><source>Mycological Progress</source><volume>20</volume>: <fpage>11</fpage>–<lpage>25</lpage>. <ext-link xlink:href="10.1007/s11557-020-01651-y" ext-link-type="doi" xlink:type="simple">https://doi.org/10.1007/s11557-020-01651-y</ext-link></mixed-citation></ref></ref-list></tp:taxon-treatment>
