# Supplementary material for: ﻿A phylogenetic and morphological study of the genus Dermoloma (Agaricales, Tricholomataceae) in Europe and North America exposes inefficiency of opportunistic species descriptions
Source: IMA Fungus. 2025 Jul 10;16:e157337. doi: 10.3897/imafungus.16.157337 (PMC12272084; doi:10.3897/imafungus.16.157337)
Supplement: XML Treatment for Dermoloma pruinosipes [file imafungus.16.157337-treatment27.xml]

<!DOCTYPE tp:taxon-treatment
  PUBLIC "-//TaxonX//DTD Taxonomic Treatment Publishing DTD v0 20100105//EN" "tax-treatment-NSO.dtd">
<tp:taxon-treatment xmlns:tp="http://www.plazi.org/taxpub"><tp:treatment-meta><kwd-group><label>Taxon classification</label><kwd>
                  <named-content content-type="kingdom">Animalia</named-content>
                </kwd><kwd>
                  <named-content content-type="order">Agaricales</named-content>
                </kwd><kwd>
                  <named-content content-type="family">Tricholomataceae</named-content>
                </kwd></kwd-group><mixed-citation publication-type="journal"><person-group><name><surname>Adamčíková</surname><given-names>Katarína</given-names></name><name><surname>Kiran</surname><given-names>Munazza</given-names></name><name><surname>Caboň</surname><given-names>Miroslav</given-names></name><name><surname>Matheny</surname><given-names>Brandon P.</given-names></name><name><surname>Sánchez-García</surname><given-names>Marisol</given-names></name><name><surname>Arnolds</surname><given-names>Eef</given-names></name><name><surname>Caboňová</surname><given-names>Michaela</given-names></name><name><surname>Corriol</surname><given-names>Gilles</given-names></name><name><surname>Dima</surname><given-names>Bálint</given-names></name><name><surname>Friebes</surname><given-names>Gernot</given-names></name><name><surname>Griffith</surname><given-names>Gareth W.</given-names></name><name><surname>Grootmyers</surname><given-names>Django</given-names></name><name><surname>Harries</surname><given-names>David</given-names></name><name><surname>Karich</surname><given-names>Alexander</given-names></name><name><surname>Mešić</surname><given-names>Armin</given-names></name><name><surname>Mihaljevič</surname><given-names>Martin</given-names></name><name><surname>Moreau</surname><given-names>Pierre-Arthur</given-names></name><name><surname>Pošta</surname><given-names>Ana</given-names></name><name><surname>Shapkin</surname><given-names>Vasilii</given-names></name><name><surname>Tkalčec</surname><given-names>Zdenko</given-names></name><name><surname>Vizzini</surname><given-names>Alfredo</given-names></name><name><surname>Vondrovicová</surname><given-names>Lenka</given-names></name><name><surname>Adamčík</surname><given-names>Slavomir</given-names></name><name><surname>Jančovičová</surname><given-names>Soňa</given-names></name></person-group><article-title>﻿A phylogenetic and morphological study of the genus <italic><tp:taxon-name><tp:taxon-name-part taxon-name-part-type="genus" reg="Dermoloma">Dermoloma</tp:taxon-name-part></tp:taxon-name></italic> (<italic><tp:taxon-name><tp:taxon-name-part taxon-name-part-type="order">Agaricales</tp:taxon-name-part></tp:taxon-name></italic>, <italic><tp:taxon-name><tp:taxon-name-part taxon-name-part-type="family">Tricholomataceae</tp:taxon-name-part></tp:taxon-name></italic>) in Europe and North America exposes inefficiency of opportunistic species descriptions</article-title><source>IMA Fungus</source><day>10</day><month>07</month><year>2025</year><volume>16</volume><pub-id pub-id-type="doi">10.3897/imafungus.16.157337</pub-id></mixed-citation></tp:treatment-meta><tp:nomenclature><label>﻿</label><tp:taxon-name>
                <object-id xmlns:xlink="http://www.w3.org/1999/xlink" content-type="arpha" xlink:type="simple">11A53DA4-BA0B-5C5F-8E35-B3ECA09C62B4</object-id>
                <tp:taxon-name-part taxon-name-part-type="genus" reg="Dermoloma">Dermoloma</tp:taxon-name-part>
                <tp:taxon-name-part taxon-name-part-type="species" reg="pruinosipes">pruinosipes</tp:taxon-name-part>
                <object-id xmlns:xlink="http://www.w3.org/1999/xlink" content-type="mycobank" xlink:type="simple">856442</object-id>
              </tp:taxon-name><tp:taxon-authority>Corriol &amp; Jančovič.</tp:taxon-authority><tp:taxon-status xmlns:xlink="http://www.w3.org/1999/xlink" xlink:type="simple">sp. nov.</tp:taxon-status><xref ref-type="fig" rid="F39">Figs 39e, f</xref><xref ref-type="fig" rid="F43">, 43a</xref><xref ref-type="fig" rid="F44">, 44</xref></tp:nomenclature><tp:treatment-sec sec-type="etymology" id="SECID0EWVEM"><title>Etymology.</title><p>In reference to the distinctly pruinose stipe.</p></tp:treatment-sec><tp:treatment-sec sec-type="Holotype" id="SECID0E2VEM"><title>Holotype.</title><p>Slovakia • Kremnické vrchy Mts., pasture 0.5 km W of Tajov, elev. 600 m, coord. <named-content xmlns:xlink="http://www.w3.org/1999/xlink" content-type="dwc:verbatimCoordinates" xlink:type="simple"><named-content content-type="geo-json" specific-use="{&#34;type&#34;:&#34;Point&#34;,&#34;coordinates&#34;:[19.058611,48.748333]}" id="NCID0EEWEM" xlink:type="simple">48°44'54"N, 19°03'31"E</named-content></named-content>, terrestrial, 25 Oct 2020, S. Jančovičová (<abbrev xmlns:xlink="http://www.w3.org/1999/xlink" xlink:title="Slovak Academy of Sciences" id="ABBRID0EJWEM" xlink:type="simple">SAV</abbrev> F-20834).</p></tp:treatment-sec><tp:treatment-sec sec-type="diagnosis" id="SECID0ENWEM"><title>Diagnosis.</title><p>European species; basidiomata small, mycenoid or collybioid; pilei 9–20 mm, when wet translucently striate near margin and brown to dark brown, when dry light brown; stipes 1–3 mm wide, when young entirely pruinose; lamellae brownish ochraceous, brownish gray or grayish brown; spores amyloid, 6–7.1 × 3.9–4.4 μm; marginal cells lageniform, with long, narrow, flexuous, nodulose or diverticulate apical projections; caulocystidia, 5–18 μm wide, very variable in shape and size and often flexuous.</p><fig id="F43" position="float" orientation="portrait"><object-id xmlns:xlink="http://www.w3.org/1999/xlink" content-type="doi" xlink:type="simple">10.3897/imafungus.16.157337.figure43</object-id><object-id xmlns:xlink="http://www.w3.org/1999/xlink" content-type="arpha" xlink:type="simple">380FEFBE-D7EF-512A-99AA-AE3B49ED73A2</object-id><label>Figure 43.</label><caption><p>Basidiomata of <italic><tp:taxon-name><tp:taxon-name-part taxon-name-part-type="genus" reg="Dermoloma">Dermoloma</tp:taxon-name-part></tp:taxon-name></italic> in field appearance. <bold>a</bold><italic><tp:taxon-name><tp:taxon-name-part taxon-name-part-type="genus" reg="Dermoloma">Dermoloma</tp:taxon-name-part><tp:taxon-name-part taxon-name-part-type="species" reg="pruinosipes">pruinosipes</tp:taxon-name-part></tp:taxon-name></italic> (GLM-F137757), photo A. Karich; <bold>b</bold><tp:taxon-name><tp:taxon-name-part taxon-name-part-type="genus" reg="Dermoloma">Dermoloma</tp:taxon-name-part><tp:taxon-name-part taxon-name-part-type="uncertainty-rank">aff.</tp:taxon-name-part><tp:taxon-name-part taxon-name-part-type="species" reg="pruinosipes">pruinosipes</tp:taxon-name-part></tp:taxon-name>, (<abbrev xmlns:xlink="http://www.w3.org/1999/xlink" xlink:title="Slovak Academy of Sciences" id="ABBRID0EHYEM" xlink:type="simple">SAV</abbrev> F-23429), photo G. Friebes; <bold>c</bold><italic><tp:taxon-name><tp:taxon-name-part taxon-name-part-type="genus" reg="Dermoloma">Dermoloma</tp:taxon-name-part><tp:taxon-name-part taxon-name-part-type="species" reg="pseudojosserandii">pseudojosserandii</tp:taxon-name-part></tp:taxon-name></italic> [BBF (<italic>CH17100504</italic>)], holotype, photo C. Hannoire; <bold>d</bold><italic><tp:taxon-name><tp:taxon-name-part taxon-name-part-type="genus" reg="Dermoloma">Dermoloma</tp:taxon-name-part><tp:taxon-name-part taxon-name-part-type="species" reg="pseudojosserandii">pseudojosserandii</tp:taxon-name-part></tp:taxon-name></italic> [BBF (<italic>GC17092306</italic>)], photo G. Corriol; <bold>e</bold><italic><tp:taxon-name><tp:taxon-name-part taxon-name-part-type="genus" reg="Dermoloma">Dermoloma</tp:taxon-name-part><tp:taxon-name-part taxon-name-part-type="species" reg="rostratum">rostratum</tp:taxon-name-part></tp:taxon-name></italic> (<abbrev xmlns:xlink="http://www.w3.org/1999/xlink" xlink:title="Slovak Academy of Sciences" id="ABBRID0EWZEM" xlink:type="simple">SAV</abbrev> F-20811, holotype), photo S. Jančovičová; <bold>f</bold><italic><tp:taxon-name><tp:taxon-name-part taxon-name-part-type="genus" reg="Dermoloma">Dermoloma</tp:taxon-name-part><tp:taxon-name-part taxon-name-part-type="species" reg="rostratum">rostratum</tp:taxon-name-part></tp:taxon-name></italic> (<abbrev xmlns:xlink="http://www.w3.org/1999/xlink" xlink:title="Slovak Academy of Sciences" id="ABBRID0EH1EM" xlink:type="simple">SAV</abbrev> F-20817), photo S. Jančovičová. Scale bar: 10 mm.</p></caption><graphic xmlns:xlink="http://www.w3.org/1999/xlink" xlink:href="imafungus-16-e157337-g043.jpg" position="float" orientation="portrait" xlink:type="simple" id="oo_1370817.jpg"><uri content-type="original_file" xlink:type="simple">https://binary.pensoft.net/fig/1370817</uri></graphic></fig><fig id="F44" position="float" orientation="portrait"><object-id xmlns:xlink="http://www.w3.org/1999/xlink" content-type="doi" xlink:type="simple">10.3897/imafungus.16.157337.figure44</object-id><object-id xmlns:xlink="http://www.w3.org/1999/xlink" content-type="arpha" xlink:type="simple">22C6E548-F3A6-5245-9136-0E9C84234BDC</object-id><label>Figure 44.</label><caption><p><italic><tp:taxon-name><tp:taxon-name-part taxon-name-part-type="genus" reg="Dermoloma">Dermoloma</tp:taxon-name-part><tp:taxon-name-part taxon-name-part-type="species" reg="pruinosipes">pruinosipes</tp:taxon-name-part></tp:taxon-name></italic> (<abbrev xmlns:xlink="http://www.w3.org/1999/xlink" xlink:title="Slovak Academy of Sciences" id="ABBRID0ED2EM" xlink:type="simple">SAV</abbrev> F-20230), microscopic elements. <bold>a</bold> Spores; <bold>b</bold> caulocystidia; <bold>c</bold> basidia and basidioles; <bold>d</bold> marginal cells; <bold>e</bold> pileipellis elements near the pileus margin; <bold>f</bold> pileipellis elements near the pileus center. Scale bar: 5 µm for spores and 10 µm for other elements.</p></caption><graphic xmlns:xlink="http://www.w3.org/1999/xlink" xlink:href="imafungus-16-e157337-g044.jpg" position="float" orientation="portrait" xlink:type="simple" id="oo_1370818.jpg"><uri content-type="original_file" xlink:type="simple">https://binary.pensoft.net/fig/1370818</uri></graphic></fig><p><bold><italic>Pileus</italic></bold> (7–)9–20(–30) mm; convex, later plano-convex, sometimes indistinctly umbonate or broadly conical; margin translucently striate to half of the radius when wet; surface smooth near margin, usually radially rugulose or rough near center, hygrophanous and starting to discolor from center; color when young dark brown (6F4, 6F5), when mature near margin dark brown (6F4, 6F5, 6F6), sometimes grayish brown (6D3), when dry light brown (5D4), brownish ochraceous (5C3, 5C4, 6C4), grayish brown (5D3), grayish ochraceous (5B4), near center dark brown (6F4, 6F6, 7F3), rarely brown (6E4), when dry brown (6E6), light brown (5D5, 5D4), grayish brown (5D3), brownish ochraceous (6C4). <bold><italic>Stipe</italic></bold> (22–)25–40(–50) × 1–3(–4) mm; cylindrical, narrowed towards the base, flexuous; surface finely longitudinally striate, first entirely pruinose, then pruinose near lamellae, towards the base glabrous and shiny; color near lamellae brownish ochraceous (5C3, 6C3, 6C4), brownish gray (5D2), grayish brown (5D3, 6D3, 6E3) to brown (6E4), near the base light brown (6D4), grayish brown (6E3), brown (6E4), dark brown (6F3, 6F4, 6F5, 7F4) <bold><italic>Lamellae</italic></bold> L = (13–)17–28, l = (0–)1–3(–5); 2.5–4 mm wide; adnexed or adnate-emarginate; color ochraceous-gray (5B2), brownish ochraceous (5C4, 6C4), brownish gray (6C2, 6D2), grayish brown (6D3); edges entire. <bold><italic>Context</italic></bold> elastic to fragile; odor indistinct.</p><p><bold><italic>Spores</italic></bold> (5.2–)6–6.5–7.1(–8) × (3.6–)3.9–4.1–4.4(–5) μm; narrowly ellipsoid to oblong, Q = (1.32–)1.45–1.59–1.72(–2.00); walls amyloid; hilar appendage 0.5–1 μm long. <bold><italic>Basidia</italic></bold> (20–)26–29.2–32(–34) × (5.5–)6.5–7–7.5(–9) μm; clavate; with 4 sterigmata. <bold><italic>Basidioles</italic></bold> first cylindrical, then clavate, ca. 3–6 μm wide. <bold><italic>Marginal cells</italic></bold> (18–)21.5–28.5–35.5(–53) × (3.5–)4–5–6(–8.5) μm; lageniform, with long, narrow, flexuous, nodulose or diverticulate apical projections. <bold><italic>Pileipellis</italic></bold> 48–60 μm deep; suprapellis 28–35 μm deep, usually of one or three layers of inflated, densely arranged cells; subpellis well-differentiated, 20–30 μm deep, of densely packed, puzzled, 2.5–10 μm wide hyphae, gradually passing to horizontally oriented hyphae in trama; hyphal terminations with brownish yellow parietal pigments, in subpellis near center also with incrusted brownish yellow pigments, walls thickened up to 0.5 μm, in subpellis up to 1.5 μm. Terminal cells near pileus margin (18–)28.5–37.7–47(–67) × (10–)13.5–18.8–24(–35) μm; usually obpyriform, sphaeropedunculate or clavate; subterminal cells usually unbranched, fusiform or clavate and ventricose, rarely cylindrical, often with lateral swellings or branches. Terminal cells near pileus center (20–)27.5–38.3–49(–72) × (7–)13.5–19.1–24.5(–42) μm; similar to cells near margin; subterminal cells usually narrower, narrowly fusiform. <bold><italic>Caulocystidia</italic></bold> (15–)18.5–26.8–35(–48) × 5–11.5–18(–42) μm; very variable in shape and size, some small and clavate, others large and obpyriform, sphaeropedunculate, often flexuous, sometime with projections or lobate, repent and in small or larger clusters, often intermingled, subterminal cells often with lateral projections or branches; usually with slightly thickened walls up to 0.5 μm, but near septa and on subterminal cells up to 1 μm, with brownish yellow parietal pigments. <bold><italic>Clamp connections</italic></bold> present.</p></tp:treatment-sec><tp:treatment-sec sec-type="distribution" id="SECID0EX6EM"><title>Distribution and ecology.</title><p>Known from Austria, Croatia, Germany, The Netherlands, Norway and Slovakia; in semi-natural grasslands on calcareous soil.</p></tp:treatment-sec><tp:treatment-sec sec-type="material" id="SECID0E36EM"><title>Additional material studied.</title><p>Austria • Burgenland, Oberwart, Rechnitz, Galgenberg, elev. 344 m, coord. <named-content xmlns:xlink="http://www.w3.org/1999/xlink" content-type="dwc:verbatimCoordinates" xlink:type="simple"><named-content content-type="geo-json" specific-use="{&#34;type&#34;:&#34;Point&#34;,&#34;coordinates&#34;:[16.419167,47.297778]}" id="NCID0EFAFM" xlink:type="simple">47°17'52"N, 16°25'09"E</named-content></named-content>, semi-dry grassland, soil among moss and grass, 17 Nov 2019, G. Friebes <italic>GF20190130</italic> (<abbrev xmlns:xlink="http://www.w3.org/1999/xlink" xlink:title="Slovak Academy of Sciences" id="ABBRID0EMAFM" xlink:type="simple">SAV</abbrev> F-23423). Croatia • Kamenjak peninsula, 3.5 km S-SE of Premantura, near Pula, coord. <named-content xmlns:xlink="http://www.w3.org/1999/xlink" content-type="dwc:verbatimCoordinates" xlink:type="simple"><named-content content-type="geo-json" specific-use="{&#34;type&#34;:&#34;Point&#34;,&#34;coordinates&#34;:[13.918333,44.771389]}" id="NCID0ETAFM" xlink:type="simple">44°46'17"N, 13°55'06"E</named-content></named-content>, grassland with <italic><tp:taxon-name><tp:taxon-name-part taxon-name-part-type="genus" reg="Rosmarinus">Rosmarinus</tp:taxon-name-part></tp:taxon-name></italic> sp., 20 Nov 2005, M. Čerkez (CNF 1/3789). France • Hautes-Pyrénées, Arrens-Marsous, Caytivère, coord. <named-content xmlns:xlink="http://www.w3.org/1999/xlink" content-type="dwc:verbatimCoordinates" xlink:type="simple"><named-content content-type="geo-json" specific-use="{&#34;type&#34;:&#34;Point&#34;,&#34;coordinates&#34;:[0.248056,42.980833]}" id="NCID0ELBFM" xlink:type="simple">42°58'51"N, 00°14'53"E</named-content></named-content>, acidophilic mountain grazed grassland (<italic>Nardion</italic>), 4 Oct 2016, C. Hannoire <italic>CH16100418</italic> (BBF, as <italic><tp:taxon-name><tp:taxon-name-part taxon-name-part-type="genus" reg="Dermoloma">D.</tp:taxon-name-part><tp:taxon-name-part taxon-name-part-type="species" reg="phaeopodium">phaeopodium</tp:taxon-name-part></tp:taxon-name></italic>); • Hautes-Pyrénées, Campan, vallon du Garet, coord. <named-content xmlns:xlink="http://www.w3.org/1999/xlink" content-type="dwc:verbatimCoordinates" xlink:type="simple"><named-content content-type="geo-json" specific-use="{&#34;type&#34;:&#34;Point&#34;,&#34;coordinates&#34;:[0.209722,42.918333]}" id="NCID0EHCFM" xlink:type="simple">42°55'06"N, 00°12'35"E</named-content></named-content>, neutrophilous mountain grassland, 8 Oct 2016, G. Corriol <italic>GC16100816</italic> (BBF, as <tp:taxon-name><tp:taxon-name-part taxon-name-part-type="genus" reg="Dermoloma">D.</tp:taxon-name-part><tp:taxon-name-part taxon-name-part-type="species" reg="pseudocuneifolium">pseudocuneifolium</tp:taxon-name-part><tp:taxon-name-part taxon-name-part-type="infraspecific-rank">var.</tp:taxon-name-part><tp:taxon-name-part taxon-name-part-type="variety" reg="obscurum">obscurum</tp:taxon-name-part></tp:taxon-name>); • Puy-de-Dôme, Orcines, Puy de la Charité, coord. <named-content xmlns:xlink="http://www.w3.org/1999/xlink" content-type="dwc:verbatimCoordinates" xlink:type="simple"><named-content content-type="geo-json" specific-use="{&#34;type&#34;:&#34;Point&#34;,&#34;coordinates&#34;:[3.028333,45.771389]}" id="NCID0ECDFM" xlink:type="simple">45°46'17"N, 03°01'42"E</named-content></named-content>, lawn on volcanic soil (<italic>Koelerio-Phleion</italic>), 16 Oct 1999, G. Corriol <italic>GC99101603</italic> (BBF, as <italic><tp:taxon-name><tp:taxon-name-part taxon-name-part-type="genus" reg="Dermoloma">D.</tp:taxon-name-part><tp:taxon-name-part taxon-name-part-type="species" reg="phaeopodium">phaeopodium</tp:taxon-name-part></tp:taxon-name></italic>). Germany • Altranft, Hütelandschaft, coord. <named-content xmlns:xlink="http://www.w3.org/1999/xlink" content-type="dwc:verbatimCoordinates" xlink:type="simple"><named-content content-type="geo-json" specific-use="{&#34;type&#34;:&#34;Point&#34;,&#34;coordinates&#34;:[14.061667,52.755278]}" id="NCID0E5DFM" xlink:type="simple">52°45'19"N, 14°03'42"E</named-content></named-content>, on loamy alkaline soil in extensively grazed (sheep) semi-natural grassland, 6 Nov 2022, A. Karich, R. Ullrich and R. Jarling <italic>IHI-22Der05</italic> (GLM-F137757); • Baden-Württemberg, Justingen, Schachenheide, coord. <named-content xmlns:xlink="http://www.w3.org/1999/xlink" content-type="dwc:verbatimCoordinates" xlink:type="simple"><named-content content-type="geo-json" specific-use="{&#34;type&#34;:&#34;Point&#34;,&#34;coordinates&#34;:[9.673611,48.409722]}" id="NCID0EIEFM" xlink:type="simple">48°24'35"N, 09°40'25"E</named-content></named-content>, terrestrial in semi-natural grassland, 2 Oct 2021, S. Adamčík (<abbrev xmlns:xlink="http://www.w3.org/1999/xlink" xlink:title="Slovak Academy of Sciences" id="ABBRID0ENEFM" xlink:type="simple">SAV</abbrev> F-20894); • ibid., 3 Oct 2021, S. Adamčík (<abbrev xmlns:xlink="http://www.w3.org/1999/xlink" xlink:title="Slovak Academy of Sciences" id="ABBRID0EREFM" xlink:type="simple">SAV</abbrev> F-20914). The Netherlands • Beilen, nature area Schepping, in poor grassland on calcareous loam, 1 Oct 2004, E. Arnolds <italic>Arnolds 04-110</italic> (L, as <italic><tp:taxon-name><tp:taxon-name-part taxon-name-part-type="genus" reg="Dermoloma">D.</tp:taxon-name-part><tp:taxon-name-part taxon-name-part-type="species" reg="rancidum">rancidum</tp:taxon-name-part></tp:taxon-name></italic> n. prov.). Norway • Akershus, Jevnaker, Rustad, semi-natural, calcareous grassland, 16 Aug 2023, T. E. Brandrud <italic>TEB332-23</italic> (O). Slovakia • Kremnické vrchy Mts., pasture 0.5 km W of Tajov, elev. 600 m, coord. <named-content xmlns:xlink="http://www.w3.org/1999/xlink" content-type="dwc:verbatimCoordinates" xlink:type="simple"><named-content content-type="geo-json" specific-use="{&#34;type&#34;:&#34;Point&#34;,&#34;coordinates&#34;:[19.058611,48.748333]}" id="NCID0EHFFM" xlink:type="simple">48°44'54"N, 19°03'31"E</named-content></named-content>, terrestrial, 24 Oct 2020, S. Adamčík (<abbrev xmlns:xlink="http://www.w3.org/1999/xlink" xlink:title="Slovak Academy of Sciences" id="ABBRID0EMFFM" xlink:type="simple">SAV</abbrev> F-20815); • ibid., 25 Oct 2020, M. Caboň (<abbrev xmlns:xlink="http://www.w3.org/1999/xlink" xlink:title="Slovak Academy of Sciences" id="ABBRID0EQFFM" xlink:type="simple">SAV</abbrev> F-20845); • Poloniny Mts., 4 km N of Stakčín, pastures above the water reservoir Stariná, elev. 380–420 m, coord. <named-content xmlns:xlink="http://www.w3.org/1999/xlink" content-type="dwc:verbatimCoordinates" xlink:type="simple"><named-content content-type="geo-json" specific-use="{&#34;type&#34;:&#34;Point&#34;,&#34;coordinates&#34;:[22.248889,49.040517]}" id="NCID0EXFFM" xlink:type="simple">49°02'431"N, 22°14'56"E</named-content></named-content>, terrestrial, 25 Sep 2017, S. Adamčík (<abbrev xmlns:xlink="http://www.w3.org/1999/xlink" xlink:title="Slovak Academy of Sciences" id="ABBRID0E3FFM" xlink:type="simple">SAV</abbrev> F-20230).</p></tp:treatment-sec><tp:treatment-sec sec-type="notes" id="SECID0EAGFM"><title>Notes.</title><p><italic><tp:taxon-name><tp:taxon-name-part taxon-name-part-type="genus" reg="Dermoloma">Dermoloma</tp:taxon-name-part><tp:taxon-name-part taxon-name-part-type="species" reg="pruinosipes">pruinosipes</tp:taxon-name-part></tp:taxon-name></italic> is a member of <tp:taxon-name><tp:taxon-name-part taxon-name-part-type="genus" reg="Dermoloma">D.</tp:taxon-name-part><tp:taxon-name-part taxon-name-part-type="infraspecific-rank">subgenus</tp:taxon-name-part><tp:taxon-name-part taxon-name-part-type="subgenus" reg="Amylospora">Amylospora</tp:taxon-name-part></tp:taxon-name>, section <tp:taxon-name><tp:taxon-name-part taxon-name-part-type="genus" reg="Dermoloma"/><tp:taxon-name-part taxon-name-part-type="section" reg="Atrobrunnea">Atrobrunnea</tp:taxon-name-part></tp:taxon-name>. It belongs to an inclusive clade of species with mainly collyboid basidiomata, all of which are morphologically similar. For more comments and recommendations, see the notes under the previous species. Compared to other members of the clade it is relatively distinct, as the stipes are typically distinctly pruinose along their entire length and the marginal cells have long attenuated apical projections. The species cluster of <italic><tp:taxon-name><tp:taxon-name-part taxon-name-part-type="genus" reg="Dermoloma">D.</tp:taxon-name-part><tp:taxon-name-part taxon-name-part-type="species" reg="pruinosipes">pruinosipes</tp:taxon-name-part></tp:taxon-name></italic> includes 14 samples from seven countries, but it was represented only by a single sample in the previous phylogeny by <xref ref-type="bibr" rid="B82">Sánchez-García et al. (2021)</xref> and labelled as “<italic><tp:taxon-name><tp:taxon-name-part taxon-name-part-type="genus" reg="Dermoloma">Dermoloma</tp:taxon-name-part></tp:taxon-name></italic> sp. 8”. It is represented here by three distinct sequence variants in the <abbrev xmlns:xlink="http://www.w3.org/1999/xlink" xlink:title="internal transcribed spacer regions of nuclear ribosomal DNA" id="ABBRID0EGIFM" xlink:type="simple">ITS</abbrev> tree (Suppl. material <xref ref-type="supplementary-material" rid="S8">8</xref>), but the multilocus phylogeny (Fig. <xref ref-type="fig" rid="F2">2</xref>) did not support to distinguish them as three separate taxa and we did not find distinct morphological differences to distinguish them.</p></tp:treatment-sec><tp:treatment-sec><!--Section generated to contain objects referenced in tp:taxon-treatment.--><fig id="F39" position="float" orientation="portrait"><object-id xmlns:xlink="http://www.w3.org/1999/xlink" content-type="doi" xlink:type="simple">10.3897/imafungus.16.157337.figure39</object-id><object-id xmlns:xlink="http://www.w3.org/1999/xlink" content-type="arpha" xlink:type="simple">6998A3D7-0819-500F-9FDB-08D3A29C27EA</object-id><label>Figure 39.</label><caption><p>Basidiomata of <italic><tp:taxon-name><tp:taxon-name-part taxon-name-part-type="genus" reg="Dermoloma">Dermoloma</tp:taxon-name-part></tp:taxon-name></italic> in field appearance. <bold>a</bold><italic><tp:taxon-name><tp:taxon-name-part taxon-name-part-type="genus" reg="Dermoloma">Dermoloma</tp:taxon-name-part><tp:taxon-name-part taxon-name-part-type="species" reg="obscurum">obscurum</tp:taxon-name-part></tp:taxon-name></italic> (<abbrev xmlns:xlink="http://www.w3.org/1999/xlink" xlink:title="Slovak Academy of Sciences" id="ABBRID0EXIDM" xlink:type="simple">SAV</abbrev> F-20553), photo S. Jančovičová; <bold>b</bold><italic><tp:taxon-name><tp:taxon-name-part taxon-name-part-type="genus" reg="Dermoloma">Dermoloma</tp:taxon-name-part><tp:taxon-name-part taxon-name-part-type="species" reg="parvisporum">parvisporum</tp:taxon-name-part></tp:taxon-name></italic> (<abbrev xmlns:xlink="http://www.w3.org/1999/xlink" xlink:title="Slovak Academy of Sciences" id="ABBRID0EIJDM" xlink:type="simple">SAV</abbrev> F-20229, holotype), photo S. Jančovičová; <bold>c</bold><italic><tp:taxon-name><tp:taxon-name-part taxon-name-part-type="genus" reg="Dermoloma">Dermoloma</tp:taxon-name-part><tp:taxon-name-part taxon-name-part-type="species" reg="phaeopodium">phaeopodium</tp:taxon-name-part></tp:taxon-name></italic> (<abbrev xmlns:xlink="http://www.w3.org/1999/xlink" xlink:title="Slovak Academy of Sciences" id="ABBRID0EZJDM" xlink:type="simple">SAV</abbrev> F-20546), S. Jančovičová; <bold>d</bold><italic><tp:taxon-name><tp:taxon-name-part taxon-name-part-type="genus" reg="Dermoloma">Dermoloma</tp:taxon-name-part><tp:taxon-name-part taxon-name-part-type="species" reg="phaeopodium">phaeopodium</tp:taxon-name-part></tp:taxon-name></italic> (<abbrev xmlns:xlink="http://www.w3.org/1999/xlink" xlink:title="Slovak Academy of Sciences" id="ABBRID0EKKDM" xlink:type="simple">SAV</abbrev> F-22208), photo S. Jančovičová; <bold>e</bold><italic><tp:taxon-name><tp:taxon-name-part taxon-name-part-type="genus" reg="Dermoloma">Dermoloma</tp:taxon-name-part><tp:taxon-name-part taxon-name-part-type="species" reg="pruinosipes">pruinosipes</tp:taxon-name-part></tp:taxon-name></italic> (<abbrev xmlns:xlink="http://www.w3.org/1999/xlink" xlink:title="Slovak Academy of Sciences" id="ABBRID0E2KDM" xlink:type="simple">SAV</abbrev> F-20834, holotype), photo S. Jančovičová; <bold>f</bold><italic><tp:taxon-name><tp:taxon-name-part taxon-name-part-type="genus" reg="Dermoloma">Dermoloma</tp:taxon-name-part><tp:taxon-name-part taxon-name-part-type="species" reg="pruinosipes">pruinosipes</tp:taxon-name-part></tp:taxon-name></italic> (<abbrev xmlns:xlink="http://www.w3.org/1999/xlink" xlink:title="Slovak Academy of Sciences" id="ABBRID0EMLDM" xlink:type="simple">SAV</abbrev> F-20504), photo S. Jančovičová. Scale bar: 10 mm.</p></caption><graphic xmlns:xlink="http://www.w3.org/1999/xlink" xlink:href="imafungus-16-e157337-g039.jpg" position="float" orientation="portrait" xlink:type="simple" id="oo_1370813.jpg"><uri content-type="original_file" xlink:type="simple">https://binary.pensoft.net/fig/1370813</uri></graphic></fig><supplementary-material xmlns:xlink="http://www.w3.org/1999/xlink" id="S8" position="float" orientation="portrait" xlink:type="simple"><object-id content-type="arpha" xlink:type="simple">C1A802DA-9534-55E3-84FE-CF9AB2456BBC</object-id><label>﻿Supplementary material 8</label><caption><p>Phylogenetic tree based on <abbrev xlink:title="internal transcribed spacer regions of nuclear ribosomal DNA" id="ABBRID0ESOAO" xlink:type="simple">ITS</abbrev> nrDNA</p></caption><statement content-type="dataType"><label>Data type</label><p>pdf</p></statement><statement content-type="notes"><label>Explanation note</label><p>Phylogram generated by Maximum Likelihood (RAxML) analysis based on <abbrev xlink:title="internal transcribed spacer regions of nuclear ribosomal DNA" id="ABBRID0E2OAO" xlink:type="simple">ITS</abbrev> region. Maximum likelihood bootstrap support values greater than 50% are indicated above or below the nodes. Sequences originated from type collections are in red and bold. T! – holotype, lectotype or neotype, E! – epitype.</p></statement><media xlink:href="imafungus-16-e157337-s008.pdf" mimetype="application" mime-subtype="pdf" position="float" orientation="portrait" xlink:type="simple" id="oo_1370836.pdf"><uri content-type="original_file" xlink:type="simple">https://binary.pensoft.net/file/1370836</uri></media><permissions><license xlink:type="simple"><license-p>This dataset is made available under the Open Database License (http://opendatacommons.org/licenses/odbl/1.0/). The Open Database License (ODbL) is a license agreement intended to allow users to freely share, modify, and use this Dataset while maintaining this same freedom for others, provided that the original source and author(s) are credited.</license-p></license></permissions><attrib specific-use="authors">Katarína Adamčíková, Munazza Kiran, Miroslav Caboň, Brandon P. Matheny, Marisol Sánchez-García, Eef Arnolds, Michaela Caboňová, Gilles Corriol, Bálint Dima, Gernot Friebes, Gareth W. Griffith, Django Grootmyers, David Harries, Alexander Karich, Armin Mešić, Martin Mihaljevič, Pierre-Arthur Moreau, Ana Pošta, Vasilii Shapkin, Zdenko Tkalčec, Alfredo Vizzini, Lenka Vondrovicová, Slavomir Adamčík, Soňa Jančovičová</attrib></supplementary-material><fig id="F2" position="float" orientation="portrait"><object-id xmlns:xlink="http://www.w3.org/1999/xlink" content-type="doi" xlink:type="simple">10.3897/imafungus.16.157337.figure2</object-id><object-id xmlns:xlink="http://www.w3.org/1999/xlink" content-type="arpha" xlink:type="simple">BD88E9F3-8F66-5F5B-8D8D-B491121E92C5</object-id><label>Figure 2.</label><caption><p>Phylogram generated by ML analysis based on combined sequence data of <abbrev xmlns:xlink="http://www.w3.org/1999/xlink" xlink:title="internal transcribed spacer regions of nuclear ribosomal DNA" id="ABBRID0EDNAG" xlink:type="simple">ITS</abbrev>, <abbrev xmlns:xlink="http://www.w3.org/1999/xlink" xlink:title="nuclear ribosomal large subunit" id="ABBRID0EHNAG" xlink:type="simple">LSU</abbrev>, <italic><abbrev xmlns:xlink="http://www.w3.org/1999/xlink" xlink:title="first largest subunit of RNA polymerase II" id="ABBRID0EMNAG" xlink:type="simple">rpb1</abbrev></italic>, <italic><abbrev xmlns:xlink="http://www.w3.org/1999/xlink" xlink:title="second largest subunit of RNA polymerase II" id="ABBRID0ERNAG" xlink:type="simple">rpb2</abbrev></italic>, <italic>mcm7</italic> and <italic>tef1a</italic> showing phylogenetic relationships within genus <italic><tp:taxon-name><tp:taxon-name-part taxon-name-part-type="genus" reg="Dermoloma">Dermoloma</tp:taxon-name-part></tp:taxon-name></italic>. ML bootstrap support values greater or equal to 50% and Bayesian posterior probabilities greater or equal to 0.90 are indicated above or below the nodes. Sequences originating from type collections are labelled in red and bold.</p></caption><graphic xmlns:xlink="http://www.w3.org/1999/xlink" xlink:href="imafungus-16-e157337-g002.jpg" position="float" orientation="portrait" xlink:type="simple" id="oo_1370776.jpg"><uri content-type="original_file" xlink:type="simple">https://binary.pensoft.net/fig/1370776</uri></graphic></fig></tp:treatment-sec><ref-list><ref id="B82"><mixed-citation xmlns:xlink="http://www.w3.org/1999/xlink" xlink:type="simple"><person-group><name name-style="western"><surname>Sánchez-García</surname><given-names>M</given-names></name><name name-style="western"><surname>Adamčíková</surname><given-names>K</given-names></name><etal/></person-group> (<year>2021</year>) <article-title>The genus <italic><tp:taxon-name><tp:taxon-name-part taxon-name-part-type="genus">Dermoloma</tp:taxon-name-part></tp:taxon-name></italic> is more diverse than expected and forms a monophyletic lineage in the <italic><tp:taxon-name><tp:taxon-name-part taxon-name-part-type="family">Tricholomataceae</tp:taxon-name-part></tp:taxon-name></italic>.</article-title><source>Mycological Progress</source><volume>20</volume>: <fpage>11</fpage>–<lpage>25</lpage>. <ext-link xlink:href="10.1007/s11557-020-01651-y" ext-link-type="doi" xlink:type="simple">https://doi.org/10.1007/s11557-020-01651-y</ext-link></mixed-citation></ref></ref-list></tp:taxon-treatment>
