# Supplementary material for: ﻿A phylogenetic and morphological study of the genus Dermoloma (Agaricales, Tricholomataceae) in Europe and North America exposes inefficiency of opportunistic species descriptions
Source: IMA Fungus. 2025 Jul 10;16:e157337. doi: 10.3897/imafungus.16.157337 (PMC12272084; doi:10.3897/imafungus.16.157337)
Supplement: XML Treatment for Dermoloma aff. pruinosipes [file imafungus.16.157337-treatment28.xml]

<!DOCTYPE tp:taxon-treatment
  PUBLIC "-//TaxonX//DTD Taxonomic Treatment Publishing DTD v0 20100105//EN" "tax-treatment-NSO.dtd">
<tp:taxon-treatment xmlns:tp="http://www.plazi.org/taxpub"><tp:treatment-meta><kwd-group><label>Taxon classification</label><kwd>
                  <named-content content-type="kingdom">Animalia</named-content>
                </kwd><kwd>
                  <named-content content-type="order">Agaricales</named-content>
                </kwd><kwd>
                  <named-content content-type="family">Tricholomataceae</named-content>
                </kwd></kwd-group><mixed-citation publication-type="journal"><person-group><name><surname>Adamčíková</surname><given-names>Katarína</given-names></name><name><surname>Kiran</surname><given-names>Munazza</given-names></name><name><surname>Caboň</surname><given-names>Miroslav</given-names></name><name><surname>Matheny</surname><given-names>Brandon P.</given-names></name><name><surname>Sánchez-García</surname><given-names>Marisol</given-names></name><name><surname>Arnolds</surname><given-names>Eef</given-names></name><name><surname>Caboňová</surname><given-names>Michaela</given-names></name><name><surname>Corriol</surname><given-names>Gilles</given-names></name><name><surname>Dima</surname><given-names>Bálint</given-names></name><name><surname>Friebes</surname><given-names>Gernot</given-names></name><name><surname>Griffith</surname><given-names>Gareth W.</given-names></name><name><surname>Grootmyers</surname><given-names>Django</given-names></name><name><surname>Harries</surname><given-names>David</given-names></name><name><surname>Karich</surname><given-names>Alexander</given-names></name><name><surname>Mešić</surname><given-names>Armin</given-names></name><name><surname>Mihaljevič</surname><given-names>Martin</given-names></name><name><surname>Moreau</surname><given-names>Pierre-Arthur</given-names></name><name><surname>Pošta</surname><given-names>Ana</given-names></name><name><surname>Shapkin</surname><given-names>Vasilii</given-names></name><name><surname>Tkalčec</surname><given-names>Zdenko</given-names></name><name><surname>Vizzini</surname><given-names>Alfredo</given-names></name><name><surname>Vondrovicová</surname><given-names>Lenka</given-names></name><name><surname>Adamčík</surname><given-names>Slavomir</given-names></name><name><surname>Jančovičová</surname><given-names>Soňa</given-names></name></person-group><article-title>﻿A phylogenetic and morphological study of the genus <italic><tp:taxon-name><tp:taxon-name-part taxon-name-part-type="genus" reg="Dermoloma">Dermoloma</tp:taxon-name-part></tp:taxon-name></italic> (<italic><tp:taxon-name><tp:taxon-name-part taxon-name-part-type="order">Agaricales</tp:taxon-name-part></tp:taxon-name></italic>, <italic><tp:taxon-name><tp:taxon-name-part taxon-name-part-type="family">Tricholomataceae</tp:taxon-name-part></tp:taxon-name></italic>) in Europe and North America exposes inefficiency of opportunistic species descriptions</article-title><source>IMA Fungus</source><day>10</day><month>07</month><year>2025</year><volume>16</volume><pub-id pub-id-type="doi">10.3897/imafungus.16.157337</pub-id></mixed-citation></tp:treatment-meta><tp:nomenclature><label>﻿</label><tp:taxon-name>
                <object-id xmlns:xlink="http://www.w3.org/1999/xlink" content-type="arpha" xlink:type="simple">CD3BD0D4-A124-598D-8610-18A81656E846</object-id>
                <tp:taxon-name-part taxon-name-part-type="genus" reg="Dermoloma">Dermoloma</tp:taxon-name-part>
                <tp:taxon-name-part taxon-name-part-type="uncertainty-rank">aff.</tp:taxon-name-part>
                <tp:taxon-name-part taxon-name-part-type="species" reg="pruinosipes">pruinosipes</tp:taxon-name-part>
              </tp:taxon-name><xref ref-type="fig" rid="F43">Figs 43b</xref><xref ref-type="fig" rid="F45">, 45</xref></tp:nomenclature><tp:treatment-sec sec-type="description" id="SECID0EAKFM"><title>Description.</title><p><bold><italic>Pileus</italic></bold> 5–9 mm; convex to plano-convex, rarely broadly umbonate; margin when fresh striate to 1/3 to 1/2 of the cap (not distinctly); surface smooth, almost velvety, hygrophanous; color dark brown in center (7F6), towards margin usually lighter, yellowish brown (5E6). <bold><italic>Stipe</italic></bold> 15–40 × 1–2 mm; cylindrical, flexuous; surface smooth or usually white pruinose, especially at apex, sometimes finely longitudinally striate; color at apex usually grayish brown (7E3), often concolorous throughout but sometimes dark brown towards the base (7F5), with white basal mycelium. <bold><italic>Lamellae</italic></bold> L = 11–18, l = 1–3; 1–3 mm wide; adnexed to adnate-emarginate; color similar when young and mature, olive brown (4E3); edges entire. <bold><italic>Context</italic></bold> elastic to fragile; odor slightly farinaceous.</p><p><bold><italic>Spores</italic></bold> (5.1–)5.7–6.1–6.4(–6.7) × (3.5–)3.7–3.9–4(–4.3) μm; narrowly ellipsoid or oblong, Q = (1.38–)1.48–1.57–1.65(–1.72); walls amyloid; hilar appendage 0.5–1 μm long. <bold><italic>Basidia</italic></bold> (19–)22–24.7–28(–30) × (5.5–)6–6.2–7 μm; clavate; with 4 sterigmata. <bold><italic>Basidioles</italic></bold> first cylindrical, then clavate, ca. 3.5–8 μm wide. <bold><italic>Marginal cells</italic></bold> (9–)12–16.7–21.5(–27) × (3.5–)4–4.9–6(–6.5) μm; not well-differentiated and similar to basidioles, cylindrical or clavate, occasionally also fusiform or lageniform. <bold><italic>Pileipellis</italic></bold> 45–50 μm deep; suprapellis 27–33 μm deep, usually of one layer of inflated and relatively loose cells; subpellis hardly differentiated, ca. 12–23 μm deep, of densely packed, mainly horizontally oriented, 3–10(–15) μm wide hyphae, gradually passing to horizontally oriented and intricate hyphae in trama; hyphal terminations with brownish yellow parietal pigments, in subpellis darker yellow-brown and sometimes slightly incrusted pigments, walls of terminal cells thickened up to 0.5 μm, in subpellis up to 1 μm. Terminal cells near pileus margin (22–)26.5–34.4–42.5(–50) × (11–)14–17.7–21.5(–25) μm; usually obpyriform, clavate, occasionally sphaeropedunculate, occasionally lobate near septa; subterminal cells mainly branched, fusiform or cylindrical, usually not inflated, occasionally lobate. Terminal cells near pileus center (24–)31.5–38.3–45(–52) × (11–)14–17.1–20.5(–28) μm; clavate, obpyriform or sphaeropedunculate; subterminal cells similar to cells near margin. <bold><italic>Caulocystidia</italic></bold> (26–)33.5–53.5–61(–85) × (4–)4.5–6.6–8.5(–12) μm; clavate or subcylindrical, occasionally fusiform, usually flexuous or twisted, sometimes slightly moniliform, occasionally nodulose or lobate, repent or ascending, individual or in small to larger clusters, often intermingled; thin-walled, near septa often slightly thickened up to 0.5 μm, with brownish yellow parietal pigments. <bold><italic>Clamp connections</italic></bold> present.</p><fig id="F45" position="float" orientation="portrait"><object-id xmlns:xlink="http://www.w3.org/1999/xlink" content-type="doi" xlink:type="simple">10.3897/imafungus.16.157337.figure45</object-id><object-id xmlns:xlink="http://www.w3.org/1999/xlink" content-type="arpha" xlink:type="simple">B8EF47F7-1AAA-501A-BD0C-6B94942A0696</object-id><label>Figure 45.</label><caption><p><tp:taxon-name><tp:taxon-name-part taxon-name-part-type="genus" reg="Dermoloma">Dermoloma</tp:taxon-name-part><tp:taxon-name-part taxon-name-part-type="uncertainty-rank">aff.</tp:taxon-name-part><tp:taxon-name-part taxon-name-part-type="species" reg="pruinosipes">pruinosipes</tp:taxon-name-part></tp:taxon-name> (<abbrev xmlns:xlink="http://www.w3.org/1999/xlink" xlink:title="Slovak Academy of Sciences" id="ABBRID0ELNFM" xlink:type="simple">SAV</abbrev> F-23429), microscopic elements. <bold>a</bold> Spores; <bold>b</bold> caulocystidia; <bold>c</bold> basidia and basidioles; <bold>d</bold> pileipellis elements near the pileus margin; <bold>e</bold> pileipellis elements near the pileus center. Scale bar: 5 µm for spores and 10 µm for other elements.</p></caption><graphic xmlns:xlink="http://www.w3.org/1999/xlink" xlink:href="imafungus-16-e157337-g045.jpg" position="float" orientation="portrait" xlink:type="simple" id="oo_1370819.jpg"><uri content-type="original_file" xlink:type="simple">https://binary.pensoft.net/fig/1370819</uri></graphic></fig></tp:treatment-sec><tp:treatment-sec sec-type="distribution" id="SECID0E5NFM"><title>Distribution and ecology.</title><p>Known from a single locality in Austria.</p></tp:treatment-sec><tp:treatment-sec sec-type="material" id="SECID0EDOFM"><title>Material studied.</title><p>Austria • Steiermark, Leibnitz, Heimschuh, Fastlkogel, Plesch, elev. 396 m, coord. <named-content xmlns:xlink="http://www.w3.org/1999/xlink" content-type="dwc:verbatimCoordinates" xlink:type="simple"><named-content content-type="geo-json" specific-use="{&#34;type&#34;:&#34;Point&#34;,&#34;coordinates&#34;:[15.480833,46.785278]}" id="NCID0EMOFM" xlink:type="simple">46°47'07"N, 15°28'51"E</named-content></named-content>, semi-dry grassland, soil among mosses and grass, 15 Nov 2018, G. Friebes <italic>GF20180313</italic> (<abbrev xmlns:xlink="http://www.w3.org/1999/xlink" xlink:title="Slovak Academy of Sciences" id="ABBRID0ETOFM" xlink:type="simple">SAV</abbrev> F-23429).</p></tp:treatment-sec><tp:treatment-sec sec-type="notes" id="SECID0EXOFM"><title>Notes.</title><p>This collection is not described formally as a new species because it is represented by a single sample. It probably represents a well-defined species with amyloid spores belonging to <tp:taxon-name><tp:taxon-name-part taxon-name-part-type="genus" reg="Dermoloma">D.</tp:taxon-name-part><tp:taxon-name-part taxon-name-part-type="infraspecific-rank">subgenus</tp:taxon-name-part><tp:taxon-name-part taxon-name-part-type="subgenus" reg="Amylospora">Amylospora</tp:taxon-name-part></tp:taxon-name>, section <tp:taxon-name><tp:taxon-name-part taxon-name-part-type="genus" reg="Dermoloma"/><tp:taxon-name-part taxon-name-part-type="section" reg="Atrobrunnea">Atrobrunnea</tp:taxon-name-part></tp:taxon-name>. It is well-supported by the multilocus phylogeny (Fig. <xref ref-type="fig" rid="F2">2</xref>) as closely related to <italic><tp:taxon-name><tp:taxon-name-part taxon-name-part-type="genus" reg="Dermoloma">D.</tp:taxon-name-part><tp:taxon-name-part taxon-name-part-type="species" reg="pruinosipes">pruinosipes</tp:taxon-name-part></tp:taxon-name></italic> and <italic><tp:taxon-name><tp:taxon-name-part taxon-name-part-type="genus" reg="Dermoloma">D.</tp:taxon-name-part><tp:taxon-name-part taxon-name-part-type="species" reg="curvicystidiatum">curvicystidiatum</tp:taxon-name-part></tp:taxon-name></italic>. It differs from both of these by the smaller basidiomata and poorly differentiated marginal cells (see above). Its delimitation from other species with small basidiomata requires more observations to understand the variability of its morphological characters.</p></tp:treatment-sec><tp:treatment-sec><!--Section generated to contain objects referenced in tp:taxon-treatment.--><fig id="F43" position="float" orientation="portrait"><object-id xmlns:xlink="http://www.w3.org/1999/xlink" content-type="doi" xlink:type="simple">10.3897/imafungus.16.157337.figure43</object-id><object-id xmlns:xlink="http://www.w3.org/1999/xlink" content-type="arpha" xlink:type="simple">380FEFBE-D7EF-512A-99AA-AE3B49ED73A2</object-id><label>Figure 43.</label><caption><p>Basidiomata of <italic><tp:taxon-name><tp:taxon-name-part taxon-name-part-type="genus" reg="Dermoloma">Dermoloma</tp:taxon-name-part></tp:taxon-name></italic> in field appearance. <bold>a</bold><italic><tp:taxon-name><tp:taxon-name-part taxon-name-part-type="genus" reg="Dermoloma">Dermoloma</tp:taxon-name-part><tp:taxon-name-part taxon-name-part-type="species" reg="pruinosipes">pruinosipes</tp:taxon-name-part></tp:taxon-name></italic> (GLM-F137757), photo A. Karich; <bold>b</bold><tp:taxon-name><tp:taxon-name-part taxon-name-part-type="genus" reg="Dermoloma">Dermoloma</tp:taxon-name-part><tp:taxon-name-part taxon-name-part-type="uncertainty-rank">aff.</tp:taxon-name-part><tp:taxon-name-part taxon-name-part-type="species" reg="pruinosipes">pruinosipes</tp:taxon-name-part></tp:taxon-name>, (<abbrev xmlns:xlink="http://www.w3.org/1999/xlink" xlink:title="Slovak Academy of Sciences" id="ABBRID0EHYEM" xlink:type="simple">SAV</abbrev> F-23429), photo G. Friebes; <bold>c</bold><italic><tp:taxon-name><tp:taxon-name-part taxon-name-part-type="genus" reg="Dermoloma">Dermoloma</tp:taxon-name-part><tp:taxon-name-part taxon-name-part-type="species" reg="pseudojosserandii">pseudojosserandii</tp:taxon-name-part></tp:taxon-name></italic> [BBF (<italic>CH17100504</italic>)], holotype, photo C. Hannoire; <bold>d</bold><italic><tp:taxon-name><tp:taxon-name-part taxon-name-part-type="genus" reg="Dermoloma">Dermoloma</tp:taxon-name-part><tp:taxon-name-part taxon-name-part-type="species" reg="pseudojosserandii">pseudojosserandii</tp:taxon-name-part></tp:taxon-name></italic> [BBF (<italic>GC17092306</italic>)], photo G. Corriol; <bold>e</bold><italic><tp:taxon-name><tp:taxon-name-part taxon-name-part-type="genus" reg="Dermoloma">Dermoloma</tp:taxon-name-part><tp:taxon-name-part taxon-name-part-type="species" reg="rostratum">rostratum</tp:taxon-name-part></tp:taxon-name></italic> (<abbrev xmlns:xlink="http://www.w3.org/1999/xlink" xlink:title="Slovak Academy of Sciences" id="ABBRID0EWZEM" xlink:type="simple">SAV</abbrev> F-20811, holotype), photo S. Jančovičová; <bold>f</bold><italic><tp:taxon-name><tp:taxon-name-part taxon-name-part-type="genus" reg="Dermoloma">Dermoloma</tp:taxon-name-part><tp:taxon-name-part taxon-name-part-type="species" reg="rostratum">rostratum</tp:taxon-name-part></tp:taxon-name></italic> (<abbrev xmlns:xlink="http://www.w3.org/1999/xlink" xlink:title="Slovak Academy of Sciences" id="ABBRID0EH1EM" xlink:type="simple">SAV</abbrev> F-20817), photo S. Jančovičová. Scale bar: 10 mm.</p></caption><graphic xmlns:xlink="http://www.w3.org/1999/xlink" xlink:href="imafungus-16-e157337-g043.jpg" position="float" orientation="portrait" xlink:type="simple" id="oo_1370817.jpg"><uri content-type="original_file" xlink:type="simple">https://binary.pensoft.net/fig/1370817</uri></graphic></fig><fig id="F2" position="float" orientation="portrait"><object-id xmlns:xlink="http://www.w3.org/1999/xlink" content-type="doi" xlink:type="simple">10.3897/imafungus.16.157337.figure2</object-id><object-id xmlns:xlink="http://www.w3.org/1999/xlink" content-type="arpha" xlink:type="simple">BD88E9F3-8F66-5F5B-8D8D-B491121E92C5</object-id><label>Figure 2.</label><caption><p>Phylogram generated by ML analysis based on combined sequence data of <abbrev xmlns:xlink="http://www.w3.org/1999/xlink" xlink:title="internal transcribed spacer regions of nuclear ribosomal DNA" id="ABBRID0EDNAG" xlink:type="simple">ITS</abbrev>, <abbrev xmlns:xlink="http://www.w3.org/1999/xlink" xlink:title="nuclear ribosomal large subunit" id="ABBRID0EHNAG" xlink:type="simple">LSU</abbrev>, <italic><abbrev xmlns:xlink="http://www.w3.org/1999/xlink" xlink:title="first largest subunit of RNA polymerase II" id="ABBRID0EMNAG" xlink:type="simple">rpb1</abbrev></italic>, <italic><abbrev xmlns:xlink="http://www.w3.org/1999/xlink" xlink:title="second largest subunit of RNA polymerase II" id="ABBRID0ERNAG" xlink:type="simple">rpb2</abbrev></italic>, <italic>mcm7</italic> and <italic>tef1a</italic> showing phylogenetic relationships within genus <italic><tp:taxon-name><tp:taxon-name-part taxon-name-part-type="genus" reg="Dermoloma">Dermoloma</tp:taxon-name-part></tp:taxon-name></italic>. ML bootstrap support values greater or equal to 50% and Bayesian posterior probabilities greater or equal to 0.90 are indicated above or below the nodes. Sequences originating from type collections are labelled in red and bold.</p></caption><graphic xmlns:xlink="http://www.w3.org/1999/xlink" xlink:href="imafungus-16-e157337-g002.jpg" position="float" orientation="portrait" xlink:type="simple" id="oo_1370776.jpg"><uri content-type="original_file" xlink:type="simple">https://binary.pensoft.net/fig/1370776</uri></graphic></fig></tp:treatment-sec></tp:taxon-treatment>
