# Supplementary material for: ﻿A phylogenetic and morphological study of the genus Dermoloma (Agaricales, Tricholomataceae) in Europe and North America exposes inefficiency of opportunistic species descriptions
Source: IMA Fungus. 2025 Jul 10;16:e157337. doi: 10.3897/imafungus.16.157337 (PMC12272084; doi:10.3897/imafungus.16.157337)
Supplement: XML Treatment for Dermoloma pseudojosserandii [file imafungus.16.157337-treatment29.xml]

<!DOCTYPE tp:taxon-treatment
  PUBLIC "-//TaxonX//DTD Taxonomic Treatment Publishing DTD v0 20100105//EN" "tax-treatment-NSO.dtd">
<tp:taxon-treatment xmlns:tp="http://www.plazi.org/taxpub"><tp:treatment-meta><kwd-group><label>Taxon classification</label><kwd>
                  <named-content content-type="kingdom">Animalia</named-content>
                </kwd><kwd>
                  <named-content content-type="order">Agaricales</named-content>
                </kwd><kwd>
                  <named-content content-type="family">Tricholomataceae</named-content>
                </kwd></kwd-group><mixed-citation publication-type="journal"><person-group><name><surname>Adamčíková</surname><given-names>Katarína</given-names></name><name><surname>Kiran</surname><given-names>Munazza</given-names></name><name><surname>Caboň</surname><given-names>Miroslav</given-names></name><name><surname>Matheny</surname><given-names>Brandon P.</given-names></name><name><surname>Sánchez-García</surname><given-names>Marisol</given-names></name><name><surname>Arnolds</surname><given-names>Eef</given-names></name><name><surname>Caboňová</surname><given-names>Michaela</given-names></name><name><surname>Corriol</surname><given-names>Gilles</given-names></name><name><surname>Dima</surname><given-names>Bálint</given-names></name><name><surname>Friebes</surname><given-names>Gernot</given-names></name><name><surname>Griffith</surname><given-names>Gareth W.</given-names></name><name><surname>Grootmyers</surname><given-names>Django</given-names></name><name><surname>Harries</surname><given-names>David</given-names></name><name><surname>Karich</surname><given-names>Alexander</given-names></name><name><surname>Mešić</surname><given-names>Armin</given-names></name><name><surname>Mihaljevič</surname><given-names>Martin</given-names></name><name><surname>Moreau</surname><given-names>Pierre-Arthur</given-names></name><name><surname>Pošta</surname><given-names>Ana</given-names></name><name><surname>Shapkin</surname><given-names>Vasilii</given-names></name><name><surname>Tkalčec</surname><given-names>Zdenko</given-names></name><name><surname>Vizzini</surname><given-names>Alfredo</given-names></name><name><surname>Vondrovicová</surname><given-names>Lenka</given-names></name><name><surname>Adamčík</surname><given-names>Slavomir</given-names></name><name><surname>Jančovičová</surname><given-names>Soňa</given-names></name></person-group><article-title>﻿A phylogenetic and morphological study of the genus <italic><tp:taxon-name><tp:taxon-name-part taxon-name-part-type="genus" reg="Dermoloma">Dermoloma</tp:taxon-name-part></tp:taxon-name></italic> (<italic><tp:taxon-name><tp:taxon-name-part taxon-name-part-type="order">Agaricales</tp:taxon-name-part></tp:taxon-name></italic>, <italic><tp:taxon-name><tp:taxon-name-part taxon-name-part-type="family">Tricholomataceae</tp:taxon-name-part></tp:taxon-name></italic>) in Europe and North America exposes inefficiency of opportunistic species descriptions</article-title><source>IMA Fungus</source><day>10</day><month>07</month><year>2025</year><volume>16</volume><pub-id pub-id-type="doi">10.3897/imafungus.16.157337</pub-id></mixed-citation></tp:treatment-meta><tp:nomenclature><label>﻿</label><tp:taxon-name>
                <object-id xmlns:xlink="http://www.w3.org/1999/xlink" content-type="arpha" xlink:type="simple">39EA9D55-5936-5AEA-A94F-29FC8E57E3AD</object-id>
                <tp:taxon-name-part taxon-name-part-type="genus" reg="Dermoloma">Dermoloma</tp:taxon-name-part>
                <tp:taxon-name-part taxon-name-part-type="species" reg="pseudojosserandii">pseudojosserandii</tp:taxon-name-part>
                <object-id xmlns:xlink="http://www.w3.org/1999/xlink" content-type="mycobank" xlink:type="simple">856443</object-id>
              </tp:taxon-name><tp:taxon-authority>Corriol &amp; Hannoire</tp:taxon-authority><tp:taxon-status xmlns:xlink="http://www.w3.org/1999/xlink" xlink:type="simple">sp. nov.</tp:taxon-status><xref ref-type="fig" rid="F43">Figs 43c, d</xref><xref ref-type="fig" rid="F46">, 46</xref></tp:nomenclature><tp:treatment-sec sec-type="etymology" id="SECID0EPSFM"><title>Etymology.</title><p>Species closely related and similar to <italic>D. josserandii</italic>.</p></tp:treatment-sec><tp:treatment-sec sec-type="Holotype" id="SECID0EATFM"><title>Holotype.</title><p>France • Hautes-Pyrénées, Lau-Balagnas, Barderou, grazed grassland, 5 Oct 2017, C. Hannoire <italic>CH17100504</italic> (BBF, as <italic><tp:taxon-name><tp:taxon-name-part taxon-name-part-type="genus" reg="Dermoloma">D.</tp:taxon-name-part><tp:taxon-name-part taxon-name-part-type="species" reg="phaeopodium">phaeopodium</tp:taxon-name-part></tp:taxon-name></italic>).</p></tp:treatment-sec><tp:treatment-sec sec-type="diagnosis" id="SECID0ETTFM"><title>Diagnosis.</title><p>European species; basidiomata moderately large, collybioid, pale colored; from similar <italic><tp:taxon-name><tp:taxon-name-part taxon-name-part-type="genus" reg="Dermoloma">D.</tp:taxon-name-part><tp:taxon-name-part taxon-name-part-type="species" reg="josserandii">josserandii</tp:taxon-name-part></tp:taxon-name></italic> different in usually more than 30 lamellae near the stipe attachment; stipes with evenly pale colors along entire length; spores &lt; 6.5 µm long; marginal cells &gt; 8 µm wide.</p><p><bold><italic>Pileus</italic></bold> 15–35 mm; convex, soon plane, sometimes lobate; margin indistinctly translucently striate when wet; surface rough, rugulose or pitted, smooth near margin, indistinctly hygrophanous, fading from the center; color when mature near margin grayish brown (5D3, 6D3) to brown (6E4, 6E5), when dry grayish brown (6C3) or ochraceous-gray (5B2), near center light brown (6D4), grayish brown (6D3) to brown (6E4), when dry grayish ochraceous (5B3). <bold><italic>Stipe</italic></bold> 16–50 × 2.5–5.5 mm; cylindrical, sometimes flexuous, grooved, narrowed towards the base; surface pruinose near lamellae, towards the base longitudinally fibrillose-striate; color yellowish gray (3B2) to ochraceous-gray (6B2), slightly darker near the base. <bold><italic>Lamellae</italic></bold> L = 30–37, l = 1–7; 3–7 mm wide; adnate-emarginate and decurrent with tooth; color ochraceous-gray (5B2); edges entire or slightly irregular, paler. <bold><italic>Context</italic></bold> in pileus up to 2.5 mm wide; elastic, later fragile; odor farinaceous.</p><fig id="F46" position="float" orientation="portrait"><object-id xmlns:xlink="http://www.w3.org/1999/xlink" content-type="doi" xlink:type="simple">10.3897/imafungus.16.157337.figure46</object-id><object-id xmlns:xlink="http://www.w3.org/1999/xlink" content-type="arpha" xlink:type="simple">FBB8FEB0-CAAD-524A-9455-0D87357A6C0B</object-id><label>Figure 46.</label><caption><p><italic><tp:taxon-name><tp:taxon-name-part taxon-name-part-type="genus" reg="Dermoloma">Dermoloma</tp:taxon-name-part><tp:taxon-name-part taxon-name-part-type="species" reg="pseudojosserandii">pseudojosserandii</tp:taxon-name-part></tp:taxon-name></italic> (<abbrev xmlns:xlink="http://www.w3.org/1999/xlink" xlink:title="Slovak Academy of Sciences" id="ABBRID0EZVFM" xlink:type="simple">SAV</abbrev> F-20908), microscopic elements. <bold>a</bold> Spores; <bold>b</bold> caulocystidia; <bold>c</bold> basidia and basidioles; <bold>d</bold> marginal cells; <bold>e</bold> pileipellis elements near the pileus margin; <bold>f</bold> pileipellis elements near the pileus center. Scale bar: 5 µm for spores and 10 µm for other elements.</p></caption><graphic xmlns:xlink="http://www.w3.org/1999/xlink" xlink:href="imafungus-16-e157337-g046.jpg" position="float" orientation="portrait" xlink:type="simple" id="oo_1370820.jpg"><uri content-type="original_file" xlink:type="simple">https://binary.pensoft.net/fig/1370820</uri></graphic></fig><p><bold><italic>Spores</italic></bold> (5.1–)5.8–6.2–6.6(–7.2) × (3.5–)4.1–4.5–4.8(–5.2) μm; ellipsoid, Q = (1.18–)1.3–1.39–1.47(–1.55); walls amyloid; hilar appendage 0.7–1.5 μm long. <bold><italic>Basidia</italic></bold> (24–)26–29.3–32.5(–36) × (6–)6.5–7.1–7.5(–9) μm; clavate; with 4 sterigmata. <bold><italic>Basidioles</italic></bold> first cylindrical, then clavate, ca. 3–7 μm wide. <bold><italic>Marginal cells</italic></bold> (12–)15.5–20.6–26(–35) × (5–)6.5–9.1–11.5(–13) μm; clavate, obpyriform or ellipsoid, occasionally flexuous, rarely nodulose or lobate, apically obtuse. <bold><italic>Pileipellis</italic></bold> 48–60 μm deep; suprapellis of one or two (rarely three) layers of inflated, densely arranged cells; subpellis not well-differentiated, hardly 10 μm deep, of densely packed, almost horizontally oriented, 3–10 μm wide hyphae, gradually passing to trama; hyphal terminations with brownish yellow parietal pigments, walls thickened up to 0.5 μm, near septa of terminal cells and in subpellis up to 1 μm. Terminal cells near pileus margin (23–)29.5–40.1–51(–76) × (12–)15.5–19.9–24.5(–33) μm; usually clavate or sphaeropedunculate, rarely obpyriform or ellipsoid, frequently with narrowed, flexuous basal part; subterminal cells frequently branched, usually narrower, irregularly flexuous and lobate, rarely inflated-ventricose. Terminal cells near pileus center (18–)28–38.4–49(–66) × (7–)14.5–20.5–26.5(–45) μm; clavate or obpyriform, occasionally ellipsoid; subterminal cells usually unbranched, cylindrical, occasionally fusiform-ventricose, occasionally nodulose or with lateral swellings. <bold><italic>Caulocystidia</italic></bold> (13–)21–33.5–46(–63) × 4–5.6–7(–9) μm; mainly narrowly clavate, rarely cylindrical, sometimes fasciculated, erect or ascending, near lamellae forming continuous trichoderm structure; thin-walled or slightly thickened up to 0.5 μm near septa, with brownish yellow parietal pigments. <bold><italic>Clamp connections</italic></bold> present.</p></tp:treatment-sec><tp:treatment-sec sec-type="distribution" id="SECID0EZYFM"><title>Distribution and ecology.</title><p>Known from three localities in France and Germany; in semi-natural grasslands or deciduous forests, perhaps on calcareous soil, but insufficiently known.</p></tp:treatment-sec><tp:treatment-sec sec-type="material" id="SECID0E5YFM"><title>Additional material studied.</title><p>France • Hautes-Pyrénées, Ossen, coord. <named-content xmlns:xlink="http://www.w3.org/1999/xlink" content-type="dwc:verbatimCoordinates" xlink:type="simple"><named-content content-type="geo-json" specific-use="{&#34;type&#34;:&#34;Point&#34;,&#34;coordinates&#34;:[0.060000,43.068056]}" id="NCID0EHZFM" xlink:type="simple">43°04'05"N, 00°03'36"E</named-content></named-content>, broadleaf eutrophic forest, 23 Sep 2017, G. Corriol <italic>GC17092306</italic> (BBF, as <italic><tp:taxon-name><tp:taxon-name-part taxon-name-part-type="genus" reg="Dermoloma">D.</tp:taxon-name-part><tp:taxon-name-part taxon-name-part-type="species" reg="nitens">nitens</tp:taxon-name-part></tp:taxon-name></italic>). Germany • Baden-Württemberg, Justingen, Schachenheide, coord. <named-content xmlns:xlink="http://www.w3.org/1999/xlink" content-type="dwc:verbatimCoordinates" xlink:type="simple"><named-content content-type="geo-json" specific-use="{&#34;type&#34;:&#34;Point&#34;,&#34;coordinates&#34;:[9.673611,48.409722]}" id="NCID0E3ZFM" xlink:type="simple">48°24'35"N, 09°40'25"E</named-content></named-content>, terrestrial among grass, 3 Oct 2021, M. Caboň (<abbrev xmlns:xlink="http://www.w3.org/1999/xlink" xlink:title="Slovak Academy of Sciences" id="ABBRID0EB1FM" xlink:type="simple">SAV</abbrev> F-20908); • ibid., 3 Oct 2021, S. Adamčík (<abbrev xmlns:xlink="http://www.w3.org/1999/xlink" xlink:title="Slovak Academy of Sciences" id="ABBRID0EF1FM" xlink:type="simple">SAV</abbrev> F-20912).</p></tp:treatment-sec><tp:treatment-sec sec-type="notes" id="SECID0EJ1FM"><title>Notes.</title><p><italic><tp:taxon-name><tp:taxon-name-part taxon-name-part-type="genus" reg="Dermoloma">Dermoloma</tp:taxon-name-part><tp:taxon-name-part taxon-name-part-type="species" reg="pseudojosserandii">pseudojosserandii</tp:taxon-name-part></tp:taxon-name></italic> is a member of <tp:taxon-name><tp:taxon-name-part taxon-name-part-type="genus" reg="Dermoloma">D.</tp:taxon-name-part><tp:taxon-name-part taxon-name-part-type="infraspecific-rank">subgenus</tp:taxon-name-part><tp:taxon-name-part taxon-name-part-type="subgenus" reg="Amylospora">Amylospora</tp:taxon-name-part></tp:taxon-name>, section <tp:taxon-name><tp:taxon-name-part taxon-name-part-type="genus" reg="Dermoloma"/><tp:taxon-name-part taxon-name-part-type="section" reg="Atrobrunnea">Atrobrunnea</tp:taxon-name-part></tp:taxon-name>. It is closely related to <italic><tp:taxon-name><tp:taxon-name-part taxon-name-part-type="genus" reg="Dermoloma">D.</tp:taxon-name-part><tp:taxon-name-part taxon-name-part-type="species" reg="josserandii">josserandii</tp:taxon-name-part></tp:taxon-name></italic>. For details about its morphological delimitation see the notes referring to the latter species.</p></tp:treatment-sec><tp:treatment-sec><!--Section generated to contain objects referenced in tp:taxon-treatment.--><fig id="F43" position="float" orientation="portrait"><object-id xmlns:xlink="http://www.w3.org/1999/xlink" content-type="doi" xlink:type="simple">10.3897/imafungus.16.157337.figure43</object-id><object-id xmlns:xlink="http://www.w3.org/1999/xlink" content-type="arpha" xlink:type="simple">380FEFBE-D7EF-512A-99AA-AE3B49ED73A2</object-id><label>Figure 43.</label><caption><p>Basidiomata of <italic><tp:taxon-name><tp:taxon-name-part taxon-name-part-type="genus" reg="Dermoloma">Dermoloma</tp:taxon-name-part></tp:taxon-name></italic> in field appearance. <bold>a</bold><italic><tp:taxon-name><tp:taxon-name-part taxon-name-part-type="genus" reg="Dermoloma">Dermoloma</tp:taxon-name-part><tp:taxon-name-part taxon-name-part-type="species" reg="pruinosipes">pruinosipes</tp:taxon-name-part></tp:taxon-name></italic> (GLM-F137757), photo A. Karich; <bold>b</bold><tp:taxon-name><tp:taxon-name-part taxon-name-part-type="genus" reg="Dermoloma">Dermoloma</tp:taxon-name-part><tp:taxon-name-part taxon-name-part-type="uncertainty-rank">aff.</tp:taxon-name-part><tp:taxon-name-part taxon-name-part-type="species" reg="pruinosipes">pruinosipes</tp:taxon-name-part></tp:taxon-name>, (<abbrev xmlns:xlink="http://www.w3.org/1999/xlink" xlink:title="Slovak Academy of Sciences" id="ABBRID0EHYEM" xlink:type="simple">SAV</abbrev> F-23429), photo G. Friebes; <bold>c</bold><italic><tp:taxon-name><tp:taxon-name-part taxon-name-part-type="genus" reg="Dermoloma">Dermoloma</tp:taxon-name-part><tp:taxon-name-part taxon-name-part-type="species" reg="pseudojosserandii">pseudojosserandii</tp:taxon-name-part></tp:taxon-name></italic> [BBF (<italic>CH17100504</italic>)], holotype, photo C. Hannoire; <bold>d</bold><italic><tp:taxon-name><tp:taxon-name-part taxon-name-part-type="genus" reg="Dermoloma">Dermoloma</tp:taxon-name-part><tp:taxon-name-part taxon-name-part-type="species" reg="pseudojosserandii">pseudojosserandii</tp:taxon-name-part></tp:taxon-name></italic> [BBF (<italic>GC17092306</italic>)], photo G. Corriol; <bold>e</bold><italic><tp:taxon-name><tp:taxon-name-part taxon-name-part-type="genus" reg="Dermoloma">Dermoloma</tp:taxon-name-part><tp:taxon-name-part taxon-name-part-type="species" reg="rostratum">rostratum</tp:taxon-name-part></tp:taxon-name></italic> (<abbrev xmlns:xlink="http://www.w3.org/1999/xlink" xlink:title="Slovak Academy of Sciences" id="ABBRID0EWZEM" xlink:type="simple">SAV</abbrev> F-20811, holotype), photo S. Jančovičová; <bold>f</bold><italic><tp:taxon-name><tp:taxon-name-part taxon-name-part-type="genus" reg="Dermoloma">Dermoloma</tp:taxon-name-part><tp:taxon-name-part taxon-name-part-type="species" reg="rostratum">rostratum</tp:taxon-name-part></tp:taxon-name></italic> (<abbrev xmlns:xlink="http://www.w3.org/1999/xlink" xlink:title="Slovak Academy of Sciences" id="ABBRID0EH1EM" xlink:type="simple">SAV</abbrev> F-20817), photo S. Jančovičová. Scale bar: 10 mm.</p></caption><graphic xmlns:xlink="http://www.w3.org/1999/xlink" xlink:href="imafungus-16-e157337-g043.jpg" position="float" orientation="portrait" xlink:type="simple" id="oo_1370817.jpg"><uri content-type="original_file" xlink:type="simple">https://binary.pensoft.net/fig/1370817</uri></graphic></fig></tp:treatment-sec></tp:taxon-treatment>
