# Supplementary material for: ﻿A phylogenetic and morphological study of the genus Dermoloma (Agaricales, Tricholomataceae) in Europe and North America exposes inefficiency of opportunistic species descriptions
Source: IMA Fungus. 2025 Jul 10;16:e157337. doi: 10.3897/imafungus.16.157337 (PMC12272084; doi:10.3897/imafungus.16.157337)
Supplement: XML Treatment for Dermoloma pusillum [file imafungus.16.157337-treatment30.xml]

<!DOCTYPE tp:taxon-treatment
  PUBLIC "-//TaxonX//DTD Taxonomic Treatment Publishing DTD v0 20100105//EN" "tax-treatment-NSO.dtd">
<tp:taxon-treatment xmlns:tp="http://www.plazi.org/taxpub"><tp:treatment-meta><kwd-group><label>Taxon classification</label><kwd>
                  <named-content content-type="kingdom">Animalia</named-content>
                </kwd><kwd>
                  <named-content content-type="order">Agaricales</named-content>
                </kwd><kwd>
                  <named-content content-type="family">Tricholomataceae</named-content>
                </kwd></kwd-group><mixed-citation publication-type="journal"><person-group><name><surname>Adamčíková</surname><given-names>Katarína</given-names></name><name><surname>Kiran</surname><given-names>Munazza</given-names></name><name><surname>Caboň</surname><given-names>Miroslav</given-names></name><name><surname>Matheny</surname><given-names>Brandon P.</given-names></name><name><surname>Sánchez-García</surname><given-names>Marisol</given-names></name><name><surname>Arnolds</surname><given-names>Eef</given-names></name><name><surname>Caboňová</surname><given-names>Michaela</given-names></name><name><surname>Corriol</surname><given-names>Gilles</given-names></name><name><surname>Dima</surname><given-names>Bálint</given-names></name><name><surname>Friebes</surname><given-names>Gernot</given-names></name><name><surname>Griffith</surname><given-names>Gareth W.</given-names></name><name><surname>Grootmyers</surname><given-names>Django</given-names></name><name><surname>Harries</surname><given-names>David</given-names></name><name><surname>Karich</surname><given-names>Alexander</given-names></name><name><surname>Mešić</surname><given-names>Armin</given-names></name><name><surname>Mihaljevič</surname><given-names>Martin</given-names></name><name><surname>Moreau</surname><given-names>Pierre-Arthur</given-names></name><name><surname>Pošta</surname><given-names>Ana</given-names></name><name><surname>Shapkin</surname><given-names>Vasilii</given-names></name><name><surname>Tkalčec</surname><given-names>Zdenko</given-names></name><name><surname>Vizzini</surname><given-names>Alfredo</given-names></name><name><surname>Vondrovicová</surname><given-names>Lenka</given-names></name><name><surname>Adamčík</surname><given-names>Slavomir</given-names></name><name><surname>Jančovičová</surname><given-names>Soňa</given-names></name></person-group><article-title>﻿A phylogenetic and morphological study of the genus <italic><tp:taxon-name><tp:taxon-name-part taxon-name-part-type="genus" reg="Dermoloma">Dermoloma</tp:taxon-name-part></tp:taxon-name></italic> (<italic><tp:taxon-name><tp:taxon-name-part taxon-name-part-type="order">Agaricales</tp:taxon-name-part></tp:taxon-name></italic>, <italic><tp:taxon-name><tp:taxon-name-part taxon-name-part-type="family">Tricholomataceae</tp:taxon-name-part></tp:taxon-name></italic>) in Europe and North America exposes inefficiency of opportunistic species descriptions</article-title><source>IMA Fungus</source><day>10</day><month>07</month><year>2025</year><volume>16</volume><pub-id pub-id-type="doi">10.3897/imafungus.16.157337</pub-id></mixed-citation></tp:treatment-meta><tp:nomenclature><label>﻿</label><tp:taxon-name>
                <object-id xmlns:xlink="http://www.w3.org/1999/xlink" content-type="arpha" xlink:type="simple">14920CBD-2D93-5A5D-997F-4E7460D63247</object-id>
                <tp:taxon-name-part taxon-name-part-type="genus" reg="Dermoloma">Dermoloma</tp:taxon-name-part>
                <tp:taxon-name-part taxon-name-part-type="species" reg="pusillum">pusillum</tp:taxon-name-part>
                <object-id xmlns:xlink="http://www.w3.org/1999/xlink" content-type="mycobank" xlink:type="simple">533165</object-id>
              </tp:taxon-name><tp:taxon-authority>Contu, in Contu, Consiglio &amp; Setti, Micol. Veg. Medit. 22(2): 105. 2008.</tp:taxon-authority><xref ref-type="fig" rid="F47">Fig. 47</xref></tp:nomenclature><tp:treatment-sec sec-type="Holotype" id="SECID0EH4FM"><title>Holotype.</title><p>Italy • Sardinia, near Olbia, Pittulongu, 19 Dec 2006, F. Bocianolo <italic>30-XII-2006</italic> (AQUI).</p></tp:treatment-sec><tp:treatment-sec sec-type="description" id="SECID0EP4FM"><title>Distinguishing characters.</title><p>European species; basidiomata small, mycenoid; spores amyloid, broadly ellipsoid to narrowly ellipsoid, up to 6.5 μm long; caulocystidia large, 25.5–46 × 9.5–15.5 μm, clavate, sphaeropedunculate or obpyriform, known only from Mediterranean areas of Europe.</p><p><bold>Basidiomata</bold> not collected by authors of this study, for description see original description (<xref ref-type="bibr" rid="B19">Contu et al. 2008</xref>).</p><p><bold><italic>Spores</italic></bold> (5.4–)5.7–6–6.4(–6.7) × (3.7–)4.3–4.6–4.8(–5.3) μm; broadly ellipsoid to narrowly ellipsoid, Q = (1.19–)1.25–1.32–1.39(–1.51); walls amyloid; hilar appendage ca. 1–1.5 μm long. <bold><italic>Basidia</italic></bold> (25–)26.5–28.5–30.5(–34) × (5–)5.5–6.2–7(–8) μm; clavate, cylindrical or fusiform; with 4 sterigmata. <bold><italic>Basidioles</italic></bold> first cylindrical, then clavate, ca. 3.5–6 μm wide. <bold><italic>Marginal cells</italic></bold> (10–)15–18.6–22(–25) × (2–)4–6.1–8.5(–11) μm; clavate or cylindrical, flexuous, often lobate, apically mainly obtuse but often also constricted. <bold><italic>Pileipellis</italic></bold> 40–58 μm deep; suprapellis 30–40 μm deep, mainly of one layer of inflated, densely arranged cells; subpellis not well-differentiated, 16–20 μm deep, of densely packed, mainly horizontally oriented, intricate, branched, 2–5(–10) μm wide hyphae gradually passing to horizontally oriented hyphae in trama; hyphal terminations with brownish yellow parietal pigments, usually thin-walled or with slightly thickened walls up to 0.7 μm. Terminal cells near pileus margin (20–)29.5–38.1–46.5(–58) × (9–)15–19.5–24(–30) μm; mainly sphaeropedunculate, occasionally obpyriform or clavate, near septa flexuous, and sometimes nodulose; subterminal cells usually narrower and subcylindrical, occasionally clavate or fusiform, often branched or nodulose, flexuous. Terminal cells near pileus center (24–)33–43.3–54(–71) × (10–)15.5–21–26.5(–30) μm; mainly clavate, often also sphaeropedunculate, more distinctly clavate and nodulose towards septa; subterminal cells similar to cells near margin. <bold><italic>Caulocystidia</italic></bold> (24–)25.5–35.8–46(–78) × (7–)9.5–12.5–15.5(–20) μm; clavate, sometimes sphaeropedunculate or obpyriform, apically obtuse, repent with ascending tips or erect, often irregularly oriented, individual or in small to large fascicules; thin-walled, with brownish yellow parietal pigments. <bold><italic>Clamp connections</italic></bold> present.</p><fig id="F47" position="float" orientation="portrait"><object-id xmlns:xlink="http://www.w3.org/1999/xlink" content-type="doi" xlink:type="simple">10.3897/imafungus.16.157337.figure47</object-id><object-id xmlns:xlink="http://www.w3.org/1999/xlink" content-type="arpha" xlink:type="simple">7B04D6D9-63E4-5EE6-A0D0-9AB578F6ECD4</object-id><label>Figure 47.</label><caption><p><italic><tp:taxon-name><tp:taxon-name-part taxon-name-part-type="genus" reg="Dermoloma">Dermoloma</tp:taxon-name-part><tp:taxon-name-part taxon-name-part-type="species" reg="pusillum">pusillum</tp:taxon-name-part></tp:taxon-name></italic> (AQUI 30.XII.2006, holotype), microscopic elements. <bold>a</bold> Spores; <bold>b</bold> caulocystidia; <bold>c</bold> basidia and basidioles; <bold>d</bold> marginal cells; <bold>e</bold> pileipellis elements near the pileus margin; <bold>f</bold> pileipellis elements near the pileus center. Scale bar: 5 µm for spores and 10 µm for other elements.</p></caption><graphic xmlns:xlink="http://www.w3.org/1999/xlink" xlink:href="imafungus-16-e157337-g047.jpg" position="float" orientation="portrait" xlink:type="simple" id="oo_1370821.jpg"><uri content-type="original_file" xlink:type="simple">https://binary.pensoft.net/fig/1370821</uri></graphic></fig></tp:treatment-sec><tp:treatment-sec sec-type="distribution" id="SECID0ELBGM"><title>Distribution and ecology.</title><p>Known only from Sardinia (Italy); possibly an exclusively Mediterranean species.</p></tp:treatment-sec><tp:treatment-sec sec-type="material" id="SECID0EQBGM"><title>Additional material studied.</title><p>Italy • Sardinia, near Olbia, Pittulongu, 11 Jan 2008, M. Contu <italic>11.I.2008</italic> (AQUI).</p></tp:treatment-sec><tp:treatment-sec sec-type="notes" id="SECID0EYBGM"><title>Notes.</title><p>Two collections representing the type of <italic><tp:taxon-name><tp:taxon-name-part taxon-name-part-type="genus" reg="Dermoloma">D.</tp:taxon-name-part><tp:taxon-name-part taxon-name-part-type="species" reg="pusillum">pusillum</tp:taxon-name-part></tp:taxon-name></italic> and other authentic material were included in the study by <xref ref-type="bibr" rid="B82">Sánchez-García et al. (2021)</xref>. The species was not collected by the authors of this study. It has amyloid spores and belongs to <tp:taxon-name><tp:taxon-name-part taxon-name-part-type="genus" reg="Dermoloma">D.</tp:taxon-name-part><tp:taxon-name-part taxon-name-part-type="infraspecific-rank">subgenus</tp:taxon-name-part><tp:taxon-name-part taxon-name-part-type="subgenus" reg="Amylospora">Amylospora</tp:taxon-name-part></tp:taxon-name>, section <tp:taxon-name><tp:taxon-name-part taxon-name-part-type="genus" reg="Dermoloma"/><tp:taxon-name-part taxon-name-part-type="section" reg="Atrobrunnea">Atrobrunnea</tp:taxon-name-part></tp:taxon-name>. It forms a well-supported clade with <italic><tp:taxon-name><tp:taxon-name-part taxon-name-part-type="genus" reg="Dermoloma">D.</tp:taxon-name-part><tp:taxon-name-part taxon-name-part-type="species" reg="obscurum">obscurum</tp:taxon-name-part></tp:taxon-name></italic>, <italic><tp:taxon-name><tp:taxon-name-part taxon-name-part-type="genus" reg="Dermoloma">D.</tp:taxon-name-part><tp:taxon-name-part taxon-name-part-type="species" reg="clavicystis">clavicystis</tp:taxon-name-part></tp:taxon-name></italic> and an unclarified <italic><tp:taxon-name><tp:taxon-name-part taxon-name-part-type="genus" reg="Dermoloma">Dermoloma</tp:taxon-name-part></tp:taxon-name></italic> species (Fig. <xref ref-type="fig" rid="F2">2</xref>; for morphological differences see notes under <italic><tp:taxon-name><tp:taxon-name-part taxon-name-part-type="genus" reg="Dermoloma">D.</tp:taxon-name-part><tp:taxon-name-part taxon-name-part-type="species" reg="obscurum">obscurum</tp:taxon-name-part></tp:taxon-name></italic>). The most similar species is probably <italic><tp:taxon-name><tp:taxon-name-part taxon-name-part-type="genus" reg="Dermoloma">D.</tp:taxon-name-part><tp:taxon-name-part taxon-name-part-type="species" reg="vestigium">vestigium</tp:taxon-name-part></tp:taxon-name></italic>, due to its very small basidiomata and similar spores. They differ by narrower, attenuated and flexuous marginal cells and shorter caulocystidia in the latter species.</p></tp:treatment-sec><tp:treatment-sec><!--Section generated to contain objects referenced in tp:taxon-treatment.--><fig id="F2" position="float" orientation="portrait"><object-id xmlns:xlink="http://www.w3.org/1999/xlink" content-type="doi" xlink:type="simple">10.3897/imafungus.16.157337.figure2</object-id><object-id xmlns:xlink="http://www.w3.org/1999/xlink" content-type="arpha" xlink:type="simple">BD88E9F3-8F66-5F5B-8D8D-B491121E92C5</object-id><label>Figure 2.</label><caption><p>Phylogram generated by ML analysis based on combined sequence data of <abbrev xmlns:xlink="http://www.w3.org/1999/xlink" xlink:title="internal transcribed spacer regions of nuclear ribosomal DNA" id="ABBRID0EDNAG" xlink:type="simple">ITS</abbrev>, <abbrev xmlns:xlink="http://www.w3.org/1999/xlink" xlink:title="nuclear ribosomal large subunit" id="ABBRID0EHNAG" xlink:type="simple">LSU</abbrev>, <italic><abbrev xmlns:xlink="http://www.w3.org/1999/xlink" xlink:title="first largest subunit of RNA polymerase II" id="ABBRID0EMNAG" xlink:type="simple">rpb1</abbrev></italic>, <italic><abbrev xmlns:xlink="http://www.w3.org/1999/xlink" xlink:title="second largest subunit of RNA polymerase II" id="ABBRID0ERNAG" xlink:type="simple">rpb2</abbrev></italic>, <italic>mcm7</italic> and <italic>tef1a</italic> showing phylogenetic relationships within genus <italic><tp:taxon-name><tp:taxon-name-part taxon-name-part-type="genus" reg="Dermoloma">Dermoloma</tp:taxon-name-part></tp:taxon-name></italic>. ML bootstrap support values greater or equal to 50% and Bayesian posterior probabilities greater or equal to 0.90 are indicated above or below the nodes. Sequences originating from type collections are labelled in red and bold.</p></caption><graphic xmlns:xlink="http://www.w3.org/1999/xlink" xlink:href="imafungus-16-e157337-g002.jpg" position="float" orientation="portrait" xlink:type="simple" id="oo_1370776.jpg"><uri content-type="original_file" xlink:type="simple">https://binary.pensoft.net/fig/1370776</uri></graphic></fig></tp:treatment-sec><ref-list><ref id="B19"><mixed-citation xmlns:xlink="http://www.w3.org/1999/xlink" xlink:type="simple"><person-group><name name-style="western"><surname>Contu</surname><given-names>M</given-names></name><name name-style="western"><surname>Consiglio</surname><given-names>G</given-names></name><name name-style="western"><surname>Setti</surname><given-names>L</given-names></name></person-group> (<year>2008</year>) <article-title>Studi sul genere <italic><tp:taxon-name><tp:taxon-name-part taxon-name-part-type="genus">Dermoloma</tp:taxon-name-part></tp:taxon-name></italic> (<italic><tp:taxon-name><tp:taxon-name-part taxon-name-part-type="phylum">Basidiomycota</tp:taxon-name-part></tp:taxon-name></italic>, <italic><tp:taxon-name><tp:taxon-name-part taxon-name-part-type="family">Tricholomataceae</tp:taxon-name-part></tp:taxon-name></italic>).</article-title><source>Micologia e Vegetazione Mediterranea</source><volume>22</volume>(<issue>2</issue>): <fpage>83</fpage>–<lpage>118</lpage>.</mixed-citation></ref><ref id="B82"><mixed-citation xmlns:xlink="http://www.w3.org/1999/xlink" xlink:type="simple"><person-group><name name-style="western"><surname>Sánchez-García</surname><given-names>M</given-names></name><name name-style="western"><surname>Adamčíková</surname><given-names>K</given-names></name><etal/></person-group> (<year>2021</year>) <article-title>The genus <italic><tp:taxon-name><tp:taxon-name-part taxon-name-part-type="genus">Dermoloma</tp:taxon-name-part></tp:taxon-name></italic> is more diverse than expected and forms a monophyletic lineage in the <italic><tp:taxon-name><tp:taxon-name-part taxon-name-part-type="family">Tricholomataceae</tp:taxon-name-part></tp:taxon-name></italic>.</article-title><source>Mycological Progress</source><volume>20</volume>: <fpage>11</fpage>–<lpage>25</lpage>. <ext-link xlink:href="10.1007/s11557-020-01651-y" ext-link-type="doi" xlink:type="simple">https://doi.org/10.1007/s11557-020-01651-y</ext-link></mixed-citation></ref></ref-list></tp:taxon-treatment>
