# Supplementary material for: ﻿A phylogenetic and morphological study of the genus Dermoloma (Agaricales, Tricholomataceae) in Europe and North America exposes inefficiency of opportunistic species descriptions
Source: IMA Fungus. 2025 Jul 10;16:e157337. doi: 10.3897/imafungus.16.157337 (PMC12272084; doi:10.3897/imafungus.16.157337)
Supplement: XML Treatment for Dermoloma rostratum [file imafungus.16.157337-treatment31.xml]

<!DOCTYPE tp:taxon-treatment
  PUBLIC "-//TaxonX//DTD Taxonomic Treatment Publishing DTD v0 20100105//EN" "tax-treatment-NSO.dtd">
<tp:taxon-treatment xmlns:tp="http://www.plazi.org/taxpub"><tp:treatment-meta><kwd-group><label>Taxon classification</label><kwd>
                  <named-content content-type="kingdom">Animalia</named-content>
                </kwd><kwd>
                  <named-content content-type="order">Agaricales</named-content>
                </kwd><kwd>
                  <named-content content-type="family">Tricholomataceae</named-content>
                </kwd></kwd-group><mixed-citation publication-type="journal"><person-group><name><surname>Adamčíková</surname><given-names>Katarína</given-names></name><name><surname>Kiran</surname><given-names>Munazza</given-names></name><name><surname>Caboň</surname><given-names>Miroslav</given-names></name><name><surname>Matheny</surname><given-names>Brandon P.</given-names></name><name><surname>Sánchez-García</surname><given-names>Marisol</given-names></name><name><surname>Arnolds</surname><given-names>Eef</given-names></name><name><surname>Caboňová</surname><given-names>Michaela</given-names></name><name><surname>Corriol</surname><given-names>Gilles</given-names></name><name><surname>Dima</surname><given-names>Bálint</given-names></name><name><surname>Friebes</surname><given-names>Gernot</given-names></name><name><surname>Griffith</surname><given-names>Gareth W.</given-names></name><name><surname>Grootmyers</surname><given-names>Django</given-names></name><name><surname>Harries</surname><given-names>David</given-names></name><name><surname>Karich</surname><given-names>Alexander</given-names></name><name><surname>Mešić</surname><given-names>Armin</given-names></name><name><surname>Mihaljevič</surname><given-names>Martin</given-names></name><name><surname>Moreau</surname><given-names>Pierre-Arthur</given-names></name><name><surname>Pošta</surname><given-names>Ana</given-names></name><name><surname>Shapkin</surname><given-names>Vasilii</given-names></name><name><surname>Tkalčec</surname><given-names>Zdenko</given-names></name><name><surname>Vizzini</surname><given-names>Alfredo</given-names></name><name><surname>Vondrovicová</surname><given-names>Lenka</given-names></name><name><surname>Adamčík</surname><given-names>Slavomir</given-names></name><name><surname>Jančovičová</surname><given-names>Soňa</given-names></name></person-group><article-title>﻿A phylogenetic and morphological study of the genus <italic><tp:taxon-name><tp:taxon-name-part taxon-name-part-type="genus" reg="Dermoloma">Dermoloma</tp:taxon-name-part></tp:taxon-name></italic> (<italic><tp:taxon-name><tp:taxon-name-part taxon-name-part-type="order">Agaricales</tp:taxon-name-part></tp:taxon-name></italic>, <italic><tp:taxon-name><tp:taxon-name-part taxon-name-part-type="family">Tricholomataceae</tp:taxon-name-part></tp:taxon-name></italic>) in Europe and North America exposes inefficiency of opportunistic species descriptions</article-title><source>IMA Fungus</source><day>10</day><month>07</month><year>2025</year><volume>16</volume><pub-id pub-id-type="doi">10.3897/imafungus.16.157337</pub-id></mixed-citation></tp:treatment-meta><tp:nomenclature><label>﻿</label><tp:taxon-name>
                <object-id xmlns:xlink="http://www.w3.org/1999/xlink" content-type="arpha" xlink:type="simple">26C55321-708C-5B20-842D-D194A73BACA2</object-id>
                <tp:taxon-name-part taxon-name-part-type="genus" reg="Dermoloma">Dermoloma</tp:taxon-name-part>
                <tp:taxon-name-part taxon-name-part-type="species" reg="rostratum">rostratum</tp:taxon-name-part>
                <object-id xmlns:xlink="http://www.w3.org/1999/xlink" content-type="mycobank" xlink:type="simple">856444</object-id>
              </tp:taxon-name><tp:taxon-authority>Mešić, Tkalčec, Brandrud &amp; Dima</tp:taxon-authority><tp:taxon-status xmlns:xlink="http://www.w3.org/1999/xlink" xlink:type="simple">sp. nov.</tp:taxon-status><xref ref-type="fig" rid="F43">Figs 43e, f</xref><xref ref-type="fig" rid="F48">, 48a, b</xref><xref ref-type="fig" rid="F49">, 49</xref></tp:nomenclature><tp:treatment-sec sec-type="etymology" id="SECID0EXGGM"><title>Etymology.</title><p>Caulocystidia and marginal cells have curved beak-like terminations.</p></tp:treatment-sec><tp:treatment-sec sec-type="Holotype" id="SECID0E3GGM"><title>Holotype.</title><p>Slovakia • Kremnické vrchy Mts., pasture 0.5 km W of Tajov, elev. 600 m, coord. <named-content xmlns:xlink="http://www.w3.org/1999/xlink" content-type="dwc:verbatimCoordinates" xlink:type="simple"><named-content content-type="geo-json" specific-use="{&#34;type&#34;:&#34;Point&#34;,&#34;coordinates&#34;:[19.058611,48.748333]}" id="NCID0EFHGM" xlink:type="simple">48°44'54"N, 19°03'31"E</named-content></named-content>, terrestrial, 24 Oct 2020, M. Caboň (<abbrev xmlns:xlink="http://www.w3.org/1999/xlink" xlink:title="Slovak Academy of Sciences" id="ABBRID0EKHGM" xlink:type="simple">SAV</abbrev> F-20811).</p></tp:treatment-sec><tp:treatment-sec sec-type="diagnosis" id="SECID0EOHGM"><title>Diagnosis.</title><p>European species; basidiomata small, mycenoid; pilei 4–20 mm in diameter with distinctly translucently striate margin; stipes 0.5–2 mm wide; lamellae brownish gray or grayish brown; spores amyloid, 5–6 × 3.2–3.7 μm, narrowly ellipsoid to oblong; caulocystidia 4.5–8 μm wide, usually flexuous, often lobate, nodulose or diverticulate.</p><p><bold><italic>Pileus</italic></bold> 4–20(–22) mm; conico-convex, later almost plane, sometimes indistinctly umbonate; margin translucently striate to half of the radius, sometimes indistinctly crenulate; surface smooth, near center sometimes rough or rugolose, hygrophanous; color near margin grayish brown (5D3, 5E3) to brown (6E4), near center dark brown (6F3, 7F4, 7F5) to almost black, when dry margin pale grayish brown, center ochre-brown. <bold><italic>Stipe</italic></bold> (8–)16–37(–48) × 0.5–2(–3) mm; cylindrical, flexuous, slightly tapering towards the base; surface when young finely pruinose all over, later almost glabrous; color near lamellae light brown (7D3), grayish brown (5E3) to brown (5E4), near the base dark brown (6F4, 7F4). <bold><italic>Lamellae</italic></bold> L = 16–28(–38), l = 1–3; 1–3 mm wide; adnexed to adnate-emarginate, sometimes decurrent with tooth; color brownish gray (7C2) or grayish brown (6D3); edges entire, concolorous. <bold><italic>Context</italic></bold> fragile; odor farinaceous or indistinct.</p><fig id="F48" position="float" orientation="portrait"><object-id xmlns:xlink="http://www.w3.org/1999/xlink" content-type="doi" xlink:type="simple">10.3897/imafungus.16.157337.figure48</object-id><object-id xmlns:xlink="http://www.w3.org/1999/xlink" content-type="arpha" xlink:type="simple">13D76E02-B7F8-5AD0-90B4-FA38F790E658</object-id><label>Figure 48.</label><caption><p>Basidiomata of <italic><tp:taxon-name><tp:taxon-name-part taxon-name-part-type="genus" reg="Dermoloma">Dermoloma</tp:taxon-name-part></tp:taxon-name></italic> in field appearance. <bold>a</bold><italic><tp:taxon-name><tp:taxon-name-part taxon-name-part-type="genus" reg="Dermoloma">Dermoloma</tp:taxon-name-part><tp:taxon-name-part taxon-name-part-type="species" reg="rostratum">rostratum</tp:taxon-name-part></tp:taxon-name></italic> (CNF 5/209), photo A. Mešić; <bold>b</bold><italic><tp:taxon-name><tp:taxon-name-part taxon-name-part-type="genus" reg="Dermoloma">Dermoloma</tp:taxon-name-part><tp:taxon-name-part taxon-name-part-type="species" reg="rostratum">rostratum</tp:taxon-name-part></tp:taxon-name></italic> (GLM-F137760), photo A. Karich; <bold>c</bold><italic><tp:taxon-name><tp:taxon-name-part taxon-name-part-type="genus" reg="Dermoloma">Dermoloma</tp:taxon-name-part><tp:taxon-name-part taxon-name-part-type="species" reg="simile">simile</tp:taxon-name-part></tp:taxon-name></italic> (<abbrev xmlns:xlink="http://www.w3.org/1999/xlink" xlink:title="Slovak Academy of Sciences" id="ABBRID0EMKGM" xlink:type="simple">SAV</abbrev> F-4421, holotype), photo D. Harries; <bold>d</bold><italic><tp:taxon-name><tp:taxon-name-part taxon-name-part-type="genus" reg="Dermoloma">Dermoloma</tp:taxon-name-part><tp:taxon-name-part taxon-name-part-type="species" reg="simile">simile</tp:taxon-name-part></tp:taxon-name></italic> (CNF 1/5620), photo A. Mešić; <bold>e</bold><italic><tp:taxon-name><tp:taxon-name-part taxon-name-part-type="genus" reg="Dermoloma">Dermoloma</tp:taxon-name-part><tp:taxon-name-part taxon-name-part-type="species" reg="vestigium">vestigium</tp:taxon-name-part></tp:taxon-name></italic> (<abbrev xmlns:xlink="http://www.w3.org/1999/xlink" xlink:title="Slovak Academy of Sciences" id="ABBRID0EKLGM" xlink:type="simple">SAV</abbrev> F-20662, holotype), photo S. Jančovičová; <bold>f</bold><italic><tp:taxon-name><tp:taxon-name-part taxon-name-part-type="genus" reg="Dermoloma">Dermoloma</tp:taxon-name-part><tp:taxon-name-part taxon-name-part-type="species" reg="vestigium">vestigium</tp:taxon-name-part></tp:taxon-name></italic> [BBF (<italic>GC14101103</italic>)], photo G. Corriol. Scale bar: 10 mm.</p></caption><graphic xmlns:xlink="http://www.w3.org/1999/xlink" xlink:href="imafungus-16-e157337-g048.jpg" position="float" orientation="portrait" xlink:type="simple" id="oo_1370822.jpg"><uri content-type="original_file" xlink:type="simple">https://binary.pensoft.net/fig/1370822</uri></graphic></fig><fig id="F49" position="float" orientation="portrait"><object-id xmlns:xlink="http://www.w3.org/1999/xlink" content-type="doi" xlink:type="simple">10.3897/imafungus.16.157337.figure49</object-id><object-id xmlns:xlink="http://www.w3.org/1999/xlink" content-type="arpha" xlink:type="simple">EB5DEA89-83A7-5E17-9802-0CD485A8EACD</object-id><label>Figure 49.</label><caption><p><italic><tp:taxon-name><tp:taxon-name-part taxon-name-part-type="genus" reg="Dermoloma">Dermoloma</tp:taxon-name-part><tp:taxon-name-part taxon-name-part-type="species" reg="rostratum">rostratum</tp:taxon-name-part></tp:taxon-name></italic> (<abbrev xmlns:xlink="http://www.w3.org/1999/xlink" xlink:title="Slovak Academy of Sciences" id="ABBRID0EVMGM" xlink:type="simple">SAV</abbrev> F-20811, holotype), microscopic elements. <bold>a</bold> Spores; <bold>b</bold> caulocystidia; <bold>c</bold> basidia and basidioles; <bold>d</bold> marginal cells; <bold>e</bold> pileipellis elements near the pileus margin; <bold>f</bold> pileipellis elements near the pileus center. Scale bar: 5 µm for spores and 10 µm for other elements.</p></caption><graphic xmlns:xlink="http://www.w3.org/1999/xlink" xlink:href="imafungus-16-e157337-g049.jpg" position="float" orientation="portrait" xlink:type="simple" id="oo_1370823.jpg"><uri content-type="original_file" xlink:type="simple">https://binary.pensoft.net/fig/1370823</uri></graphic></fig><p><bold><italic>Spores</italic></bold> (4.3–)5–5.5–6(–6.7) × (2.9–)3.2–3.5–3.7(–4.3) μm from collections with 4-spored basidia and (5.4–)5.7–6.7–7.5(–8.1) × (3.4–)3.5–3.9–4.2(–4.5) μm from collections with 2-spored basidia; narrowly ellipsoid to oblong, Q = (1.30–)1.45–1.59–1.73(–1.91) from collections with 4-spored basidia and (1.40–)1.47–1.72–1.94(–2.03) from collections with 2-spored basidia; walls amyloid, sometimes thick-walled and dextrinoid; hilar appendage ca. 0.5–1.5 μm long. <bold><italic>Basidia</italic></bold> (20–)23–26.3–29.5(–34) × (5–)6–6.1–7(–7.5) μm; clavate; usually with only 4 sterigmata, some collections with predominantly or exclusively 2 sterigmata. <bold><italic>Basidioles</italic></bold> first cylindrical, then clavate, ca. 3.5–6.5 μm wide. <bold><italic>Marginal cells</italic></bold> (16–)20.5–27.1–34(–40) × (4.5–)5–6–7(–7.5) μm; irregularly shaped, cylindrical, clavate, lageniform, fusiform, lobate, flexuous, nodulose. <bold><italic>Pileipellis</italic></bold> 60–80 μm deep; suprapellis 40–55 μm deep, usually of one to three layers of inflated, densely arranged cells; subpellis not well differentiated, ca. 15–35 μm deep, of densely packed, puzzled, almost horizontally oriented, 3.5–10(–15) μm wide hyphae, not sharply delimited from horizontally oriented hyphae in trama; hyphal terminations with brownish yellow parietal pigments, walls thickened up to 0.5 μm, near septa of terminal cells and in subpellis up to 1 μm. Terminal cells near pileus margin (21–)29.5–39–48.5(–70) × (10–)13–16.8–20.5(–32) μm; obpyriform or clavate, often flexuous towards septa; subterminal cells narrower or equally wide, often branched, ventricose, often lobate. Terminal cells near pileus center (20–)28.5–40.7–53(–87) × (8–)13–18.5–24(–38) μm; pyriform or clavate, rarely sphaeropedunculate; subterminal cells cylindrical to broadly ventricose, often with lateral swellings or irregularly lobate. <bold><italic>Caulocystidia</italic></bold> (11–)18.5–40.9–63.5(–93) × (4–)4.5–6–8(–14) μm; clavate, rarely cylindrical, fusiform or obpyriform, usually flexuous, often lobate, nodulose or diverticulate, sometimes moniliform, in small or large clusters, loosely arranged, irregularly oriented, interwoven; usually with slightly thickened walls up to 0.5 μm, with brownish yellow parietal and occasionally slightly incrusted pigments. <bold><italic>Clamp connections</italic></bold> present.</p></tp:treatment-sec><tp:treatment-sec sec-type="distribution" id="SECID0ECRGM"><title>Distribution and ecology.</title><p>Widely distributed, from the Mediterranean to boreal regions. Known from Austria, Croatia, Denmark, Germany, The Netherlands, Norway and Slovakia; in semi-natural grasslands, natural, dry grasslands or forests, usually on calcareous soil.</p></tp:treatment-sec><tp:treatment-sec sec-type="material" id="SECID0EHRGM"><title>Additional material studied.</title><p>Austria • Steiermark, Graz-Umgebung, Frohnleiten, Pöllagraben, elev. 588 m, coord. <named-content xmlns:xlink="http://www.w3.org/1999/xlink" content-type="dwc:verbatimCoordinates" xlink:type="simple"><named-content content-type="geo-json" specific-use="{&#34;type&#34;:&#34;Point&#34;,&#34;coordinates&#34;:[15.248611,47.285556]}" id="NCID0EQRGM" xlink:type="simple">47°17'08"N, 15°14'55"E</named-content></named-content>, soil among mosses and grass, 26 Sep 2020, G. Friebes <italic>GF20200166</italic> (<abbrev xmlns:xlink="http://www.w3.org/1999/xlink" xlink:title="Slovak Academy of Sciences" id="ABBRID0EXRGM" xlink:type="simple">SAV</abbrev> F-23430). Croatia • Mljet National Park, Mljet Island, 1 km W/W-SW of Goveđari village, coord. <named-content xmlns:xlink="http://www.w3.org/1999/xlink" content-type="dwc:verbatimCoordinates" xlink:type="simple"><named-content content-type="geo-json" specific-use="{&#34;type&#34;:&#34;Point&#34;,&#34;coordinates&#34;:[17.350833,42.781111]}" id="NCID0E5RGM" xlink:type="simple">42°46'52"N, 17°21'03"E</named-content></named-content>, forest of <italic><tp:taxon-name><tp:taxon-name-part taxon-name-part-type="genus" reg="Erica">Erica</tp:taxon-name-part><tp:taxon-name-part taxon-name-part-type="species" reg="arborea">arborea</tp:taxon-name-part></tp:taxon-name></italic>, <italic><tp:taxon-name><tp:taxon-name-part taxon-name-part-type="genus" reg="Phillyrea">Phillyrea</tp:taxon-name-part><tp:taxon-name-part taxon-name-part-type="species" reg="latifolia">latifolia</tp:taxon-name-part></tp:taxon-name></italic>, <italic><tp:taxon-name><tp:taxon-name-part taxon-name-part-type="genus" reg="Pinus">Pinus</tp:taxon-name-part><tp:taxon-name-part taxon-name-part-type="species" reg="halepensis">halepensis</tp:taxon-name-part></tp:taxon-name></italic>, <italic><tp:taxon-name><tp:taxon-name-part taxon-name-part-type="genus" reg="Pistacia">Pistacia</tp:taxon-name-part><tp:taxon-name-part taxon-name-part-type="species" reg="lentiscus">lentiscus</tp:taxon-name-part></tp:taxon-name></italic> and <italic><tp:taxon-name><tp:taxon-name-part taxon-name-part-type="genus" reg="Quercus">Quercus</tp:taxon-name-part><tp:taxon-name-part taxon-name-part-type="species" reg="ilex">ilex</tp:taxon-name-part></tp:taxon-name></italic>, 12 Nov 2010, A. Mešić (CNF 1/6117); • Mljet Island, 250 m NW/W-NW of Prožurska luka village, coord. <named-content xmlns:xlink="http://www.w3.org/1999/xlink" content-type="dwc:verbatimCoordinates" xlink:type="simple"><named-content content-type="geo-json" specific-use="{&#34;type&#34;:&#34;Point&#34;,&#34;coordinates&#34;:[17.640700,42.730833]}" id="NCID0E6TGM" xlink:type="simple">42°43'51"N, 17°38'442"E</named-content></named-content>, hiking trail along maquis of <italic><tp:taxon-name><tp:taxon-name-part taxon-name-part-type="genus" reg="Arbutus">Arbutus</tp:taxon-name-part><tp:taxon-name-part taxon-name-part-type="species" reg="unedo">unedo</tp:taxon-name-part></tp:taxon-name></italic>, <italic><tp:taxon-name><tp:taxon-name-part taxon-name-part-type="genus" reg="Myrtus">Myrtus</tp:taxon-name-part><tp:taxon-name-part taxon-name-part-type="species" reg="communis">communis</tp:taxon-name-part></tp:taxon-name></italic>, <italic><tp:taxon-name><tp:taxon-name-part taxon-name-part-type="genus" reg="Pinus">Pinus</tp:taxon-name-part><tp:taxon-name-part taxon-name-part-type="species" reg="halepensis">halepensis</tp:taxon-name-part></tp:taxon-name></italic> and <italic><tp:taxon-name><tp:taxon-name-part taxon-name-part-type="genus" reg="Pistacia">Pistacia</tp:taxon-name-part><tp:taxon-name-part taxon-name-part-type="species" reg="lentiscus">lentiscus</tp:taxon-name-part></tp:taxon-name></italic>, among mosses, 9 Nov 2009, Z. Tkalčec (CNF 1/5694); • Zagreb, Črnomerec, coord. <named-content xmlns:xlink="http://www.w3.org/1999/xlink" content-type="dwc:verbatimCoordinates" xlink:type="simple"><named-content content-type="geo-json" specific-use="{&#34;type&#34;:&#34;Point&#34;,&#34;coordinates&#34;:[15.949444,45.832500]}" id="NCID0ETVGM" xlink:type="simple">45°49'57"N, 15°56'58"E</named-content></named-content>, mowed grassland with short grass and mosses, 7 Oct 1998, A. Mešić (CNF 5/209). Denmark • Møn, Kongsbjerg, in natural, calcareous grassland, 17 Oct 2015, T. Læssøe and T. Smidth, <italic>DMS-725350</italic> (C). Germany • Altranft, Hütelandschaft, coord. <named-content xmlns:xlink="http://www.w3.org/1999/xlink" content-type="dwc:verbatimCoordinates" xlink:type="simple"><named-content content-type="geo-json" specific-use="{&#34;type&#34;:&#34;Point&#34;,&#34;coordinates&#34;:[14.061667,52.755278]}" id="NCID0EGWGM" xlink:type="simple">52°45'19"N, 14°03'42"E</named-content></named-content>, in slightly calcareous extensively grazed (sheep) grassland, 6 Nov 2022, A. Karich, R. Ullrich and R. Jarling <italic>IHI-22Der06</italic> (GLM-F137760); • Hainewalde, Gampenstein, coord. <named-content xmlns:xlink="http://www.w3.org/1999/xlink" content-type="dwc:verbatimCoordinates" xlink:type="simple"><named-content content-type="geo-json" specific-use="{&#34;type&#34;:&#34;Point&#34;,&#34;coordinates&#34;:[14.722778,50.920556]}" id="NCID0EQWGM" xlink:type="simple">50°55'14"N, 14°43'22"E</named-content></named-content>, loamy meadow, 23 Sep 2021, A. Karich and R. Ullrich <italic>IHI-21Der02</italic> (GLM-F137759, as <italic><tp:taxon-name><tp:taxon-name-part taxon-name-part-type="genus" reg="Dermoloma">D.</tp:taxon-name-part><tp:taxon-name-part taxon-name-part-type="species" reg="josserandii">josserandii</tp:taxon-name-part></tp:taxon-name></italic>). The Netherlands • Beilen, nature area Schepping, in poor grassland on calcareous loam, 24 Sep 2013, E. Arnolds <italic>Arnolds 13-6</italic> (L, as <tp:taxon-name><tp:taxon-name-part taxon-name-part-type="genus" reg="Dermoloma">D.</tp:taxon-name-part><tp:taxon-name-part taxon-name-part-type="uncertainty-rank">cf.</tp:taxon-name-part><tp:taxon-name-part taxon-name-part-type="species" reg="phaeopodium">phaeopodium</tp:taxon-name-part></tp:taxon-name>). Norway • Akershus, Asker, Elnestangen SV, <named-content xmlns:xlink="http://www.w3.org/1999/xlink" content-type="dwc:verbatimCoordinates" xlink:type="simple"><named-content content-type="geo-json" specific-use="{&#34;type&#34;:&#34;Point&#34;,&#34;coordinates&#34;:[10.498056,59.800833]}" id="NCID0EUXGM" xlink:type="simple">59°48'03"N, 10°29'53"E</named-content></named-content>, in calcareous meadow/lawn, 18 Sept 2015, T. E. Brandrud, B. Dima <italic>DB5815</italic> (ELTE), duplicate <italic>TEB417-15</italic> (O); • Oslo, Oslo, Nakholmen, coord. <named-content xmlns:xlink="http://www.w3.org/1999/xlink" content-type="dwc:verbatimCoordinates" xlink:type="simple"><named-content content-type="geo-json" specific-use="{&#34;type&#34;:&#34;Point&#34;,&#34;coordinates&#34;:[10.694444,59.889444]}" id="NCID0EAYGM" xlink:type="simple">59°53'22"N, 10°41'40"E</named-content></named-content>, in semi-natural, dry grassland close to sea, 6 Oct 2013, A. Molia and T. Læssøe <italic>NOBAS2933-16</italic> (O-F-21833); • Sør-Trøndelag, Frøya, Uttian, Nordstaulvika, coord. <named-content xmlns:xlink="http://www.w3.org/1999/xlink" content-type="dwc:verbatimCoordinates" xlink:type="simple"><named-content content-type="geo-json" specific-use="{&#34;type&#34;:&#34;Point&#34;,&#34;coordinates&#34;:[7.086667,19.863056]}" id="NCID0EKYGM" xlink:type="simple">19°51'47"N, 07°05'12"E</named-content></named-content>, calcareous sheep pasture, semi-natural meadow, 16 Sept 2021, G. Gaarder and S. M. G. Nyjordet <italic>GG7975</italic> (O); • Telemark, Bamble, Eikstrand, coord. <named-content xmlns:xlink="http://www.w3.org/1999/xlink" content-type="dwc:verbatimCoordinates" xlink:type="simple"><named-content content-type="geo-json" specific-use="{&#34;type&#34;:&#34;Point&#34;,&#34;coordinates&#34;:[9.723889,59.030833]}" id="NCID0EUYGM" xlink:type="simple">59°01'51"N, 09°43'26"E</named-content></named-content>, in semi-natural, dry grassland close to sea, 30 Aug 2012, A. Molia and T. Læssøe <italic>NOBAS4369-17</italic> (O-F-245572). Slovakia • Kremnické vrchy Mts., pasture 0.5 km W of Tajov, elev. 600 m, coord. <named-content xmlns:xlink="http://www.w3.org/1999/xlink" content-type="dwc:verbatimCoordinates" xlink:type="simple"><named-content content-type="geo-json" specific-use="{&#34;type&#34;:&#34;Point&#34;,&#34;coordinates&#34;:[19.058500,48.748333]}" id="NCID0E5YGM" xlink:type="simple">48°44'54"N, 19°03'30.6"E</named-content></named-content>, terrestrial, 24 Oct 2020, S. Adamčík (<abbrev xmlns:xlink="http://www.w3.org/1999/xlink" xlink:title="Slovak Academy of Sciences" id="ABBRID0EDZGM" xlink:type="simple">SAV</abbrev> F-20817).</p></tp:treatment-sec><tp:treatment-sec sec-type="notes" id="SECID0EHZGM"><title>Notes.</title><p><italic><tp:taxon-name><tp:taxon-name-part taxon-name-part-type="genus" reg="Dermoloma">Dermoloma</tp:taxon-name-part><tp:taxon-name-part taxon-name-part-type="species" reg="rostratum">rostratum</tp:taxon-name-part></tp:taxon-name></italic> has amyloid spores and belongs to <tp:taxon-name><tp:taxon-name-part taxon-name-part-type="genus" reg="Dermoloma">D.</tp:taxon-name-part><tp:taxon-name-part taxon-name-part-type="infraspecific-rank">subgenus</tp:taxon-name-part><tp:taxon-name-part taxon-name-part-type="subgenus" reg="Amylospora">Amylospora</tp:taxon-name-part></tp:taxon-name>, section <tp:taxon-name><tp:taxon-name-part taxon-name-part-type="genus" reg="Dermoloma"/><tp:taxon-name-part taxon-name-part-type="section" reg="Atrobrunnea">Atrobrunnea</tp:taxon-name-part></tp:taxon-name>. The species is included in a phylogeny for the first time in this study, but it seems that it is rather widespread and probably overlooked due to the small size and basidiomata resembling species of the genus <italic><tp:taxon-name><tp:taxon-name-part taxon-name-part-type="genus" reg="Psathyrella">Psathyrella</tp:taxon-name-part></tp:taxon-name></italic>.</p></tp:treatment-sec><tp:treatment-sec><!--Section generated to contain objects referenced in tp:taxon-treatment.--><fig id="F43" position="float" orientation="portrait"><object-id xmlns:xlink="http://www.w3.org/1999/xlink" content-type="doi" xlink:type="simple">10.3897/imafungus.16.157337.figure43</object-id><object-id xmlns:xlink="http://www.w3.org/1999/xlink" content-type="arpha" xlink:type="simple">380FEFBE-D7EF-512A-99AA-AE3B49ED73A2</object-id><label>Figure 43.</label><caption><p>Basidiomata of <italic><tp:taxon-name><tp:taxon-name-part taxon-name-part-type="genus" reg="Dermoloma">Dermoloma</tp:taxon-name-part></tp:taxon-name></italic> in field appearance. <bold>a</bold><italic><tp:taxon-name><tp:taxon-name-part taxon-name-part-type="genus" reg="Dermoloma">Dermoloma</tp:taxon-name-part><tp:taxon-name-part taxon-name-part-type="species" reg="pruinosipes">pruinosipes</tp:taxon-name-part></tp:taxon-name></italic> (GLM-F137757), photo A. Karich; <bold>b</bold><tp:taxon-name><tp:taxon-name-part taxon-name-part-type="genus" reg="Dermoloma">Dermoloma</tp:taxon-name-part><tp:taxon-name-part taxon-name-part-type="uncertainty-rank">aff.</tp:taxon-name-part><tp:taxon-name-part taxon-name-part-type="species" reg="pruinosipes">pruinosipes</tp:taxon-name-part></tp:taxon-name>, (<abbrev xmlns:xlink="http://www.w3.org/1999/xlink" xlink:title="Slovak Academy of Sciences" id="ABBRID0EHYEM" xlink:type="simple">SAV</abbrev> F-23429), photo G. Friebes; <bold>c</bold><italic><tp:taxon-name><tp:taxon-name-part taxon-name-part-type="genus" reg="Dermoloma">Dermoloma</tp:taxon-name-part><tp:taxon-name-part taxon-name-part-type="species" reg="pseudojosserandii">pseudojosserandii</tp:taxon-name-part></tp:taxon-name></italic> [BBF (<italic>CH17100504</italic>)], holotype, photo C. Hannoire; <bold>d</bold><italic><tp:taxon-name><tp:taxon-name-part taxon-name-part-type="genus" reg="Dermoloma">Dermoloma</tp:taxon-name-part><tp:taxon-name-part taxon-name-part-type="species" reg="pseudojosserandii">pseudojosserandii</tp:taxon-name-part></tp:taxon-name></italic> [BBF (<italic>GC17092306</italic>)], photo G. Corriol; <bold>e</bold><italic><tp:taxon-name><tp:taxon-name-part taxon-name-part-type="genus" reg="Dermoloma">Dermoloma</tp:taxon-name-part><tp:taxon-name-part taxon-name-part-type="species" reg="rostratum">rostratum</tp:taxon-name-part></tp:taxon-name></italic> (<abbrev xmlns:xlink="http://www.w3.org/1999/xlink" xlink:title="Slovak Academy of Sciences" id="ABBRID0EWZEM" xlink:type="simple">SAV</abbrev> F-20811, holotype), photo S. Jančovičová; <bold>f</bold><italic><tp:taxon-name><tp:taxon-name-part taxon-name-part-type="genus" reg="Dermoloma">Dermoloma</tp:taxon-name-part><tp:taxon-name-part taxon-name-part-type="species" reg="rostratum">rostratum</tp:taxon-name-part></tp:taxon-name></italic> (<abbrev xmlns:xlink="http://www.w3.org/1999/xlink" xlink:title="Slovak Academy of Sciences" id="ABBRID0EH1EM" xlink:type="simple">SAV</abbrev> F-20817), photo S. Jančovičová. Scale bar: 10 mm.</p></caption><graphic xmlns:xlink="http://www.w3.org/1999/xlink" xlink:href="imafungus-16-e157337-g043.jpg" position="float" orientation="portrait" xlink:type="simple" id="oo_1370817.jpg"><uri content-type="original_file" xlink:type="simple">https://binary.pensoft.net/fig/1370817</uri></graphic></fig></tp:treatment-sec></tp:taxon-treatment>
