# Supplementary material for: ﻿A phylogenetic and morphological study of the genus Dermoloma (Agaricales, Tricholomataceae) in Europe and North America exposes inefficiency of opportunistic species descriptions
Source: IMA Fungus. 2025 Jul 10;16:e157337. doi: 10.3897/imafungus.16.157337 (PMC12272084; doi:10.3897/imafungus.16.157337)
Supplement: XML Treatment for Dermoloma simile [file imafungus.16.157337-treatment32.xml]

<!DOCTYPE tp:taxon-treatment
  PUBLIC "-//TaxonX//DTD Taxonomic Treatment Publishing DTD v0 20100105//EN" "tax-treatment-NSO.dtd">
<tp:taxon-treatment xmlns:tp="http://www.plazi.org/taxpub"><tp:treatment-meta><kwd-group><label>Taxon classification</label><kwd>
                  <named-content content-type="kingdom">Animalia</named-content>
                </kwd><kwd>
                  <named-content content-type="order">Agaricales</named-content>
                </kwd><kwd>
                  <named-content content-type="family">Tricholomataceae</named-content>
                </kwd></kwd-group><mixed-citation publication-type="journal"><person-group><name><surname>Adamčíková</surname><given-names>Katarína</given-names></name><name><surname>Kiran</surname><given-names>Munazza</given-names></name><name><surname>Caboň</surname><given-names>Miroslav</given-names></name><name><surname>Matheny</surname><given-names>Brandon P.</given-names></name><name><surname>Sánchez-García</surname><given-names>Marisol</given-names></name><name><surname>Arnolds</surname><given-names>Eef</given-names></name><name><surname>Caboňová</surname><given-names>Michaela</given-names></name><name><surname>Corriol</surname><given-names>Gilles</given-names></name><name><surname>Dima</surname><given-names>Bálint</given-names></name><name><surname>Friebes</surname><given-names>Gernot</given-names></name><name><surname>Griffith</surname><given-names>Gareth W.</given-names></name><name><surname>Grootmyers</surname><given-names>Django</given-names></name><name><surname>Harries</surname><given-names>David</given-names></name><name><surname>Karich</surname><given-names>Alexander</given-names></name><name><surname>Mešić</surname><given-names>Armin</given-names></name><name><surname>Mihaljevič</surname><given-names>Martin</given-names></name><name><surname>Moreau</surname><given-names>Pierre-Arthur</given-names></name><name><surname>Pošta</surname><given-names>Ana</given-names></name><name><surname>Shapkin</surname><given-names>Vasilii</given-names></name><name><surname>Tkalčec</surname><given-names>Zdenko</given-names></name><name><surname>Vizzini</surname><given-names>Alfredo</given-names></name><name><surname>Vondrovicová</surname><given-names>Lenka</given-names></name><name><surname>Adamčík</surname><given-names>Slavomir</given-names></name><name><surname>Jančovičová</surname><given-names>Soňa</given-names></name></person-group><article-title>﻿A phylogenetic and morphological study of the genus <italic><tp:taxon-name><tp:taxon-name-part taxon-name-part-type="genus" reg="Dermoloma">Dermoloma</tp:taxon-name-part></tp:taxon-name></italic> (<italic><tp:taxon-name><tp:taxon-name-part taxon-name-part-type="order">Agaricales</tp:taxon-name-part></tp:taxon-name></italic>, <italic><tp:taxon-name><tp:taxon-name-part taxon-name-part-type="family">Tricholomataceae</tp:taxon-name-part></tp:taxon-name></italic>) in Europe and North America exposes inefficiency of opportunistic species descriptions</article-title><source>IMA Fungus</source><day>10</day><month>07</month><year>2025</year><volume>16</volume><pub-id pub-id-type="doi">10.3897/imafungus.16.157337</pub-id></mixed-citation></tp:treatment-meta><tp:nomenclature><label>﻿</label><tp:taxon-name>
                <object-id xmlns:xlink="http://www.w3.org/1999/xlink" content-type="arpha" xlink:type="simple">83E37245-DCC6-530F-BABC-B220C11A35D2</object-id>
                <tp:taxon-name-part taxon-name-part-type="genus" reg="Dermoloma">Dermoloma</tp:taxon-name-part>
                <tp:taxon-name-part taxon-name-part-type="species" reg="simile">simile</tp:taxon-name-part>
                <object-id xmlns:xlink="http://www.w3.org/1999/xlink" content-type="mycobank" xlink:type="simple">856445</object-id>
              </tp:taxon-name><tp:taxon-authority>Adamčík &amp; Jančovič.</tp:taxon-authority><tp:taxon-status xmlns:xlink="http://www.w3.org/1999/xlink" xlink:type="simple">sp. nov.</tp:taxon-status><xref ref-type="fig" rid="F48">Figs 48c, d</xref><xref ref-type="fig" rid="F50">, 50</xref></tp:nomenclature><tp:treatment-sec sec-type="etymology" id="SECID0EF3GM"><title>Etymology.</title><p>Similar to the generic type, <italic>Dermoloma cuneifolium</italic>.</p></tp:treatment-sec><tp:treatment-sec sec-type="Holotype" id="SECID0EW3GM"><title>Holotype.</title><p>United Kingdom • Wales, Pembrokeshire, Upton Castle, coord. <named-content xmlns:xlink="http://www.w3.org/1999/xlink" content-type="dwc:verbatimCoordinates" xlink:type="simple"><named-content content-type="geo-json" specific-use="{&#34;type&#34;:&#34;Point&#34;,&#34;coordinates&#34;:[4.865833,51.706111]}" id="NCID0E63GM" xlink:type="simple">51°42'22"N, 04°51'57"E</named-content></named-content>, terrestrial in lawn, 26 Oct 2014, D. Harries (<abbrev xmlns:xlink="http://www.w3.org/1999/xlink" xlink:title="Slovak Academy of Sciences" id="ABBRID0EE4GM" xlink:type="simple">SAV</abbrev> F-4421).</p></tp:treatment-sec><tp:treatment-sec sec-type="diagnosis" id="SECID0EI4GM"><title>Diagnosis.</title><p>European species; basidiomata small to medium-sized; pilei 8–22 mm in diameter, with margins indistinctly striate when wet; stipes and lamellae predominantly grayish-ochraceous or grayish brown; spores inamyloid, on average up to 3.6 µm wide and/or Q &gt; 1.4; caulocystidia 3–6 µm wide.</p><p><bold><italic>Pileus</italic></bold> (6–)8–22(–28) mm; convex, expanding to plane, sometimes indistinctly umbonate, sometimes lobate; margin not striate, indistinctly translucently striate to half of radius when wet; surface smooth near margin, rough, radially rugulose, sometimes wrinkled or veined near center, weakly hygrophanous; color when young near margin grayish brown (6E3, 7E3) to brown (7E4), near center dark brown (7F4) to black, when mature near margin brown (5E4, 6E4, 6E5), grayish brown (5D3, 6E3), light brown (6D5), brownish gray (6C2), when dry grayish brown (5D3, 6D3), brownish ochraceous (5C3, 6C3), ochraceous-gray (5B2, 6B2), near center dark brown (6F3, 6F4, 6F5) to almost black, brown (6E46E5), grayish brown (6D3, 6E3), when dry sometimes paler brown (5E4) to brownish ochraceous (6C3). <bold><italic>Stipe</italic></bold> (15–)21–39(–52) × 1–4 mm; cylindrical, narrowed towards the base, flexuous; surface finely longitudinally striate, when young pruinose along all length, when mature towards the base finely fibrillose or silky and shiny; color grayish ochraceous (5B3), ochraceous-gray (5B2) to almost white, near the base concolorous or darker, especially with age, brownish ochraceous (5C3, 6C3, 7C3), grayish brown (5D3, 6D3) or brownish gray (6C2). <bold><italic>Lamellae</italic></bold> L = (20–)23–38, l = 0–3; 2–5.5 mm wide; adnate-emarginate and decurrent with tooth; color ochraceous-gray (5B2, 6B2) to almost white, brownish gray (5C2, 6C2, 7C2), grayish brown (5D3), grayish ochraceous (5B3); edges entire. <bold><italic>Context</italic></bold> fragile; odor farinaceous.</p><fig id="F50" position="float" orientation="portrait"><object-id xmlns:xlink="http://www.w3.org/1999/xlink" content-type="doi" xlink:type="simple">10.3897/imafungus.16.157337.figure50</object-id><object-id xmlns:xlink="http://www.w3.org/1999/xlink" content-type="arpha" xlink:type="simple">4D91FA9F-71ED-5377-89FB-EE06A2E6F409</object-id><label>Figure 50.</label><caption><p><italic><tp:taxon-name><tp:taxon-name-part taxon-name-part-type="genus" reg="Dermoloma">Dermoloma</tp:taxon-name-part><tp:taxon-name-part taxon-name-part-type="species" reg="simile">simile</tp:taxon-name-part></tp:taxon-name></italic> (<abbrev xmlns:xlink="http://www.w3.org/1999/xlink" xlink:title="Slovak Academy of Sciences" id="ABBRID0EM6GM" xlink:type="simple">SAV</abbrev> F-4359), microscopic elements. <bold>a</bold> Spores; <bold>b</bold> caulocystidia; <bold>c</bold> basidia and basidioles; <bold>d</bold> marginal cells; <bold>e</bold> pileipellis elements near the pileus margin; <bold>f</bold> pileipellis elements near the pileus center. Scale bar: 5 µm for spores and 10 µm for other elements.</p></caption><graphic xmlns:xlink="http://www.w3.org/1999/xlink" xlink:href="imafungus-16-e157337-g050.jpg" position="float" orientation="portrait" xlink:type="simple" id="oo_1370824.jpg"><uri content-type="original_file" xlink:type="simple">https://binary.pensoft.net/fig/1370824</uri></graphic></fig><p><bold><italic>Spores</italic></bold> (3.9–)4.7–5.1–5.4(–6.1) × (2.9–)3.3–3.5–3.8(–4.6) μm; ellipsoid to narrowly ellipsoid, Q = (1.15–)1.31–1.43–1.55(–1.91); walls inamyloid, sometimes thick-walled and dextrinoid; hilar appendage ca. 0.5–1.5 μm long. <bold><italic>Basidia</italic></bold> (17–)22–25.4–28.6(–34) × (4.5–)5.5–6.1–7(–8.5) μm; clavate; with 4 sterigmata. <bold><italic>Basidioles</italic></bold> first cylindrical, then clavate, ca. 3–6.5 μm wide. <bold><italic>Marginal cells</italic></bold> (10–)11–14.5–18(–24.5) × (3.5–)4–4.9–6(–6.5) μm; not well-differentiated, clavate, rarely cylindrical or ellipsoid, often flexuous. <bold><italic>Pileipellis</italic></bold> 65–105 μm deep; suprapellis 45–55 μm deep, usually of two or three layers of inflated, densely arranged cells; subpellis well-differentiated, 20–50 μm deep, of densely packed, irregularly oriented, intricate, 3–10(–18) μm wide hyphae, gradually passing to horizontally oriented hyphae in trama; hyphal terminations with brownish parietal pigments, in subpellis locally also with dark brown incrusted pigments, walls thickened up to 1 μm especially in subpellis. Terminal cells near pileus margin (22.5–)31.5–41.3–51(–75) × (7–)14.5–19.7–25(–36) μm; sphaeropedunculate, obpyriform or clavate; subterminal cells clavate or fusiform and usually equally wide, sometimes also narrower and almost cylindrical, usually unbranched. Terminal cells near pileus center (18.5–)31–40.8–51(–70) × (7–)12–18.6–25(–36) μm; similar to cells near margin; subterminal cells narrower and subcylindrical, more frequently with dark brown incrustations. <bold><italic>Caulocystidia</italic></bold> (16.5–)23–32.6–41(–59.5) × (2.5–)3–4.6–6(–10) μm; clavate or cylindrical, usually not or only slightly flexuous, often clustered in repent or ascending fascicules, sometimes individual and repent; usually slightly thickened up to 0.5 μm, often with crystalline or granulose yellow incrustations. <bold><italic>Clamp connections</italic></bold> present.</p></tp:treatment-sec><tp:treatment-sec sec-type="distribution" id="SECID0EMCHM"><title>Distribution and ecology.</title><p>Widely distributed, mainly in temperate regions, but also found in boreal-montane sites. Known from Austria, Croatia, Finland, Germany, Slovakia and United Kingdom; in semi-natural grasslands, once in a woodland meadow, and once in a rich deciduous forest; probably preferring calcareous soil.</p></tp:treatment-sec><tp:treatment-sec sec-type="material" id="SECID0ERCHM"><title>Additional material studied.</title><p>Austria • Steiermark, Graz-Umgebung, Frohnleiten, Rabenstein, elev. 466 m, coord. <named-content xmlns:xlink="http://www.w3.org/1999/xlink" content-type="dwc:verbatimCoordinates" xlink:type="simple"><named-content content-type="geo-json" specific-use="{&#34;type&#34;:&#34;Point&#34;,&#34;coordinates&#34;:[15.306944,47.249722]}" id="NCID0E1CHM" xlink:type="simple">47°14'59"N, 15°18'25"E</named-content></named-content>, on soil among mosses and grass, 2 Oct 2021, G. Friebes <italic>GF20210511</italic> (<abbrev xmlns:xlink="http://www.w3.org/1999/xlink" xlink:title="Slovak Academy of Sciences" id="ABBRID0EBDHM" xlink:type="simple">SAV</abbrev> F-23431). Croatia • podr. Hunjka/Rauchova lugarnica, ca. 400 m NW/N-NW, pl. Medvednica, coord. <named-content xmlns:xlink="http://www.w3.org/1999/xlink" content-type="dwc:verbatimCoordinates" xlink:type="simple"><named-content content-type="geo-json" specific-use="{&#34;type&#34;:&#34;Point&#34;,&#34;coordinates&#34;:[15.970278,45.917500]}" id="NCID0EIDHM" xlink:type="simple">45°55'03"N, 15°58'13"E</named-content></named-content>, pasture near forest of <italic><tp:taxon-name><tp:taxon-name-part taxon-name-part-type="genus" reg="Fagus">Fagus</tp:taxon-name-part><tp:taxon-name-part taxon-name-part-type="species" reg="sylvatica">sylvatica</tp:taxon-name-part></tp:taxon-name></italic>, <italic><tp:taxon-name><tp:taxon-name-part taxon-name-part-type="genus" reg="Pinus">Pinus</tp:taxon-name-part><tp:taxon-name-part taxon-name-part-type="species" reg="sylvestris">sylvestris</tp:taxon-name-part></tp:taxon-name></italic>, <italic><tp:taxon-name><tp:taxon-name-part taxon-name-part-type="genus" reg="Betula">Betula</tp:taxon-name-part><tp:taxon-name-part taxon-name-part-type="species" reg="pendula">pendula</tp:taxon-name-part></tp:taxon-name></italic> and <italic><tp:taxon-name><tp:taxon-name-part taxon-name-part-type="genus" reg="Populus">Populus</tp:taxon-name-part><tp:taxon-name-part taxon-name-part-type="species" reg="tremula">tremula</tp:taxon-name-part></tp:taxon-name></italic>, 27 Sep 2009, A. Mešić (CNF 1/5620). Finland • Etelä-Häme, Nokia, Sarpatti, Maatialanharju, coord. <named-content xmlns:xlink="http://www.w3.org/1999/xlink" content-type="dwc:verbatimCoordinates" xlink:type="simple"><named-content content-type="geo-json" specific-use="{&#34;type&#34;:&#34;Point&#34;,&#34;coordinates&#34;:[23.555000,61.483889]}" id="NCID0E3EHM" xlink:type="simple">61°29'02"N, 23°33'18"E</named-content></named-content>, on dry meadow under <italic><tp:taxon-name><tp:taxon-name-part taxon-name-part-type="genus" reg="Pinus">Pinus</tp:taxon-name-part></tp:taxon-name></italic> sp., <italic><tp:taxon-name><tp:taxon-name-part taxon-name-part-type="genus" reg="Betula">Betula</tp:taxon-name-part></tp:taxon-name></italic> sp., <italic><tp:taxon-name><tp:taxon-name-part taxon-name-part-type="genus" reg="Sorbus">Sorbus</tp:taxon-name-part></tp:taxon-name></italic> sp., 29 Sep 2004, U. Salo and P. Salo <italic>FISAP656-13</italic> (H6016609). Germany • Baden-Württemberg, Justingen, Schachenheide, coord. <named-content xmlns:xlink="http://www.w3.org/1999/xlink" content-type="dwc:verbatimCoordinates" xlink:type="simple"><named-content content-type="geo-json" specific-use="{&#34;type&#34;:&#34;Point&#34;,&#34;coordinates&#34;:[9.673611,48.409722]}" id="NCID0E2FHM" xlink:type="simple">48°24'35"N, 09°40'25"E</named-content></named-content>, terrestrial in semi-natural grassland, 2 Oct 2021, M. Caboň (<abbrev xmlns:xlink="http://www.w3.org/1999/xlink" xlink:title="Slovak Academy of Sciences" id="ABBRID0EAGHM" xlink:type="simple">SAV</abbrev> F-20858); • ibid., 3 Oct 2021, S. Adamčík (<abbrev xmlns:xlink="http://www.w3.org/1999/xlink" xlink:title="Slovak Academy of Sciences" id="ABBRID0EEGHM" xlink:type="simple">SAV</abbrev> F-20906). Slovakia • Javorie Mts., Slatinské Lazy, Jombíkovci, meadow near Matúšov hájik cottage, elev. 460 m, coord. <named-content xmlns:xlink="http://www.w3.org/1999/xlink" content-type="dwc:verbatimCoordinates" xlink:type="simple"><named-content content-type="geo-json" specific-use="{&#34;type&#34;:&#34;Point&#34;,&#34;coordinates&#34;:[19.318889,48.496389]}" id="NCID0ELGHM" xlink:type="simple">48°29'47"N, 19°19'08"E</named-content></named-content>, terrestrial, 22 Oct 2020, M. Caboň (<abbrev xmlns:xlink="http://www.w3.org/1999/xlink" xlink:title="Slovak Academy of Sciences" id="ABBRID0EQGHM" xlink:type="simple">SAV</abbrev> F-20758); • ibid., 22 Oct 2020, leg. M. Caboň (<abbrev xmlns:xlink="http://www.w3.org/1999/xlink" xlink:title="Slovak Academy of Sciences" id="ABBRID0EUGHM" xlink:type="simple">SAV</abbrev> F-20759); • Kremnické vrchy Mts., pasture 0.5 km W of Tajov, elev. 600 m, coord. <named-content xmlns:xlink="http://www.w3.org/1999/xlink" content-type="dwc:verbatimCoordinates" xlink:type="simple"><named-content content-type="geo-json" specific-use="{&#34;type&#34;:&#34;Point&#34;,&#34;coordinates&#34;:[19.058611,48.748333]}" id="NCID0E2GHM" xlink:type="simple">48°44'54"N, 19°03'31"E</named-content></named-content>, terrestrial, 25 Oct 2020, M. Caboň (<abbrev xmlns:xlink="http://www.w3.org/1999/xlink" xlink:title="Slovak Academy of Sciences" id="ABBRID0EAHHM" xlink:type="simple">SAV</abbrev> F-20836); • Laborecká vrchovina Mts., 1.5 km NNE of Svetlice, elev. 390 m, coord. <named-content xmlns:xlink="http://www.w3.org/1999/xlink" content-type="dwc:verbatimCoordinates" xlink:type="simple"><named-content content-type="geo-json" specific-use="{&#34;type&#34;:&#34;Point&#34;,&#34;coordinates&#34;:[22.043889,49.184167]}" id="NCID0EHHHM" xlink:type="simple">49°11'03"N, 22°02'38"E</named-content></named-content>, terrestrial on pasture, 21 Sep 2006, S. Adamčík (<abbrev xmlns:xlink="http://www.w3.org/1999/xlink" xlink:title="Slovak Academy of Sciences" id="ABBRID0EMHHM" xlink:type="simple">SAV</abbrev> F-4140); • ibid., 23 Oct 2007, S. Adamčík (<abbrev xmlns:xlink="http://www.w3.org/1999/xlink" xlink:title="Slovak Academy of Sciences" id="ABBRID0EQHHM" xlink:type="simple">SAV</abbrev> F-4141); • ibid., 23 Oct 2007, S. Adamčík (<abbrev xmlns:xlink="http://www.w3.org/1999/xlink" xlink:title="Slovak Academy of Sciences" id="ABBRID0EUHHM" xlink:type="simple">SAV</abbrev> F-4152); • Poloniny Mts., 4 km N of Stakčín, pastures above the water reservoir Starina, elev. 380–420 m, coord. <named-content xmlns:xlink="http://www.w3.org/1999/xlink" content-type="dwc:verbatimCoordinates" xlink:type="simple"><named-content content-type="geo-json" specific-use="{&#34;type&#34;:&#34;Point&#34;,&#34;coordinates&#34;:[22.248889,49.045278]}" id="NCID0E2HHM" xlink:type="simple">49°02'43"N, 22°14'56"E</named-content></named-content>, terrestrial, 25 Sep 2017, M. Caboň (<abbrev xmlns:xlink="http://www.w3.org/1999/xlink" xlink:title="Slovak Academy of Sciences" id="ABBRID0EAIHM" xlink:type="simple">SAV</abbrev> F-20228); • Zvolenská kotlina Basin, pasture E of Bečov, elev. 400–450 m, coord. <named-content xmlns:xlink="http://www.w3.org/1999/xlink" content-type="dwc:verbatimCoordinates" xlink:type="simple"><named-content content-type="geo-json" specific-use="{&#34;type&#34;:&#34;Point&#34;,&#34;coordinates&#34;:[19.246944,48.646667]}" id="NCID0EHIHM" xlink:type="simple">48°38'48"N, 19°14'49"E</named-content></named-content>, terrestrial, 17 Sep 2020, S. Adamčík (<abbrev xmlns:xlink="http://www.w3.org/1999/xlink" xlink:title="Slovak Academy of Sciences" id="ABBRID0EMIHM" xlink:type="simple">SAV</abbrev> F-20661). United Kingdom • England, Shropshire, Shrewsbury – cemetery, coord. <named-content xmlns:xlink="http://www.w3.org/1999/xlink" content-type="dwc:verbatimCoordinates" xlink:type="simple"><named-content content-type="geo-json" specific-use="{&#34;type&#34;:&#34;Point&#34;,&#34;coordinates&#34;:[2.758889,52.696111]}" id="NCID0ETIHM" xlink:type="simple">52°41'46"N, 02°45'32"E</named-content></named-content>, terrestrial in lawn, 21 Oct 2014, S. Adamčík (<abbrev xmlns:xlink="http://www.w3.org/1999/xlink" xlink:title="Slovak Academy of Sciences" id="ABBRID0EYIHM" xlink:type="simple">SAV</abbrev> F-4359); • Wales, Pembrokeshire, Upton Castle, coord. <named-content xmlns:xlink="http://www.w3.org/1999/xlink" content-type="dwc:verbatimCoordinates" xlink:type="simple"><named-content content-type="geo-json" specific-use="{&#34;type&#34;:&#34;Point&#34;,&#34;coordinates&#34;:[4.865833,51.706111]}" id="NCID0E6IHM" xlink:type="simple">51°42'22"N, 04°51'57"E</named-content></named-content>, terrestrial in lawn, 26 Oct 2014, D. Harries (<abbrev xmlns:xlink="http://www.w3.org/1999/xlink" xlink:title="Slovak Academy of Sciences" id="ABBRID0EEJHM" xlink:type="simple">SAV</abbrev> F-4414).</p></tp:treatment-sec><tp:treatment-sec sec-type="notes" id="SECID0EIJHM"><title>Notes.</title><p><italic><tp:taxon-name><tp:taxon-name-part taxon-name-part-type="genus" reg="Dermoloma">Dermoloma</tp:taxon-name-part><tp:taxon-name-part taxon-name-part-type="species" reg="simile">simile</tp:taxon-name-part></tp:taxon-name></italic> is a member of <tp:taxon-name><tp:taxon-name-part taxon-name-part-type="genus" reg="Dermoloma">D.</tp:taxon-name-part><tp:taxon-name-part taxon-name-part-type="infraspecific-rank">subgenus</tp:taxon-name-part><tp:taxon-name-part taxon-name-part-type="subgenus" reg="Dermoloma">Dermoloma</tp:taxon-name-part></tp:taxon-name>, section <tp:taxon-name><tp:taxon-name-part taxon-name-part-type="genus" reg="Dermoloma"/><tp:taxon-name-part taxon-name-part-type="section" reg="Dermoloma">Dermoloma</tp:taxon-name-part></tp:taxon-name>. It is sister to <italic><tp:taxon-name><tp:taxon-name-part taxon-name-part-type="genus" reg="Dermoloma">D.</tp:taxon-name-part><tp:taxon-name-part taxon-name-part-type="species" reg="carpathicum">carpathicum</tp:taxon-name-part></tp:taxon-name></italic> (Fig. <xref ref-type="fig" rid="F2">2</xref>) which is also the most similar species. For the morphological circumscription of <italic><tp:taxon-name><tp:taxon-name-part taxon-name-part-type="genus" reg="Dermoloma">D.</tp:taxon-name-part><tp:taxon-name-part taxon-name-part-type="species" reg="simile">simile</tp:taxon-name-part></tp:taxon-name></italic>, see the notes under <italic><tp:taxon-name><tp:taxon-name-part taxon-name-part-type="genus" reg="Dermoloma">D.</tp:taxon-name-part><tp:taxon-name-part taxon-name-part-type="species" reg="carpathicum">carpathicum</tp:taxon-name-part></tp:taxon-name></italic>. The species was included in the phylogenetic study by <xref ref-type="bibr" rid="B82">Sánchez-García et al. (2021)</xref> and labeled as “<italic><tp:taxon-name><tp:taxon-name-part taxon-name-part-type="genus" reg="Dermoloma">Dermoloma</tp:taxon-name-part></tp:taxon-name></italic> sp. 1” and “<italic><tp:taxon-name><tp:taxon-name-part taxon-name-part-type="genus" reg="Dermoloma">Dermoloma</tp:taxon-name-part></tp:taxon-name></italic> sp. 2”. Our multilocus phylogeny did not support two species and the support in the previous study was probably based on different <abbrev xmlns:xlink="http://www.w3.org/1999/xlink" xlink:title="internal transcribed spacer regions of nuclear ribosomal DNA" id="ABBRID0EGMHM" xlink:type="simple">ITS</abbrev> sequence variants of <italic><tp:taxon-name><tp:taxon-name-part taxon-name-part-type="genus" reg="Dermoloma">D.</tp:taxon-name-part><tp:taxon-name-part taxon-name-part-type="species" reg="simile">simile</tp:taxon-name-part></tp:taxon-name></italic>.</p></tp:treatment-sec><tp:treatment-sec><!--Section generated to contain objects referenced in tp:taxon-treatment.--><fig id="F48" position="float" orientation="portrait"><object-id xmlns:xlink="http://www.w3.org/1999/xlink" content-type="doi" xlink:type="simple">10.3897/imafungus.16.157337.figure48</object-id><object-id xmlns:xlink="http://www.w3.org/1999/xlink" content-type="arpha" xlink:type="simple">13D76E02-B7F8-5AD0-90B4-FA38F790E658</object-id><label>Figure 48.</label><caption><p>Basidiomata of <italic><tp:taxon-name><tp:taxon-name-part taxon-name-part-type="genus" reg="Dermoloma">Dermoloma</tp:taxon-name-part></tp:taxon-name></italic> in field appearance. <bold>a</bold><italic><tp:taxon-name><tp:taxon-name-part taxon-name-part-type="genus" reg="Dermoloma">Dermoloma</tp:taxon-name-part><tp:taxon-name-part taxon-name-part-type="species" reg="rostratum">rostratum</tp:taxon-name-part></tp:taxon-name></italic> (CNF 5/209), photo A. Mešić; <bold>b</bold><italic><tp:taxon-name><tp:taxon-name-part taxon-name-part-type="genus" reg="Dermoloma">Dermoloma</tp:taxon-name-part><tp:taxon-name-part taxon-name-part-type="species" reg="rostratum">rostratum</tp:taxon-name-part></tp:taxon-name></italic> (GLM-F137760), photo A. Karich; <bold>c</bold><italic><tp:taxon-name><tp:taxon-name-part taxon-name-part-type="genus" reg="Dermoloma">Dermoloma</tp:taxon-name-part><tp:taxon-name-part taxon-name-part-type="species" reg="simile">simile</tp:taxon-name-part></tp:taxon-name></italic> (<abbrev xmlns:xlink="http://www.w3.org/1999/xlink" xlink:title="Slovak Academy of Sciences" id="ABBRID0EMKGM" xlink:type="simple">SAV</abbrev> F-4421, holotype), photo D. Harries; <bold>d</bold><italic><tp:taxon-name><tp:taxon-name-part taxon-name-part-type="genus" reg="Dermoloma">Dermoloma</tp:taxon-name-part><tp:taxon-name-part taxon-name-part-type="species" reg="simile">simile</tp:taxon-name-part></tp:taxon-name></italic> (CNF 1/5620), photo A. Mešić; <bold>e</bold><italic><tp:taxon-name><tp:taxon-name-part taxon-name-part-type="genus" reg="Dermoloma">Dermoloma</tp:taxon-name-part><tp:taxon-name-part taxon-name-part-type="species" reg="vestigium">vestigium</tp:taxon-name-part></tp:taxon-name></italic> (<abbrev xmlns:xlink="http://www.w3.org/1999/xlink" xlink:title="Slovak Academy of Sciences" id="ABBRID0EKLGM" xlink:type="simple">SAV</abbrev> F-20662, holotype), photo S. Jančovičová; <bold>f</bold><italic><tp:taxon-name><tp:taxon-name-part taxon-name-part-type="genus" reg="Dermoloma">Dermoloma</tp:taxon-name-part><tp:taxon-name-part taxon-name-part-type="species" reg="vestigium">vestigium</tp:taxon-name-part></tp:taxon-name></italic> [BBF (<italic>GC14101103</italic>)], photo G. Corriol. Scale bar: 10 mm.</p></caption><graphic xmlns:xlink="http://www.w3.org/1999/xlink" xlink:href="imafungus-16-e157337-g048.jpg" position="float" orientation="portrait" xlink:type="simple" id="oo_1370822.jpg"><uri content-type="original_file" xlink:type="simple">https://binary.pensoft.net/fig/1370822</uri></graphic></fig><fig id="F2" position="float" orientation="portrait"><object-id xmlns:xlink="http://www.w3.org/1999/xlink" content-type="doi" xlink:type="simple">10.3897/imafungus.16.157337.figure2</object-id><object-id xmlns:xlink="http://www.w3.org/1999/xlink" content-type="arpha" xlink:type="simple">BD88E9F3-8F66-5F5B-8D8D-B491121E92C5</object-id><label>Figure 2.</label><caption><p>Phylogram generated by ML analysis based on combined sequence data of <abbrev xmlns:xlink="http://www.w3.org/1999/xlink" xlink:title="internal transcribed spacer regions of nuclear ribosomal DNA" id="ABBRID0EDNAG" xlink:type="simple">ITS</abbrev>, <abbrev xmlns:xlink="http://www.w3.org/1999/xlink" xlink:title="nuclear ribosomal large subunit" id="ABBRID0EHNAG" xlink:type="simple">LSU</abbrev>, <italic><abbrev xmlns:xlink="http://www.w3.org/1999/xlink" xlink:title="first largest subunit of RNA polymerase II" id="ABBRID0EMNAG" xlink:type="simple">rpb1</abbrev></italic>, <italic><abbrev xmlns:xlink="http://www.w3.org/1999/xlink" xlink:title="second largest subunit of RNA polymerase II" id="ABBRID0ERNAG" xlink:type="simple">rpb2</abbrev></italic>, <italic>mcm7</italic> and <italic>tef1a</italic> showing phylogenetic relationships within genus <italic><tp:taxon-name><tp:taxon-name-part taxon-name-part-type="genus" reg="Dermoloma">Dermoloma</tp:taxon-name-part></tp:taxon-name></italic>. ML bootstrap support values greater or equal to 50% and Bayesian posterior probabilities greater or equal to 0.90 are indicated above or below the nodes. Sequences originating from type collections are labelled in red and bold.</p></caption><graphic xmlns:xlink="http://www.w3.org/1999/xlink" xlink:href="imafungus-16-e157337-g002.jpg" position="float" orientation="portrait" xlink:type="simple" id="oo_1370776.jpg"><uri content-type="original_file" xlink:type="simple">https://binary.pensoft.net/fig/1370776</uri></graphic></fig></tp:treatment-sec><ref-list><ref id="B82"><mixed-citation xmlns:xlink="http://www.w3.org/1999/xlink" xlink:type="simple"><person-group><name name-style="western"><surname>Sánchez-García</surname><given-names>M</given-names></name><name name-style="western"><surname>Adamčíková</surname><given-names>K</given-names></name><etal/></person-group> (<year>2021</year>) <article-title>The genus <italic><tp:taxon-name><tp:taxon-name-part taxon-name-part-type="genus">Dermoloma</tp:taxon-name-part></tp:taxon-name></italic> is more diverse than expected and forms a monophyletic lineage in the <italic><tp:taxon-name><tp:taxon-name-part taxon-name-part-type="family">Tricholomataceae</tp:taxon-name-part></tp:taxon-name></italic>.</article-title><source>Mycological Progress</source><volume>20</volume>: <fpage>11</fpage>–<lpage>25</lpage>. <ext-link xlink:href="10.1007/s11557-020-01651-y" ext-link-type="doi" xlink:type="simple">https://doi.org/10.1007/s11557-020-01651-y</ext-link></mixed-citation></ref></ref-list></tp:taxon-treatment>
