# Supplementary material for: ﻿A phylogenetic and morphological study of the genus Dermoloma (Agaricales, Tricholomataceae) in Europe and North America exposes inefficiency of opportunistic species descriptions
Source: IMA Fungus. 2025 Jul 10;16:e157337. doi: 10.3897/imafungus.16.157337 (PMC12272084; doi:10.3897/imafungus.16.157337)
Supplement: XML Treatment for Dermoloma vellingae [file imafungus.16.157337-treatment33.xml]

<!DOCTYPE tp:taxon-treatment
  PUBLIC "-//TaxonX//DTD Taxonomic Treatment Publishing DTD v0 20100105//EN" "tax-treatment-NSO.dtd">
<tp:taxon-treatment xmlns:tp="http://www.plazi.org/taxpub"><tp:treatment-meta><kwd-group><label>Taxon classification</label><kwd>
                  <named-content content-type="kingdom">Animalia</named-content>
                </kwd><kwd>
                  <named-content content-type="order">Agaricales</named-content>
                </kwd><kwd>
                  <named-content content-type="family">Tricholomataceae</named-content>
                </kwd></kwd-group><mixed-citation publication-type="journal"><person-group><name><surname>Adamčíková</surname><given-names>Katarína</given-names></name><name><surname>Kiran</surname><given-names>Munazza</given-names></name><name><surname>Caboň</surname><given-names>Miroslav</given-names></name><name><surname>Matheny</surname><given-names>Brandon P.</given-names></name><name><surname>Sánchez-García</surname><given-names>Marisol</given-names></name><name><surname>Arnolds</surname><given-names>Eef</given-names></name><name><surname>Caboňová</surname><given-names>Michaela</given-names></name><name><surname>Corriol</surname><given-names>Gilles</given-names></name><name><surname>Dima</surname><given-names>Bálint</given-names></name><name><surname>Friebes</surname><given-names>Gernot</given-names></name><name><surname>Griffith</surname><given-names>Gareth W.</given-names></name><name><surname>Grootmyers</surname><given-names>Django</given-names></name><name><surname>Harries</surname><given-names>David</given-names></name><name><surname>Karich</surname><given-names>Alexander</given-names></name><name><surname>Mešić</surname><given-names>Armin</given-names></name><name><surname>Mihaljevič</surname><given-names>Martin</given-names></name><name><surname>Moreau</surname><given-names>Pierre-Arthur</given-names></name><name><surname>Pošta</surname><given-names>Ana</given-names></name><name><surname>Shapkin</surname><given-names>Vasilii</given-names></name><name><surname>Tkalčec</surname><given-names>Zdenko</given-names></name><name><surname>Vizzini</surname><given-names>Alfredo</given-names></name><name><surname>Vondrovicová</surname><given-names>Lenka</given-names></name><name><surname>Adamčík</surname><given-names>Slavomir</given-names></name><name><surname>Jančovičová</surname><given-names>Soňa</given-names></name></person-group><article-title>﻿A phylogenetic and morphological study of the genus <italic><tp:taxon-name><tp:taxon-name-part taxon-name-part-type="genus" reg="Dermoloma">Dermoloma</tp:taxon-name-part></tp:taxon-name></italic> (<italic><tp:taxon-name><tp:taxon-name-part taxon-name-part-type="order">Agaricales</tp:taxon-name-part></tp:taxon-name></italic>, <italic><tp:taxon-name><tp:taxon-name-part taxon-name-part-type="family">Tricholomataceae</tp:taxon-name-part></tp:taxon-name></italic>) in Europe and North America exposes inefficiency of opportunistic species descriptions</article-title><source>IMA Fungus</source><day>10</day><month>07</month><year>2025</year><volume>16</volume><pub-id pub-id-type="doi">10.3897/imafungus.16.157337</pub-id></mixed-citation></tp:treatment-meta><tp:nomenclature><label>﻿</label><tp:taxon-name>
                <object-id xmlns:xlink="http://www.w3.org/1999/xlink" content-type="arpha" xlink:type="simple">C3F1E990-FAAA-5313-9E45-62819DD354D1</object-id>
                <tp:taxon-name-part taxon-name-part-type="genus" reg="Dermoloma">Dermoloma</tp:taxon-name-part>
                <tp:taxon-name-part taxon-name-part-type="species" reg="vellingae">vellingae</tp:taxon-name-part>
                <object-id xmlns:xlink="http://www.w3.org/1999/xlink" content-type="mycobank" xlink:type="simple">856446</object-id>
              </tp:taxon-name><tp:taxon-authority>Adamčík &amp; Matheny</tp:taxon-authority><tp:taxon-status xmlns:xlink="http://www.w3.org/1999/xlink" xlink:type="simple">sp. nov.</tp:taxon-status><xref ref-type="fig" rid="F51">Figs 51a</xref><xref ref-type="fig" rid="F52">, 52</xref></tp:nomenclature><tp:treatment-sec sec-type="etymology" id="SECID0EFOHM"><title>Etymology.</title><p>Named in honor of the collector, Dr. Else Vellinga, a distinguished Dutch and North American mycologist.</p></tp:treatment-sec><tp:treatment-sec sec-type="Holotype" id="SECID0EKOHM"><title>Holotype.</title><p>USA • Tennessee, Cocke County, Great Smoky Mountains National Park, Maddron Bald Trail, on acidic soil in mixed forest dominated by <italic><tp:taxon-name><tp:taxon-name-part taxon-name-part-type="genus" reg="Tsuga">Tsuga</tp:taxon-name-part></tp:taxon-name></italic>, <italic><tp:taxon-name><tp:taxon-name-part taxon-name-part-type="genus" reg="Quercus">Quercus</tp:taxon-name-part></tp:taxon-name></italic>, <italic><tp:taxon-name><tp:taxon-name-part taxon-name-part-type="genus" reg="Betula">Betula</tp:taxon-name-part></tp:taxon-name></italic>, <italic><tp:taxon-name><tp:taxon-name-part taxon-name-part-type="genus" reg="Rhododendron">Rhododendron</tp:taxon-name-part></tp:taxon-name></italic>, 10 Oct 2010, E. C. Vellinga <italic>ECV4208</italic> (TENN-F-065324).</p></tp:treatment-sec><tp:treatment-sec sec-type="diagnosis" id="SECID0EOPHM"><title>Diagnosis.</title><p>North American species; basidiomata small to moderately large; pilei 11–22 mm in diameter, mainly brown to dark brown; stipes 2.5–3 mm wide; spores amyloid, 4.3–4.8 μm wide; basidia &lt; 25 µm long and &lt; 6.5 µm wide.</p><fig id="F51" position="float" orientation="portrait"><object-id xmlns:xlink="http://www.w3.org/1999/xlink" content-type="doi" xlink:type="simple">10.3897/imafungus.16.157337.figure51</object-id><object-id xmlns:xlink="http://www.w3.org/1999/xlink" content-type="arpha" xlink:type="simple">CF645D9C-415D-5E37-9A2F-A21FEECDB776</object-id><label>Figure 51.</label><caption><p>Basidiomata of <italic><tp:taxon-name><tp:taxon-name-part taxon-name-part-type="genus" reg="Dermoloma">Dermoloma</tp:taxon-name-part></tp:taxon-name></italic> in field appearance. <bold>a</bold><italic><tp:taxon-name><tp:taxon-name-part taxon-name-part-type="genus" reg="Dermoloma">Dermoloma</tp:taxon-name-part><tp:taxon-name-part taxon-name-part-type="species" reg="vellingae">vellingae</tp:taxon-name-part></tp:taxon-name></italic> (TENN-F-065324, holotype), photo E. C. Vellinga; <bold>b</bold><italic><tp:taxon-name><tp:taxon-name-part taxon-name-part-type="genus" reg="Neodermoloma">Neodermoloma</tp:taxon-name-part><tp:taxon-name-part taxon-name-part-type="species" reg="campestre">campestre</tp:taxon-name-part></tp:taxon-name></italic> (TENN-F-074505, holotype), photo P. B. Matheny. Scale bar: 10 mm.</p></caption><graphic xmlns:xlink="http://www.w3.org/1999/xlink" xlink:href="imafungus-16-e157337-g051.jpg" position="float" orientation="portrait" xlink:type="simple" id="oo_1370825.jpg"><uri content-type="original_file" xlink:type="simple">https://binary.pensoft.net/fig/1370825</uri></graphic></fig><fig id="F52" position="float" orientation="portrait"><object-id xmlns:xlink="http://www.w3.org/1999/xlink" content-type="doi" xlink:type="simple">10.3897/imafungus.16.157337.figure52</object-id><object-id xmlns:xlink="http://www.w3.org/1999/xlink" content-type="arpha" xlink:type="simple">54402F77-343B-5EF7-8050-125534C086DE</object-id><label>Figure 52.</label><caption><p><italic><tp:taxon-name><tp:taxon-name-part taxon-name-part-type="genus" reg="Dermoloma">Dermoloma</tp:taxon-name-part><tp:taxon-name-part taxon-name-part-type="species" reg="vellingae">vellingae</tp:taxon-name-part></tp:taxon-name></italic> (TENN-F-065324, holotype), microscopic elements. <bold>a</bold> Spores; <bold>b</bold> caulocystidia; <bold>c</bold> basidia and basidioles; <bold>d</bold> marginal cells; <bold>e</bold> pileipellis elements near the pileus margin; <bold>f</bold> pileipellis elements near the pileus center. Scale bar: 5 µm for spores and 10 µm for other elements.</p></caption><graphic xmlns:xlink="http://www.w3.org/1999/xlink" xlink:href="imafungus-16-e157337-g052.jpg" position="float" orientation="portrait" xlink:type="simple" id="oo_1370826.jpg"><uri content-type="original_file" xlink:type="simple">https://binary.pensoft.net/fig/1370826</uri></graphic></fig><p><bold><italic>Pileus</italic></bold> 11–22 mm; plano-convex, umbonate; margin not striate; surface smooth, hygrophanous; color dark brown (6F5) to brown (5F7), paler at margin. <bold><italic>Stipe</italic></bold> 20–30 × 2.5–3 mm; cylindrical; surface finely longitudinally striate, finely granulose near lamellae; color pale grayish, towards the base brownish gray when wounded or old. <bold><italic>Lamellae</italic></bold> L = 27–30, l = 3; up to 4 mm wide; emarginate; color pale gray; edges entire. <bold><italic>Context</italic></bold> when young elastic, later fragile; odor slightly sweetish like apple.</p><p><bold><italic>Spores</italic></bold> (5.4–)6.1–6.5–6.8(–7.1) × (4.2–)4.3–4.5–4.8(–5.1) μm; ellipsoid to narrowly ellipsoid, Q = (1.23–)1.36–1.43–1.51(–1.67); walls amyloid; hilar appendage ca. 0.5–1 μm long. <bold><italic>Basidia</italic></bold> (19–)20.5–23.4–26(–27) × (5–)5.5–6.4–7 μm; clavate, flexuous near the base; with 4 sterigmata. <bold><italic>Basidioles</italic></bold> first cylindrical, then clavate, ca. 3.5–6 μm wide. <bold><italic>Marginal cells</italic></bold> (11–)12–15.9–19.5(–27) × (4.5–)5–5.9–6.5(–7.5) μm; mainly clavate, often slightly flexuous or moniliform. <bold><italic>Pileipellis</italic></bold> 40–65 μm deep; suprapellis 30–45 μm deep, of one or two layers of inflated, densely arranged cells; subpellis 12–17 μm deep, hardly defined, of densely packed, horizontally oriented, 2–7(–10) μm wide hyphae, gradually passing to horizontally oriented hyphae in trama; hyphal terminations with brownish parietal pigments but near septa darker brown and incrusted pigments, thin-walled or with slightly thickened walls up to 1 μm, hyphae in subpellis often with thickened walls up to 1.5 μm. Terminal cells near pileus margin (25–)30.5–40–49.5(–58) × (10.5–)13.5–17.1–20.5(–26) μm; mainly sphaeropedunculate and with very narrow basal part (constricted to 2.5–4 μm), occasionally obpyriform or clavate, sometimes lobate especially towards septa; subterminal cells usually narrower, branched and implemented in subpellis, inflated and fusiform-ventricose, often lobate. Terminal cells near pileus center (20–)24–29.4–35(–38) × (11–)13.5–15.9–18.5(–22) μm; usually obpyriform or clavate, less frequently sphaeropedunculate, sometimes slightly flexuous towards bases; subterminal cells narrower or equally wide, less frequently branched, often with lateral swellings, projections or irregularly lobate. <bold><italic>Caulocystidia</italic></bold> (25.5–)43.5–64.4–85(–105) × (3–)3.5–5.2–6.5(–8.5) μm; mainly clavate, rarely subcylindrical, flexuous, individual or clustered in small fascicules, repent and usually with ascending tips; thin-walled, with brownish yellow parietal pigments. <bold><italic>Clamp connections</italic></bold> present.</p></tp:treatment-sec><tp:treatment-sec sec-type="distribution" id="SECID0E2VHM"><title>Distribution and ecology.</title><p>Known from a single locality in Tennessee, USA.</p></tp:treatment-sec><tp:treatment-sec sec-type="notes" id="SECID0EAWHM"><title>Notes.</title><p><italic><tp:taxon-name><tp:taxon-name-part taxon-name-part-type="genus" reg="Dermoloma">Dermoloma</tp:taxon-name-part><tp:taxon-name-part taxon-name-part-type="species" reg="vellingae">vellingae</tp:taxon-name-part></tp:taxon-name></italic> is a member of <tp:taxon-name><tp:taxon-name-part taxon-name-part-type="genus" reg="Dermoloma">D.</tp:taxon-name-part><tp:taxon-name-part taxon-name-part-type="infraspecific-rank">subgenus</tp:taxon-name-part><tp:taxon-name-part taxon-name-part-type="subgenus" reg="Amylospora">Amylospora</tp:taxon-name-part></tp:taxon-name>, section <tp:taxon-name><tp:taxon-name-part taxon-name-part-type="genus" reg="Dermoloma"/><tp:taxon-name-part taxon-name-part-type="section" reg="Atrobrunnea">Atrobrunnea</tp:taxon-name-part></tp:taxon-name>. It is a member of a distinct clade that includes <italic><tp:taxon-name><tp:taxon-name-part taxon-name-part-type="genus" reg="Dermoloma">D.</tp:taxon-name-part><tp:taxon-name-part taxon-name-part-type="species" reg="josserandii">josserandii</tp:taxon-name-part></tp:taxon-name></italic> and other taxa with relatively sturdy collybioid and pale-colored basidiomata. The North American species <italic><tp:taxon-name><tp:taxon-name-part taxon-name-part-type="genus" reg="Dermoloma">D.</tp:taxon-name-part><tp:taxon-name-part taxon-name-part-type="species" reg="appalachianum">appalachianum</tp:taxon-name-part></tp:taxon-name></italic> and <italic><tp:taxon-name><tp:taxon-name-part taxon-name-part-type="genus" reg="Dermoloma">D.</tp:taxon-name-part><tp:taxon-name-part taxon-name-part-type="species" reg="hymenocephalum">hymenocephalum</tp:taxon-name-part></tp:taxon-name></italic> are also members of this clade. <italic><tp:taxon-name><tp:taxon-name-part taxon-name-part-type="genus" reg="Dermoloma">Dermoloma</tp:taxon-name-part><tp:taxon-name-part taxon-name-part-type="species" reg="appalachianum">appalachianum</tp:taxon-name-part></tp:taxon-name></italic> differs from <italic><tp:taxon-name><tp:taxon-name-part taxon-name-part-type="genus" reg="Dermoloma">D.</tp:taxon-name-part><tp:taxon-name-part taxon-name-part-type="species" reg="vellingae">vellingae</tp:taxon-name-part></tp:taxon-name></italic> by the longer spores. However, <italic><tp:taxon-name><tp:taxon-name-part taxon-name-part-type="genus" reg="Dermoloma">D.</tp:taxon-name-part><tp:taxon-name-part taxon-name-part-type="species" reg="hymenocephalum">hymenocephalum</tp:taxon-name-part></tp:taxon-name></italic> is very similar and its morphological delimitation will require more observations, including new collections. <italic><tp:taxon-name><tp:taxon-name-part taxon-name-part-type="genus" reg="Dermoloma">Dermoloma</tp:taxon-name-part><tp:taxon-name-part taxon-name-part-type="species" reg="vellingae">vellingae</tp:taxon-name-part></tp:taxon-name></italic> was included in the phylogenetic study by <xref ref-type="bibr" rid="B80">Sánchez-García and Matheny (2017)</xref> as <italic><tp:taxon-name><tp:taxon-name-part taxon-name-part-type="genus" reg="Dermoloma">Dermoloma</tp:taxon-name-part></tp:taxon-name></italic> sp. and later in <xref ref-type="bibr" rid="B82">Sánchez-García et al. (2021)</xref> as “<italic><tp:taxon-name><tp:taxon-name-part taxon-name-part-type="genus" reg="Dermoloma">Dermoloma</tp:taxon-name-part></tp:taxon-name></italic> sp. 9”. The <abbrev xmlns:xlink="http://www.w3.org/1999/xlink" xlink:title="internal transcribed spacer regions of nuclear ribosomal DNA" id="ABBRID0ET1HM" xlink:type="simple">ITS</abbrev> region was very difficult to sequence, probably due to complex secondary structure, and this is probably the reason why this species has not appeared in any public sequence database. Because the collection presented here is well-documented and morphologically distinct, we describe it as new.</p></tp:treatment-sec><ref-list><ref id="B80"><mixed-citation xmlns:xlink="http://www.w3.org/1999/xlink" xlink:type="simple"><person-group><name name-style="western"><surname>Sánchez-García</surname><given-names>M</given-names></name><name name-style="western"><surname>Matheny</surname><given-names>PB</given-names></name></person-group> (<year>2017</year>) <article-title>Is the switch to an ectomycorrhizal state an evolutionary key innovation in mushroom-forming fungi? A case study of the <italic><tp:taxon-name><tp:taxon-name-part taxon-name-part-type="suborder">Tricholomatineae</tp:taxon-name-part></tp:taxon-name> (<tp:taxon-name><tp:taxon-name-part taxon-name-part-type="order">Agaricales</tp:taxon-name-part></tp:taxon-name>)</italic>.</article-title><source>Evolution</source><volume>71</volume>: <fpage>51</fpage>–<lpage>65</lpage>. <ext-link xlink:href="10.1111/evo.13099" ext-link-type="doi" xlink:type="simple">https://doi.org/10.1111/evo.13099</ext-link></mixed-citation></ref><ref id="B82"><mixed-citation xmlns:xlink="http://www.w3.org/1999/xlink" xlink:type="simple"><person-group><name name-style="western"><surname>Sánchez-García</surname><given-names>M</given-names></name><name name-style="western"><surname>Adamčíková</surname><given-names>K</given-names></name><etal/></person-group> (<year>2021</year>) <article-title>The genus <italic><tp:taxon-name><tp:taxon-name-part taxon-name-part-type="genus">Dermoloma</tp:taxon-name-part></tp:taxon-name></italic> is more diverse than expected and forms a monophyletic lineage in the <italic><tp:taxon-name><tp:taxon-name-part taxon-name-part-type="family">Tricholomataceae</tp:taxon-name-part></tp:taxon-name></italic>.</article-title><source>Mycological Progress</source><volume>20</volume>: <fpage>11</fpage>–<lpage>25</lpage>. <ext-link xlink:href="10.1007/s11557-020-01651-y" ext-link-type="doi" xlink:type="simple">https://doi.org/10.1007/s11557-020-01651-y</ext-link></mixed-citation></ref></ref-list></tp:taxon-treatment>
