# Supplementary material for: ﻿A phylogenetic and morphological study of the genus Dermoloma (Agaricales, Tricholomataceae) in Europe and North America exposes inefficiency of opportunistic species descriptions
Source: IMA Fungus. 2025 Jul 10;16:e157337. doi: 10.3897/imafungus.16.157337 (PMC12272084; doi:10.3897/imafungus.16.157337)
Supplement: XML Treatment for Dermoloma vestigium [file imafungus.16.157337-treatment34.xml]

<!DOCTYPE tp:taxon-treatment
  PUBLIC "-//TaxonX//DTD Taxonomic Treatment Publishing DTD v0 20100105//EN" "tax-treatment-NSO.dtd">
<tp:taxon-treatment xmlns:tp="http://www.plazi.org/taxpub"><tp:treatment-meta><kwd-group><label>Taxon classification</label><kwd>
                  <named-content content-type="kingdom">Animalia</named-content>
                </kwd><kwd>
                  <named-content content-type="order">Agaricales</named-content>
                </kwd><kwd>
                  <named-content content-type="family">Tricholomataceae</named-content>
                </kwd></kwd-group><mixed-citation publication-type="journal"><person-group><name><surname>Adamčíková</surname><given-names>Katarína</given-names></name><name><surname>Kiran</surname><given-names>Munazza</given-names></name><name><surname>Caboň</surname><given-names>Miroslav</given-names></name><name><surname>Matheny</surname><given-names>Brandon P.</given-names></name><name><surname>Sánchez-García</surname><given-names>Marisol</given-names></name><name><surname>Arnolds</surname><given-names>Eef</given-names></name><name><surname>Caboňová</surname><given-names>Michaela</given-names></name><name><surname>Corriol</surname><given-names>Gilles</given-names></name><name><surname>Dima</surname><given-names>Bálint</given-names></name><name><surname>Friebes</surname><given-names>Gernot</given-names></name><name><surname>Griffith</surname><given-names>Gareth W.</given-names></name><name><surname>Grootmyers</surname><given-names>Django</given-names></name><name><surname>Harries</surname><given-names>David</given-names></name><name><surname>Karich</surname><given-names>Alexander</given-names></name><name><surname>Mešić</surname><given-names>Armin</given-names></name><name><surname>Mihaljevič</surname><given-names>Martin</given-names></name><name><surname>Moreau</surname><given-names>Pierre-Arthur</given-names></name><name><surname>Pošta</surname><given-names>Ana</given-names></name><name><surname>Shapkin</surname><given-names>Vasilii</given-names></name><name><surname>Tkalčec</surname><given-names>Zdenko</given-names></name><name><surname>Vizzini</surname><given-names>Alfredo</given-names></name><name><surname>Vondrovicová</surname><given-names>Lenka</given-names></name><name><surname>Adamčík</surname><given-names>Slavomir</given-names></name><name><surname>Jančovičová</surname><given-names>Soňa</given-names></name></person-group><article-title>﻿A phylogenetic and morphological study of the genus <italic><tp:taxon-name><tp:taxon-name-part taxon-name-part-type="genus" reg="Dermoloma">Dermoloma</tp:taxon-name-part></tp:taxon-name></italic> (<italic><tp:taxon-name><tp:taxon-name-part taxon-name-part-type="order">Agaricales</tp:taxon-name-part></tp:taxon-name></italic>, <italic><tp:taxon-name><tp:taxon-name-part taxon-name-part-type="family">Tricholomataceae</tp:taxon-name-part></tp:taxon-name></italic>) in Europe and North America exposes inefficiency of opportunistic species descriptions</article-title><source>IMA Fungus</source><day>10</day><month>07</month><year>2025</year><volume>16</volume><pub-id pub-id-type="doi">10.3897/imafungus.16.157337</pub-id></mixed-citation></tp:treatment-meta><tp:nomenclature><label>﻿</label><tp:taxon-name>
                <object-id xmlns:xlink="http://www.w3.org/1999/xlink" content-type="arpha" xlink:type="simple">2F5FD5BF-DE27-5CAA-96C1-A8B28B1C8985</object-id>
                <tp:taxon-name-part taxon-name-part-type="genus" reg="Dermoloma">Dermoloma</tp:taxon-name-part>
                <tp:taxon-name-part taxon-name-part-type="species" reg="vestigium">vestigium</tp:taxon-name-part>
                <object-id xmlns:xlink="http://www.w3.org/1999/xlink" content-type="mycobank" xlink:type="simple">856447</object-id>
              </tp:taxon-name><tp:taxon-authority>Adamčík &amp; Corriol</tp:taxon-authority><tp:taxon-status xmlns:xlink="http://www.w3.org/1999/xlink" xlink:type="simple">sp. nov.</tp:taxon-status><xref ref-type="fig" rid="F48">Figs 48e, f</xref><xref ref-type="fig" rid="F53">, 53</xref></tp:nomenclature><tp:treatment-sec sec-type="etymology" id="SECID0EH3HM"><title>Etymology.</title><p>Type collected in hoof prints of cows at a pasture entrance.</p></tp:treatment-sec><tp:treatment-sec sec-type="Holotype" id="SECID0EM3HM"><title>Holotype.</title><p>Slovakia • Zvolenská kotlina Basin, pasture E of the village Bečov, elev. 400–450 m, coord. <named-content xmlns:xlink="http://www.w3.org/1999/xlink" content-type="dwc:verbatimCoordinates" xlink:type="simple"><named-content content-type="geo-json" specific-use="{&#34;type&#34;:&#34;Point&#34;,&#34;coordinates&#34;:[19.246944,48.646667]}" id="NCID0EV3HM" xlink:type="simple">48°38'48"N, 19°14'49"E</named-content></named-content>, terrestrial at the entrance to the pasture on soil disturbed by cattle hoof prints, 17 Sep 2020, S. Adamčík (<abbrev xmlns:xlink="http://www.w3.org/1999/xlink" xlink:title="Slovak Academy of Sciences" id="ABBRID0E13HM" xlink:type="simple">SAV</abbrev> F-20662).</p></tp:treatment-sec><tp:treatment-sec sec-type="diagnosis" id="SECID0E53HM"><title>Diagnosis.</title><p>European species; basidiomata formed by this species are the smallest known in the genus; pilei up to 10 mm in diameter; stipes up to 1.5 mm wide; lamellae light brown to dark brown; spores amyloid 5.3–6.2 × 3.5–4.4 μm; caulocystidia on average &lt; 30 µm long and &gt; 8 µm wide.</p><p><bold><italic>Pileus</italic></bold> (2–)4–­8(­10) mm; when young semiglobose, soon convex to plano-convex, often indistinctly umbonate; margin translucently striate to half of the radius when wet; surface usually smooth, sometimes rugulose, slightly hygrophanous; color near margin brown (5E4, 6E4, 5F7) to dark brown (6F4, 6F5, 7F3, 7F4, 7F4), near center dark brown (6F2, 6F3, 6F4, 6F5) to black, when dry uniformly grayish brown (5D3, 6D3, 6E3), light brown (5D4) to brown (6E4, 6E5). <bold><italic>Stipe</italic></bold> (8­–)10­–25(­–30) × 0.5­–1.5 mm; cylindrical, flexuous, grooved; surface finely pruinose near lamellae, glabrous and shiny towards the base; color near lamellae grayish brown (5D3), light brown (5D5), brown (5E5, 6E4, 6E5), near the base dark brown (6F4, 6F5, 8F4). <bold><italic>Lamellae</italic></bold> L = (10–­)17–20, l = (0–­)1–­3; 0.5­–2 mm wide; adnate-emarginate and decurrent with tooth; color grayish brown (5D3, 6E3, 7E3), light brown (5D4), brown (6E4, 6E5) to dark brown (6F4, 7F3); edges entire. <bold><italic>Context</italic></bold> elastic or fragile; odor farinaceous, sometimes weakly.</p><fig id="F53" position="float" orientation="portrait"><object-id xmlns:xlink="http://www.w3.org/1999/xlink" content-type="doi" xlink:type="simple">10.3897/imafungus.16.157337.figure53</object-id><object-id xmlns:xlink="http://www.w3.org/1999/xlink" content-type="arpha" xlink:type="simple">458FF045-03C9-55C9-B7D2-92D6849E0AE8</object-id><label>Figure 53.</label><caption><p><italic><tp:taxon-name><tp:taxon-name-part taxon-name-part-type="genus" reg="Dermoloma">Dermoloma</tp:taxon-name-part><tp:taxon-name-part taxon-name-part-type="species" reg="vestigium">vestigium</tp:taxon-name-part></tp:taxon-name></italic> (<abbrev xmlns:xlink="http://www.w3.org/1999/xlink" xlink:title="Slovak Academy of Sciences" id="ABBRID0EP5HM" xlink:type="simple">SAV</abbrev> F-4102), microscopic elements. <bold>a</bold> Spores; <bold>b</bold> caulocystidia; <bold>c</bold> basidia and basidioles; <bold>d</bold> marginal cells; <bold>e</bold> pileipellis elements near the pileus margin; <bold>f</bold> pileipellis elements near the pileus center. Scale bar: 5 µm for spores and 10 µm for other elements.</p></caption><graphic xmlns:xlink="http://www.w3.org/1999/xlink" xlink:href="imafungus-16-e157337-g053.jpg" position="float" orientation="portrait" xlink:type="simple" id="oo_1370827.jpg"><uri content-type="original_file" xlink:type="simple">https://binary.pensoft.net/fig/1370827</uri></graphic></fig><p><bold><italic>Spores</italic></bold> (4.3–)5.3–5.7–6.2(–6.8) × (3.1–)3.5–4–4.4(–5.1) μm; ellipsoid to oblong, Q = (1.22–)1.35–1.45–1.56(–1.89); walls amyloid, few dispersed spores thick-walled and dextrinoid; hilar appendage 0.5–0.8 μm long. <bold><italic>Basidia</italic></bold> (17–)18.5–20.8–23(–27) × (4.5–)5–6–7(–8.5) μm; clavate; with 2 sterigmata or with 2 and 4 sterigmata, occasionally also with 1 or 3 sterigmata. <bold><italic>Basidioles</italic></bold> first cylindrical, then clavate, ca. 3–6 μm wide. <bold><italic>Marginal cells</italic></bold> (11–)17–20.1–23(–30) × (2.5–)3–4–4.5(–7) μm; mainly cylindrical or lageniform, occasionally narrowly fusiform, flexuous, occasionally nodulose or slightly moniliform, apically often constricted or with an appendage. <bold><italic>Pileipellis</italic></bold> 70–90 μm deep; suprapellis 35–45 μm deep, usually of one or two layers of inflated, densely arranged cells; subpellis well-differentiated, 35–55 μm deep, of densely packed, puzzled, irregularly oriented, 2.5–10 μm wide hyphae, sharply delimited from horizontally oriented hyphae in trama; hyphal terminations with yellow-brown parietal pigments, sometimes also incrusted and locally with darker brown pigments, walls thickened up to 0.5 μm, near septa of terminal cells and in subpellis up to 1 μm. Terminal cells near pileus margin (13–)23.5–32.7–42(–54) × (9–)11.5–14.7–18(–22.5) μm; usually obpyriform or sphaeropedunculate, occasionally clavate or subglobose; subterminal cells often branched, cylindrical, fusiform or clavate, often inflated-ventricose, often with lateral swellings, branches or lobate. Terminal cells near pileus center (17–)24.5–31.8–39(–49) × (9–)11.5–15.4–19.5(–30) μm; subglogose, obpyriform, clavate or ellipsoid; subterminal cells often branched, mainly ellipsoid or fusiform-ventricose, often lobate. <bold><italic>Caulocystidia</italic></bold> (6–)12.5–19.3–26(–38) × (3.5–)5.5–8.6–11.5(–16) μm; variable, cylindrical, clavate, obpyriform, sphaeropedunculate, subglobose, ellipsoid, usually in dense clusters, erect or ascending, subterminal cells often inflated; thin-walled or slightly thickened up to 0.5 μm, with brown parietal and sometimes also incrusted pigments. <bold><italic>Clamp connections</italic></bold> present.</p></tp:treatment-sec><tp:treatment-sec sec-type="distribution" id="SECID0EKCIM"><title>Distribution and ecology.</title><p>Known from Finland, France, Germany and Slovakia; in semi-natural grasslands on acidic to calcareous soil, once found in a calcareous forest. Several collections, including the holotype, grew on disrupted soil in or around hoof prints.</p></tp:treatment-sec><tp:treatment-sec sec-type="material" id="SECID0EPCIM"><title>Additional material studied.</title><p>Finland • Laatokan Karjala, Saari, church yard, coord. <named-content xmlns:xlink="http://www.w3.org/1999/xlink" content-type="dwc:verbatimCoordinates" xlink:type="simple"><named-content content-type="geo-json" specific-use="{&#34;type&#34;:&#34;Point&#34;,&#34;coordinates&#34;:[29.746111,61.653056]}" id="NCID0EYCIM" xlink:type="simple">61°39'11"N, 29°44'46"E</named-content></named-content>, in open site in forest with <italic><tp:taxon-name><tp:taxon-name-part taxon-name-part-type="genus" reg="Picea">Picea</tp:taxon-name-part><tp:taxon-name-part taxon-name-part-type="species" reg="abies">abies</tp:taxon-name-part></tp:taxon-name></italic>, <italic><tp:taxon-name><tp:taxon-name-part taxon-name-part-type="genus" reg="Pinus">Pinus</tp:taxon-name-part><tp:taxon-name-part taxon-name-part-type="species" reg="sylvestris">sylvestris</tp:taxon-name-part></tp:taxon-name></italic>, <italic><tp:taxon-name><tp:taxon-name-part taxon-name-part-type="genus" reg="Betula">Betula</tp:taxon-name-part></tp:taxon-name></italic>, <italic><tp:taxon-name><tp:taxon-name-part taxon-name-part-type="genus" reg="Salix">Salix</tp:taxon-name-part><tp:taxon-name-part taxon-name-part-type="species" reg="caprea">caprea</tp:taxon-name-part></tp:taxon-name></italic> and <italic><tp:taxon-name><tp:taxon-name-part taxon-name-part-type="genus" reg="Salix">Salix</tp:taxon-name-part></tp:taxon-name></italic> sp., on calcareous ground, gravel soil, 24 Sept 2004, J. Vauras <italic>FISAP923-14</italic> (TUR170268). France • Hautes-Pyrénées, Bagnères-de-Bigorre, Cérétou, coord. <named-content xmlns:xlink="http://www.w3.org/1999/xlink" content-type="dwc:verbatimCoordinates" xlink:type="simple"><named-content content-type="geo-json" specific-use="{&#34;type&#34;:&#34;Point&#34;,&#34;coordinates&#34;:[0.095556,42.989722]}" id="NCID0E1EIM" xlink:type="simple">42°59'23"N, 00°05'44"E</named-content></named-content>, acidophilic grazed grassland (<italic>Nardion</italic>), 11 Oct 2014, G. Corriol <italic>GC14101103</italic> (BBF, as <italic><tp:taxon-name><tp:taxon-name-part taxon-name-part-type="genus" reg="Dermoloma">D.</tp:taxon-name-part><tp:taxon-name-part taxon-name-part-type="species" reg="pseudocamarophyllopsis">pseudocamarophyllopsis</tp:taxon-name-part></tp:taxon-name></italic>). Germany • Rheinland-Pfalz, Horbach, elev. 370 m, coord. <named-content xmlns:xlink="http://www.w3.org/1999/xlink" content-type="dwc:verbatimCoordinates" xlink:type="simple"><named-content content-type="geo-json" specific-use="{&#34;type&#34;:&#34;Point&#34;,&#34;coordinates&#34;:[7.521389,49.828889]}" id="NCID0EWFIM" xlink:type="simple">49°49'44"N, 07°31'17"E</named-content></named-content>, terrestrial on grassland entrance, 8 Nov 2019, S. Adamčík (<abbrev xmlns:xlink="http://www.w3.org/1999/xlink" xlink:title="Slovak Academy of Sciences" id="ABBRID0E2FIM" xlink:type="simple">SAV</abbrev> F-20505). Slovakia • Laborecká vrchovina Mts., pasture 1 km SSE of Osadné, elev. 400 m, coord. <named-content xmlns:xlink="http://www.w3.org/1999/xlink" content-type="dwc:verbatimCoordinates" xlink:type="simple"><named-content content-type="geo-json" specific-use="{&#34;type&#34;:&#34;Point&#34;,&#34;coordinates&#34;:[22.152778,49.135278]}" id="NCID0ECGIM" xlink:type="simple">49°08'07"N, 22°09'10"E</named-content></named-content>, terrestrial, 12 Aug 2011, S. Adamčík (<abbrev xmlns:xlink="http://www.w3.org/1999/xlink" xlink:title="Slovak Academy of Sciences" id="ABBRID0EHGIM" xlink:type="simple">SAV</abbrev> F-4102); • Zvolenská kotlina Basin, pasture E of the village Bečov, elev. 400–450 m, coord. <named-content xmlns:xlink="http://www.w3.org/1999/xlink" content-type="dwc:verbatimCoordinates" xlink:type="simple"><named-content content-type="geo-json" specific-use="{&#34;type&#34;:&#34;Point&#34;,&#34;coordinates&#34;:[19.246944,48.646667]}" id="NCID0EOGIM" xlink:type="simple">48°38'48"N, 19°14'49"E</named-content></named-content>, terrestrial, 17 Sep 2020, S. Adamčík (<abbrev xmlns:xlink="http://www.w3.org/1999/xlink" xlink:title="Slovak Academy of Sciences" id="ABBRID0ETGIM" xlink:type="simple">SAV</abbrev> F-20663); • ibid., 17 Sep 2020, S. Adamčík (<abbrev xmlns:xlink="http://www.w3.org/1999/xlink" xlink:title="Slovak Academy of Sciences" id="ABBRID0EXGIM" xlink:type="simple">SAV</abbrev> F-20664).</p></tp:treatment-sec><tp:treatment-sec sec-type="notes" id="SECID0E2GIM"><title>Notes.</title><p><italic><tp:taxon-name><tp:taxon-name-part taxon-name-part-type="genus" reg="Dermoloma">Dermoloma</tp:taxon-name-part><tp:taxon-name-part taxon-name-part-type="species" reg="vestigium">vestigium</tp:taxon-name-part></tp:taxon-name></italic> is a member of <tp:taxon-name><tp:taxon-name-part taxon-name-part-type="genus" reg="Dermoloma">D.</tp:taxon-name-part><tp:taxon-name-part taxon-name-part-type="infraspecific-rank">subgenus</tp:taxon-name-part><tp:taxon-name-part taxon-name-part-type="subgenus" reg="Amylospora">Amylospora</tp:taxon-name-part></tp:taxon-name>, section <tp:taxon-name><tp:taxon-name-part taxon-name-part-type="genus" reg="Dermoloma"/><tp:taxon-name-part taxon-name-part-type="section" reg="Atrobrunnea">Atrobrunnea</tp:taxon-name-part></tp:taxon-name>. It is among the smallest <italic><tp:taxon-name><tp:taxon-name-part taxon-name-part-type="genus" reg="Dermoloma">Dermoloma</tp:taxon-name-part></tp:taxon-name></italic> species known. Unique characters of this species are the short and relatively broad caulocystidia contrasting with the narrow apically constricted marginal cells. The sister species <italic><tp:taxon-name><tp:taxon-name-part taxon-name-part-type="genus" reg="Dermoloma">D.</tp:taxon-name-part><tp:taxon-name-part taxon-name-part-type="species" reg="rostratum">rostratum</tp:taxon-name-part></tp:taxon-name></italic> (Fig. <xref ref-type="fig" rid="F2">2</xref>) also has small basidiomata, but it is clearly distinguished by the narrower caulocystidia and often nodulose marginal cells. The species was included in the phylogenetic study by <xref ref-type="bibr" rid="B80">Sánchez-García and Matheny (2017)</xref> as “<italic><tp:taxon-name><tp:taxon-name-part taxon-name-part-type="genus" reg="Dermoloma">Dermoloma</tp:taxon-name-part></tp:taxon-name></italic> sp.” but was incorrectly labelled as SAV4103. Later, the same sample was correctly labelled as <abbrev xmlns:xlink="http://www.w3.org/1999/xlink" xlink:title="Slovak Academy of Sciences" id="ABBRID0EMJIM" xlink:type="simple">SAV</abbrev> F-4102 in <xref ref-type="bibr" rid="B82">Sánchez-García et al. (2021)</xref> as “<italic><tp:taxon-name><tp:taxon-name-part taxon-name-part-type="genus" reg="Dermoloma">Dermoloma</tp:taxon-name-part></tp:taxon-name></italic> sp. 6”. The holotype is selected with respect to the best set of DNA regions and sufficient amount of basidiomata.</p></tp:treatment-sec><tp:treatment-sec><!--Section generated to contain objects referenced in tp:taxon-treatment.--><fig id="F48" position="float" orientation="portrait"><object-id xmlns:xlink="http://www.w3.org/1999/xlink" content-type="doi" xlink:type="simple">10.3897/imafungus.16.157337.figure48</object-id><object-id xmlns:xlink="http://www.w3.org/1999/xlink" content-type="arpha" xlink:type="simple">13D76E02-B7F8-5AD0-90B4-FA38F790E658</object-id><label>Figure 48.</label><caption><p>Basidiomata of <italic><tp:taxon-name><tp:taxon-name-part taxon-name-part-type="genus" reg="Dermoloma">Dermoloma</tp:taxon-name-part></tp:taxon-name></italic> in field appearance. <bold>a</bold><italic><tp:taxon-name><tp:taxon-name-part taxon-name-part-type="genus" reg="Dermoloma">Dermoloma</tp:taxon-name-part><tp:taxon-name-part taxon-name-part-type="species" reg="rostratum">rostratum</tp:taxon-name-part></tp:taxon-name></italic> (CNF 5/209), photo A. Mešić; <bold>b</bold><italic><tp:taxon-name><tp:taxon-name-part taxon-name-part-type="genus" reg="Dermoloma">Dermoloma</tp:taxon-name-part><tp:taxon-name-part taxon-name-part-type="species" reg="rostratum">rostratum</tp:taxon-name-part></tp:taxon-name></italic> (GLM-F137760), photo A. Karich; <bold>c</bold><italic><tp:taxon-name><tp:taxon-name-part taxon-name-part-type="genus" reg="Dermoloma">Dermoloma</tp:taxon-name-part><tp:taxon-name-part taxon-name-part-type="species" reg="simile">simile</tp:taxon-name-part></tp:taxon-name></italic> (<abbrev xmlns:xlink="http://www.w3.org/1999/xlink" xlink:title="Slovak Academy of Sciences" id="ABBRID0EMKGM" xlink:type="simple">SAV</abbrev> F-4421, holotype), photo D. Harries; <bold>d</bold><italic><tp:taxon-name><tp:taxon-name-part taxon-name-part-type="genus" reg="Dermoloma">Dermoloma</tp:taxon-name-part><tp:taxon-name-part taxon-name-part-type="species" reg="simile">simile</tp:taxon-name-part></tp:taxon-name></italic> (CNF 1/5620), photo A. Mešić; <bold>e</bold><italic><tp:taxon-name><tp:taxon-name-part taxon-name-part-type="genus" reg="Dermoloma">Dermoloma</tp:taxon-name-part><tp:taxon-name-part taxon-name-part-type="species" reg="vestigium">vestigium</tp:taxon-name-part></tp:taxon-name></italic> (<abbrev xmlns:xlink="http://www.w3.org/1999/xlink" xlink:title="Slovak Academy of Sciences" id="ABBRID0EKLGM" xlink:type="simple">SAV</abbrev> F-20662, holotype), photo S. Jančovičová; <bold>f</bold><italic><tp:taxon-name><tp:taxon-name-part taxon-name-part-type="genus" reg="Dermoloma">Dermoloma</tp:taxon-name-part><tp:taxon-name-part taxon-name-part-type="species" reg="vestigium">vestigium</tp:taxon-name-part></tp:taxon-name></italic> [BBF (<italic>GC14101103</italic>)], photo G. Corriol. Scale bar: 10 mm.</p></caption><graphic xmlns:xlink="http://www.w3.org/1999/xlink" xlink:href="imafungus-16-e157337-g048.jpg" position="float" orientation="portrait" xlink:type="simple" id="oo_1370822.jpg"><uri content-type="original_file" xlink:type="simple">https://binary.pensoft.net/fig/1370822</uri></graphic></fig><fig id="F2" position="float" orientation="portrait"><object-id xmlns:xlink="http://www.w3.org/1999/xlink" content-type="doi" xlink:type="simple">10.3897/imafungus.16.157337.figure2</object-id><object-id xmlns:xlink="http://www.w3.org/1999/xlink" content-type="arpha" xlink:type="simple">BD88E9F3-8F66-5F5B-8D8D-B491121E92C5</object-id><label>Figure 2.</label><caption><p>Phylogram generated by ML analysis based on combined sequence data of <abbrev xmlns:xlink="http://www.w3.org/1999/xlink" xlink:title="internal transcribed spacer regions of nuclear ribosomal DNA" id="ABBRID0EDNAG" xlink:type="simple">ITS</abbrev>, <abbrev xmlns:xlink="http://www.w3.org/1999/xlink" xlink:title="nuclear ribosomal large subunit" id="ABBRID0EHNAG" xlink:type="simple">LSU</abbrev>, <italic><abbrev xmlns:xlink="http://www.w3.org/1999/xlink" xlink:title="first largest subunit of RNA polymerase II" id="ABBRID0EMNAG" xlink:type="simple">rpb1</abbrev></italic>, <italic><abbrev xmlns:xlink="http://www.w3.org/1999/xlink" xlink:title="second largest subunit of RNA polymerase II" id="ABBRID0ERNAG" xlink:type="simple">rpb2</abbrev></italic>, <italic>mcm7</italic> and <italic>tef1a</italic> showing phylogenetic relationships within genus <italic><tp:taxon-name><tp:taxon-name-part taxon-name-part-type="genus" reg="Dermoloma">Dermoloma</tp:taxon-name-part></tp:taxon-name></italic>. ML bootstrap support values greater or equal to 50% and Bayesian posterior probabilities greater or equal to 0.90 are indicated above or below the nodes. Sequences originating from type collections are labelled in red and bold.</p></caption><graphic xmlns:xlink="http://www.w3.org/1999/xlink" xlink:href="imafungus-16-e157337-g002.jpg" position="float" orientation="portrait" xlink:type="simple" id="oo_1370776.jpg"><uri content-type="original_file" xlink:type="simple">https://binary.pensoft.net/fig/1370776</uri></graphic></fig></tp:treatment-sec><ref-list><ref id="B80"><mixed-citation xmlns:xlink="http://www.w3.org/1999/xlink" xlink:type="simple"><person-group><name name-style="western"><surname>Sánchez-García</surname><given-names>M</given-names></name><name name-style="western"><surname>Matheny</surname><given-names>PB</given-names></name></person-group> (<year>2017</year>) <article-title>Is the switch to an ectomycorrhizal state an evolutionary key innovation in mushroom-forming fungi? A case study of the <italic><tp:taxon-name><tp:taxon-name-part taxon-name-part-type="suborder">Tricholomatineae</tp:taxon-name-part></tp:taxon-name> (<tp:taxon-name><tp:taxon-name-part taxon-name-part-type="order">Agaricales</tp:taxon-name-part></tp:taxon-name>)</italic>.</article-title><source>Evolution</source><volume>71</volume>: <fpage>51</fpage>–<lpage>65</lpage>. <ext-link xlink:href="10.1111/evo.13099" ext-link-type="doi" xlink:type="simple">https://doi.org/10.1111/evo.13099</ext-link></mixed-citation></ref><ref id="B82"><mixed-citation xmlns:xlink="http://www.w3.org/1999/xlink" xlink:type="simple"><person-group><name name-style="western"><surname>Sánchez-García</surname><given-names>M</given-names></name><name name-style="western"><surname>Adamčíková</surname><given-names>K</given-names></name><etal/></person-group> (<year>2021</year>) <article-title>The genus <italic><tp:taxon-name><tp:taxon-name-part taxon-name-part-type="genus">Dermoloma</tp:taxon-name-part></tp:taxon-name></italic> is more diverse than expected and forms a monophyletic lineage in the <italic><tp:taxon-name><tp:taxon-name-part taxon-name-part-type="family">Tricholomataceae</tp:taxon-name-part></tp:taxon-name></italic>.</article-title><source>Mycological Progress</source><volume>20</volume>: <fpage>11</fpage>–<lpage>25</lpage>. <ext-link xlink:href="10.1007/s11557-020-01651-y" ext-link-type="doi" xlink:type="simple">https://doi.org/10.1007/s11557-020-01651-y</ext-link></mixed-citation></ref></ref-list></tp:taxon-treatment>
