# Supplementary material for: ﻿A phylogenetic and morphological study of the genus Dermoloma (Agaricales, Tricholomataceae) in Europe and North America exposes inefficiency of opportunistic species descriptions
Source: IMA Fungus. 2025 Jul 10;16:e157337. doi: 10.3897/imafungus.16.157337 (PMC12272084; doi:10.3897/imafungus.16.157337)
Supplement: XML Treatment for Neodermoloma campestre [file imafungus.16.157337-treatment36.xml]

<!DOCTYPE tp:taxon-treatment
  PUBLIC "-//TaxonX//DTD Taxonomic Treatment Publishing DTD v0 20100105//EN" "tax-treatment-NSO.dtd">
<tp:taxon-treatment xmlns:tp="http://www.plazi.org/taxpub"><tp:treatment-meta><kwd-group><label>Taxon classification</label><kwd>
                  <named-content content-type="kingdom">Animalia</named-content>
                </kwd><kwd>
                  <named-content content-type="order">Agaricales</named-content>
                </kwd><kwd>
                  <named-content content-type="family">Tricholomataceae</named-content>
                </kwd></kwd-group><mixed-citation publication-type="journal"><person-group><name><surname>Adamčíková</surname><given-names>Katarína</given-names></name><name><surname>Kiran</surname><given-names>Munazza</given-names></name><name><surname>Caboň</surname><given-names>Miroslav</given-names></name><name><surname>Matheny</surname><given-names>Brandon P.</given-names></name><name><surname>Sánchez-García</surname><given-names>Marisol</given-names></name><name><surname>Arnolds</surname><given-names>Eef</given-names></name><name><surname>Caboňová</surname><given-names>Michaela</given-names></name><name><surname>Corriol</surname><given-names>Gilles</given-names></name><name><surname>Dima</surname><given-names>Bálint</given-names></name><name><surname>Friebes</surname><given-names>Gernot</given-names></name><name><surname>Griffith</surname><given-names>Gareth W.</given-names></name><name><surname>Grootmyers</surname><given-names>Django</given-names></name><name><surname>Harries</surname><given-names>David</given-names></name><name><surname>Karich</surname><given-names>Alexander</given-names></name><name><surname>Mešić</surname><given-names>Armin</given-names></name><name><surname>Mihaljevič</surname><given-names>Martin</given-names></name><name><surname>Moreau</surname><given-names>Pierre-Arthur</given-names></name><name><surname>Pošta</surname><given-names>Ana</given-names></name><name><surname>Shapkin</surname><given-names>Vasilii</given-names></name><name><surname>Tkalčec</surname><given-names>Zdenko</given-names></name><name><surname>Vizzini</surname><given-names>Alfredo</given-names></name><name><surname>Vondrovicová</surname><given-names>Lenka</given-names></name><name><surname>Adamčík</surname><given-names>Slavomir</given-names></name><name><surname>Jančovičová</surname><given-names>Soňa</given-names></name></person-group><article-title>﻿A phylogenetic and morphological study of the genus <italic><tp:taxon-name><tp:taxon-name-part taxon-name-part-type="genus" reg="Dermoloma">Dermoloma</tp:taxon-name-part></tp:taxon-name></italic> (<italic><tp:taxon-name><tp:taxon-name-part taxon-name-part-type="order">Agaricales</tp:taxon-name-part></tp:taxon-name></italic>, <italic><tp:taxon-name><tp:taxon-name-part taxon-name-part-type="family">Tricholomataceae</tp:taxon-name-part></tp:taxon-name></italic>) in Europe and North America exposes inefficiency of opportunistic species descriptions</article-title><source>IMA Fungus</source><day>10</day><month>07</month><year>2025</year><volume>16</volume><pub-id pub-id-type="doi">10.3897/imafungus.16.157337</pub-id></mixed-citation></tp:treatment-meta><tp:nomenclature><label>﻿</label><tp:taxon-name>
                <object-id xmlns:xlink="http://www.w3.org/1999/xlink" content-type="arpha" xlink:type="simple">9B0BCC05-A67C-57EB-97AB-5825BFEEB77A</object-id>
                <tp:taxon-name-part taxon-name-part-type="genus" reg="Neodermoloma">Neodermoloma</tp:taxon-name-part>
                <tp:taxon-name-part taxon-name-part-type="species" reg="campestre">campestre</tp:taxon-name-part>
                <object-id xmlns:xlink="http://www.w3.org/1999/xlink" content-type="mycobank" xlink:type="simple">856449</object-id>
              </tp:taxon-name><tp:taxon-authority>Sánchez-García, Matheny &amp; Adamčík</tp:taxon-authority><tp:taxon-status xmlns:xlink="http://www.w3.org/1999/xlink" xlink:type="simple">sp. nov.</tp:taxon-status><xref ref-type="fig" rid="F51">Figs 51b</xref><xref ref-type="fig" rid="F54">, 54</xref></tp:nomenclature><tp:treatment-sec sec-type="etymology" id="SECID0ENOIM"><title>Etymology.</title><p>In reference to occurrences in grassy lawns.</p></tp:treatment-sec><tp:treatment-sec sec-type="Holotype" id="SECID0ESOIM"><title>Holotype.</title><p>USA • Tennessee, Maynardville, Union Co., Big Ridge State Park, on soil in a lawn, 11 Aug 2018, P. B. Matheny &amp; S. R. Warwick <italic>PBM4177</italic> (TENN-F-074505).</p></tp:treatment-sec><tp:treatment-sec sec-type="diagnosis" id="SECID0E1OIM"><title>Diagnosis.</title><p>North American species; basidiomata relatively large, pale colored; color prevailingly ochraceous-gray to grayish brown; pilei 20–45 mm in diameter; stipes 4–11 mm wide; lamellae 42–48 near the stipe; pileipellis with similar cellular structure as found in <italic><tp:taxon-name><tp:taxon-name-part taxon-name-part-type="genus" reg="Dermoloma">Dermoloma</tp:taxon-name-part></tp:taxon-name></italic> but with terminal elements mainly &lt; 12 µm wide.</p><p><bold><italic>Pileus</italic></bold> 20–45 mm; obtusely conical, campanulate, expanding to plane, at times with a low obtuse umbo; margin decurved to straight, not striate; surface smooth, near center rough to bumpy, dry, dull, not noticeably hygrophanous; color near margin ochraceous-gray (6B2) or light grayish drab, towards center brown (6E4), often with a bluish-gray tone. <bold><italic>Stipe</italic></bold> 40–65 × 4–11 mm; cylindrical and slightly tapering towards the base, equal, not bulbous, solid or stuffed; surface dry, veil absent, finely fibrillose, easily splitting with age; color streaked gray-drab with white areas, overall light brownish gray (5D2) to grayish brown (5E3), whitish at extreme point of attachment. <bold><italic>Lamellae</italic></bold> L = 42–48, l = 1–3; up to 11 mm wide; sinuate to adnate; color yellowish white ochraceous-gray (6B2) to brown (6E4); edges entire, concolorous. <bold><italic>Context</italic></bold> compact, flesh grayish, not changing color when bruised; odor unpleasant like a dirty dish rag, taste farinaceous. Negative reaction with KOH and PDAB.</p><fig id="F54" position="float" orientation="portrait"><object-id xmlns:xlink="http://www.w3.org/1999/xlink" content-type="doi" xlink:type="simple">10.3897/imafungus.16.157337.figure54</object-id><object-id xmlns:xlink="http://www.w3.org/1999/xlink" content-type="arpha" xlink:type="simple">F0B8B5A5-D578-528D-BEF7-0D6A0F4E186F</object-id><label>Figure 54.</label><caption><p><italic><tp:taxon-name><tp:taxon-name-part taxon-name-part-type="genus" reg="Neodermoloma">Neodermoloma</tp:taxon-name-part><tp:taxon-name-part taxon-name-part-type="species" reg="campestre">campestre</tp:taxon-name-part></tp:taxon-name></italic> (TENN-F-066899), microscopic elements. <bold>a</bold> Spores; <bold>b</bold> caulocystidia; <bold>c</bold> basidia and basidioles; <bold>d</bold> marginal cells; <bold>e</bold> pileipellis elements near the pileus margin; <bold>f</bold> pileipellis elements near the pileus center. Scale bar: 5 µm for spores and 10 µm for other elements.</p></caption><graphic xmlns:xlink="http://www.w3.org/1999/xlink" xlink:href="imafungus-16-e157337-g054.jpg" position="float" orientation="portrait" xlink:type="simple" id="oo_1370828.jpg"><uri content-type="original_file" xlink:type="simple">https://binary.pensoft.net/fig/1370828</uri></graphic></fig><p><bold><italic>Spores</italic></bold> (4.4–)4.7–5.2–5.7(–6.8) × (3.5–)3.8–4–4.3(–4.7) μm; broadly ellipsoid to ellipsoid, Q = (1.15–)1.21–1.30–1.38(–1.58); walls amyloid; hilar appendage 0.7–1 μm long. <bold><italic>Basidia</italic></bold> (20–)22.5–27.1–31.5(–39) × (5–)5.5–6.4–7(–8) μm; clavate; with 4 sterigmata, occasionally with 2 sterigmata, rarely 1 or 3 sterigmata. <bold><italic>Basidioles</italic></bold> first cylindrical, then clavate, ca. 3–7 μm wide. <bold><italic>Marginal cells</italic></bold> (13–)15.5–18.6–21.5(–25) × (2.5–)3.5–4.4–5.5(–7) μm; not well-differentiated and similar to Basidioles but narrower, mainly cylindrical or clavate, apically obtuse, often slightly flexuous. <bold><italic>Pileipellis</italic></bold> 50–77 μm deep; suprapellis 47–57 μm deep, usually of multiple layers of inflated and densely arranged but near surface loose cells; subpellis not well defined, 14–23 μm deep, of densely packed, horizontally oriented, intricate, narrow, 3–6 μm wide hyphae, sharply delimited from horizontally oriented and intricate hyphae in trama; hyphal terminations with brownish yellow parietal, in subpellis also incrusted but not darker pigments, walls thickened up to 0.5 μm. Terminal cells near pileus margin (12–)17–24.8–32.5(–45) × (6–)9–10.9–12.5(–15.5) μm; usually obpyriform, occasionally clavate or ellipsoid, rarely sphaeropedunculate; subterminal cells branched or not, ventricose or cylindrical, occasionally inflated, often lobate or with lateral swellings. Terminal cells near pileus center (11–)15–23.1–31.5(–47) × (4.5–)7.5–9.2–11(–13) μm; clavate, obpyriform or sphaeropedunculate, occasionally fusiform; subterminal cells mainly cylindrical or narrowly clavate, occasionally ventricose. <bold><italic>Caulocystidia</italic></bold> (21–)26.5–37.4–48.5(–72) × (4–)4.5–7.2–10(–14) μm; narrowly clavate or subcylindrical, occasionally slightly flexuous, repent or with ascending tips, dispersed, individual or in small clusters; thin-walled, with pale brownish yellow parietal pigments, on subterminal cells also incrusted pigments. <bold><italic>Clamp connections</italic></bold> present.</p></tp:treatment-sec><tp:treatment-sec sec-type="material" id="SECID0EUVIM"><title>Additional material studied.</title><p>USA • South Carolina, Weinnsboro, on soil in a lawn, 27 Aug 1966, C. Lyles <italic>RHP29387</italic> (TENN-F-029387, as <italic><tp:taxon-name><tp:taxon-name-part taxon-name-part-type="genus" reg="Dermoloma">Dermoloma</tp:taxon-name-part><tp:taxon-name-part taxon-name-part-type="species" reg="hymenocephalum">hymenocephalum</tp:taxon-name-part></tp:taxon-name></italic>); • Tennessee, Maynardville, Union Co., Big Ridge State Park, on soil in a lawn, 26 Sep 2011, B. Williams <italic>BW8</italic> (TENN-F-066899).</p></tp:treatment-sec><tp:treatment-sec sec-type="notes" id="SECID0EJWIM"><title>Notes.</title><p>The North American species <italic><tp:taxon-name><tp:taxon-name-part taxon-name-part-type="genus" reg="Neodermoloma">N.</tp:taxon-name-part><tp:taxon-name-part taxon-name-part-type="species" reg="campestre">campestre</tp:taxon-name-part></tp:taxon-name></italic> is the only known member of the genus. It is characterized by a pileipellis structure similar to that seen in <italic><tp:taxon-name><tp:taxon-name-part taxon-name-part-type="genus" reg="Dermoloma">Dermoloma</tp:taxon-name-part></tp:taxon-name></italic>, but with terminal cells that are significantly narrower (up to 12 μm) than those observed in any species of the latter genus. The relatively large and robust, pale colored basidiomata strikingly resemble those of <italic><tp:taxon-name><tp:taxon-name-part taxon-name-part-type="genus" reg="Dermoloma">D.</tp:taxon-name-part><tp:taxon-name-part taxon-name-part-type="species" reg="hygrophorus">hygrophorus</tp:taxon-name-part></tp:taxon-name></italic>, which differs by more distant lamellae (L &lt; 30). The species was included in the phylogenetic study by <xref ref-type="bibr" rid="B80">Sánchez-García and Matheny (2017)</xref> and <xref ref-type="bibr" rid="B82">Sánchez-García et al. (2021)</xref> as “<italic><tp:taxon-name><tp:taxon-name-part taxon-name-part-type="genus" reg="Dermoloma">Dermoloma</tp:taxon-name-part></tp:taxon-name></italic> sp.”.</p></tp:treatment-sec><tp:treatment-sec><!--Section generated to contain objects referenced in tp:taxon-treatment.--><fig id="F51" position="float" orientation="portrait"><object-id xmlns:xlink="http://www.w3.org/1999/xlink" content-type="doi" xlink:type="simple">10.3897/imafungus.16.157337.figure51</object-id><object-id xmlns:xlink="http://www.w3.org/1999/xlink" content-type="arpha" xlink:type="simple">CF645D9C-415D-5E37-9A2F-A21FEECDB776</object-id><label>Figure 51.</label><caption><p>Basidiomata of <italic><tp:taxon-name><tp:taxon-name-part taxon-name-part-type="genus" reg="Dermoloma">Dermoloma</tp:taxon-name-part></tp:taxon-name></italic> in field appearance. <bold>a</bold><italic><tp:taxon-name><tp:taxon-name-part taxon-name-part-type="genus" reg="Dermoloma">Dermoloma</tp:taxon-name-part><tp:taxon-name-part taxon-name-part-type="species" reg="vellingae">vellingae</tp:taxon-name-part></tp:taxon-name></italic> (TENN-F-065324, holotype), photo E. C. Vellinga; <bold>b</bold><italic><tp:taxon-name><tp:taxon-name-part taxon-name-part-type="genus" reg="Neodermoloma">Neodermoloma</tp:taxon-name-part><tp:taxon-name-part taxon-name-part-type="species" reg="campestre">campestre</tp:taxon-name-part></tp:taxon-name></italic> (TENN-F-074505, holotype), photo P. B. Matheny. Scale bar: 10 mm.</p></caption><graphic xmlns:xlink="http://www.w3.org/1999/xlink" xlink:href="imafungus-16-e157337-g051.jpg" position="float" orientation="portrait" xlink:type="simple" id="oo_1370825.jpg"><uri content-type="original_file" xlink:type="simple">https://binary.pensoft.net/fig/1370825</uri></graphic></fig></tp:treatment-sec><ref-list><ref id="B80"><mixed-citation xmlns:xlink="http://www.w3.org/1999/xlink" xlink:type="simple"><person-group><name name-style="western"><surname>Sánchez-García</surname><given-names>M</given-names></name><name name-style="western"><surname>Matheny</surname><given-names>PB</given-names></name></person-group> (<year>2017</year>) <article-title>Is the switch to an ectomycorrhizal state an evolutionary key innovation in mushroom-forming fungi? A case study of the <italic><tp:taxon-name><tp:taxon-name-part taxon-name-part-type="suborder">Tricholomatineae</tp:taxon-name-part></tp:taxon-name> (<tp:taxon-name><tp:taxon-name-part taxon-name-part-type="order">Agaricales</tp:taxon-name-part></tp:taxon-name>)</italic>.</article-title><source>Evolution</source><volume>71</volume>: <fpage>51</fpage>–<lpage>65</lpage>. <ext-link xlink:href="10.1111/evo.13099" ext-link-type="doi" xlink:type="simple">https://doi.org/10.1111/evo.13099</ext-link></mixed-citation></ref><ref id="B82"><mixed-citation xmlns:xlink="http://www.w3.org/1999/xlink" xlink:type="simple"><person-group><name name-style="western"><surname>Sánchez-García</surname><given-names>M</given-names></name><name name-style="western"><surname>Adamčíková</surname><given-names>K</given-names></name><etal/></person-group> (<year>2021</year>) <article-title>The genus <italic><tp:taxon-name><tp:taxon-name-part taxon-name-part-type="genus">Dermoloma</tp:taxon-name-part></tp:taxon-name></italic> is more diverse than expected and forms a monophyletic lineage in the <italic><tp:taxon-name><tp:taxon-name-part taxon-name-part-type="family">Tricholomataceae</tp:taxon-name-part></tp:taxon-name></italic>.</article-title><source>Mycological Progress</source><volume>20</volume>: <fpage>11</fpage>–<lpage>25</lpage>. <ext-link xlink:href="10.1007/s11557-020-01651-y" ext-link-type="doi" xlink:type="simple">https://doi.org/10.1007/s11557-020-01651-y</ext-link></mixed-citation></ref></ref-list></tp:taxon-treatment>
