# Supplementary material for: ﻿A phylogenetic and morphological study of the genus Dermoloma (Agaricales, Tricholomataceae) in Europe and North America exposes inefficiency of opportunistic species descriptions
Source: IMA Fungus. 2025 Jul 10;16:e157337. doi: 10.3897/imafungus.16.157337 (PMC12272084; doi:10.3897/imafungus.16.157337)
Supplement: ﻿Supplementary material 1 — List of sequences used in phylogenetic analyses [file imafungus-16-e157337-s001.xlsx]

## Sheet: Sheet1
A systematic review of the genus Dermoloma in Europe and North America exposes inefficiency of opportunistic species descriptions
IMA Fungus
Adamčíková K., Kiran M., Caboň M., Matheny P.B., Sánchez-García M., Arnolds E., Bálint D., Caboňová M., Corriol G., Friebes G., Griffith G.W., Grootmyers D., Harries D., Karich A., Mesić A., Mihaljevič M., Moreau P.-A., Pošta A., Shapkin V., Tkalčec Z., Vizzini A., Vondrovicová L., Adamčík S.*, Jančovičová S.
*Corresponding author: Slovak Academy of Sciences, Bratislava, Slovakia; e-mail: slavomir.adamcik@savba.sk
Supplementary File 1 List of sequences used in phylogenetic analyses. T! – holotype, lectotype or neotype, E! – epitype. Sequences generated in this study are in bold
Species	Country	Herbarium no. (Collection no.)	GenBank accession number
			ITS	LSU	TEF1	RPB1	RPB2	MCM7	SSU
Albomagister sp. 2	USA	TENN-F-168776 (MSG137)	KJ417247	KJ417178		KU139018	KJ424363
Albomagister sp. 3	USA	TENN-F-065323 (ECV4202)	KJ417250	KJ417179		KU139019	KJ424365
Albomagister subaustralis	USA	TENN-F-064620 (MGW676)	KJ417252	KJ417181		KU139020	KJ424367		KJ417255
Corneriella bambusarum	USA	DED5462 T!	KJ417264	KJ417185		KU139023	KJ424370
Corneriella humicola	Thailand	DED7871	KF291051	KF291052					KF291053
Dennisiomyces glabrescentipes	Martinique	K(M)188910 (JPF1000A)	KJ417326	KJ417235
Dennisiomyces sp. 1	Belize	BZ-916	KF291063	KF291064			KF291066
Dennisiomyces sp. 2	Puerto Rico	PR-4763	KJ417269	KJ417191
Dennisiomyces sp. 4	Puerto Rico	PR-6613	KJ417268	KJ417190		KU139025			KJ417257
Dennisiomyces sp. 5	USA	TENN-F-067462 (PBM3861)	KJ417267	KJ417189		KU139024	KJ424374		KU058567
Dermoloma angustisporum	Germany	GLM-F137761	PQ165420	PP903860	PP996176	PQ200903	PP996121	PP996299
Dermoloma angustisporum	Sweden	SAV F-20342	PQ165418	PP903859	PP996175	PQ200901		PP996297
Dermoloma angustisporum	Sweden	SAV F-20343 T!	PQ165419	PP903858	PP996174	PQ200902	PP996120	PP996298
Dermoloma appalachianum	USA	TENN-F-065390 (JMB10061007) T!	PQ165394	MW208897
Dermoloma appalachianum	USA	TENN-F-076604 (DG21082913)	PQ165395
Dermoloma applanatum	France	BBF (GC10111408)	PQ165415
Dermoloma applanatum	France	LIP (PAM14091410)	MW193862	MW193862		PQ200913		PP996309
Dermoloma applanatum	Germany	SAV F-20525	PQ165416	PP903861	PP996177	PQ200914		PP996310
Dermoloma applanatum	Germany	SAV F-20860	PQ165417	PP903862	PP996178	PQ200900		PP996296
Dermoloma applanatum	United Kingdom	SAV F-4379	MW193863	MW193863	PP996179		MW080902	PP996311
Dermoloma applanatum	United Kingdom	SAV F-4415 T!	MW193865	MW193865	PP996180	PQ200915	MW080903	PP996312
Dermoloma applanatum	United Kingdom	SAV F-4419	MW193864
Dermoloma atrocinereum	Austria	SAV F-23432	PQ165367
Dermoloma atrocinereum	Croatia	CNF 1/7750	PQ165368
Dermoloma atrocinereum	France	BBF (GC12111407)	PQ165373
Dermoloma atrocinereum	France	BBF (GC16112315)	PQ165374
Dermoloma atrocinereum	France	BBF (GC16112316)	PQ165372
Dermoloma atrocinereum	France	BBF (CH16111508)	PQ165375
Dermoloma atrocinereum	France	LIP (CL/F04.168 )	PQ165370
Dermoloma atrocinereum	France	LIP (PAM00102305)	PQ165369
Dermoloma atrocinereum	France	LIP (PAM14110906)	MW193800
Dermoloma atrocinereum	France	LIP (PAM14110908)	MW193802	MW193802	PP996184	PQ200932	MW080860	PP996325
Dermoloma atrocinereum	France	LIP (PAM16110902)	MW193801
Dermoloma atrocinereum	France	LIP (RC/F04.090)	PQ165371
Dermoloma atrocinereum	Germany	SAV F-20523	PQ165376	PP903863	PP996181	PQ200887	PP996122
Dermoloma atrocinereum	Germany	SAV F-20528	PQ165377
Dermoloma atrocinereum	Germany	SAV F-20551	PQ165378
Dermoloma atrocinereum	Germany	SAV F-20552	PQ165379
Dermoloma atrocinereum	Germany	SAV F-20565	PQ165380
Dermoloma atrocinereum	Germany	SAV F-20861	PQ165381
Dermoloma atrocinereum	Germany	SAV F-20866	PQ165382
Dermoloma atrocinereum	Germany	SAV F-20877	PQ165383
Dermoloma atrocinereum	Germany	SAV F-20883	PQ165384
Dermoloma atrocinereum	Germany	SAV F-20896	PQ165385	PP903865	PP996182	PQ200890	PP996123	PP996282
Dermoloma atrocinereum	Germany	SAV F-23435	PQ165505
Dermoloma atrocinereum	Hungary	ELTE (FP-2020-11-08-1)	PQ165386
Dermoloma atrocinereum	Italy	AMB (GC06186)	MW193853
Dermoloma atrocinereum	Italy	AQUI (19.IX.2003) T!	MW193803
Dermoloma atrocinereum	Norway	O (TEB644-15), ELTE (DB5880)	PQ165506
Dermoloma atrocinereum	Slovakia	SAV F-20844	PQ165387
Dermoloma atrocinereum	Slovakia	SAV F-4138	MW193797	MW193797			MW080857
Dermoloma atrocinereum	Slovakia	SAV F-4148	MW193798	MW193798			MW080858
Dermoloma atrocinereum	Slovakia	SAV F-4150	MW193786	MW193786
Dermoloma atrocinereum	United Kingdom	SAV F-4417	MW193799	MW193799	PP996183	MW080868	MW080859	PP996279
Dermoloma bellerianum	Croatia	CNF 1/3243	PQ165388
Dermoloma bellerianum	France	BBF (GC12120807)	PQ165390	PP903868
Dermoloma bellerianum	France	LIP (CL/F13.170)	PQ165389	PP903866	PP996185		PP996124	PP996283
Dermoloma bellerianum	France	LIP (PAM05100303)	MW193807
Dermoloma bellerianum	Germany	SAV F-20911	PQ165391	PP903867	PP996186		PP996125	PP996293
Dermoloma bellerianum	Italy	AMB 15101 (GC93319)	MW193808
Dermoloma bellerianum	Norway	O (TEB338b-19)	PQ165507
Dermoloma bellerianum	Norway	O F-21095 (NOBAS2392-16)	PQ165392
Dermoloma bellerianum	Slovakia	SAV F-20227	MW193804	MW193804	PP996188	MW080869	MW080888	PP996284
Dermoloma bellerianum	Slovakia	SAV F-4143	MW193806
Dermoloma bellerianum	United Kingdom	SAV F-4416 E!	MW193805	MW193805	PP996187	PQ200889	MW080889	PP996281
Dermoloma carpathicum	Germany	SAV F-20895	PQ165362
Dermoloma carpathicum	Romania	SAV F-4268 T!	MW193778	MW193778	PP996190	MW080878	MW080887	PP996274
Dermoloma carpathicum	Romania	SAV F-4274	MW193880	MW193880	PP996192	PQ200883	MW080886	PP996277
Dermoloma carpathicum	Romania	SAV F-4304	MW193779
Dermoloma carpathicum	Romania	SAV F-4336	MW193780
Dermoloma carpathicum	Slovakia	SAV F-20774	PQ165365
Dermoloma carpathicum	Slovakia	SAV F-20805	PQ165363
Dermoloma carpathicum	Slovakia	SAV F-20806	PQ165364
Dermoloma carpathicum	Slovakia	SAV F-3839	MW193874	MW193874	PP996189	PQ200879	MW080880
Dermoloma carpathicum	Slovakia	SAV F-3867	MW193876	MW193876			MW080882
Dermoloma carpathicum	Slovakia	SAV F-3936	MW193875	MW193875		PQ200880	MW080881
Dermoloma carpathicum	Slovakia	SAV F-4146	MW193879	MW193879
Dermoloma carpathicum	Slovakia	SAV F-4247	MW193880
Dermoloma carpathicum	Slovakia	SAV F-4248	MW193881	MW193881	PP996191	PQ200881	MW080885	PP996275
Dermoloma carpathicum	Slovakia	SAV F-4743	MW193877	MW193877	PP996193	MW080877	MW080883
Dermoloma carpathicum	Slovakia	SAV F-4744	MW193878	MW193878	PP996194	PQ200886	MW080884
Dermoloma aff. bellerianum	France	LIP (PAM14102921)	MW193809	MW193809	PP996259	PQ200899	MW080897	PP996292
Dermoloma cf. fusipes	Croatia	CNF 1/2851	PQ165511
Dermoloma cf. fusipes	France	LIP (CL/F04.249)	PQ165510
Dermoloma aff. fusipes	United Kingdom	SAV F-4371	MW193784	MW193784	PP996260	PQ200885	MW080911
Dermoloma cf. hymenocephalum	USA	MICH170995 (Smith74542)	MW193790
Dermoloma cf. hymenocephalum	USA	MICH170997 (Smith75437)	MW193791
Dermoloma cf. hymenocephalum	USA	MICH171002 (Smith77782)	MW193792
Dermoloma cf. hymenocephalum	USA	MICH171013 (Smith63790)	MW193793
Dermoloma aff. pruinosipes	Austria	SAV F-23429	PQ165486	PP903869	PP996261	PQ200934	PP996170
Dermoloma clavicystis	Italy	VER fu2 T!	MZ621147
Dermoloma compactum	France	SAV F-22285	PQ165404
Dermoloma compactum	Germany	GLM-F137756	PQ165508
Dermoloma compactum	Slovakia	SAV F-20794	PQ165405	PP903870	PP996195	PQ200894	PP996126	PP996288
Dermoloma compactum	Slovakia	SAV F-3838	MW193789	MW193789	PP996197	PQ200893	MW080913	PP996287
Dermoloma compactum	Slovenia	SAV F-23421 T!	PQ165406	PP903871	PP996196	PQ200895	PP996127	PP996289
Dermoloma compactum	United Kingdom	ABS (DM0921)	PQ165407
Dermoloma confusum	France	LIP (CL/F06.248 )	PQ165488
Dermoloma confusum	France	LIP (CL/F08.245 )	PQ165487
Dermoloma confusum	France	LIP (CL/F13.234 )	PQ165489
Dermoloma confusum	France	LIP (PAM05102801)	MW193858
Dermoloma confusum	France	LIP (PAM14111401)	MW193854	MW193854			MW080893
Dermoloma confusum	France	LIP (PAM16110301)	MW193859	MW193859	PP996203	PQ200929	MW080896	PP996322
Dermoloma confusum	Germany	ELTE (AG152)	PQ165493
Dermoloma confusum	Germany	SAV F-20536	PQ165490	PP903872	PP996198	PQ200930	PP996128	PP996323
Dermoloma confusum	Germany	SAV F-20564	PQ165491	PP903873	PP996199	PQ200931	PP996129	PP996324
Dermoloma confusum	Germany	SAV F-20913	PQ165492
Dermoloma confusum	Slovakia	SAV F-20814	PQ165497	PP903874	PP996200	PQ200935	PP996130	PP996327
Dermoloma confusum	Slovakia	SAV F-20824	PQ165498
Dermoloma confusum	Slovakia	SAV F-20833	PQ165499
Dermoloma confusum	Slovakia	SAV F-20837	PQ165495
Dermoloma confusum	Slovakia	SAV F-20838	PQ165496
Dermoloma confusum	Slovakia	SAV F-20842	PQ165494	PP903875
Dermoloma confusum	United Kingdom	SAV F-4418	MW193856
Dermoloma confusum	United Kingdom	SAV F-4420 T!	MW193857	MW193857	PP996201	MW080876	MW080895	PP996320
Dermoloma confusum	United Kingdom	SAV F-4422	MW193855	MW193855	PP996202	PQ200928	MW080894	PP996321
Dermoloma cuneifolium	Austria	SAV F-23422	PQ165308
Dermoloma cuneifolium	Austria	SAV F-23426	PQ165307
Dermoloma cuneifolium	Croatia	CNF 1/6057	PQ165310
Dermoloma cuneifolium	Croatia	CNF 5/204	PQ165309
Dermoloma cuneifolium	Czech Republic	PRM610931	MW193844
Dermoloma cuneifolium	France	BBF (GC16101502)	PQ165314
Dermoloma cuneifolium	France	BBF (CH16111509)	PQ165312
Dermoloma cuneifolium	France	BBF (CH18092415)	PQ165313
Dermoloma cuneifolium	France	LIP (PAM14111009)	PQ165311
Dermoloma cuneifolium	France	LIP (PAM14111900)	MW193841	MW193841	PP996208	PQ200868	MW080866	PP996268
Dermoloma cuneifolium	Germany	ELTE (AG110)	PQ165338
Dermoloma cuneifolium	Germany	GLM-F137754	PQ165315
Dermoloma cuneifolium	Germany	L (Arnolds 15-95)	PQ165316
Dermoloma cuneifolium	Italy	AMB 15102 (GC12181)	MW193818
Dermoloma cuneifolium	Italy	AQUI (28.XII.2008)	MW193842
Dermoloma cuneifolium	Italy	GDOR (G3180)	MW193837
Dermoloma cuneifolium	Romania	SAV F-4265	MW193838	MW193838	PP996206	MW080873	MW080865	PP996269
Dermoloma cuneifolium	Romania	SAV F-4702	PQ165317
Dermoloma cuneifolium	Slovakia	SLO 674	PQ165318	PP903876	PP996205	PQ200869	PP996131
Dermoloma cuneifolium	Slovakia	SLO 675	PQ165319
Dermoloma cuneifolium	Slovakia	SLO 676	PQ165320
Dermoloma cuneifolium	Slovakia	SLO 677	PQ165321
Dermoloma cuneifolium	Slovakia	SLO 678	PQ165322
Dermoloma cuneifolium	Slovakia	SLO 679	PQ165323
Dermoloma cuneifolium	Sweden	UPS-F-631060	MW193840
Dermoloma cuneifolium	Sweden	UPS-F-631061	MW193839
Dermoloma cuneifolium	Sweden	UPS-F-631063	MW193820
Dermoloma cuneifolium	Sweden	UPS-F-631064	MW193819
Dermoloma cuneifolium	Sweden	UPS-F-631065 T!	MW193843
Dermoloma cuneifolium	United Kingdom	ABS (SH804522)	MW193836
Dermoloma cuneifolium	United Kingdom	SAV F-20076	MW193829	MW193829	PP996207	PQ200870	MW080862	PP996270
Dermoloma cuneifolium	United Kingdom	SAV F-4361	MW193821
Dermoloma cuneifolium	United Kingdom	SAV F-4393	MW193822
Dermoloma cuneifolium	United Kingdom	SAV F-4394	MW193826
Dermoloma cuneifolium	United Kingdom	SAV F-4395	MW193825
Dermoloma cuneifolium	United Kingdom	SAV F-4396	MW193823
Dermoloma cuneifolium	United Kingdom	SAV F-4397	MW193824
Dermoloma cuneifolium	United Kingdom	SAV F-4407	MW193827
Dermoloma cuneifolium	United Kingdom	SAV F-4408	MW193828
Dermoloma cuneifolium	United Kingdom	SAV F-4423	MW193830
Dermoloma cuneifolium	United Kingdom	SAV F-4425	MW193831
Dermoloma cuneifolium	United Kingdom	SAV F-4435	MW193834	MW193834	PP996204	MW080872	MW080863	PP996267
Dermoloma cuneifolium	United Kingdom	SAV F-4436	MW193832
Dermoloma cuneifolium	United Kingdom	SAV F-4437	MW193833
Dermoloma cuneifolium	United Kingdom	SAV F-4438	MW193835
Dermoloma curvicystidiatum	Croatia	CNF 1/1963	PQ165480
Dermoloma curvicystidiatum	Croatia	CNF 1/6491	PQ165479	PP903878
Dermoloma curvicystidiatum	Croatia	CNF 5/269	PQ165478
Dermoloma curvicystidiatum	Finland	TUR140054 (FIPUT185-14)	PQ165481
Dermoloma curvicystidiatum	Germany	GLM-F137758	PQ165482	PP903879	PP996210	PQ200936	PP996133
Dermoloma curvicystidiatum	Germany	SAV F-20504 T!	PQ165477	PP903877	PP996209	PQ200927	PP996132	PP996319
Dermoloma curvicystidiatum	Norway	O (TEB061-15)	PQ165484
Dermoloma curvicystidiatum	Norway	O (TEB157-16), ELTE (DB6031)	PQ165483
Dermoloma curvicystidiatum	Norway	O-F-259833 (NOBAS10390-23)	PQ165485
Dermoloma fumosidiscum	USA	TENN-F-071041 T!, SAV F-4094 isotype	KU058496				PP996134
Dermoloma fumosidiscum	USA	TENN-F-076330	PQ165503
Dermoloma fumosidiscum	USA	TENN-F-076389	PQ165504	KU058533		KU139028	KU138996
Dermoloma fuscobrunneum	France	LIP (PAM14111008) E!	PQ165305	PP903880		PQ200866	PP996135	PP996265
Dermoloma fuscobrunneum	Slovakia	SAV F-3860	MW193810	MW193810	PP996211	PQ200865	MW080898	PP996264
Dermoloma fuscobrunneum	Spain	SAV F-22210	PQ165306	PP903881	PP996212	PQ200867		PP996266
Dermoloma fusipes	Netherlands	L3988083	PQ165366
Dermoloma fusipes	Slovakia	SLO 2015	MW193783	MW193783	PP996213	PQ200884	MW080910
Dermoloma fusipes	United Kingdom	SAV F-4377 T!	MW193782	MW193782	PP996214	MW080879	MW080909	PP996278
Dermoloma griseobasale	Austria	SAV F-23427	PQ165424	PP903888	PP996220	PQ200912	PP996139	PP996308
Dermoloma griseobasale	Croatia	CNF 1/6490	PQ165425	PP903884
Dermoloma griseobasale	Croatia	CNF 5/287	PQ165426
Dermoloma griseobasale	Croatia	CNF 5/297	PQ165427
Dermoloma griseobasale	France	BBF (GC07102009)	PQ165429
Dermoloma griseobasale	France	BBF (GC10110201)	PQ165430
Dermoloma griseobasale	France	SAV F-22284	PQ165428	PP903885	PP996217	PQ200908		PP996305
Dermoloma griseobasale	Germany	GLM-F137753	PQ165423	PP903886	PP996218	PQ200907	PP996137	PP996304
Dermoloma griseobasale	Italy	GDOR (G2434)	MW193867				MW080904
Dermoloma griseobasale	Italy	GDOR (G3183)	MW193868				MW080905
Dermoloma griseobasale	Romania	SAV F-4723 T!	PQ165431	PP903882	PP996215		PP996136
Dermoloma griseobasale	Slovakia	SAV F-4151	MW193866	MW193866
Dermoloma griseobasale	Slovakia	SLO 692	PQ165432	PP903883	PP996216	PQ200906		PP996302
Dermoloma griseobasale	Slovakia	SLO 694	PQ165433	PP903887	PP996219		PP996138	PP996303
Dermoloma huartii	France	BBF (CH17100919)	PQ165304
Dermoloma huartii	France	LIP (PAM14110904)	MW193768	PP903889
Dermoloma huartii	France	LIP (PAM14110907) T!	MW193813	MW193813	PP996222	PQ200864	MW080900	PP996262
Dermoloma huartii	France	LIP (PAM14110909)	PQ165303	PP903890
Dermoloma huartii	Slovakia	SAV F-4149	MW193812	MW193812
Dermoloma huartii	United Kingdom	SAV F-4378	MW193811	MW193811	PP996221		MW080899	PP996263
Dermoloma hygrophorus	France	BBF (GC01102501)	PQ165393	PP903891
Dermoloma hygrophorus	France	G00127362 T!	MW193845
Dermoloma hymenocephalum	USA	MICH10228 (Smith11050) T!	MW193846
Dermoloma intermedium	Austria	SAV F-23424	PQ165334
Dermoloma intermedium	Austria	SAV F-23425	PQ165336
Dermoloma intermedium	Austria	SAV F-23428	PQ165335
Dermoloma intermedium	Croatia	CNF 1/4218	PQ165340
Dermoloma intermedium	Croatia	CNF 1/5693	PQ165341
Dermoloma intermedium	Croatia	CNF 1/5713	PQ165339
Dermoloma intermedium	Croatia	CNF 1/6124	PQ165342	PP903892
Dermoloma intermedium	Croatia	CNF 1/6496	PQ165337
Dermoloma intermedium	Estonia	SAV F-4147	MW193771	MW193771			MW080854
Dermoloma intermedium	Finland	H6034917 (FISAP654-13)	PQ165445
Dermoloma intermedium	France	BBF (CH14100810)	PQ165345
Dermoloma intermedium	France	LIP (PAM14110905) E!	PQ165343	MW193775	PP996172	PQ200878	MW080856	PP996272
Dermoloma intermedium	France	LIP (PAM14111007)	PQ165344
Dermoloma intermedium	Germany	SAV F-20867	PQ165346
Dermoloma intermedium	Germany	SAV F-20868	PQ165350
Dermoloma intermedium	Germany	SAV F-20869	PQ165347	PP903893	PP996223	PQ200882	PP996140	PP996276
Dermoloma intermedium	Germany	SAV F-20870	PQ165351
Dermoloma intermedium	Germany	SAV F-20879	PQ165348
Dermoloma intermedium	Germany	SAV F-20880	PQ165349
Dermoloma intermedium	Hungary	ELTE (NF-2022-11-11-1 )	PQ165352
Dermoloma intermedium	Italy	AMB 12794 (GC04317)	MW193776
Dermoloma intermedium	Italy	AMB 12795 (GC09266)	MW193769
Dermoloma intermedium	Netherlands	L3988081	PQ165353
Dermoloma intermedium	Norway	O-F-22071	PQ165360
Dermoloma intermedium	Norway	O-F-245550	PQ165361
Dermoloma intermedium	Romania	SAV F-4270	MW193772
Dermoloma intermedium	Romania	SAV F-4303	MW193774	MW193774	PP996173	MW080867	MW080855	PP996273
Dermoloma intermedium	Romania	SAV F-4305	MW193773
Dermoloma intermedium	Slovakia	SAV F-4137	MW193770	MW193770			MW080853
Dermoloma intermedium	Spain	SAV F-22198	PQ165354
Dermoloma intermedium	Spain	SAV F-22209	PQ165355	PP903894	PP996224	PQ200888	PP996141	PP996280
Dermoloma intermedium	Spain	SAV F-22273	PQ165356
Dermoloma intermedium	Spain	SAV F-22274	PQ165358
Dermoloma intermedium	Spain	SAV F-22275	PQ165357
Dermoloma intermedium	United Kingdom	SAV F-23433	PQ165359
Dermoloma josserandii	France	SAV F-22283	PQ165397
Dermoloma josserandii	Germany	SAV F-20907 E!	PQ165399	PP903897	PP996227	PQ200898	PP996144	PP996291
Dermoloma josserandii	Slovakia	SAV F-20808	PQ165396	PP903896	PP996226	PQ200897	PP996143	PP996290
Dermoloma josserandii	Slovakia	SAV F-20849	PQ165398	PP903895	PP996225	PQ200896	PP996142
Dermoloma magicum	Croatia	CNF 5/198	PQ165500
Dermoloma magicum	Slovakia	SAV F-20618	PQ165501
Dermoloma magicum	Slovakia	SAV F-4142 E!	MW193848	MW193848	PP996229	MW080874	MW080890	PP996328
Dermoloma magicum	United Kingdom	ABS (GG220904)	MW193849				MW080891
Dermoloma magicum	United Kingdom	SAV F-23434	PQ165502		PP996228	PQ200933		PP996326
Dermoloma magicum	United Kingdom	SAV F-4347	MW193847	MW193847
Dermoloma murinellum	Switzerland	LIP (PAM06090203)	MW193850	MW193850
Dermoloma obscurum	Croatia	CNF 1/4830	PQ165409
Dermoloma obscurum	France	BBF (CH13101428)	PQ165410
Dermoloma obscurum	Germany	SAV F-20519	PQ165411
Dermoloma obscurum	Germany	SAV F-20549	PQ165412	PP903899	PP996230	PQ200905	PP996145	PP996301
Dermoloma obscurum	Germany	SAV F-20553	PQ165413	PP903900	PP996231	PQ200911	PP996146
Dermoloma obscurum	Italy	SAV F-20012 T!	MW193816	MW193816	PP996232	MW080871	PP996147	PP996294
Dermoloma obscurum	Italy	SAV F-20013	MW193815	MW193815	PP996233	MW080870	PP996148	PP996295
Dermoloma obscurum	Netherlands	L (Arnolds 13-21)	PQ165414
Dermoloma obscurum	Slovakia	SAV F-4144	MW193817
Dermoloma parvisporum	Norway	O-F-21841	PQ165422
Dermoloma parvisporum	Slovakia	SAV F-20229 T!	PQ165421	PP903901	PP996234	PQ200904	PP996149	PP996300
Dermoloma phaeopodium	Croatia	CNF 1/6130	PQ165454	PP903905
Dermoloma phaeopodium	Germany	GLM-F137755	PQ165461
Dermoloma phaeopodium	Germany	SAV F-20541	PQ165457	PP903902	PP996235	PQ200922	PP996150
Dermoloma phaeopodium	Germany	SAV F-20545	PQ165455	PP903903	PP996236	PQ200926	PP996151
Dermoloma phaeopodium	Germany	SAV F-20546	PQ165458
Dermoloma phaeopodium	Germany	SAV F-20548	PQ165456	PP903904	PP996237	PQ200921	PP996152	PP996316
Dermoloma phaeopodium	Germany	SAV F-20859	PQ165459	PP903906	PP996238	PQ200923	PP996153	PP996317
Dermoloma phaeopodium	Germany	SAV F-20865	PQ165460
Dermoloma phaeopodium	Italy	GDOR G3112	MW193814	MW193814			MW080901
Dermoloma phaeopodium	Slovakia	SAV F-4249	MW193851	PP903907	PP996239	MW080875	MW080892
Dermoloma phaeopodium	Spain	SAV F-22208	PQ165462
Dermoloma phaeopodium	United Kingdom	E16877 T!	MW193852
Dermoloma pruinosipes	Austria	SAV F-23423	PQ165464	PP903913	PP996242
Dermoloma pruinosipes	Croatia	CNF 1/3789	PQ165465
Dermoloma pruinosipes	France	BBF (GC16100816)	PQ165468	PP903912			PP996156
Dermoloma pruinosipes	France	BBF (GC99101603)	PQ165466
Dermoloma pruinosipes	France	BBF (CH16100418)	PQ165467	PP903911
Dermoloma pruinosipes	Germany	GLM-F137757	PQ165470	PP903910				PP996318
Dermoloma pruinosipes	Germany	SAV F-20894	PQ165472
Dermoloma pruinosipes	Germany	SAV F-20914	PQ165471	PP903909	PP996241	PQ200925	PP996155
Dermoloma pruinosipes	Netherlands	L (Arnolds 04-110)	PQ165473
Dermoloma pruinosipes	Norway	O (TEB332-23)	PQ165469
Dermoloma pruinosipes	Slovakia	SAV F-20230	MW193787	MW193787	PP996243		MW080912
Dermoloma pruinosipes	Slovakia	SAV F-20815	PQ165476
Dermoloma pruinosipes	Slovakia	SAV F-20834 T!	PQ165463	PP903908	PP996240	PQ200924	PP996154
Dermoloma pruinosipes	Slovakia	SAV F-20845	PQ165475
Dermoloma pseudojosserandii	France	BBF (GC17092306)	PQ165401	PP903929	PP996244	PQ200892	PP996157	PP996286
Dermoloma pseudojosserandii	France	BBF (CH17100504) T!	PQ165400	PP903930	PP996245	PQ200891		PP996285
Dermoloma pseudojosserandii	Germany	SAV F-20908	PQ165402
Dermoloma pseudojosserandii	Germany	SAV F-20912	PQ165403
Dermoloma pusillum	Italy	AQUI (11.I.2008)	MW193860
Dermoloma pusillum	Italy	AQUI (30.XII.2006) T!	MW193861
Dermoloma rostratum	Austria	SAV F-23430	PQ165441	PP903921		PQ200919	PP996162	PP996314
Dermoloma rostratum	Croatia	CNF 1/5694	PQ165443	PP903916
Dermoloma rostratum	Croatia	CNF 1/6117	PQ165442	PP903917
Dermoloma rostratum	Croatia	CNF 5/209	PQ165444
Dermoloma rostratum	Denmark	C (DMS 725350)	PQ165509
Dermoloma rostratum	Germany	GLM-F137759	PQ165447	PP903920	PP996248	PQ200918
Dermoloma rostratum	Germany	GLM-F137760	PQ165446	PP903918	PP996247	PQ200920	PP996159	PP996315
Dermoloma rostratum	Netherlands	L (Arnolds 13-6)	PQ165448	PP903919			PP996160
Dermoloma rostratum	Norway	ELTE (DB5815), O (TEB417-15)	PQ165452
Dermoloma rostratum	Norway	O (GG7975)	PQ165451
Dermoloma rostratum	Norway	O-F-21833	PQ165449
Dermoloma rostratum	Norway	O-F-245572	PQ165450
Dermoloma rostratum	Slovakia	SAV F-20811 T!	PQ165440	PP903915		PQ200916	PP996161
Dermoloma rostratum	Slovakia	SAV F-20817	PQ165453	PP903914	PP996246	PQ200917	PP996158	PP996313
Dermoloma simile	Austria	SAV F-23431	PQ165324	PP903927	PP996253	PQ200877	PP996167
Dermoloma simile	Croatia	CNF 1/5620	PQ165325	PP903924
Dermoloma simile	Finland	H6016609 (FISAP656-13)	PQ165326
Dermoloma simile	Germany	SAV F-20858	PQ165327	PP903925	PP996251	PQ200874	PP996165	PP996271
Dermoloma simile	Germany	SAV F-20906	PQ165328	PP903926	PP996252	PQ200876	PP996166
Dermoloma simile	Slovakia	SAV F-20228	MW193873	PP903922	PP996249	PQ200873	MW080908
Dermoloma simile	Slovakia	SAV F-20661	PQ165331	PP903923	PP996250	PQ200875	PP996164
Dermoloma simile	Slovakia	SAV F-20758	PQ165332
Dermoloma simile	Slovakia	SAV F-20759	PQ165333
Dermoloma simile	Slovakia	SAV F-20836	PQ165330
Dermoloma simile	Slovakia	SAV F-4140	MW193872				MW080907
Dermoloma simile	Slovakia	SAV F-4141	PQ165329	PP903928
Dermoloma simile	United Kingdom	SAV F-4359	MW193871	MW193871	PP996255	PQ200872	MW080906
Dermoloma simile	United Kingdom	SAV F-4414	MW193869
Dermoloma simile	United Kingdom	SAV F-4421 T!	MW193870	MW193870	PP996254	PQ200871
Dermoloma sp.	Croatia	CNF 1/6187	PQ165408	PP903898
Dermoloma sp.	USA	MICH170966 (Smith64117)	MW193785
Dermoloma vellingae	USA	TENN-F-065324 (ECV4208) T!	KU058494
Dermoloma vestigium	Finland	TUR170268	PQ165435
Dermoloma vestigium	France	BBF (GC14101103)	PQ165436	PP903933
Dermoloma vestigium	Germany	SAV F-20505	PQ165437	PP903931	PP996256	PQ200909	PP996168	PP996306
Dermoloma vestigium	Slovakia	SAV F-20662 T!	PQ165434	PP903932	PP996257	PQ200910	PP996169	PP996307
Dermoloma vestigium	Slovakia	SAV F-20663	PQ165439
Dermoloma vestigium	Slovakia	SAV F-20664	PQ165438
Dermoloma vestigium	Slovakia	SAV F-4102	KU058497	KU058534		KU139029	KU138997
Entoloma asterosporum	USA	TENN-F-064538 (PBM3268)	JF706309	JF706310		KU139030	JF706312		JF706311
Leucopaxillus alboalutaceus	Sweden	GB 0065210 (LAS00/082)	KJ417275	KJ417195			KJ424377		KJ417261
Leucopaxillus cerealis	Sweden	GB 0068845	KJ417282	KJ417198		KU139034	KJ424379		KJ417262
Leucopaxillus gentianeus	Sweden	EL291/11	KJ417287	KJ417201			KJ424381
Leucopaxillus lilacinus	Australia	TENN-F-066653 (PBM3584)	KJ417295	KJ417205			KJ424382		KJ417264
Leucopaxillus paradoxus	Hungary	GB0110968 (TK04/091)	KJ417296	KJ417206			KJ424383		KJ417265
Leucopaxillus tricolor	USA	TENN-F-061725 (TFB13462)	KJ417323	KJ417207			KJ424384		KJ417266
Neodermoloma campestre	USA	TENN-F-029387 (RHP29387)	MW193796
Neodermoloma campestre	USA	TENN-F-066899 (BW8)	KU058493	KU058530		KU139026	KU138993
Neodermoloma campestre	USA	TENN-F-074505 (PMB4177) T!	ON478243		PP996258	PQ200937	PP996171	PP996329
Porpoloma portentosum	Chile	MES531	KJ417298	KJ417210		KU139038	KJ424386		KU058572
Porpoloma sejunctum	Chile	CONC F0416	KJ417301	KJ417212			KJ424388		KU058573
Porpoloma terreum	Chile	REH5830	KJ417305	KJ417215			KJ424391
Pseudobaeospora celluloderma	USA	TENN-F-067659 (ECV5550)	KU058501	KU058538		KU139042	KU139001		KU058574
Pseudobaeospora sp.	USA	TENN-F-070699 (CCB143666)	KU058500	KU058537		KU139041	KU139000
Pseudobaeospora sp.	USA	TENN-F-067672 (ECV5553)	KU058502	KU058539			KU139003		KU058575
Pseudotricholoma metapodium	Sweden	GB066422 (LAS06/134) T!	KJ417309	KJ417220			KJ424395
Pseudotricholoma metapodium	United Kingdom	ABS (PM1021)	PQ164777	PQ164988		PQ166298	PQ166299
Pseudotricholoma metapodium	United Kingdom	ABS (PM1121)		PQ164989			PQ166300	PQ166297
Pseudotricholoma metapodium	United Kingdom	K (AH22102006)	KJ417308	KJ417219		KU139049	KJ424394		KJ417271
Pseudotricholoma umbrosum	USA	NY505218 (REH4796)	KJ417312	KJ417222		KU139050	KJ424397		KU058580
Pseudotricholoma umbrosum	USA	TENN-F-064489 (PBM3267)	KJ417315	KJ417224			KJ424398
Singerocybe adirondackensis	USA	TENN-F-064660 (PBM3320)	HQ728529	HQ728530		KU139051	HQ728532		HQ728531
Tricholoma atrodiscum	USA	TENN-F-070702 (MSG132)	KU058508	KU058546		KU139053	KU139008		KU058583
Tricholoma atroviolaceum	USA	TENN-F-070701 (MSG167)	KU058509	KU058547		KU139054	KU139009		KU058584
Tricholoma caligatum	USA	TENN-F-067754 (PBM3899)	KU058510	KU058548		KU139055	KU139010
Tricholoma fulvum	USA	TENN-F-068348 (BPL304)	KU058514	KU058552		KU139058	KU139011		KU058588
Tricholoma portentosum	China	KUN (HKAS 71728)	MW724343		MW729938		MW729810	MW730085
Tricholoma sp.	Australia	TENN-F-066438 (PBM3168)	KU058525	KU058563		KU139069	KU139016		KU058596
Tricholoma subluteum	USA	TENN-F-070707 (MSG134)	KU058519	KU058557		KU139061	KU139012		KU058593
Tricholoma terreum	China	KUN (HKAS 69914)	MW724459		MW730048		MW729901	MW730174
Tricholoma virgatum	USA	TENN-F-070703 (MSG165)	KU058522	KU058560		KU139063	KU139013		KU058595
