# Supplementary material for: ﻿A phylogenetic and morphological study of the genus Dermoloma (Agaricales, Tricholomataceae) in Europe and North America exposes inefficiency of opportunistic species descriptions
Source: IMA Fungus. 2025 Jul 10;16:e157337. doi: 10.3897/imafungus.16.157337 (PMC12272084; doi:10.3897/imafungus.16.157337)
Supplement: ﻿Supplementary material 2 — Dermoloma multilocus alignment [file imafungus-16-e157337-s002.fas]

>Dermoloma_angustisporum_GLMF137761
TTGAATAAACTTGGTTGGGCTGTTGCTGGTGGGATATGTGCACGCCTT--CCTGTGCACC
-TTTGTAGATCTTGGACTCGGGCTTTCCTTGCAT-TTC-GGTCTATGTCTTTTTATGTCA
CAGAATGTTATTGATGCCTTTATACAACTTTCAACAACAGATCTCTTGGCTCTCGCATCG
ATGAAGAACGCAGCGAAATGCGATAAGTAATGTGAATTGCAGAATTCAGTGAATCATCGA
ATCTTTGAACGCGCCTTGCGCTCCTTGGTATTCCGAGGAGCATGCCTGTTTGAGTATCAT
GAATTTCTCAAGCTTTTAGGCTTGGATTGTGGGACAGGCTTTGCTCTTCTGAAATGCATT
AGCGAAC-CTTGTGGATTTTGGTGTGATAATTATCTACGC-TCTAAACTAaCAAGGATTC
CCCTAGTAACTGCGAGTGAAGCGGGAAAAGCTCAAATTTAAAATCTGGCGGTCCTTGTGG
CTGGAGTTGTAATCTAGAGAAGTGCTATCCGCGCTGGACCGTGTACAAGTCTCCTGGAAC
GGAGCGTCATAGAGGGTGAGAATCCCGTCTTTGACACGGACTACCAGGGCTTATGTGATG
CGCTCTCAAAGAGTCGAGTTGTTTGGGAATGCAGCTCTAAATGGGTGGTAAATTCCATCT
AAAGCTAAATATTGGCGAGAGACCGATAGCGAACAAGTACCGTGAGGGAAAGATGAAAAG
AACTTTGGAAAGAGAGTTAAACAGTACGTGAAATTGTTGAAAGGGAAACGCTTGAAGTCA
GTCGCATTGGCCAGGGATCAACCTTGCTTTTTGCTTGGTGTACTTTCTAATGGGTCAGCA
TCAATTTTGACCGGTGGATAAAGGTGGGGAATGTGGCATCTTCTTATAGCCCTTGGTCGC
ATACATCGGTTGGGATTGAGGAACTCAGCACGCGCAAGGCCGGGTACCACGTACGTGCTT
AGGATGCTGGCATAATGGCTTTAATCGACCCGTCTTGAAACACGGACCAAGGAGTCTAAC
ATGCACGCGAGTGTTTGGGTGGAAAACCCGAGCGCGTAATGAAAGTGAAAATTGAGATCC
CTGTCGTGGGGAGCATCGATGCCCGGACCAGACCTTTTGTGACGGATCCGCGGTTGAGCG
TGTATGCTGGGACCCGAAAGATGGTGAACTATGCCTGAATAGGGTGAAGCCAGAGGAAAC
TCTGGTGGAGGCTCGTAGCGATTCTGACGTGCAAATCGATCGTCGAATTTGGGTTTGGAT
CCTAATTTTGCTGACAAAATTCGCCATATTCGCGACCCCAAAACCCGCATGGCCGTCGTC
TGGTCACACTGCAAAACGAAAATGGTTTGCGAGCCTGATGACCCCAAGGACGACGGGGCG
GAAGAGGTCAAGTCGATGCAGCCAGACAAGCGCATCCTGGCCCCATCAGAAGTCTATACT
GTTTTCAAAAAGATGTCGGACTCCGATCTTCATMTGATCGGCCTCTCCGATGAATACGCG
CGTCCTGAATGGATGATTTTGGCCCTCATGGCTTGTATATCCGTCGGTTATTATTCTGCT
CCTGTCATCGAGTTCTTGGAAGAGTGGGGGTTAGAATCCCTCGAGGAAAACGCCCATTCG
TCCACTCCATGCACCAAGGTGTTTGTCAATGGCGTATGGATGGGCGTCCACCGCGATCCT
GCGAATCTAGTGAAAACCATCAAGAAGTTGCGACGGAAAGACGATATTAGTCCTGAAGTC
TCGGTTGTGCGAGATATTCGGGAGAAAGAGCTGCGCTTGTATACGGATGCTGGACGCGTT
TGTCGACCACTATTCATTGTTGAGAATCAACAGCTGCAGTTGCAGAAGAAACACATACGT
TGGCTCAACAGAGGTTATAACGACGACCAAGAAGAATACAAGTGGGAGCAGCTTGTCAAA
GGTGGCATCATYGAGTTGTTGGACGCAGAAGAAGAAGAAACCGTCATGATATCGATGACG
CCGGAGGATCTGGAGAACTCTCGGTTGCATCAGAGTGGTGTCGACCCTCATGCTAACGAT
GGAGAATTTGATCCCGCAGCACGACTGAAGGCTGGAATCAATTCGCACACTTGGACGCAC
TGTGAAATTCATCCGAGCATGATCCTGGGTATATGTGCAAGTATCATTCCCTTCCCTGAC
CACAACCAAAGCCTCTCCTTCAAGTCAACGCATACACCTGTGATGTCTGCGGCTCAGAGA
CCTTTCAAGACATATCGAATAAATCATTCACCCCCATATTTGACTGTCAAAACGAGAACG
AGTGCAAAAAGAATGGTATCCATGGTTCTTTGCACATGCAGACGCGTGCGTGTCGTTTCA
GTCCGTTCCAGGAAGTCAAAATCCAGGAAATGGCAGATCAAGTCCCCGTCGGGCATATTC
CCCGATCCATGACAGTTCATGTTCACGGAAACTTAACACGATTGATGAACCCTGGCGATG
TTGTCCACCTTGGAGGAATCTTCCTTCCTATTCCTTATACTGGATTTCAAGCCATCCGCG
CTGGGCTTCTCACAGACACTTATTTGGAAACTCATCATGTTCACCAACTCAAGAAACAAT
ACAGCGAGCTGGAGGTGACGCCGGATATCGATCGTGCTATTTCAGAGCTCAAACGCGACC
CTGCACTATATAACAAGCTTTCGCAGAGTATTGCGCCAGAAATATATGGTCACGAAGATG
TGAAGAAGGCCCTGCTCTTATTGCTAGTAGGAGGTGTGACGAAGGTCACCGGAGACGGAA
TGAAAATCAGGGGAGATCTAAACATATGCCTAATGGGAGACCCCGTGGAGCGAAGACCGT
TTCAACGAAATCGTAAAGGAGACTTCCAACTTCATCAAGAAGGTCGGCTATAACCCGAAG
ACTGTCGCATTCGTACCCATCTCCGGCTGGCATGGCGACAACATGTTGGAAGAGTCCGCA
AACATGACCTGGTACAAAGGATGGACACGGGAGACCAAAGCTGGTGTTGTCAAGGGCAAG
ACCCTTCTGGATGCCATCGATGCCATCGAGCCACCCGTCCGGCCCTCTGAGAAACCCCTC
CGTCTCCCTCTCCAGGATGTCTACAAAATTGGCGGTATCGGAACTGTGCCTGTCGGCCGT
GTCGAGACTGGTGTCATCAAGGCTGGAATGGTCGTAACATTTGCCCCCAGCAACGTCACC
ACTGAAGTCAAATCAGTCGAAATGCATCACGAACAGCTCGAGCAAGGTTCACCTGGTGAC
AATGTTGGATTCAACGTCAAGAACGTGTCTGTGAAGGATATCCGCCGTGGAAATGTATGC
TCTGATTCTAAGAACGACCCAGCGAAGGAAGCCGCTTCCTTCAATGCGCAAGTCATCGTT
CTCAACCACCCTGGTCAGATTGGTGCCGGTTATGCACCTGTCCTCGATTGCCACACTGCC
CACATTGCCTGCAAGTTTGCCGAACTTATCGAGAAGATCGATCGTCGGACAGGTAAATCG
CTCGAGAATTCGCCCAAATTCGTCAAGTCTGGTGATGCTTGCATTGTCAAGCTTGTGCCA
AGCAAGCCCATGTG
>Dermoloma_angustisporum_SAVF20342_holotype
TTGAATAAACTTGGTTGGGCTGTTGCTGGTGGGATATGTGCACGCCTT--CCTGTGCACC
-TTTGTAGATCTTGGACTCGGGCTTTCCTTGCAT-TTC-GGTCTATGTCTTTTTATGTCA
CAGAATGTTATTGATGCCTTTATACAACTTTCAACAACGGATCTCTTGGCTCTCGCATCG
ATGAAGAACGCAGCGAAATGCGATAAGTAATGTGAATTGCAGAATTCAGTGAATCATCGA
ATCTTTGAACGCACCTTGCGCTCCTTGGTATTCCGAGGAGCATGCCTGTTTGAGTATCAT
GAATTTCTCAAGCTTTTAGGCTTGGATTGTGGGACAGGCTTTGCTCTTCTGAAATGCATT
AGCGAAC-CTTGTGGATTTTGGTGTGATAATTATCTACGC-TCTAA-CTAACAAGGATTC
CCCTAGTAACTGCGAGTGAAGCGGGAAAAGCTCAAATTTAAAATCTGGCGGTCCTTGTGG
CTGGAGTTGTAATCTAGAGAAGTGCTATCCGCGCTGGACCGTGTACAAGTCTCCTGGAAC
GGAGCGTCATAGAGGGTGAGAATCCCGTCTTTGACACGGACTACCAGGGCTTATGTGATG
CGCTCTCAAAGAGTCGAGTTGTTTGGGAATGCAGCTCTAAATGGGTGGTAAATTCCATCT
AAAGCTAAATATTGGCGAGAGACCGATAGCGAACAAGTACCGTGAGGGAAAGATGAAAAG
AACTTTGGAAAGAGAGTTAAACAGTACGTGAAATTGTTGAAAGGGAAACGCTTGAAGTCA
GTCGCATTGGCCAGGGATCAACCTTGCTTTTTGCTTGGTGTACTTTCTAATGGGTCAGCA
TCAATTTTGACCGGTGGATAAAGGTGGGGAATGTGGCATCTTCTTATAGCCCTTGGTCGC
ATACATCGGTTGGGATTGAGGAACTCAGCACGCGCAAGGCCGGGTACCACGTACGTGCTT
AGGATGCTGGCATAATGGCTTTAATCGACCCGTCTTGAAACACGGACCAAGGAGTCTAAC
ATGCACGCGAGTGTTTGGGTGGAAAACCCGAGCGCGTAATGAAAGTGAAAATTGAGATCC
CTGTCGTGGGGAGCATCGATGCCCGGACCAGACCTTTTGTGACGGATCCGCGGTTGAGCG
TGTATGCTGGGACCCGAAAGATGGTGAACTATGCCTGAATAGGGTGAAGCCAGAGGAAAC
TCTGGTGGAGGCTCGTAGCGATTCTGACGTGCAAATCGATCGTCGAATTTGGGT------
------------------------------------------------------------
------------------------------------------------------------
------------------------------------------------------------
------------------------------------------------------------
------------------------------------------------------------
------------------------------------------------------------
------------------------------------------------------------
------------------------------------------------------------
------------------------------------------------------------
------------------------------------------------------------
------------------------------------------------------------
------------------------------------------------------------
------------------------------------------------------------
------------------------------------------------------------
------------------------------------------------------------
--------AAGCCTCTCCTTCAAGTCAACGCATACACCTGTGATGTCTGCGGCTCAGAGA
CCTTTCAAGACATATCGAATAAATCATTCACCCCCATATTTGACTGTCAAAACGAGAACG
AGTGTAATAAGAATGGTATCCATGGTTCTTTGCACATGCAGACGCGTGCGTGTCGTTTCA
GTCCGTTCCAGGAAGTCAAAATCCAGGAAATGGCAGATCAAGTCCCCGTCGGGCATATTC
CCCGATCCATGACAGTTCATGTTCACGGAAACTTAACACGGATGATGAACCCTGGCGATG
TTGTCCACCTTGGAGGAATCTTCCTTCCTATTCCTTATACTGGATTTCAAGCCATCCGCG
CTGGGCTTCTCACAGACACTTATTTGGAAACTCATCATGTTCACCAACTCAAGAAACAAT
ACAGCGAGCTGGAGGTGACGCCGGATATCGATCGTGCTATTTCAGAGCTCAAACGCGACC
CTGCACTATATAACAAGCTTTCGCAGAGTATTGCGCCAGAAATATATGGTCACGAAGATG
TGAAGAAGGCCCTGCTCTTATTGCTAGTAGGAGGTGTGACGAAGGTCACCGGAGACGGAA
TGAAAATCAGGGGAGATCTAAACATATGCCTAATGGGAGACCCCGTGGAGCGAAGACCGT
TTCAACGAAATCGTAAAGGAGACTTCCAACTTCATCAAGAAGGTCGGCTATAACCCGAAG
ACTGTCGCATTCGTACCCATCTCCGGCTGGCATGGCGACAACATGTTGGAAGAGTCCGCA
AACATGACCTGGTACAAAGGATGGACACGGGAGACCAAAGCTGGTGTTGTCAAGGGCAAG
ACCCTTCTGGATGCCATCGATGCCATCGAGCCACCCGTCCGGCCCTCTGAGAAACCCCTC
CGTCTCCCTCTCCAGGATGTCTACAAAATTGGCGGTATCGGAACTGTGCCTGTCGGCCGT
GTCGAGACTGGTGTCATCAAGGCTGGAATGGTCGTAACATTTGCCCCCAGCAACGTCACC
ACTGAAGTCAAATCAGTCGAAATGCATCACGAACAGCTCGAGCAAGGTTCACCTGGTGAC
AATGTTGGATTCAACGTCAAGAACGTGTCTGTGAAGGATATCCGCCGTGGAAATGTATGC
TCTGATTCTAAGAACGACCCAGCGAAGGAAGCCGCTTCCTTCAATGCGCAAGTCATCGTT
CTCAACCACCCTGGTCAGATTGGTGCCGGTTATGCACCTGTCCTCGATTGCCACACTGCC
CACATTGCCTGCAAGTTTGCCGAACTTATCGAGAAGATCGATCGTCGGACAGGTAAATCG
CTCGAGAATTCGCCCAAATTCGTCAAGTCTGGTGATGCTTGCATTGTCAAGCTTGTGCCA
AGCAAGCCCATGTG
>Dermoloma_angustisporum_SAVF20343
TTGAATAAACTTGGTTGGGCTGTTGCTGGTGGGATATGTGCACGCCTT--CCTGTGCACC
-TTTGTAGATCTTGGACTCGGGCTTTCCTTGCAT-TTC-GGTCTATGTCTTTTTATGTCA
CAGAATGTTATTGATGCCTTTATACAACTTTCAACAACGGATCTCTTGGCTCTCGCATCG
ATGAAGAACGCAGCGAAATGCGATAAGTAATGTGAATTGCAGAATTCAGTGAATCATCGA
ATCTTTGAACGCACCTTGCGCTCCTTGGTATTCCGAGGAGCATGCCTGTTTGAGTATCAT
GAATTTCTCAAGCTTTTAGGCTTGGATTGGGGGACAGGCTTTGCTCTTCTGAAATGCATT
AGCGAAC-CTTGTGGATTTTGGTGTGATAATTATCTACGC-TCTAA-CTAACAAGGATTC
CCCTAGTAACTGCGAGTGAAGCGGGAAAAGCTCAAATTTAAAATCTGGCGGTCCTTGTGG
CTGGAGTTGTAATCTAGAGAAGTGCTATCCGCGCTGGACCGTGTACAAGTCTCCTGGAAC
GGAGCGTCATAGAGGGTGAGAATCCCGTCTTTGACACGGACTACCAGGGCTTATGTGATG
CGCTCTCAAAGAGTCGAGTTGTTTGGGAATGCAGCTCTAAATGGGTGGTAAATTCCATCT
AAAGCTAAATATTGGCGAGAGACCGATAGCGAACAAGTACCGTGAGGGAAAGATGAAAAG
AACTTTGGAAAGAGAGTTAAACAGTACGTGAAATTGTTGAAAGGGAAACGCTTGAAGTCA
GTCGCATTGGCCAGGGATCAACCTTGCTTTTTGCTTGGTGTACTTTCTAATGGGTCAGCA
TCAATTTTGACCGGTGGATAAAGGTGGGGAATGTGGCATCTTCTTATAGCCCTTGGTCGC
ATACATCGGTTGGGATTGAGGAACTCAGCACGCGCAAGGCCGGGTACCACGTACGTGCTT
AGGATGCTGGCATAATGGCTTTAATCGACCCGTCTTGAAACACGGACCAAGGAGTCTAAC
ATGCACGCGAGTGTTTGGGTGGAAAACCCGAGCGCGTAATGAAAGTGAAAATTGAGATCC
CTGTCGTGGGGAGCATCGATGCCCGGACCAGACCTTTTGTGACGGATCCGCGGTTGAGCG
TGTATGCTGGGACCCGAAAGATGGTGAACTATGCCTGAATAGGGTGAAGCCAGAGGAAAC
TCTGGTGGAGGCTCGTAGCGATTCTGACGTGCAAATCGATCGTCGAATTTGGGTTTGGAT
CCTAATTTTGCTGACAAAATTCGCCATATTCGCGACCCCAAAACCCGCATGGCCGTCGTC
TGGTCACACTGCAAAACGAAAATGGTTTGCGAGCCTGATGACCCCAAGGACGACGGGGCG
GAA---------------------------------------------------------
------------------------------------------------------------
-----------------TTTGGCCCTCATGGCTTGTATATCCGTCGGTTCTTATTCTGCT
CCTGTCATCGAGTTCTTGGAAGAGTGGGGGTTAGAATCCCTCGAGGAAAACGCCCATTCG
TCCACTCCATGCACCAAGGTGTTTGTCAATGGCGTATGGATGGGCGTCCACCGCGATCCT
GCGAATCTAGTGAAAACCATCAAGAAGTTGCGACGGAAAGACGATATTAGTCCTGAAGTC
TCGGTTGTGCGAGATATTCGGGAGAAAGAGCTGCGCTTGTATACGGATGCTGGACGCGTT
TGTCGACCACTATTCATTGTTGAGAATCAACAGCTGCAGTTGCAGAAGAAACACATACGT
TGGCTCAACAGAGGTTATAACGACGACCAAGAAGAATACAAGTGGGAGCAGCTTGTCAAA
GGTGGCATCATCGAGTTGTTGGACGCAGAAGAAGAAGAAACCGTCATGATATCGATGACG
CCGGAGGATCTGGAGAACTCTCGGTTGCATCAGAGTGGTGTCGACCCTCATGCTAACGAT
GGAGAATTTGATCCCGCAGCACGACTGAAGGCTGGAATCAATTCGCACACTTGGACGCAC
TGTGAAATTCATCCGAGCATGATCCTGGGTATATGTGCAAGTATCATTCCCTTCCCTGAC
CACAACCAAAGCCTCTCCTTCAAGTCAACGCATACACCTGTGATGTCTGCGGCTCAGAGA
CCTTTCAAGACATATCGAATAAATCATTCACCCCCATATTTGACTGTCAAAACGAGAACG
AGTGTAATAAGAATGGTATCCATGGTTCTTTGCACATGCAGACGCGTGCGTGTCGTTTCA
GTCCGTTCCAGGAAGTCAAAATCCAGGAAATGGCAGATCAAGTCCCCGTCGGGCATATTC
CCCGATCCATGACAGTTCATGTTCACGGAAACTTAACACGGATGATGAACCCTGGCGATG
TTGTCCACCTTGGAGGAATCTTCCTTCCTATTCCTTATACTGGATTTCAAGCCATCCGCG
CTGGGCTTCTCACAGACACTTATTTGGAAACTCATCATGTTCACCAACTCAAGAAACAAT
ACAGCGAGCTGGAGGTGACGCCGGATATCGATCGTGCTATTTCAGAGCTCAAACGCGACC
CTGCACTATATAACAAGCTTTCGCAGAGTATTGCGCCAGAAATATATGGTCACGAAGATG
TGAAGAAGGCCCTGCTCTTATTGCTAGTAGGAGGTGTGACGAAGGTCACCGGAGACGGAA
TGAAAATCAGGGGAGATCTAAACATATGCCTAATGGGAGACCCCGTGGAGCGAAGACCGT
TTCAACGAAATCGTAAAGGAGACTTCCAACTTCATCAAGAAGGTCGGCTATAACCCGAAG
ACTGTCGCATTCGTACCCATCTCCGGCTGGCATGGCGACAACATGTTGGAAGAGTCCGCA
AACATGACCTGGTACAAAGGATGGACACGGGAGACCAAAGCTGGTGTTGTCAAGGGCAAG
ACCCTTCTGGATGCCATCGATGCCATCGAGCCACCCGTCCGGCCCTCTGAGAAACCCCTC
CGTCTCCCTCTCCAGGATGTCTACAAAATTGGCGGTATCGGAACTGTGCCTGTCGGCCGT
GTCGAGACTGGTGTCATCAAGGCTGGAATGGTCGTAACATTTGCCCCCAGCAACGTCACC
ACTGAAGTCAAATCAGTCGAAATGCATCACGAACAGCTCGAGCAAGGTTCACCTGGTGAC
AATGTTGGATTCAACGTCAAGAACGTGTCTGTGAAGGATATCCGCCGTGGAAATGTATGC
TCTGATTCTAAGAACGACCCAGCGAAGGAAGCCGCTTCCTTCAATGCGCAAGTCATCGTT
CTCAACCACCCTGGTCAGATTGGTGCCGGTTATGCACCTGTCCTCGATTGCCACACTGCC
CACATTGCCTGCAAGTTTGCCGAACTTATCGAGAAGATCGATCGTCGGACAGGTAAATCG
CTCGAGAATTCGCCCAAATTCGTCAAGTCTGGTGATGCTTGCATTGTCAAGCTTGTGCCA
AGCAAGCCCATGTG
>Dermoloma_appalachianum_TENNF065390(JMB10061007)_holotype
TTGAATAAACTTGGTTGGGCTGTTGCTGATAGGATATGTGCACGCCTACCCCTGTGCACC
TTTTGTAGACGCTGGACTCGGGCTTTCCT--CAAATT--GCTCTACGT-TTTTTATGTCA
TTGAATGtTATTGATgCCTTTATACAACTTTCAACAACGGATCTCTTGGCTCTCGCATCG
ATGAAGAACGCAGCGAAATGCGATAAGTAATGTGAATTGCAGAATTCAGTGAATCATCGA
ATCTTTGAACGCACCTTGCGCTCCTTGGTATTCCGAGGAGCATGCCTGTTTGAGTATCAT
GAAATTCTCAAG--TTTAGGCTTGGATTGTGGGACAGGC-TTGCTCTCCTGAAATGCATG
AGCGAACC---GTGGATCCTGGTGTGATAATTATCTATGCCTCTAA--------GGATTC
CCCTAGTAACTGCGAGTGAAGCGGGAAAAGCTCAAATTTAAAATCTGGCGGTCCTTGTGG
CTGGAGTTGTAATCTAGAGAAGTGCTATCCGCGCTGGACCGTGTACGAGTCTCCTGGAAC
GGAGCGTCGTAGAGGGTGAGAATCCCGTCTTTGACACGGACTACCAGGGCTTATGTGATG
CGCTCTCAAAGAGTCGAGTTGTTTGGGATTGCAGCTCTAAATGGGTGGTAAATTCCATCT
AAAGCTAAATATTGGCGAGAGACCGATAGCGAACAAGTACCGTGAGGGAAAGATGAAAAR
AACTTTGGAAAGAGAGTTAATCAGTACGTGAAATTGTTGAAAGGGAAACGCTTGAAGTCA
GTCACGTTGGCCAGGGATCAACCTTGCTTTTTGCTTGGCGTACTTTCTAACGGGTCAGCA
TCAATTTTGACTGGTGGATAAAGGTGGGGAATGTGGCATCTTCTTATAGCCCTTGGTCGC
ATACATCGGTTGGGATTGAGGAACTCAGCACGCGCAAGGCCGGGTACCACGTACGTGCTT
AGGATGCTGGCATAATGGCTTTAATCGACCCGTCTTGAAACACGGACCAAGGAGTCTAAC
ATGCACGCGAGTGTTTGGGTGGAAAACCCGAGCGCGTAATGAAAGTGAAAATTGAGATCC
CTGTCGTGGGGAGCATCGATGCCCGAACCAGACCTTTTGTGACGGATCCGCGGTTGAGCG
TGTATGCTGGGACCCGAAAGATGGTGAACTATGCCTGAATAGGGTGAAGCCAGAGGAAAC
TCTGGTGGAGGCTCGYAGCGATTCTGACGTGCAAATCGATCGTCRAATTTGGGT------
------------------------------------------------------------
------------------------------------------------------------
------------------------------------------------------------
------------------------------------------------------------
------------------------------------------------------------
------------------------------------------------------------
------------------------------------------------------------
------------------------------------------------------------
------------------------------------------------------------
------------------------------------------------------------
------------------------------------------------------------
------------------------------------------------------------
------------------------------------------------------------
------------------------------------------------------------
------------------------------------------------------------
------------------------------------------------------------
------------------------------------------------------------
------------------------------------------------------------
------------------------------------------------------------
------------------------------------------------------------
------------------------------------------------------------
------------------------------------------------------------
------------------------------------------------------------
------------------------------------------------------------
------------------------------------------------------------
------------------------------------------------------------
------------------------------------------------------------
------------------------------------------------------------
------------------------------------------------------------
------------------------------------------------------------
------------------------------------------------------------
------------------------------------------------------------
------------------------------------------------------------
------------------------------------------------------------
------------------------------------------------------------
------------------------------------------------------------
------------------------------------------------------------
------------------------------------------------------------
--------------
>Dermoloma_appalachianum_TENNF076604(DG21082913)
TTGAATAAACTTGGTTGGGCTGTTGCTGATAGGATATGTGCACGCCTACCCCTGTGCACC
TTTTGTAGACGCTGGACTCGGGCTTTCCT--CAAATT--GCTCTACGT-TTTTTATGTCA
TTGAAYGTTATTGATGCCTTTATACAACTTTCAACAACGGATCTCTTGGCTCTCGCATCG
ATGAAGAACGCAGCGAAATGCGATAAGTAATGTGAATTGCAGAATTCAGTGAATCATCGA
ATCTTTGAACGCACCTTGCGCTCCTTGGTATTCCGAGGAGCATGCCTGTTTGAGTATCAT
GaaaTTCTCAAG--TTTAGGCTTGGATTGTGGGACAGGCTTTGCTCTCCTGAAATGCATG
AGCGAACC---GTGGATCCTGGTGTGATAATTATCTATGCCTCTAA--------------
------------------------------------------------------------
------------------------------------------------------------
------------------------------------------------------------
------------------------------------------------------------
------------------------------------------------------------
------------------------------------------------------------
------------------------------------------------------------
------------------------------------------------------------
------------------------------------------------------------
------------------------------------------------------------
------------------------------------------------------------
------------------------------------------------------------
------------------------------------------------------------
------------------------------------------------------------
------------------------------------------------------------
------------------------------------------------------------
------------------------------------------------------------
------------------------------------------------------------
------------------------------------------------------------
------------------------------------------------------------
------------------------------------------------------------
------------------------------------------------------------
------------------------------------------------------------
------------------------------------------------------------
------------------------------------------------------------
------------------------------------------------------------
------------------------------------------------------------
------------------------------------------------------------
------------------------------------------------------------
------------------------------------------------------------
------------------------------------------------------------
------------------------------------------------------------
------------------------------------------------------------
------------------------------------------------------------
------------------------------------------------------------
------------------------------------------------------------
------------------------------------------------------------
------------------------------------------------------------
------------------------------------------------------------
------------------------------------------------------------
------------------------------------------------------------
------------------------------------------------------------
------------------------------------------------------------
------------------------------------------------------------
------------------------------------------------------------
------------------------------------------------------------
------------------------------------------------------------
------------------------------------------------------------
------------------------------------------------------------
------------------------------------------------------------
------------------------------------------------------------
------------------------------------------------------------
--------------
>Dermoloma_applanatum_LIP(PAM14091410)
TTGAATAAACTTGGTTGGGCTGTTGCTGGTGGGATATGTGCACGCCTT--CCTGTGCACC
TTTTGTAGATCCTGGTCTCGGGCTTTCCTTGCAT-TTC-GGTCTATGTCTTTTTATGTCA
CAGAATGTCATTGA-GCCTTTATACAACTTTCAACAACGGATCTCTTGGCTCTCGCATCG
ATGAAGAACGCAGCGAAATGCGATAAGTAATGTGAATTGCAGAATTCAGTGAATCATCGA
ATCTTTGAACGCACCTTGCGCTCCTTGGTATTCCGAGGAGCATGCCTGTTTGAGTATCAT
GAATTTCTCAAGCTTTTAGGCTTGGATTGTGGGACAGGCTTTGCTCTTCTGAAATGCATT
AGCGAAC-CTTGTGGATTTTGGTGTGATAATTATCTACGC-TCTAAACTAACAAGGATTC
CCCTAGTAACTGCGAGTGAAGCGGGAAAAGCTCAAATTTAAAATCTGGCGGTCCYTGTGG
MWGGAGTTGTAATCTAGAGAAGTGCTATCCGCGCTGGACCGTGTACAAGTCTCCTGGAAC
GGAGCGTCATAGAGGGTGAGAATCCCGTCTTTGACACGGACTACCAGGGCTT-TGTGATG
CGCTCTCGAAGAGTCGAGTTGTTTGGGAATGCAGCTCTAAATGGGTGGTAAATTCCATCT
AAAGCTAAATATTGGCGAGAGACCGATAGCGAACAAGTACCGTGAGGGAAAGATGAAAAG
AACTTTGGAAAGAGAGTTAAACAGTACGTGAAATTGTTGAAAGGGAAACGCTTGAAGTCA
GTCGCATTGGCCAGGGATCAACCTTGCATTTTGCTTGGTGTACTTTCTAATGGGTCAGCA
TCAATTTTGACCGGTGGATAAAGGTGGGGAATGTGGCATCCTCTTATAGCCCTTGGTCGC
ATACATCGGTTGGGATTGAGGAACTCAGCACGCGGAAGGCCGGGTACCACGTACGTGCTT
AGGATGCTGGCATAATGGCTTTAATCGACCCGTCTTGAAACACGGACCAAGGAGTCTAAC
ATGCACGCGAGTGTTTGGGTGGAAAACCCGAGCGCGTAATGAAAGTGAAAATTGAGATCC
CTGTCGTGGGGAGCATCGATGCCCGGACCAGACCTTTTGTGACGGATCCGCGGTTGAGCG
TGTATGCTGGGACCCGAAAGATGGTGAACTATGCCTGAATAGGGTGAAGCCAGAGGAAAC
TCTGGTGGAGGCTCGTAGCGATTCTGACGTGCAAATCGATCGTCGAATTTGGGTTTGGAT
CCTAATTTTGCTGACAAAATTCGCCATATTCGCGACCCCAAAACCCGCATGGCCGTTGTC
TGGTCACACTGCAAAACCAAAATGGTTTGCGAGCCTGATGACCCCAAGGACGACGGGGCG
GAA---------------------------------------------------------
------------------------------------------------------------
------------------------------------------------------------
------------------------------------------------------------
------------------------------------------------------------
------------------------------------------------------------
------------------------------------------------------------
------------------------------------------------------------
------------------------------------------------------------
------------------------------------------------------------
------------------------------------------------------------
------------------------------------------------------------
------------------------------------------------------------
--------AAGCCTCTCCTTCAAGTCAATGCATACACCTGCGATGTCTGCGGCTCAGAGA
CCTTTCAAGACATATCGAATAAATCATTCACCCCTATATTTGACTGTCAAAACGAGAACG
AGTGTAAAAAGAATGGCATCCATGGTTCGTTGCACATGCAGACGCGTGCGTGTCGTTTCA
GTCCGTTCCAGGAAGTCAAAATCCAGGAAATGGCAGATCAAGTCCCCGTCGGGCATATTC
CCCGATCCATGACAGTTCATGTTCACGGAAACTTAACGCGATTGATGAACCCTGGCGATG
TTGTCCACCTTGGAGGAATCTTCCTTCCCATTCCTTATACTGGATTTCAAGCCATCCGCG
CTGGGCTTCTCACAGACACTTATTTGGAGACTCATCATGTTCACCAACTCAAGAAACAAT
ACAGCGAGCTGGAGGTGACGCCGGATATCGATCGTGCTATTTCAGAGCTCAAACGCGACC
CTGCACTATACAACAAGCTTTCGCAGAGTATTGCGCCAGAAATATATGGTCACGAAGATG
TGAAGAAGGCCCTGCTCTTATTGCTAGTGGGAGGTGTGACGAAGATCACCGGAGACGGAA
TGAAAATCAGGGGAGATCTAAACATATGCCTAATGGGAGACCCCG---------------
------------------------------------------------------------
------------------------------------------------------------
------------------------------------------------------------
------------------------------------------------------------
------------------------------------------------------------
------------------------------------------------------------
------------------------------------------------------------
------------------------------------------------------------
------------------------------------------------------------
------------------------------------------------------------
------------------------------------------------------------
------------------------------------------------------------
--------------
>Dermoloma_applanatum_SAVF20525
TTGAATAAACTTGGTTGGGCTGTTGCTGGTGGGATATGTGCACGCCTT--CCTGTGCACC
TTTTGTAGATCCTGGTCTCGGGCTTTCCTTGCAT-TTC-GGTCTATGTCTTTTTATGTCA
CAGAATGTTATTGA-GCCTTTATACAACTTTCAACAACGGATCTCTTGGCTCTCGCATCG
ATGAAGAACGCAGCGAAATGCGATAAGTAATGTGAATTGCAGAATTCAGTGAATCATCGA
ATCTTTGAACGCACCTTGCGCTCCTTGGTATTCCGAGGAGCATGCCTGTTTGAGTATCAT
GAATTTCTCAAGCTTTTAGGCTTGGATTGTGGGACAGGCTTTGCTCTTCTGAAATGCATT
AGCGAAC-CTTGTGGATTTTGGTGTGATAATTATCTACGC-TCTAAACTAACAAGGATTC
CCCTAGTAACTGCGAGTGAAGCGGGAAAAGCTCAAATTTAAAATCTGGCGGTCCTTGTGG
CTGGAGTTGTAATCTAGAGAAGTGCTATCCGCGCTGGACCGTGTACAAGTCTCCTGGAAC
GGAGCGTCATAGAGGGTGAGAATCCCGTCTTTGACACGGACTACCAGGGCTT-TGTGATG
CGCTCTCGAAGAGTCGAGTTGTTTGGGAATGCAGCTCTAAATGGGTGGTAAATTCCATCT
AAAGCTAAATATTGGCGAGAGACCGATAGCGAACAAGTACCGTGAGGGAAAGATGAAAAG
AACTTTGGAAAGAGAGTTAAACAGTACGTGAAATTGTTGAAAGGGAAACGCTTGAAGTCA
GTCGCATTGGCCAGGGATCAACCTTGCATTTTGCTTGGTGTACTTTCTAATGGGTCAGCA
TCAATTTTGACCGGTGGATAAAGGTGGGGAATGTGGCATCCTCTTATAGCCCTTGGTCGC
ATACATCGGTTGGGATTGAGGAACTCAGCACGCGGAAGGCCGGGTACCACGTACGTGCTT
AGGATGCTGGCATAATGGCTTTAATCGACCCGTCTTGAAACACGGACCAAGGAGTCTAAC
ATGCACGCGAGTGTTTGGGTGGAAAACCCGAGCGCGTAATGAAAGTGAAAATTGAGATCC
CTGTCGTGGGGAGCATCGATGCCCGGACCAGACCTTTTGTGACGGATCCGCGGTTGAGCG
TGTATGCTGGGACCCGAAAGATGGTGAACTATGCCTGAATAGGGTGAAGCCAGAGGAAAC
TCTGGTGGAGGCTCGTAGCGATTCTGACGTGCAAATCGATCGTCGAATTTGGGTTTGGAT
CCTAATTTTGCTGACAAAATTCGCCATATTCGCGACCCCAAAACCCGCATGGCCGTTGTC
TGGTCACACTGCAAAACCAAAATGGTTTGCGAGCCTGATGACCCCAAGGACGACGGGGCG
GAAGAGATCAAGTCGATGCAGCCAGACAAGCGCATCCTGGCCCCATCAGAAGTCTATACT
GTTTTCAAAAAGATGTCGGACTCCGATCTTCATCTGATCGGCCTCTCCGATGAATACGCG
CGTCCTGAATGGATGAT-------------------------------------------
------------------------------------------------------------
------------------------------------------------------------
------------------------------------------------------------
------------------------------------------------------------
------------------------------------------------------------
------------------------------------------------------------
------------------------------------------------------------
------------------------------------------------------------
------------------------------------------------------------
------------------------------------------------------------
--------AAGCCTCTCCTTCAAGTCAATGCATACACCTGCGATGTCTGCGGCTCAGAGA
CCTTTCAAGACATATCGAATAAATCATTCACCCCTATATTTGACTGTCAAAACGAGAACG
AGTGTAAAAAGAATGGCATCCATGGTTCGTTGCACATGCAGACGCGTGCGTGTCGTTTCA
GTCCGTTCCAGGAAGTCAAAATCCAGGAAATGGCAGATCAAGTCCCCGTCGGGCATATTC
CCCGATCCATGACAGTTCATGTTCACGGAAACTTAACGCGATTGATGAACCCTGGCGATG
TTGTCCACCTTGGAGGAATCTTCCTTCCCATTCCTTATACTGGATTTCAAGCCATCCGCG
CTGGGCTTCTCACAGACACTTATTTGGAGACTCATCATGTTCACCAACTCAAGAAACAAT
ACAGCGAGCTGGAGGTGACGCCGGATATCGATCGTGCTATTTCAGAGCTCAAACGCGACC
CTGCACTATACAACAAGCTTTCGCAGAGTATTGCGCCAGAAATATATGGTCACGAAGATG
TGAAGAAGGCCCTGCTCTTATTGCTAGTGGGAGGTGTGACGAAGATCACCGGAGACGGAA
TGAAAATCAGGGGAGATCTAAACATATGCCTAATGGGAGACCCC-TGGAGCGAAGACCGT
TTCAACGAAATCGTAAAGGAGACTTCCAACTTCATCAAGAAGGTCGGCTATAACCCGAAG
ACTGTCGCATTCGTACCCATCTCCGGCTGGCATGGCGACAACATGTTGGAAGAGTCCGCG
AACATGACCTGGTACAAAGGATGGACACGGGAGACCAAAGCTGGTGTTGTCAAGGGCAAG
ACCCTTCTGGATGCCATCGATGCCATCGAGCCACCCGTCCGGCCCTCTGAGAAACCCCTC
CGTCTCCCTCTCCAGGATGTCTACAAAATTGGCGGTATCGGAACTGTGCCCGTCGGCCGT
GTCGAGACTGGTGTCATCAAGGCTGGAATGGTCGTAACATTTGCCCCCAGCAACGTCACC
ACTGAAGTCAAATCAGTCGAAATGCATCACGAACAGCTCGAGCAAGGTTCACCTGGTGAC
AACGTTGGATTCAACGTCAAGAACGTGTCAGTGAAGGATATCCGCCGTGGAAATGTATGC
TCTGATTCTAAGAACGACCCAGCGAAGGAAGCCGCTTCCTTCAATGCGCAAGTCATCGTT
CTCAACCACCCTGGTCAGATTGGTGCCGGTTATGCACCTGTCCTCGATTGCCACACTGCC
CACATTGCCTGCAAGTTTGCTGAACTTATCGAGAAGATCGACCGTCGGACAGGTAAATCA
CTCGAGAATTCGCCTAAATTCGTCAAGTCTGGTGATGCTTGCATCGTTAAGCTTGTGCCA
AGCAAGCCCATGTG
>Dermoloma_applanatum_SAVF20860
TTGAATAAACTGGGTTGGGCTGTTGCTGGTGGGATATGTGCACGCCTT--CCTGTGCACC
TTTTGTAGATCCTGGTCTCGGGCTTTCCTTGCAT-TTC-GGTCTATGTCTTTTTATGTCA
CAGAATGTCATTGA-GCCTTTATACAACTTTCAACAACGGATCTCTTGGCTCTCGCATCG
ATGAAGAACGCAGCGAAATGCGATAAGTAATGTGAATTGCAGAATTCAGTGAATCATCGA
ATCTTTGAACGCACCTTGCGCTCCTTGGTATTCCGAGGAGCATGCCTGTTTGAGTATCAT
GAATTTCTCAAGCTTTTAGGCTTGGATTGTGGGACAGGCTTTGCTCTTCTGAAATGCATT
AGCGAAC-CTTGTGGATTTTGGTGTGATAATTATCTACGC-TCTAAACTAACAAGGATTC
CCCTAGTAACTGCGAGTGAAGCGGGAAAAGCTCAAATTTAAAATCTGGCGGTCCTTGTGG
CTGGAGTTGTAATCTAGAGAAGTGCTATCCGCGCTGGACCGTGTACAAGTCTCCTGGAAC
GGAGCGTCATAGAGGGTGAGAATCCCGTCTTTGACACGGACTACCAGGGCTT-TGTGATG
CGCTCTCGAAGAGTCGAGTTGTTTGGGAATGCAGCTCTAAATGGGTGGTAAATTCCATCT
AAAGCTAAATATTGGCGAGAGACCGATAGCGAACAAGTACCGTGAGGGAAAGATGAAAAG
AACTTTGGAAAGAGAGTTAAACAGTACGTGAAATTGTTGAAAGGGAAACGCTTGAAGTCA
GTCGCATTGGCCAGGGATCAACCTTGCATTTTGCTTGGTGTACTTTCTAATGGGTCAGCA
TCAATTTTGACCGGTGGATAAAGATGGGGAATGTGGCATCCTCTTATAGCCCTTGGTCGC
ATACATCGGTTGGGATTGAGGAACTCAGCACGCGGAAGGCCGGGTACCACGTACGTGCTT
AGGATGCTGGCATAATGGCTTTAATCGACCCGTCTTGAAACACGGACCAAGGAGTCTAAC
ATGCACGCGAGTGTTTGGGTGGAAAACCCGAGCGCGTAATGAAAGTGAAAATTGAGATCC
CTGTCGTGGGGAGCATCGATGCCCGGACCAGACCTTTTGTGACGGATCCGCGGTTGAGCG
TGTATGCTGGGACCCGAAAGATGGTGAACTATGCCTGAATAGGGTGAAGCCAGAGGAAAC
TCTGGTGGAGGCTCGTAGCGATTCTGACGTGCAAATCGATCGTCGAATTTGGGTTTGGAT
CCTAATTTTGCTGACAAAATTCGCCATATTCGCGACCCCAAAACCCGCATGGCCGTTGTC
TGGTCACACTGCAAAACCAAAATGGTTTGCGAGCCTGATGACCCCAAGGACGACGGGGCG
GAAGAGATCAAGTCGATGCAGCCAGACAAGCGCATCCTGGCCCCATCAGAAGTCTATACT
GTTTTCAAAAAGATGTCGGACTCCGATCTTCATCTGATCGGCCTCTCCGATGAATACGCG
CGTCCTGAATGGATGAT-------------------------------------------
------------------------------------------------------------
------------------------------------------------------------
------------------------------------------------------------
------------------------------------------------------------
------------------------------------------------------------
------------------------------------------------------------
------------------------------------------------------------
------------------------------------------------------------
------------------------------------------------------------
------------------------------------------------------------
------------------------------------------ATGTCTGCGGCTCAGAGA
CCTTTCAAGACATATCGAATAAATCATTCACCCCTATATTTGACTGTCAAAACGAGAACG
AGTGTAAAAAGAATGGCATCCATGGTTCGTTGCACATGCAGACGCGTGCGTGTCGTTTCA
GTCCGTTCCAGGAAGTCAAAATCCAGGAAATGGCAGATCAAGTCCCCGTCGGGCATATTC
CCCGATCCATGACAGTTCATGTTCACGGAAACTTAACGCGATTGATGAACCCTGGCGATG
TTGTCCACCTTGGAGGAATCTTCCTTCCCATTCCTTATACTGGATTTCAAGCCATCCGCG
CTGGGCTTCTCACAGACACTTATTTGGAGACTCATCATGTTCACCAACTCAAGAAACAAT
ACAGCGAGCTGGAGGTGACGCCGGATATCGATCGTGCTATTTCAGAGCTCAAACGCGACC
CTGCACTATACAACAAGCTTTCGCAGAGTATTGCGCCAGAAATATATGGTCACGAAGATG
TGAAGAAGGCCCTGCTCTTATTGCTAGTGGGAGGTGTGACGAAGATCACCGGAGACGGAA
TGAAAATCAGGGGAGATCTAAACATATGCCTAATGGGAGACCCCGTGGAGCGAAGACCGT
TTCAACGAAATCGTAAAGGAGACTTCCAACTTCATCAAGAAGGTCGGCTATAACCCGAAG
ACTGTCGCATTCGTACCCATCTCCGGCTGGCATGGCGACAACATGTTGGAAGAGTCCGCG
AACATGACCTGGTACAAAGGATGGACACGGGAGACCAAAGCTGGTGTTGTCAAGGGCAAG
ACCCTTCTGGATGCCATCGATGCCATCGAGCCACCCGTCCGGCCCTCTGASAAACCCCTC
CGTCTCCCTCTCCAGGATGTCTACAAAATTGGCGGTATCGGAACTGTGCCCGTCGGCCGT
GTCGAGACTGGTGTCATCAAGGCTGGAATGGTCGTAACATTTGCCCCCAGCAACGTCACC
ACTGAAGTCAAATCAGTCGAAATGCATCACGAACAGCTCGAGCAAGGTTCACCTGGTGAC
AACGTTGGATTCAACGTCAAGAACGTGTCAGTGAAGGATATCCGCCGTGGAAATGTATGC
TCTGATTCTAAGAACGACCCAGCGAAGGAAGCCGCTTCCTTCAATGCGCAAGTCATCGTT
CTCAACCACCCTGGTCAGATYGGTGCCGGTTATGCACCTGTCCTCGATTGCCACACTGCC
CACATTGCCTGCAAGTTTGCTGAA------------------------------------
------------------------------------------------------------
--------------
>Dermoloma_applanatum_SAVF4379
TTGAATAAACTTGGTTGGGCTGTTGCTGGTGGGATATGTGCACGCCTT--CCTGTGCACC
TTTTGTAGATCCTGGTCTCGGGCTTTCCTTGCAT-TTC-GGTCTATGTCTTTTTATGTCA
CAGAATGTCATTGA-GCCTTTATACAACTTTCAACAACGGATCTCTTGGCTCTCGCATCG
ATGAAGAACGCAGCGAAATGCGATAAGTAATGTGAATTGCAGAATTCAGTGAATCATCGA
ATCTTTGAACGCACCTTGCGCTCCTTGGTATTCCGAGGAGCATGCCTGTTTGAGTATCAT
GAATTTCTCAAGCTTTTAGGCTTGGATTGTGGGACAGGCTTTGCTCTTCTGAAATGCATT
AGCGAAC-CTTGTGGATTTTGGTGTGATAATTATCTACGC-TCTAA-------------C
CCCTAGTAACTGCGAGTGAAGCGGGAAAAGCTCAAATTTAAAATCTGGCGGTCCTTGTGG
CTGGAGTTGTAATCTAGAGAAGTGCTATCCGCGCTGGACCGTGTACAAGTCTCCTGGAAC
GGAGCGTCATAGAGGGTGAGAATCCCGTCTTTGACACGGACTMCCAGGGCTT-TGTGATG
CGCTCTCGAAGAGTCGAGTTGTTTGGGAATGCAGCTCTAAATGGGTGGTAAATTCCATCT
AAAGCTAAATATTGGCGAGAGACCGATAGCGAACAAGTACCGTGAGGGAAAGATGAAAAG
AACTTTGGAAAGAGAGTTAAACAGTACGTGAAATTGTTGAAAGGGAAACGCTTGAAGTCA
GTCGCATTGGCCAGGGATCAACCTTGCATTTTGCTTGGTGTACTTTCTAATGGGTCAGCA
TCAATTTTGACCGGTGGATAAAGGTGGGGAATGTGGCATCCTCTTATAGCCCTTGGTCGC
ATACATCGGTTGGGATTGAGGAACTCAGCACGCGGAAGGCCGGGTACCACGTACGTGCTT
AGGATGCTGGCATAATGGCTTTAATCGACCCGTCTTGAAACACGGACCAAGGAGTCTAAC
ATGCACGCGAGTGTTTGGGTGGAAAACCCGAGCGCGTAATGAAAGTGAAAATTGAGATCC
CTGTCGTGGGGAGCATCGATGCCCGGACCAGACCTTTTGTGACGGATCCGCGGTTGAGCG
TGTATGCTGGGACCCGAAAGATGGTGAACTATGCCTGAATAGGGTGAAGCCAGAGGAAAC
TCTGGTGGAGGCTCGTAGCGATTCTGACGTGCAAATCGATCGTCGAATTTGGGT------
------------------------------------------------------------
------------------------------------------------------------
------------------------------------------------------------
------------------------------------------------------------
------------------------------------------------------------
------------------------------------------------------------
----------------AGGTGTTTGTCAATGGCGTATGGATGGGCGTCCACCGCGATCCT
GCGAATCTAGTGAAAACCATCAAGAAGTTGCGACGGAAAGACGATATTAGTCCTGAAGTC
TCGGTTGTGCGAGATATTCGGGAGAAAGAGCTGCGCTTGTATACGGATGCTGGACGCGTT
TGTCGAMCACTATTCATTGTTGAGAATCAACAGCTGCAGTTGCAGAAGAAACACATACGT
TGGCTCAACAGGGGTTATAACGACGACCAAGAAGAATACAAGTGGGAGCAGCTTGTCAAA
GGTGGCATCATCGAGTTGTTGGACGCAGAAGAAGAAGAAACCGTCATGATATCGATGACG
CCAGAGGATCTGGAGAACTCTCGGTTGCATCAGAGCGGTGTCGACCCTCATGCTAACGAT
GGAGAATTTGATCCCGCAGCACGGCTGAAGGCTGGAATCAATTCCCACACTTGGACGCAC
TGTGAAATTCATCCGAGCATGATCCTGGGTATATGTGCAAGTATCATTCCCTTCCCTGAC
CACAATCAAAGCCTCTCCTTCAAGTCAATGCATACACCTGCGATGTCTGCGGCTCAGAGA
CCTTTCAAGACATATCGAATAAATCATTCACCCCTATATTTGACTGTCAAAACGAGAACG
AGTGTAAAAAGAATGGCATCCATGGTTCGTTGCACATGCAGACGCGTGCGTGTCGTTTCA
GTCCGTTCCAGGAAGTCAAAATCCAGGAAATGGCAGATCAAGTCCCCGTCGGGCATATTC
CCCGATCCATGACAGTTCATGTTCACGGAAACTTAACGCGATTGATGAACCCTGGCGATG
TTGTCCACCTTGGAGGAATCTTCCTTCCCATTCCTTATACTGGATTTCAAGCCATCCGCG
CTGGGCTTCTCACAGACACTTATTTGGAGACTCATCATGTTCACCAACTCAAGAAACAAT
ACAGCGAGCTGGAGGTGACGCCGGATATCGATCGTGCTATTTCAGAGCTCAAACGCGACC
CTGCACTATACAACAAGCTTTCGCAGAGTATTGCGCCAGAAATATATGGTCACGAAGATG
TGAAGAAGGCCCTGCTCTTATTGCTAGTGGGAGGTGTGACGAAGATCACCGGAGACGGAA
TGAAAATCAGGGGAGATCTAAACATATGCCTAATGGGAGACCCCGTGGAGCGAAGACCGT
TTCAACGAAATCGTAAAGGAGACTTCCAACTTCATCAAGAAGGTCGGCTATAACCCGAAG
ACTGTCGCATTCGTACCCATCTCCGGCTGGCATGGCGACAACATGTTGGAAGAGTCCGCG
AACATGACCTGGTACAAAGGATGGACACGGGAGACCAAAGCTGGTGTTGTCAAGGGCAAG
ACCCTTCTGGATGCCATCGATGCCATCGAGCCACCCGTCCGGCCCTCTGASAAACCCCTC
CGTCTCCCTCTCCAGGATGTCTACAAAATTGGCGGTATCGGAACTGTGCCCGTCGGCCGT
GTCGAGACTGGTGTCATCAAGGCTGGAATGGTCGTAACATTTGCCCCCAGCAACGTCACC
ACTGAAGTCAAATCAGTCGAAATGCATCACGAACAGCTCGAGCAAGGTTCACCTGGTGAC
AACGTTGGATTCAACGTCAAGAACGTGTCAGTGAAGGATATCCGCCGTGGAAATGTATGC
TCTGATTCTAAGAACGACCCAGCGAAGGAAGCCGCTTCCTTCAATGCGCAAGTCATCGTT
CTCAACCACCCTGGTCAGATYGGTGCCGGTTATGCACCTGTCCTCGATTGCCACACTGCC
CACATTGCCTGCAAGTTTGCTGAACTTATCGAGAAGATCGACCGTCGGWCAGGTAAATCA
CTCGAGAATTCGCCTAAATTCGTCAAGTCTGGTGATGCTTGCATCGTTAAGCTTGTGCCA
AGCAAGCCCATGTG
>Dermoloma_applanatum_SAVF4415_holotype
TTGAATAAACTTGGTTGGGCTGTTGCTGGTGGGATATGTGCACGCCTT--CCTGTGCACC
TTTTGTAGATCCTGGTCTCGGGCTTTCCTTGCAT-TTC-GGTCTATGTCTTTTTATGTCA
CAGAATGTYATTGA-GCCTTTATACAACTTTCAACAACGGATCTCTTGGCTCTCGCATCG
ATGAAGAACGCAGCGAAATGCGATAAGTAATGTGAATTGCAGAATTCAGTGAATCATCGA
ATCTTTGAACGCACCTTGCGCTCCTTGGTATTCCGAGGAGCATGCCTGTTTGAGTATCAT
GAATTTCTCAAGCTTTTAGGCTTGGATTGTGGGACAGGCTTTGCTCTTCTGAAATGCATT
AGCGAAC-CTTGTGGATTTTGGTGTGATAATTATCTACGCCTCTAAACTAACAAGGATTC
CCCTAGTAACTGCGAGTGAAGCGGGAAAAGCTCAAATTTAAAATCTGGCGGTCCTTGTGG
MWGGAGTTGTAATCTAGAGAAGTGCTATCCGCGCTGGACCGTGTACAAGTCTCCTGGAAC
GGAGCGTCATAGAGGGTGAGAATCCCGTCTTTGACACGGACTACCAGGGCTT-TGTGATG
CGCTCTCGAAGAGTCGAGTTGTTTGGGAATGCAGCTCTAAATGGGTGGTAAATTCCATCT
AAAGCTAAATATTGGCGAGAGACCGATAGCGAACAAGTACCGTGAGGGAAAGATGAAAAG
AACTTTGGAAAGAGAGTTAAACAGTACGTGAAATTGTTGAAAGGGAAACGCTTGAAGTCA
GTCGCATTGGCCAGGGATCAACCTTGCATTTTGCTTGGTGTACTTTCTAATGGGTCAGCA
TCAATTTTGACCGGTGGATAAAGGTGGGGAATGTGGCATCCTCTTATAGCCCTTGGTCGC
ATACATCGGTTGGGATTGAGGAACTCAGCACGCGGAAGGCCGGGTACCACGTACGTGCTT
AGGATGCTGGCATAATGGCTTTAATCGACCCGTCTTGAAACACGGACCAAGGAGTCTAAC
ATGCACGCGAGTGTTTGGGTGGAAAACCCGAGCGCGTAATGAAAGTGAAAATTGAGATCC
CTGTCGTGGGGAGCATCGATGCCCGGACCAGACCTTTTGTGACGGATCCGCGGTTGAGCG
TGTATGCTGGGACCCGAAAGATGGTGAACTATGCCTGAATAGGGTGAAGCCAGAGGAAAC
TCTGGTGGAGGCTCGTAGCGATTCTGACGTGCAAATCGATCGTCGAATTTGGGTTTGGAT
CCTAATTTTGCTGACAAAATTCGCCATATTCGCGACCCCAAAACCCGCATGGCCGTTGTC
TGGTCACACTGCAAAACCAAAATGGTTTGCGAGCCTGATGACCCCAAGGACGACGGGGCG
GAA---------------------------------------------------------
------------------------------------------------------------
------------------------------------------------------------
------------------------------------------------------------
----------------AGGTGTTTGTCAATGGCGTATGGATGGGCGTCCACCGCGATCCT
GCGAATCTAGTGAAAACCATCAAGAAGTTGCGACGGAAAGACGATATTAGTCCTGAAGTC
TCGGTTGTGCGAGATATTCGGGAGAAAGAGCTGCGCTTGTATACAGATGCTGGACGCGTT
TGTCGACCACTATTCATTGTTGAGAATCAACAGCTGCAGTTGCAGAAGAAACACATACGT
TGGCTCAACAGGGGTTATAACGATGACCAAGAAGAATACAAGTGGGAGCAGCTTGTCAAA
GGTGGCATCATTGAGTTGTTGGACGCAGAAGAAGAAGAAACCGTCATGATATCGATGACG
CCAGAGGATCTGGAGAACTCTCGGTTGCATCAGAGCGGTGTCGACCCTCATGCTAACGAT
GGAGAATTTGATCCCGCAGCACGGCTGAAGGCTGGAATCAATTCCCACACTTGGACGCAC
TGTGAAATTCATCCGAGCATGATCCTGGGTATATGTGCAAGTATCATTCCCTTCCCTGAC
CACAATCAAAGCCTCTCCTTCAAGTCAATGCATACACCTGCGATGTCTGCGGCTCAGAGA
CCTTTCAAGACATATCGAATAAATCATTCACCCCTATATTTGACTGTCAAAACGAGAACG
AGTGTAAAAAGAATGGCATCCATGGTTCGTTGCACATGCAGACGCGTGCGTGTCGTTTCA
GTCCGTTCCAGGAAGTCAAAATCCAGGAAATGGCAGATCAAGTCCCCGTCGGGCATATTC
CCCGATCCATGACAGTTCATGTTCACGGAAACTTAACGCGATTGATGAACCCTGGCGATG
TTGTCCACCTTGGAGGAATCTTCCTTCCCATTCCTTATACTGGATTTCAAGCCATCCGCG
CTGGGCTTCTCACAGACACTTATTTGGAGACTCATCATGTTCACCAACTCAAGAAACAAT
ACAGCGAGCTGGAGGTGACGCCGGATATCGATCGTGCTATTTCAGAGCTCAAACGCGACC
CTGCACTATACAACAAGCTTTCGCAGAGTATTGCGCCAGAAATATATGGTCACGAAGATG
TGAAGAAGGCCCTGCTCTTATTGCTAGTGGGAGGTGTGACGAAGATCACCGGAGACGGAA
TGAAAATCAGGGGAGATCTAAACATATGCCTAATGGGAGACCCCG---------------
-------AAATCGTAAAGGAGACTTCCAACTTCATCAAGAAGGTCGGCTATAACCCGAAG
ACTGTCGCATTCGTACCCATCTCCGGCTGGCATGGCGACAACATGTTGGAAGAGTCCGCG
AACATGACCTGGTACAAAGGATGGACACGGGAGACCAAAGCTGGTGTTGTCAAGGGCAAG
ACCCTTCTGGATGCCATCGATGCCATCGAGCCACCCGTCCGGCCCTCTGASAAACCCCTC
CGTCTCCCTCTCCAGGATGTCTACAAAATTGGCGGTATCGGAACTGTGCCCGTCGGCCGT
GTCGAGACTGGTGTCATCAAGGCTGGAATGGTCGTAACATTTGCCCCCAGCAACGTCACC
ACTGAAGTCAAATCAGTCGAAATGCATCACGAACAGCTCGAGCAAGGTTCACCTGGTGAC
AACGTTGGATTCAACGTCAAGAACGTGTCAGTGAAGGATATCCGCCGTGGAAATGTATGC
TCTGATTCTAAGAACGACCCAGCGAAGGAAGCCGCTTCCTTCAATGCGCAAGTCATCGTT
CTCAACCACCCTGGTCAGATYGGTGCCGGTTATGCACCTGTCCTCGATTGCCACACTGCC
CACATTGCCTGCAAGTTTGCTGAACTTATCGAGAAGATCGACCGTCGGWCAGGTAAATCA
CTCGAGAATTCGCCTAAATTCGTCAAGTCTGGTGATGCTTGCATCGTTAAGCTTGTGCCA
AGCAAGCCCATGTG
>Dermoloma_atrocinereum_LIP(PAM14110908)
TTGAATGAGCTTGGTTGGGCTGTTGCTGGTGGGGCATGTGCACGCCTGGCCCTGTGCACC
TTCTGTAGACT-TGGACTCGGGCTTTCCTTGCCTGTTCTAGTCTATGTCTCTTTATGTCG
TAGAATGTTAATGTTGCCTTTATACAACTTTCAACAACGGATCTCTTGGCTCTCGCATCG
ATGAAGAACGCAGCGAAATGCGATAAGTAATGTGAATTGCAGAATTCAGTGAATCATCGA
ATCTTTGAACGCACCTTGCGCTCCTTGGTATTCCGAGGAGCATGCCTGTTTGAGTATCAT
GAAATTCTCAAGCTTTTAGGCTTGGATTGTGGGACGGGC-TGGCTCTCCTAAAATGCATT
AGCGAACCCTTTGCGGTCTTGGTGTGATAATCATTTATGCCTCCAA--------------
------------------------------------------------------------
------------------------------------------------------------
------------------------------------------------------------
------------------------------------------------------------
------------------------------------------------------------
------------------------------------------------------------
------------------------------------------------------------
------------------------------------------------------------
------------------------------------------------------------
------------------------------------------------------------
------------------------------------------------------------
------------------------------------------------------------
------------------------------------------------------------
------------------------------------------------------TTGGAT
CCTAATTTTGCCGACAAAATTCGCCACATTCGCGACCCGAAAACACGGATGGCTGTCGTC
TGGTCACATTGCAAAACGAAAATGGTTTGCGAGCCWGATGATCCRAAGGACGAAGGAGCG
GAAGAGGTCAAGTCATTGCAGCCAGACAAGAGATTAATGACTCCGTCAGAAGTTTATACT
GTTTTCAAAAAGATGTCGGACTCYGATCTTCATTTGATCGGCCTCTCCGATGAATATGCG
CGTCCCGAATGGATGAT---GGCTCTCATGGCTTGTATATCCGTTGGTTCTTATTCTGCC
CCTGTCATCGAGTTTCTGGAAGAATGGGGATTGGAATCTCTTGAAGAAAACGCGCATTCC
TCCACTCCGTGTACCAAGGTGTTTGTCAATGGTGTGTGGATGGGCGTTCACCGCGATCCT
GCGAATTTAGTGAAAACCATCAAGAAGTTGCGACGGAAGGATGACATCAGTCCTGAGGTC
TCCGTTGTTCGAGATATTCGAGAGAAGGAGTTGCGCTTGTATACTGATGCTGGACGCGTC
TGTCGACCATTATTTATCGTTGAAAATCAACAACTACARCTCCAAAAGAAACATATCAGG
TGGCTTAACAACGGCTATAATGATGACGGGGAAGAGTACAAGTGGGAGCAACTTGTGAAG
GGTGGTATCATCGAGCTGTTGGATGCAGAAGAGGAAGAAACCGTCATGATATCGATGACA
CCGGAGGATCTGGAGAACTCTCGACTGCATCAGAGTGGCGTCGACCCTCATGCCAACGAC
GGAGACTTTGATCCTGCGGCAAGACTGAAAGCTGGAATCAATTCCCATACTTGGACGCAC
TGCGAGATCCATCCGAGCATGATCCTGGGTATATGCGCGAGCATCATACCCTTCCCTGAC
CACAACCA----------------------------------------------------
--------------------------------------------TGCCAAAACGAAAACG
AGTGCATGAAGAACAATATTCGCGGCTCTTTGCACATGCAGACGCGGGCATGTCGTTTCA
GTCCGTTCCAAGAAGTCAAAATCCAAGAAATGGCGGATCAAGTTCCCGTTGGGCACATTC
CTCGGTCCATGACTGTTCATGGTCATGGAAACCTGACGCGACTAATGAGCCCGGGAGATG
TTGTCCATATTAGTGGAATCTTCCTTCCCATTCCATATACTGGCTTTCAAGCCATCCTCG
CGGGACTCCTCACAGATACTTACTTGGAGACCCACTATGTCCTCCAACTCAAAAAGCAAT
ATAGCGAAATGGAGTTGACAACGGATATCGAGCAAGCCATCGCAGAACTCAAACGTGATC
CCGCACT-----------------------------------------------------
------------------------------------------------------------
---------------------------------------------TGGAGTGAAGACCGT
TTCAACGAAATCGTGAAGGAGACTTCCAATTTCATCAAGAAAGTCGGTTATAACCCTAAG
ACCGTTGCATTTGTGCCCATATCCGGCTGGCATGGAGACAACATGCTGGAAGAGTCCGCA
AACATGACATGGTACAAGGGCTGGACGCGGGAGACTAAGGCTGGTGTTGTCAAGGGCAAG
ACTCTCCTTGATGCCATCGATGCAATCGAGCCACCTGTCCGACCCTCTGAGAAACCTCTC
CGTCTTCCTCTTCAGGATGTCTACAAAATTGGCGGTATCGGAACTGTGCCAGTGGGTCGT
GTGGAGACTGGCGTTATCAAAGCTGGAATGGTCGTAACATTTGCACCTACCAACGTCACC
ACTGAAGTCAAGTCCGTTGAAATGCATCACGAGCAGCTTGAGCAAGGTTCGCCTGGTGAC
AATGTCGGCTTCAACGTGAAGAACGTCTCGGTCAAGGATATCCGTCGCGGAAACGTGTGT
TCTGATTCCAAGAACGATCCTGCGAAGGAGGCTGCCTCGTTCAAAGCTCAGGTCATCGTT
CTCAATCATCCCGGCCAGATCGGTGCCGGTTACGCTCCCGTCCTTGATTGCCACACTGCT
CACATCGCTTGCAAATTTGCCGAACTCATTGAGAAGATTGATCGTCGGACAGGTAAATCG
CTCGAGGACGCCCCGAAATTCGTCAAGTCTGGTGATGCTTGCATCGTCAAGCTTGTGCCC
AGCAAGCCCATGTG
>Dermoloma_atrocinereum_SAVF20523
TTGAATGAGCTTGGTTGGGCTGTTGCTGGTGGGGCATGTGCACGCCTGGCCCTGTGCACC
TTCTGTAGACT-TGGACTCGGGCTTTCCTTGCCTGTTCTAGTCTATGTCTCTTTATGTCG
TAGAATGTTAATGTTGCCTTTATACAACTTTCAACAACGGATCTCTTGGCTCTCGCATCG
ATGAAGAACGCAGCGAAATGCGATAAGTAATGTGAATTGCAGAATTCAGTGAATCATCGA
ATCTTTGAACGCACCTTGCGCTCCTTGGTATTCCGAGGAGCATGCCTGTTTGAGTATCAT
GAAATTCTCAAGCTTTTAGGCTTGGATTGTGGGACGGGC-TGGCTCTCCTAAAATGCATT
AGCGAACCCTTTGCGGTCTTGGTGTGATAATCATTTATGCCTCCAAACTAACAAGGATTC
CCCTAGTAACTGCGAGTGAAGCGGGAAGAGCTCAAATTTAAAATCTGGCAG-CCTTGTGG
CTGGAGTTGTAATCTAGAGAAGTGCTATCCGCGCTGGACCGTGTACAAGTCTCCTGGAAT
GGAGCGTCACAGAGGGTGAGAATCCCGTCTTTGACACGGAC-CCCAGGGCTTATGTGATG
TGCTCTCAAAGAGTCGAGTTGTTTGGGAATGCAGCTCTAAATGGGTGGTAAATTCCATCT
AAAGCTAAATATTGGCGAGAGACCGATAGCGAACAAGTACCGTGAGGGAAAGATGAAAAG
AACTTTGGAAAGAGAGTTAAACAGTACGTGAAATTGTTGAAAGGGAAACGCTTGAAGTCA
GTCGCGTTGGCCAGGGATCAACCTTGCTTTTTGCTTGGTGTACTTCCTAACGGGTCAGCA
TCAATTTTGACCGGTGGATAAAGGTGGGGAATGTGGCATCTTCTTATAGCCCTTGGTCGC
ATACATCGGTTGGGATTGAGGAACTCAGCACGCGCAAGGCCGGGTACCACGT-CGTGCTT
AGGATGCTGGCATAATGGCTTTAATCGACCCGTCTTGAAACACGGACCAAGGAGTCTAAC
ATGCACGCGAGTGTTTGGGTGGAAAACCCGAGCGCGCAATGAAAGTGAAAATTGAGATCC
CTGTCGTGGGGAGCATCGATGCCCGGACCAGACCTTCTGTGACGGATCCGCGGTTGAGCG
TGTATGCTGGGACCCGAAAGATGGTGAACTATGCCTGAATAGGGTGAAGCCAGAGGAAAC
TCTGGTGGAGGCTCGTAGCGATTCTGACGTGCAAATCGATCGTCGAATTTGGGTTTGGAT
CCTAATTTTGCCGACAAAATTCGCCACATTCGCGACCCGAAAACACGGATGGCTGTCGTC
TGGTCACATTGCAAAACGAAAATGGTTTGCGAGCCAGATGATCCGAAGGACGAAGGAGCG
GAAGAGGTCAAGTCATTGCAGCCAGACAAGAGATTAATGACTCCGTCAGAAGTTTATACT
GTTTTCAAAAAGATGTCGGACTCCGATCTTCATTTGATCGGCCTCTCCGATGAATATGCG
CGTCC------------TTTGGCTCTCATGGCTTGTATATCCGTTGGTTCTTATTCTGCC
CCTGTCATCGAGTTTCTGGAAGAATGGGGATTGGAATCTCTTGAAGAAAACGCGCATTCC
TCCACTCCGTGTACCAAGGTGTTTGTCAATGGTGTGTGGATGGGCGTTCACCGCGATCCT
GCGAATTTAGTGAAAACCATCAAGAAGTTGCGACGGAAGGATGACATCAGTCCTGAGGTC
TCCGTTGTTCGAGATATTCGAGAGAAGGAGTTGCGCTTGTATACTGATGCTGGACGCGTC
TGTCGACCATTATTTATCGTTGAAAATCAACAACTACAGCTCCAAAAGAAACATATCAGG
TGGCTTAACAACGGCTATAATGATGACGGGGAAGAGTACAAGTGGGAGCAACTTGTGAAG
GGTGGTATCATCGAGCTGTTGGATGCAGAAGAGGAAGAAACCGTCATGATATCGATGACA
CCGGAGGATCTGGAGAACTCTCGACTGCATCAGAGTGGCGTCGACCCTCATGCCAACGAC
GGAGACTTTGATCCTGCGGCAAGACTGAAAGCTGGAATCAATTCCCATACTTGGACGCAC
TGCGAGATCCATCCGAGCATGATCCTGGGTATATGCGCGAGCATCATACCCTTCCCTGAC
CACAACCA----------------------------------------------------
------------------------------------------------------------
------------------------------------------------------------
------------------------------------------------------------
------------------------------------------------------------
------------------------------------------------------------
------------------------------------------------------------
------------------------------------------------------------
------------------------------------------------------------
------------------------------------------------------------
---------------------------------------------TGGAGTGAAGACCGT
TTCAACGAAATCGTGAAGGAGACTTCCAATTTCATCAAGAAAGTCGGTTATAACCCTAAG
ACCGTTGCATTTGTGCCCATATCCGGCTGGCATGGAGACAACATGCTGGAAGAGTCCGCA
AACATGACATGGTACAAGGGCTGGACGCGGGAGACTAAGGCTGGTGTTGTCAAGGGCAAG
ACTCTCCTTGATGCCATCGATGCAATCGAGCCACCTGTCCGACCCTCTGAGAAACCTCTC
CGTCTTCCTCTTCAGGATGTCTACAAAATTGGCGGTATCGGAACTGTGCCAGTGGGTCGT
GTGGAGACTGGCGTTATCAAAGCTGGAATGGTCGTAACATTTGCACCTACCAACGTCACC
ACTGAAGTCAAGTCCGTTGAAATGCATCACGAGCAGCTTGAGCAAGGTTCGCCTGGTGAC
AATGTCGGCTTCAACGTGAAGAACGTCTCGGTCAAGGATATCCGTCGCGGAAACGTGTGT
TCTGATTCCAAGAACGATCCTGCGAAGGAGGCTGCCTCGTTCAAAGCTCAGGTCATCGTT
CTCAATCATCCCGGCCAGATCGGTGCCGGTTACGCTCCCGTCCTTGATTGCCACACTGCT
CACATCGCTTGCAAATTTGCCGAACTCATTGAGAAGATTGATCGTCGGACAGGTAAATCG
CTCGAGGACGCCCCGAAATTCGTCAAGTCTGGTGATGCTTGCATCGTCAAGCTTGTGCCC
AGCAAGCCCATGTG
>Dermoloma_atrocinereum_SAVF20896
TTGAATGAGCTTGGTTGGGCTGTTGCTGGTGGGGCATGTGCACGCCTGGCCCTGTGCACC
TTCTGTAGACT-TGGACTCGGGCTTTCCTTGCCTGTTCTAGTCTATGTCTCTTTATGTCG
TAGAATGTTAATGTTGCCTTTATACAACTTTCAACAACGGATCTCTTGGCTCTCGCATCG
ATGAAGAACGCAGCGAAATGCGATAAGTAATGTGAATTGCAGAATTCAGTGAATCATCGA
ATCTTTGAACGCACCTTGCGCTCCTTGGTATTCCGAGGAGCATGCCTGTTTGAGTATCAT
GAAATTCTCAAGCTTTTAGGCTTGGATTGTGGGACGGGC-TGGCTCTCCTAAAATGCATT
AGCGAACCCTTTGCGGTCTTGGTGTGATAATCATTTATGCCTCCAA--------------
----------------------GGGAAGAGCTCAAATTTAAAATCTGGCAG-CCTTGTGG
CTGGAGTTGTAATCTAGAGAAGTGCTATCCGCGCTGGACCGTGTACAAGTCTCCTGGAAT
GGAGCGTCACAGAGGGTGAGAATCCCGTCTTTGACACGGAC-CCCAGGGCTTATGTGATG
TGCTCTCAAAGAGTCGAGTTGTTTGGGAATGCAGCTCTAAATGGGTGGTAAATTCCATCT
AAAGCTAAATATTGGCGAGAGACCGATAGCGAACAAGTACCGTGAGGGAAAGATGAAAAG
AACTTTGGAAAGAGAGTTAAACAGYACGTGAAATTGTTGAAAGGGAAACGCTTGAAGTCA
GTCGCGTTGGCCAGGGATCAACCTTGCTTTTTGCTTGGTGTACTTCCTAACGGGTCAGCA
TCAATTTTGACCGGTGGATAAAGGTGGGGAATGTGGCATCTTCTTATAGCCCTTGGTCGC
ATACATCGGTTGGGATTGAGGAACTCAGCACGCGCAAGGCCGGGTACCACGT-CGTGCTT
AGGATGCTGGCATAATGGCTTTAATCGACCCGTCTTGAAACACGGACCAAGGAGTCTAAC
ATGCACGCGAGTGTTTGGGTGGAAAACCCGAGCGCGCAATGAAAGTGAAAATTGAGATCC
CTGTCGTGGGGAGCATCGATGCCCGGACCAGACCTTCTGTGACGGATCCGCGGTTGAGCG
TGTATGCTGGGACCCGAAAGATGGTGAACTATGCCTGAATAGGGTGAAGCCAGAGGAAAC
TCTGGTGGAGGCTCGTAGCGATTCTGACGTGCAAATCGATCGTCGAATTTGGGTTTGGAT
CCTAATTTTGCCGACAAAATTCGCCACATTCGCGACCCGAAAACACGGATGGCTGTCGTC
TGGTCACATTGCAAAACGAAAATGGTTTGCGAGCCWGATGATCCRAAGGACGAAGGAGCG
GAAGAGGTCAAGTCATTGCAGCCAGACAAGAGATTAATGACTCCGTCAGAAGTTTATACT
GTTTTCAAAAAGATGTCGGACTCCGATCTTCATTTGATCGGCCTCTCCGATGAATATGCG
CGTCCCGAATGGATGAT-----------TGGCTTGTATATCCGTTGGTTCTTATTCTGCC
CCTGTCATCGAGTTTCTGGAAGAATGGGGATTGGAATCTCTTGAAGAAAACGCGCATTCC
TCCACTCCGTGTACCAAGGTGTTTGTCAATGGTGTGTGGATGGGCGTTCACCGCGATCCT
GCGAATTTAGTGAAAACCATCAAGAAGTTGCGACGGAAGGATGACATCAGTCCTGAGGTC
TCCGTTGTTCGAGATATTCGAGAGAAGGAGTTGCGCTTGTATACTGATGCTGGACGCGTC
TGTCGACCATTATTTATCGTTGAAAATCAACAACTACAGCTCCAAAAGAAACATATCAGG
TGGCTTAACAACGGCTATAATGATGACGGGGAAGAGTACAAGTGGGAGCAACTTGTGAAG
GGTGGTATCATCGAGCTGTTGGATGCAGAA------------------------------
------------------------------------------------------------
------------------------------------------------------------
------------------------------------------------------------
--------AAGCCACTTCTCCAAGTAAACGCCTACACCTGCGATGTTTGTGGCTCGGAGA
CCTTTCAAGATATATCAAATAAATCGTTCACTCCCATCTTTGACTGCCAAAACGAAAACG
AGTGCATGAAGAACAATATTCGCGGCTCTTTGCACATGCAGACGCGGGCATGTCGTTTCA
GTCCGTTCCAAGAAGTCAAAATCCAAGAAATGGCGGATCAAGTTCCCGTTGGGCACATTC
CTCGGTCCATGACTGTTCATGTTCATGGAAACCTGACGCGACTAATGAGCCCGGGAGATG
TTGTCCATATTAGTGGAATCTTCCTTCCCATTCCATATACTGGCTTTCAAGCCATCCGCG
CGGGACTCCTCACAGATACTTACTTGGAGGCCCACTATGTCCTCCAACTCAAAAAGCAAT
ATAGCGAAATGGAGTTGACAACGGATATCGAGCAAGCCATCGCAGAACTCAAACGTGATC
CCGCACTATACAATAAACTCTCGCAGAGCATCGCACCAGAAATCTACGGTCATGAAGACG
TTAAGAAAGCACTACTTTTACTACTGGTTGGAGGGGTGACGAAAGTCACTGGAGACGGTA
TGAAAATTAGGGGAGATATAAACATGTGCCTAATGGGAGACCCCGTGGAGTGAAGACCGT
TTCAACGAAATCGTGAAGGAGACTTCCAATTTCATCAAGAAAGTCGGTTATAACCCTAAG
ACCGTTGCATTTGTGCCCATATCCGGCTGGCATGGAGACAACATGCTGGAAGAGTCCGCA
AACATGACATGGTACAAGGGCTGGACGCGGGAGACTAAGGCTGGTGTTGTCAAGGGCAAG
ACTCTCCTTGATGCCATCGATGCAATCGAGCCACCTGTCCGACCCTCTGAGAAACCTCTC
CGTCTTCCTCTTCAGGATGTCTACAAAATTGGCGGTATCGGAACTGTGCCAGTGGGTCGT
GTGGAGACTGGCGTTATCAAAGCTGGAATGGTCGTAACATTTGCACCTACCAACGTCACC
ACTGAAGTCAAGTCCGTTGAAATGCATCACGAGCAGCTTGAGCAAGGTTCGCCTGGTGAC
AATGTCGGCTTCAACGTGAAGAACGTCTCGGTCAAGGATATCCGTCGCGGAAACGTGTGT
TCTGATTCCAAGAACGATCCTGCGAAGGAGGCTGCCTCGTTCAAAGCTCAGGTCATCGTT
CTCAATCATCCCGGCCAGATCGGTGCCGGTTACGCTCCCGTCCTTGATTGCCACACTGCT
CACATCGCTTGCAAATTTGCCGAACTCATTGAGAAGATTGATCGTCGGACAGGTAAATCG
CTCGAGGACGCCCCGAAATTCGTCAAGTCTGGTGATGCTTGCATCGTCAAGCTTGTGCCC
AGCAAGCCCATGTG
>Dermoloma_atrocinereum_SAVF4138
TTGAATGAGCTTGGTTGGGCTGTTGCTGGTGGGGCATGTGCACGCCTGGCCCTGTGCACC
TTCTGTAGACT-TGGACTCGGGCTTTCCTTGCCTGTTCTAGTCTATGTCTCTTTATGTCG
TAGAATGTTAATGTTGCCTTTATACAACTTTCAACAACGGATCTCTTGGCTCTCGCATCG
ATGAAGAACGCAGCGAAATGCGATAAGTAATGTGAATTGCAGAATTCAGTGAATCATCGA
ATCTTTGAACGCACCTTGCGCTCCTTGGTATTCCGAGGAGCATGCCTGTTTGAGTATCAT
GAAATTCTCAAGCTTTTAGGCTTGGATTGTGGGACGGGC-TGGCTCTCCTAAAATGCATT
AGCGAACCCTTTGCGGTCTTGGTGTGATAATCATTTATGCCTCCAAACTAACAAGGATTC
CCCTAGTAACTGCGAGTGAAGCGGGAAGAGCTCAAATTTAAAATCTGGCAG-CCTTGTGG
CTGGAGTTGTAATCTAGAGAAGTGCTATCCGCGCTGGACCGTGTACAAGTCTCCTGGAAT
GGAGCGTCACAGAGGGTGAGAATCCCGTCTTTGACACGGAC-CCCAGGGCTTATGTGATG
TGCTCTCAAAGAGTCGAGTTGTTTGGGAATGCAGCTCTAAATGGGTGGTAAATTCCATCT
AAAGCTAAATATTGGCGAGAGACCGATAGCGAACAAGTACCGTGAGGGAAAGATGAAAAG
AACTTTGGAAAGAGAGTTAAACAGTACGTGAAATTGTTGAAAGGGAAACGCTTGAAGTCA
GTCGCGTTGGCCAGGGATCAACCTTGCTTTTTGCTTGGCGTACTTCCTGACGGGTCAGCA
TCAATTTTGACCGGTGGATAAAGGTGGGGAATGTGGCATCTTCTTATAGCCCTTGGTCGC
ATACATCGGTTGGGATTGAGGAACTCAGCACGCGCAAGGCCGGGTACCACGT-CGTGCTT
AGGATGCTGGCATAATGGCTTTAATCGACCCGTCTTGAAACACGGACCAAGGAGTCTAAC
ATGCACGCGAGTGTTTGGGTGGAAAACCCGAGCGCGCAATGAAAGTGAAAATTGAGATCC
CTGTCGTGGGGAGCATCGATGCCCGGACCAGACCTTCTGTGACGGATCCGCGGTTGAGCG
TGTATGCTGGGACCCGAAAGATGGTGAACTATGCCTGAATAGGGTGAAGCCAGAGGAAAC
TCTGGTGGAGGCTCGTAGCGATTCTGACGTGCAAATCGATCGTCGAATTTGGGT------
------------------------------------------------------------
------------------------------------------------------------
------------------------------------------------------------
------------------------------------------------------------
-----------------TTTGGCTCTCATGGCTTGTATATCCGTTGGTTCTTATTCTGCC
CCTGTCATCGAGTTTCTGGAAGAATGGGGATTGGAATCTCTTGAAGAAAACGCGCATTCC
TCCACTCCGTGTACCAAGGTGTTTGTCAATGGTGTGTGGATGGGCGTTCACCGCGATCCT
GCGAATTTAGTGAAAACCATCAAGAAGTTGCGACGGAAGGATGACATCAGTCCTGAGGTC
TCCGTTGTTCGAGATATTCGAGAGAAGGAGTTGCGCTTGTATACTGATGCTGGACGCGTC
TGTCGACCATTATTTATCGTTGAAAATCAACAACTACAGCTCCAAAAGAAACATATCAGG
TGGCTTAACAACGGCTATAATGATGACGGGGAAGAGTACAAGTGGGAGCAACTTGTGAAG
GGTGGTATCATCGAGCTGTTGGATGCAGAAGAGGAAGAAACCGTCATGATATCGATGACA
CCGGAGGATCTGGAGAACTCTCGACTGCATCAGAGTGGCGTCGACCCTCATGCCAACGAC
GGAGACTTTGATCCTGCGGCAAGACYGAAAGCTGGAATCAATTCCCATACTTGGACGCAC
TGCGAGATCCATCCGAGCATGATCCTGGGTATATGCGCGAGCATCATACCCTTCCCTGAC
CACAACCA----------------------------------------------------
------------------------------------------------------------
------------------------------------------------------------
------------------------------------------------------------
------------------------------------------------------------
------------------------------------------------------------
------------------------------------------------------------
------------------------------------------------------------
------------------------------------------------------------
------------------------------------------------------------
------------------------------------------------------------
------------------------------------------------------------
------------------------------------------------------------
------------------------------------------------------------
------------------------------------------------------------
------------------------------------------------------------
------------------------------------------------------------
------------------------------------------------------------
------------------------------------------------------------
------------------------------------------------------------
------------------------------------------------------------
------------------------------------------------------------
------------------------------------------------------------
--------------
>Dermoloma_atrocinereum_SAVF4148
TTGAATGAGCTTGGTTGGGCTGTTGCTGGTGGGGCATGTGCACGCCTGGCCCTGTGCACC
TTCTGTAGACT-TGGACTCGGGCTTTCCTTGCCTGTTCTAGTCTATGTCTCTTTATGTCG
TAGAATGTTAATGTTGCCTTTATACAACTTTCAACAACGGATCTCTTGGCTCTCGCATCG
ATGAAGAACGCAGCGAAATGCGATAAGTAATGTGAATTGCAGAATTCAGTGAATCATCGA
ATCTTTGAACGCACCTTGCGCTCCTTGGTATTCCGAGGAGCATGCCTGTTTGAGTATCAT
GAAATTCTCAAGCTTTTAGGCTTGGATTGTGGGACGGGC-TGGCTCTCCTAAAATGCATT
AGCGAACCCTTTGCGGTCTTGGTGTGATAATCATTTATGCCTCCAAACTAACAAGGATTC
CCCTAGTAACTGCGAGTGAAGCGGGAAGAGCTCAAATTTAAAATCTGGCAG-CCTTGTGG
CTGGAGTTGTAATCTAGAGAAGTGCTATCCGCGCTGGACCGTGTACAAGTCTCCTGGAAT
GGAGCGTCACAGAGGGTGAGAATCCCGTCTTTGACACGGAC-CCCAGGGCTTATGTGATG
TGCTCTCAAAGAGTCGAGTTGTTTGGGAATGCAGCTCTAAATGGGTGGTAAATTCCATCT
AAAGCTAAATATTGGCGAGAGACCGATAGCGAACAAGTACCGTGAGGGAAAGATGAAAAG
AACTTTGGAAAGAGAGTTAAACAGTACGTGAAATTGTTGAAAGGGAAACGCTTGAAGTCA
GTCGCGTTGGCCAGGGATCAACCTTGCTTTTTGCTTGGTGTACTTCCTAACGGGTCAGCA
TCAATTTTGACCGGTGGATAAAGGTGGGGAATGTGGCATCTTCTTATAGCCCTTGGTCGC
ATACATCGGTTGGGATTGAGGAACTCAGCACGCGCAAGGCCGGGTACCACGT-CGTGCTT
AGGATGCTGGCATAATGGCTTTAATCGACCCGTCTTGAAACACGGACCAAGGAGTCTAAC
ATGCACGCGAGTGTTTGGGTGGAAAACCCGAGCGCGCAATGAAAGTGAAAATTGAGATCC
CTGTCGTGGGGAGCATCGATGCCCGGACCAGACCTTCTGTGACGGATCCGCGGTTGAGCG
TGTATGCTGGGACCCGAAAGATGGTGAACTATGCCTGAATAGGGTGAAGCCAGAGGAAAC
TCTGGTGGAGGCTCGTAGCGATTCTGACGTGCAAATCGATCGTCGAATTTGGGT------
------------------------------------------------------------
------------------------------------------------------------
------------------------------------------------------------
------------------------------------------------------------
-----------------TTTGGCTCTCATGGCTTGTATATCCGTTGGTTCTTATTCTGCC
CCTGTCATCGAGTTTCTGGAAGAATGGGGATTGGAATCTCTCGAAGAAAACGCGCATTCC
TCCACTCCGTGTACCAAGGTGTTTGTCAATGGTGTGTGGATGGGCGTTCACCGCGATCCT
GCGAATTTAGTGAAAACCATCAAGAAGTTGCGACGGAAGGATGACATCAGTCCTGAGGTC
TCCGTTGTTCGAGATATTCGAGAGAAGGAGTTGCGCTTGTATACTGATGCTGGACGCGTC
TGTCGACCATTATTTATCGTTGAAAATCAACAACTACAGCTCCAAAAGAAACATATCAGG
TGGCTTAACAACGGCTATAATGATGACGGGGAAGAGTACAAGTGGGAGCAACTTGTGAAG
GGTGGTATCATCGAGCTGTTGGATGCAGAAGAGGAAGAAACCGTCATGATATCGATGACA
CCGGAGGATCTGGAGAACTCTCGACTGCATCAGAGTGGCGTCGACCCTCATGCCAACGAC
GGAGACTTTGATCCTGCGGCAAGACTGAAAGCTGGAATCAATTCCCATACTTGGACGCAC
TGCGAGATCCATCCGAGCATGATCCTGGGTATATGCGCGAGCATCATACCCTTCCCTGAC
CACAACCA----------------------------------------------------
------------------------------------------------------------
------------------------------------------------------------
------------------------------------------------------------
------------------------------------------------------------
------------------------------------------------------------
------------------------------------------------------------
------------------------------------------------------------
------------------------------------------------------------
------------------------------------------------------------
------------------------------------------------------------
------------------------------------------------------------
------------------------------------------------------------
------------------------------------------------------------
------------------------------------------------------------
------------------------------------------------------------
------------------------------------------------------------
------------------------------------------------------------
------------------------------------------------------------
------------------------------------------------------------
------------------------------------------------------------
------------------------------------------------------------
------------------------------------------------------------
--------------
>Dermoloma_atrocinereum_SAVF4150
TTGAATGAGCTTGGTTGGGCTGTTGCTGGTGGGGCATGTGCACGCCTGGCCCTGTGCACC
TTCTGTAGACT-TGGACTCGGGCTTTCCTTGCCTGTTCTAGTCTATGTCTCTTTATGTCG
TAGAATGTTAATGTTGCCTTTATACAACTTTCAACAACGGATCTCTTGGCTCTCGCATCG
ATGAAGAACGCAGCGAAATGCGATAAGTAATGTGAATTGCAGAATTCAGTGAATCATCGA
ATCTTTGAACGCACCTTGCGCTCCTTGGTATTCCGAGGAGCATGCCTGTTTGAGTATCAT
GAAATTCTCAAGCTTTTAGGCTTGGATTGTGGGACGGGC-TGGCTCTCCTAAAATGCATT
AGCGAACCCTTTGCGGTCTTGGTGTGATAATCATTTATGCCTCCAAACTAACAAGGATTC
CCCTAGTAACTGCGAGTGAAGCGGGAAGAGCTCAAATTTAAAATCTGGCAG-CCTTGTGG
CTGGAGTTGTAATCTAGAGAAGTGCTATCCGCGCTGGACCGTGTACAAGTCTCCTGGAAT
GGAGCGTCACAGAGGGTGAGAATCCCGTCTTTGACACGGAC-CCCAGGGCTTATGTGATG
TGCTCTCAAAGAGTCGAGTTGTTTGGGAATGCAGCTCTAAATGGGTGGTAAATTCCATCT
AAAGCTAAATATTGGCGAGAGACCGATAGCGAACAAGTACCGTGAGGGAAAGATGAAAAG
AACTTTGGAAAGAGAGTTAAACAGTACGTGAAATTGTTGAAAGGGAAACGCTTGAAGTCA
GTCGCGTTGGCCAGGGATCAACCTTGCTTTTTGCTTGGTGTACTTCCTAACGGGTCAGCA
TCAATTTTGACCGGTGGATAAAGGTGGGGAATGTGGCATCTTCTTATAGCCCTTGGTCGC
ATACATCGGTTGGGATTGAGGAACTCAGCACGCGCAAGGCCGGGTACCACGT-CGTGCTT
AGGATGCTGGCATAATGGCTTTAATCGACCCGTCTTGAAACACGGACCAAGGAGTCTAAC
ATGCACGCGAGTGTTTGGGTGGAAAACCCGAGCGCGCAATGAAAGTGAAAATTGAGATCC
CTGTCGTGGGGAGCATCGATGCCCGGACCAGACCTTCTGTGACGGATCCGCGGTTGAGCG
TGTATGCTGGGACCCGAAAGATGGTGAACTATGCCTGAATAGGGTGAAGCCAGAGGAAAC
TCTGGTGGAGGCTCGTAGCGATTCTGACGTGCAAATCGATCGTCGAATTTGGGT------
------------------------------------------------------------
------------------------------------------------------------
------------------------------------------------------------
------------------------------------------------------------
------------------------------------------------------------
------------------------------------------------------------
------------------------------------------------------------
------------------------------------------------------------
------------------------------------------------------------
------------------------------------------------------------
------------------------------------------------------------
------------------------------------------------------------
------------------------------------------------------------
------------------------------------------------------------
------------------------------------------------------------
------------------------------------------------------------
------------------------------------------------------------
------------------------------------------------------------
------------------------------------------------------------
------------------------------------------------------------
------------------------------------------------------------
------------------------------------------------------------
------------------------------------------------------------
------------------------------------------------------------
------------------------------------------------------------
------------------------------------------------------------
------------------------------------------------------------
------------------------------------------------------------
------------------------------------------------------------
------------------------------------------------------------
------------------------------------------------------------
------------------------------------------------------------
------------------------------------------------------------
------------------------------------------------------------
------------------------------------------------------------
------------------------------------------------------------
------------------------------------------------------------
------------------------------------------------------------
--------------
>Dermoloma_atrocinereum_SAVF4417
TTGAATGAGCTTGGTTGGGCTGTTGCTGGTGGGGCATGTGCACGCCTGGCCCTGTGCACC
TTCTGTAGACT-TGGACTCGGGCTTTCCTTGCCTGTTCTAGTCTATGTCTCTTTATGTCG
TAGAATGTTAATGTTGCCTTTATACAACTTTCAACAACGGATCTCTTGGCTCTCGCATCG
ATGAAGAACGCAGCGAAATGCGATAAGTAATGTGAATTGCAGAATTCAGTGAATCATCGA
ATCTTTGAACGCACCTTGCGCTCCTTGGTATTCCGAGGAGCATGCCTGTTTGAGTATCAT
GAAATTCTCAAGCTTTTAGGCTTGGATTGTGGGACGGGC-TGGCTCTCCTAAAATGCATT
AGCGAACCCTTTGCGGTCTTGGTGTGATAATCATTTATGCCTCCAA----ACAAGGATTC
CCCTAGTAACTGCGAGTGAAGCGGGAAGAGCTCAAATTTAAAATCTGGCAG-CCTTGTGG
CTGGAGTTGTAATCTAGAGAAGTGCTATCCGCGCTGGACCGTGTACAAGTCTCCTGGAAT
GGAGCGTCACAGAGGGTGAGAATCCCGTCTTTGACACGGAC-CCCAGGGCTTATGTGATG
TGCTCTCAAAGAGTCGAGTTGTTTGGGAATGCAGCTCTAAATGGGTGGTAAATTCCATCT
AAAGCTAAATATTGGCGAGAGACCGATAGCGAACAAGTACCGTGAGGGAAAGATGAAAAG
AACTTTGGAAAGAGAGTTAAACAGTACGTGAAATTGTTGAAAGGGAAACGCTTGAAGTCA
GTCGCGTTGGCCAGGGATCAACCTTGCTTTTTGCTTGGCGTACTTCCTGACGGGTCAGCA
TCAATTTTGACCGGTGGATAAAGGTGGGGAATGTGGCATCTTCTTATAGCCCTTGGTCGC
ATACATCGGTTGGGATTGAGGAACTCAGCACGCGCAAGGCCGGGTACCACGT-CGTGCTT
AGGATGCTGGCATAATGGCTTTAATCGACCCGTCTTGAAACACGGACCAAGGAGTCTAAC
ATGCACGCGAGTGTTTGGGTGGAAAACCCGAGCGCGCAATGAAAGTGAAAATTGAGATCC
CTGTCGTGGGGAGCATCGATGCCCGGACCAGACCTTCTGTGACGGATCCGCGGTTGAGCG
TGTATGCTGGGACCCGAAAGATGGTGAACTATGCCTGAATAGGGTGAAGCCAGAGGAAAC
TCTGGTGGAGGCTCGTAGCGATTCTGACGTGCAAATCGATCGTCGAATTTGGGTTTGGAT
CCTAATTTTGCYGACAAAATTCGCCACATTCGCGACCCGAAAACACGGATGGCTGTCGTC
TGGTCACATTGCAAAACGAAAATGGTTTGCGAGCCAGATGATCCGAAGGACGAAGGAGCG
GAAGAGGTCAAGTCATTGCAGCCAGACAAGAGATTAATGACTCCGTCAGAAGTTTATACT
GTTTTCAAAAAGATGTCGGACTCCGATCTTCAT---------------------------
------------------------------------------------------------
------------------------------------------------------------
---------TGTACCAAGGTGTTTGTAAATGGTGTGTGGATGGGCGTTCACCGCGATCCT
GCGAATTTAGTGAAAACCATCAAGAAGTTGCGACGGAAGGATGACATCAGTCCTGAGGTC
TCCGTTGTTCGAGATATTCGAGAGAAGGAGTTGCGCTTGTATACTGATGCTGGACGCGTC
TGTCGACCATTATTTATCGTTGAAAATCAACAACTACAGCTCCAAAAGAAACATATCAGG
TGGCTTAACAACGGCTATAATGATGACGGGGAAGAGTACAAGTGGGAGCAACTTGTGAAG
GGTGGTATCATCGAGCTGTTGGATGCAGAAGAGGAAGAAACCGTCATGATATCGATGACA
CCGGAGGATCTGGAGAACTCTCGACTGCATCAGAGTGGCGTCGACCCTCATGCCAACGAC
GGAGACTTTGATCCTGCGGCAAGACTGAAAGCTGGAATCAATTCCCATACTTGGACGCAC
TGCGAGATCCATCCGAGCATGATCCTGGGTATATGCGCGAGCATCATACCCTTCCCTGAC
CACAACCAAAGCCACTTCTCCAAGTAAACGCCTACACCTGCGATGTTTGTGGCTCGGAGA
CCTTTCAAGATATATCAAATAAATCGTTCACTCCCATCTTTGACTGCCAAAACGAAAACG
AGTGCATGAAGAACAATATTCGCGGCTCTTTGCACATGCAGACGCGGGCATGTCGTTTCA
GTCCGTTCCAAGAAGTCAAAATCCAAGAAATGGCGGATCAAGTTCCCGTTGGGCACATTC
CTCGGTCCATGACTGTTCATGTTCATGGAAACCTGACGCGACTAATGAGCCCGGGAGATG
TTGTCCATATTAGTGGAATCTTCCTTCCCATTCCATATACTGGCTTTCAAGCCATCCGCG
CGGGACTCCTCACAGATACTTACTTGGAGGCCCACTATGTCCTCCAACTCAAAAAGCAAT
ATAGCGAAATGGAGTTGACAACGGATATCGAGCAAGCCATCGCAGAACTCAAACGTGATC
CCGCACTATACAATAAACTCTCGCAGAGCATCGCACCAGAAATCTACGGTCATGAAGACG
TTAAGAAAGCACTACTTTTACTACTGGTTGGAGGGGTGACGAAAGTCACTGGAGACGGTA
TGAAAATTAGGGGAGATATAAACATGTGCCTAATGGGAGACCCCGTGGAGTGAAGACCGT
TTCAACGAAATCGTGAAGGAGACTTCCAATTTCATCAAGAAAGTCGGTTATAACCCTAAG
ACCGTTGCATTTGTGCCCATATCCGGCTGGCATGGAGACAACATGCTGGAAGAGTCCGCA
AACATGACATGGTACAAGGGCTGGACGCGGGAGACTAAGGCTGGTGTTGTCAAGGGCAAG
ACTCTCCTTGATGCCATCGATGCAATCGAGCCACCTGTCCGACCCTCTGAGAAACCTCTC
CGTCTTCCTCTTCAGGATGTCTACAAAATTGGCGGTATCGGAACTGTGCCAGTGGGTCGT
GTGGAGACTGGCGTTATCAAAGCTGGAATGGTCGTAACATTTGCACCTACCAACGTCACC
ACTGAAGTCAAGTCCGTTGAAATGCATCACGAGCAGCTTGAGCAAGGTTCGCCTGGTGAC
AATGTCGGCTTCAACGTGAAGAACGTCTCGGTCAAGGATATCCGTCGCGGAAACGTGTGT
TCTGATTCCAAGAACGATCCTGCGAAGGAGGCTGCCTCGTTCAAAGCTCAGGTCATCGTT
CTCAATCATCCCGGCCAGATCGGTGCCGGTTACGCTCCCGTCCTTGATTGCCACACTGCT
CACATCGCTTGCAAATTTGCCGAACTCATTGAGAAGATTGATCGTCGGACAGGTAAATCG
CTCGAGGACGCCCCGAAATTCGTCAAGTCTGGTGATGCTTGCATCGTCAAGCTTGTGCCC
AGCAAGCCCATGTG
>Dermoloma_bellerianum_BBF(GC12120807)
TTGAATGAACTTGGTCGGGCTG-TGCTGGTGGGGCATGTGCACGCCTGGCCCTGTGCACC
TTTTGTAGACTGTGGACTCGGGCTTTCTTTGCCCGT-CTGGTCTATGCCTTTTTATGACA
ATGAATGTTA-TGTTGCCTTTATACAACTTTCAACAACGGATCTCTTGGCTCTCGCATCG
ATGAAGAACGCAGCGAAATGCGATAAGTAATGTGAATTGCAGAATTCAGTGAATCATCGA
ATCTTTGAACGCACCTTGCGCTCCTTGGTATTCCGAGGAGCATGCCTGTTTGAGTATCAT
GAAATTCTCAAGCATCTGGGTT-GGATTGTGGGACAGGC-TTGCTCTCCTGAAATATATT
AGCGAAC-CTTT----T-TTGGTGTGATAATCATCTATGCCTCCAA--------------
------------------------------------------------------------
--GGAGTTGTAATCTAGAGAAGTGCTATCCGCGCTGGACCGTGTACAAGTCTCCTGGAAT
GGAGCGTCACAGAGGGTGAGAATCCCGTCTTTGACACGGAC-CCCAGGGCTTATGTGATG
TGCTCTCAAAGAGTCGAGTTGTTTGGGAATGCAGCTCTAAATGGGTGGTAAATTCCATCT
AAAGCTAAATATTGGCGAGAGACCGATAGCGAACAAGTACCGTGAGGGAAAGATGAAAAG
AACTTTGGAAAGAGAGTTAAACAGTACGTGAAATTGTTGAAAGGGAAACGCTTGAAGTCA
GTCGCGTTGGCCAGGGATCAGCCTTGCTTTTTGCTTGGTGCACTTCCTAACGGGTCAGCA
TCAATTTTGACCGGTGGATAAAGGTGGGGAATGTGGCATCCTCTTATAGCCCCTGGTTGC
ATGCATCGGTTGGGATTGAGGAACTCAGCACGCGCAAGGCCGGGTACCACGT-CGTGCTT
AGGATGCTGGCATAATGGCTTTAATCGACCCGTCTTGAAACACGGACCAAGGAGTCTAAC
ATGCACGCGAGTGTTTGGGTGGAAAACCCAAGCGCGCAATGAAAGTGAAAATTGAGATCC
CTGTCGTGGGGAGCATCGATGCCCGGACCTGACCTTTTGTGACGGATCCGCGGTTGAGCG
TGTATGCTGGGACCCGAAAGATGGTGAACTATGCCTGAATAGGGTGAAGCCAGAGGAA--
------------------------------------------------------------
------------------------------------------------------------
------------------------------------------------------------
------------------------------------------------------------
------------------------------------------------------------
------------------------------------------------------------
------------------------------------------------------------
------------------------------------------------------------
------------------------------------------------------------
------------------------------------------------------------
------------------------------------------------------------
------------------------------------------------------------
------------------------------------------------------------
------------------------------------------------------------
------------------------------------------------------------
------------------------------------------------------------
------------------------------------------------------------
------------------------------------------------------------
------------------------------------------------------------
------------------------------------------------------------
------------------------------------------------------------
------------------------------------------------------------
------------------------------------------------------------
------------------------------------------------------------
------------------------------------------------------------
------------------------------------------------------------
------------------------------------------------------------
------------------------------------------------------------
------------------------------------------------------------
------------------------------------------------------------
------------------------------------------------------------
------------------------------------------------------------
------------------------------------------------------------
------------------------------------------------------------
------------------------------------------------------------
------------------------------------------------------------
------------------------------------------------------------
------------------------------------------------------------
------------------------------------------------------------
--------------
>Dermoloma_bellerianum_LIP(CLF13170)
TTGAATGAACTTGGTCGGGCTG-TGCTGGTGGGGCATGTGCACGCCTGGCCCTGTGCACC
TTTTGTAGACTGTGGACTCGGGCTTTCTTTGCCTTGTCTGGTCTATGTCTTTTTATGACA
ATGAATGTTTATGTTGCC---ATACAACTTTCAACAACGGATCTCTTGGCTCTCGCATCG
ATGAAGAACGCAGCGAAATGCGATAAGTAATGTGAATTGCAGAATTCAGTGAATCATCGA
ATCTTTGAACGCACCTTGCGCTCCTTGGTATTCCGAGGAGCATGCCTGTTTGAGTATCAT
GAAATTCTCAAGCATCTGGGTT-GGATTGTGGGACAGGC-TTGCTCTCCTGAAATATATT
AGCGAAC-CTTT----T-TTGGTGTGATAATCATCTATGCCTCCAAACTAACAAGGATTC
CCCTAGTAACTGCGAGTGAAGCGGGAAGAGCTCAAATTTAAAATCTGGCAATCCTTGTGG
TTGGAGTTGTAATCTAGAGAAGTGCTATCCGCGCTGGACCGTGTACAAGTCTCCTGGAAT
GGAGCGTCACAGAGGGTGAGAATCCCGTCTTTGACACGGAC-CCCAGGGCTTATGTGATG
CGCTCTCAAAGAGTCGAGTTGTTTGGGAATGCAGCTCTAAATGGGTGGTAAATTCCATCT
AAAGCTAAATATTGGCGAGAGACCGATAGCGAACAAGTACCGTGAGGGAAAGATGAAAAG
AACTTTGGAAAGAGAGTTAAACAGTACGTGAAATTGTTGAAAGGGAAACGCTTGAAGTCA
GTCGCGTTGGCCAGGGATCAGCCTTGCTTTTTGCTCGGTGCACTTCCTAACGGGTCAGCA
TCAATTTTGACTGGTGGATAAAGGTGGGGAATGTGGCATCCTCTTATAGCCCCTGGTTGC
ATGCATCGGTTGGGATTGAGGAACTCAGCACGCGCAAGGCCGGGTACCACGT-CGTGCTT
AGGATGCTGGCATAATGGCTTTAATCGACCCGTCTTGAAACACGGACCAAGGAGTCTAAC
ATGCACGCGAGTGTTTGGGTGGAAAACCCAAGCGCGCAATGAAAGTGAAAATTGAGATCC
CTGTCGTGGGGAGCATCGATGCCCGGACTTGACCTTTTGTGACGGATCCGCGGTTGAGCG
TGTATGCTGGGACCCGAAAGATGGTGAACTATGCCTGAATAGGGTGAAGCCAGAGGAAAC
TCTGGTGGAGGCTCGTAGCGATTCTGACGTGCAAATCGATCGTCGAATTTGGGT------
------------------------------------------------------------
------------------------------------------------------------
------------------------------------------------------------
------------------------------------------------------------
-----------------TTTGGCTCTYATGGCTTGTATATCCGTGGGTTCTTATTCTGCT
CCCGTCATCGAGTTTCTGGAAGAGTGGGGGTTAGAATCTCTCGAAGAAAACGCGCATTCC
TCCACCCCGTGTACCAAGGTGTTTGTTAATGGTGTTTGGATGGGYGTTCACCGCGATCCC
GCGAATTTAGTGAAAACCATCAAGAAGTTGCGGCGGAAGGATGACATCAGCCCCGAGGTC
TCTGTCGTTCGAGATATTCGAGAGAAGGAGTTGCGCTTGTATACCGATGCTGGACGTGTT
TGTCGACCGTTATTTATTGTCGAAAGTCAACAACTACAGCTTCAAAAGAAACATATCAGG
TGGCTCAACAATGGGTTTAATGATGACGGGGAAGAATACAAGTGGGAGCAGCTTGTGAAG
GGTGGTATCATTGAGCTGTTAGATGCCGAAGAGGAAGAAACCGTCATGATATCGATGACA
CCAGAGGATCTGGAGAACTCTCGCCTTCATCAGAGTGGCGTCGACCCTCATGCCAACGAC
GGAGAGTTTGATCCTGCAGCAAGACTGAAAGCTGGGATCAACTCCCACACCTGGACGCAC
TGCGAAATCCATCCGAGCATGATCCTGGGTATCTGCGCAAGCATCATACCCTTCCCTGAC
CACAACCAAAGCCACTTCTTCAAGTCAACGCCTACACCTGCGATGTTTGTGGCTCGGAGA
CCTTCCAGGATATATCRAATAAATCATTCACCCCCATCCTCGACTGCCAAAACGAAAACG
AGTGCGTGAAGAATAATATTCGCGGCTCTTTGCACATGCAGACGCGAGCATGTCGCTTCA
GTCCATTCCAAGAAGTCAAGATCCAAGAAATGGCAGATCAAGTCCCCGTTGGGCACATTC
CTCGATCCATGACTATTCACGTTCACGGAAACCTCACCCGACTAATGAACCCAGGAGATG
TTGTCCACCTAAGTGGAATCTTCCTTCCCATTCCGTACACTGGTTTTCAAGCTATTCGCG
CAGGACTCCTCACAGACACGTACTTGGAGACCCACTATATCCTCCAACTCAAAAAGCAAT
ATAACGAAATGGAGATGACAGCGGATATTGAGCAAGCCATCGCAGAACTCAAATGCGACC
CTGCACTATACCAGAAACTTTCGCAGAGCATCGCACCAGAAATTTACGGTCATGAAGACG
TGAAGAAAGCACTACTATTGTTATTGGTAGGAGGGGTAACGAAGGTCACCGGAGATGGTA
TGAAAATCAGGGGAGATATAAACATGTGCCTAATGGGAGACCCCGTGGAGTGAAGACCGC
TTCAACGAAATCGTCAAGGAGACTTCCAATTTCATCAAGAAGGTCGGCTACAACCCCAAG
ACCGTTGCATTTGTGCCTATATCCGGCTGGCATGGTGACAACATGCTGGAAGAGTCCACC
AACATGACATGGTACAAGGGCTGGACACGGGAGACCAAGGCTGGTGCTGTCAAGGGCAAG
ACTCTTCTTGATGCCATCGATGCCATCGAGCCACCCGTTCGTCCCTCTGAGAAACCTCTC
CGTCTTCCTCTTCAGGATGTCTACAAAATTGGTGGTATCGGAACTGTACCTGTCGGTCGT
GTGGAGACTGGCATTATCAAGGCTGGAATGGTCGTTACTTTTGCACCCACCAACGTTACC
ACTGAAGTCAAGTCCGTCGAAATGCATCACGAGCAGCTCGAGCAGGGTTCGCCTGGTGAC
AACGTTGGATTCAACGTGAAGAACGTCTCTGTCAAAGATATTCGTCGTGGAAACGTCTGC
TCCGACTCCAAGAACGACCCTGCAAAGGAGGCTGCCTCATTCAATGCTCAGGTCATCGTC
CTCAACCACCCTGGTCAGATCGGTGCTGGTTACGCTCCCGTCCTTGATTGCCACACTGCC
CACATTGCTTGCAAATTCGCTGAACTCATCGAGAAGATCGATCGTCGGACAGGTAAATCG
CTTGAAGACTCCCCCAAATTCGTCAAGTCTGGTGATGCATGCATCGTCAAACTTGTGCCY
AGCAAGCCCATGTG
>Dermoloma_bellerianum_SAVF20227
TTGAATGAACTTGGTCGGGCTG-TGCTGGTGGGGCATGTGCACGCCTGGCCCTGTGCACC
--TTGTAGACTGTGGACTCGGGCTTTCTTTGCCTGT-CTGGTCTATGTCTTTTTATGACA
ATGAATGTTA-TGTTGCCTTTATACAACTTTCAACAACGGATCTCTTGGCTCTCGCATCG
ATGAAGAACGCAGCGAAATGCGATAAGTAATGTGAATTGCAGAATTCAGTGAATCATCGA
ATCTTTGAACGCACCTTGCGCTCTTTGGTATTCCGAGGAGCATGTCTGTTTGAGTATCAT
GAAATTCTCAAGCATCTGGGTT-GGATTGTGGGACAGGC-TTGCTCTCCTGAAATATATT
AGCGAAC-CTTT----T-TTGGTGTGATAATCATCTATGCCTCCAAACTAACAAGGATTC
CCCTAGTAACTGCGAGTGAAGCGGGAAGAGCTCAAATTTAAAATCTGGCAATCCTTGTGG
TTGGAGTTGTAATCTAGAGAAGTGCTATCCGCGCTGGACCGTGTACAAGTCTCCTGGAAT
GGAGCGTCACAGAGGGTGAGAATCCCGTCTTTGACACGGAC-CCCAGGGCTTATGTGATG
CGCTCTCAAAGAGTCGAGTTGTTTGGGAATGCAGCTCTAAATGGGTGGTAAATTCCATCT
AAAGCTAAATATTGGCGAGAGACCGATAGCGAACAAGTACCGTGAGGGAAAGATGAAAAG
AACTTTGGAAAGAGAGTTAAACAGTACGTGAAATTGTTGAAAGGGAAACGCTTGAAGTCA
GTCGCGTTGGCCAGGGATCAGCCTTGCTTTTTGCTTGGTGCACTTCCTAACGGGTCAGCA
TCAATTTTGACCGGTGGATAAAGGTGGGGAATGTGGCATCCTCTTATAGCCCCTGGTTGC
ATGCATCGGTTGGGATTGAGGAACTCAGCACGCGCAAGGCCGGGTACCACGT-CGTGCTT
AGGATGCTGGCATAATGGCTTTAATCGACCCGTCTTGAAACACGGACCAAGGAGTCTAAC
ATGCACGCGAGTGTTTGGGTGGAAAACCCAAGCGCGCAATGAAAGTGAAAATTGAGATCC
CTGTCGTGGGGAGCATCGATGCCCGGACCTGACCTTTTGTGACGGATCCGCGGTTGAGCG
TGTATGCTGGGACCCGAAAGATGGTGAACTATGCCTGAATAGGGTGAAGCCAGAGGAAAC
TCTGGTGGAGGCTCGTAGCGATTCTGACGTGCAAATCGATCGTCGAATTTGGGTTTGGAT
CCTAATTTTGCCGACAAAATTCGCCACATTCGCGACCCGAAAACACGGATGGCTGTCGTT
TGGTCACATTGCAAAACGAAAATGGTTTGCGAGCCTGATGACCCCAAGGACGAAGGGGTG
GAAGAGGTCAAGTCATTGCAACCAGWCAAGAGATTAATGACCCCGTCAGAAGTTTATACT
GTTTTCAAAAAGATGTCGGACTCCGATCTTCATTTGATCGGCCTCTCCGATGAATATGCG
CGTCCCGAATGGATGATTTTGGCTCTTATGGCTTGTATATCCGTGGGTTCTTATTCTGCT
CCCGTCATCGAGTTTCTGGAAGAGTGGGGGTTAGAATCTCTCGAAGAAAACGCGCATTCC
TCCACCCCGTGTACCAAGGTGTTTGTTAATGGTGTTTGGATGGGCGTTCACCGCGATCCC
GCGAATTTAGTGAAAACCATCAAGAAGTTGCGGCGGAAGGATGACATCAGCCCCGAGGTC
TCTGTCGTTCGAGATATTCGAGAGAAGGAGTTGCGCTTGTATACCGATGCTGGACGTGTT
TGTCGACCGTTATTTATTGTCGAAAGTCAACAACTACAGCTTCAAAAGAAACATATCAGG
TGGCTCAACAATGGGTTTAATGATGACGGGGAAGAATACAAGTGGGAGCAGCTTGTGAAG
GGTGGTATCATTGAGCTGTTAGATGCCGAAGAGGAAGAAACCGTCATGATATCGATGACA
CCAGAGGATCTGGAGAACTCTCGCCTTCATCAGAGTGGCGTCGACCCTCATGCCAACGAC
GGAGAGTTTGATCCTGCAGCAAGACTGAAAGCTGGGATCAACTCCCACACCTGGACGCAC
TGCGAAATCCATCCGAGCATGATCCTGGGTATCTGCGCAAGCATCATACCCTTCCCTGAC
CACAACCAAAGCCACTTCTTCAAGTCAACGCCTACACCTGCGATGTTTGTGGCTCGGAGA
CCTTCCAGGATATATCGAATAAATCATTCACCCCCATCCTCGACTGCCAAAACGAAAACG
AGTGCGTGAAGAATAATATTCGCGGCTCTTTGCACATGCAGACGCGAGCATGTCGCTTCA
GTCCATTCCAAGAAGTCAAGATCCAAGAAATGGCAGATCAAGTCCCCGTTGGGCACATTC
CTCGATCCATGACTATTCACGTTCACGGAAACCTCACCCGACTAATGAACCCAGGAGATG
TTGTCCACCTAAGTGGAATCTTCCTTCCCATTCCGTACACTGGTTTTCAAGCTATTCGCG
CAGGACTCCTCACAGACACGTACTTGGAGACCCACTATATCCTCCAACTCAAAAAGCAAT
ATAACGAAATGGAGATGACAGCGGATATTGAGCAAGCCATCGCAGAACTCAAATGCGACC
CTGCACTATACCAGAAACTTTCGCAGAGCATCGCACCAGAAATTTACGGTCATGAAGACG
TGAAGAAAGCACTACTATTGTTATTGGTAGGAGGGGTAACGAAGGTCACCGGAGATGGTA
TGAAAATCAGGGGAGATATAAACATGTGCCTAATGGGAGACCCCGTGGAGTGAAGACCGC
TTCAACGAAATCGTCAAGGAGACTTCCAATTTCATCAAGAAGGTCGGCTACAACCCCAAG
ACCGTTGCATTTGTGCCTATATCCGGCTGGCATGGAGACAACATGCTGGAAGAGTCCACC
AACATGACATGGTACAAGGGCTGGACACGGGAGACCAAGGCTGGTGCTGTCAAGGGCAAG
ACTCTTCTTGATGCCATCGATGCCATCGAGCCACCCGTTCGTCCCTCTGAGAAACCTCTC
CGTCTTCCTCTTCAGGATGTCTACAAAATTGGTGGTATCGGAACTGTACCTGTCGGTCGT
GTGGAGACTGGCATTATCAAGGCTGGAATGGTCGTTACTTTTGCACCCACCAACGTTACC
ACTGAAGTCAAGTCCGTCGAAATGCATCACGAGCAGCTCGAGCAGGGTTCGCCTGGTGAC
AACGTCGGATTCAACGTGAAGAACGTCTCTGTCAAAGATATTCGTCGTGGAAACGTCTGC
TCCGACTCCAAGAACGACCCTGCAAAGGAGGCTGCCTCATTCAATGCTCAGGTCATCGTC
CTCAACCACCCTGGTCAGATCGGTGCTGGTTACGCTCCCGTCCTTGATTGCCACACTGCC
CACATTGCTTGCAAATTCGCTGAACTCATTGAGAAGATCGATCGTCGGACAGGTAAATCG
CTTGAAGACTCCCCCAAATTCGTCAAGTCTGGTGATGCATGCATCGTCAAACTTGTGCCC
AGCAAGCCCATGTG
>Dermoloma_bellerianum_SAVF20911
TTGAATGAACTTGGTCGGGCTG-TGCTGGTGGGGCATGTGCACGCCTGGCCCTGTGCACC
TTTTGTAGACTGTGGACTCGGGCTTTCTTTGCCTGT-CTGGTCTATGTCTTTTTATGACA
ATGAATGTTA-TGTTGCCTTTATACAACTTTCAACAACGGATCTCTTGGCTCTCGCATCG
ATGAAGAACGCAGCGAAATGCGATAAGTAATGTGAATTGCAGAATTCAGTGAATCATCGA
ATCTTTGAACGCACCTTGCGCTCCTTGGTATTCCGAGGAGCATGCCTGTTTGAGTATCAT
GAAATTCTCAAGCATCTGGGTT-GGATTGTGGGACAGGC-TTGCTCTCCTGAAATATATT
AGCGAAC-CTTT----T-TTGGTGTGATAATCATCTATGCCTCCAAACTAACAAGGATTC
CCCTAGTAACTGCGAGTGAAGCGGGAAGAGCTCAAATTTAAAATCTGGCAATCCTTGTGG
TTGGAGTTGTAATCTAGAGAAGTGCTATCCGCGCTGGACCGTGTACAAGTCTCCTGGAAT
GGAGCGTCACAGAGGGTGAGAATCCCGTCTTTGACACGGACCCCCAGGGCTTATGTGATG
CGCTCTCAAAGAGTCGAGTTGTTTGGGAATGCAGCTCTAAATGGGTGGTAAATTCCATCT
AAAGCTAAATATTGGCGAGAGACCGATAGCGAACAAGTACCGTGAGGGAAAGATGAAAAG
AACTTTGGAAAGAGAGTTAAACAGTACGTGAAATTGTTGAAAGGGAAACGCTTGAAGTCA
GTCGCGTTGGCCAGGGATCAGCCTTGCTTTTTGCTTGGTGCACTTCCTAACGGGTCAGCA
TCAATTTTGACCGGTGGATAAAGGTGGGGAATGTGGCATCCTCTTATAGCCCCTGGTTGC
ATGCATCGGTTGGGATTGAGGAACTCAGCACGCGCAAGGCCGGGTACCACGT-CGTGCTT
AGGATGCTGGCATAATGGCTTTAATCGACCCGTCTTGAAACACGGACCAAGGAGTCTAAC
ATGCACGCGAGTGTTTGGGTGGAAAACCCAAGCGCGCAATGAAAGTGAAAATTGAGATCC
CTGTCGTGGGGAGCATCGATGCCCGGACCTGACCTTTTGTGACGGATCCGCGGTTGAGCG
TGTATGCTGGGACCCGAAAGATGGTGAACTATGCCTGAATAGGGTGAAGCCAGAGGAAAC
TCTGGTGGAGGCTCGTAGCGATTCTGACGTGCAAATCGATCGTCGAATTTGGGT------
------------------------------------------------------------
------------------------------------------------------------
------------------------------------------------------------
------------------------------------------------------------
-----------------TTTGGCTCTTATGGCTTGTATATCCGTGGGTTCTTATTCTGCT
CCCGTCATCGAGTTTCTGGAAGAGTGGGGGTTAGAATCTCTCGAAGAAAACGCGCATTCC
TCCACCCCGTGTACCAAGGTGTTTGTTAATGGTGTTTGGATGGGCGTTCACCGCGATCCC
GCGAATTTAGTGAAAGCCATCAAGAAGTTGCGGCGGAAGGATGACATCAGCCCCGAGGTC
TCTGTCGTTCGAGATATTCGAGAGAAGGAGTTGCGCTTGTATACCGATGCTGGACGTGTT
TGTCGACCGTTATTTATTGTCGAAAGTCAACAACTACAGCTTCAAAAGAAACATATCAGG
TGGCTCAACAATGGGTTTAATGATGACGGGGAASAATACAAGTGGGAGCAGCTCGTGAAG
GGTGGTATCATTGAGCTGTTAGATGCCGAAGATGAAGAAACCGTCATGATATCGATGACA
CCAGAGGATCTGGAGAACTCTCGCCTTCATCAGAGTGGCGTCGACCCTCATGCCAACGAC
GGAGAGTTTGATCCTGCAGCAAGACTGAAAGCTGGGATCAACTCCCACACCTGGACGCAC
TGCGAAATCCATCCGAGCATGATCCTGGGTATCTGCGCAAGCATCATACCCTTCCCTGAC
CACAACCAAAGCCACTTCTTCAAGTCAACGCCTACACCTGCGATGTTTGTGGCTCGGAGA
CCTTCCAGGATATATCGAATAAATCATTCACCCCCATCCTCGACTGCCAAAACGAAAACG
AGTGCGTGAAGAATAATATTCGCGGCTCTTTGCACATGCAGACGCGAGCATGTCGCTTCA
GTCCATTCCAAGAAGTCAAGATCCAAGAAATGGCAGATCAAGTCCCCGTTGGGCACATTC
CTCGATCCATGACTATTCACGTTCACGGAAACCTCACCCGACTAATGAACCCAGGAGATG
TTGTCCACCTAAGTGGAATCTTCCTTCCCATTCCGTACACTGGTTTTCAAGCTATTCGCG
CAGGACTCCTCACAGACACGTACTTGGAGACCCAYTATATCCTCCAACTCAAAAAGCAAT
ATAACGAAATGGAGATGACAGCGGATATTGAGCAAGCCATCGCAGAACTCAAATGCGACC
CTGCACTATACCAGAAACTTTCGCAGAGCATCGCACCAGAAATTTACGGTCATGAAGACG
TGAAGAAAGCACTACTATTGTTATTGGTAGGAGGGGTAACGAAGGTCACCGGAGATGGTA
TGAAAATCAGGGGAGATATAAACATGTGCCTAATGGGAGACCCCGTGGAGTGAAGACCGC
TTCAACGAAATCGTCAAGGAGACTTCCAATTTCATCAAGAAGGTCGGCTACAACCCCAAG
ACCGTTGCATTTGTGCCTATATCCGGCTGGCATGGTGACAACATGCTGGAAGAGTCCACC
AACATGACATGGTACAAGGGCTGGACACGGGAGACCAAGGCTGGTGCTGTCAAGGGCAAG
ACTCTTCTTGATGCCATCGATGCCATCGAGCCACCCGTTCGTCCCTCTGAGAAACCTCTC
CGTCTTCCTCTTCAGGATGTCTACAAAATTGGTGGTATCGGAACTGTACCTGTCGGTCGT
GTGGAGACTGGCATTATCAAGGCTGGAATGGTCGTTACTTTTGCACCCACCAACGTTACC
ACTGAAGTCAAGTCCGTCGAAATGCATCACGAGCAGCTCGAGCAGGGTTCGCCTGGTGAC
AACGTTGGATTCAACGTGAAGAACGTCTCTGTCAAAGATATTCGTCGTGGAAACGTCTGC
TCCGACTCCAAGAACGACCCTGCAAAGGAGGCTGCCTCATTCAATGCTCAGGTCATCGTC
CTCAACCACCCTGGTCAGATCGGTGCTGGTTACGCTCCCGTCCTTGATTGCCACACTGCC
CACATTGCTTGCAAATTCGCTGAACTCATCGAGAAGATCGATCGTCGGACAGGTAAATCG
CTTGAAGACTCCCCCAAATTCGTCAAGTCTGGTGATGCATGCATCGTCAAACTTGTGCCC
AGCAAGCCCATGTG
>Dermoloma_bellerianum_SAVF4416_epitype
TTGAATGAACTTGGTCGGGCTG-TGCTGGTGGGGCATGTGCACGCCTGGCCCTGTGCACC
TTTTGTAGACTGTGGACTCGGGCTTTCTTTGCCTGT-CTGGTCTATGTCTTTTTATGACA
ATGAATGTTA-TGTTGCCTTTATACAACTTTCAACAACGGATCTCTTGGCTCTCGCATCG
ATGAAGAACGCAGCGAAATGCGATAAGTAATGTGAATTGCAGAATTCAGTGAATCATCGA
ATCTTTGAACGCACCTTGCGCTCCTTGGTATTCCGAGGAGCATGCCTGTTTGAGTATCAT
GAAATTCTCAAGCATCTGGGTT-GGATTGTGGGACAGGC-TTGCTCTCCTGAAATATATT
AGCGAAC-CTTT----T-TTGGTGTGATAATCATCTATGCCTCCAAACTAACAAGGATTC
CCCTAGTAACTGCGAGTGAAGCGGGAAGAGCTCAAATTTAAAATCTGGCAATCCTTGTGG
TTGGAGTTGTAATCTAGAGAAGTGCTATCCGCGCTGGACCGTGTACAAGTCTCCTGGAAT
GGAGCGTCACAGAGGGTGAGAATCCCGTCTTTGACACGGAC-CCCAGGGCTTATGTGATG
CGCTCTCAAAGAGTCGAGTTGTTTGGGAATGCAGCTCTAAATGGGTGGTAAATTCCATCT
AAAGCTAAATATTGGCGAGAGACCGATAGCGAACAAGTACCGTGAGGGAAAGATGAAAAG
AACTTTGGAAAGAGAGTTAAACAGTACGTGAAATTGTTGAAAGGGAAACGCTTGAAGTCA
GTCGCGTTGGCCAGGGATCAGCCTTGCTTTTTGCTTGGTGCACTTCCTAACGGGTCAGCA
TCAATTTTGACCGGTGGATAAAGGTGGGGAATGTGGCATCCTCTTATAGCCCCTGGTTGC
ATGCATCGGTTGGGATTGAGGAACTCAGCACGCGCAAGGCCGGGTACCACGT-CGTGCTT
AGGATGCTGGCATAATGGCTTTAATCGACCCGTCTTGAAACACGGACCAAGGAGTCTAAC
ATGCACGCGAGTGTTTGGGTGGAAAACCCAAGCGCGCAATGAAAGTGAAAATTGAGATCC
CTGTCGTGGGGAGCATCGATGCCCGGACCTGACCTTTTGTGACGGATCCGCGGTTGAGCG
TGTATGCTGGGACCCGAAAGATGGTGAACTATGCCTGAATAGGGTGAAGCCAGAGGAAAC
TCTGGTGGAGGCTCGTAGCGATTCTGACGTGCAAATCGATCGTCGAATTTGGGTTTGGAT
CCTAATTTTGCCGACAAAATTCGCCACGTTCGCGACCCGAAAACACGGATGGCTGTCGTT
CGGTCACATCGCAAAACGAAAATGCTTTGCGAGCATGATGACCCCAAGGACGAAGGGATG
GAAGAGGTCAAGTCACTGCAACCAGAYAAGAGATTAAKGACCCCGTCAGAAGTTTATACT
GTTTTCAAAAAGACRTCGGACTCCGATCTTCATTTGATCGGCCTCTCCGATGAATATGCG
CGTCCCGAATGGATGATTTTGGCTCTTATGGCTTGTATATCCGTGGGTTCTTATTCTGCT
CCCGTCATCGAGTTTCTGGAAGAGTGGGGGTTAGAATCTCTCGAAGAAAACGCGCATTCC
TCCACCCCGTGTACCAAGGTGTTTGTWAATGGTGTTTGGATGGGCGTTCACCGCGATCCC
GCGAATTTAGTGAAAACCATCAAGAAGTTGCGGCGGAAGGATGACATCAGCCCCGAGGTC
TCTGTCGTTCGAGATATTCGAGAGAAGGAGTTGCGCTTGTATACCGATGCTGGACGTGTT
TGTCGACCGTTATTTATTGTCGAAAGTCAACAACTACAGCTTCAAAAGAAACATATCAGG
TGGCTCAACAATGGGTTTAATGATGACGGGGAAGAATACAAGTGGGAGCAGCTTGTGAAG
GGTGGTATCATTGAGCTGTTAGATGCCGAAGAGGAAGAAACCGTCATGATATCGATGACA
CCAGAGGATCTGGAGAACTCTCGCCTTCATCAGAGTGGCGTCGACCCTCATGCCAACGAC
GGAGAGTTTGATCCTGCAGCAAGACTGAAAGCTGGGATCAACTCCCACACCTGGACGCAC
TGCGAAATCCATCCGAGCATGATCCTGGGTATCTGCGCAAGCATCATACCCTTCCCTGAC
CACAACCAAAGCCACTTCTTCAAGTCAACGCCTACACCTGCGATGTTTGTGGCTCRGAGA
CCTTCCAGGATATATCGAATAAATCATTCACCCCCATCCTCGACTGCCAAAACGAAAACG
AGTGCGTGAAGAATAATATTCGCGGCTCTTTGCACATGCAGACGCGAGCATGTCGCTTCA
GTCCATTCCAAGAAGTCAAGATCCAAGAAATGGCAGATCAAGTCCCCGTTGGGCACATTC
CTCGATCCATGACTATTCACGTTCACGGAAACCTCACCCGACTAATGAACCCAGGAGATG
TTGTCCACCTAAGTGGAATCTTCCTTCCCATTCCGTACACTGGTTTTCAAGCTATTCGCG
CAGGACTCCTCACAGACACGTACTTGGAGACCCACTATATYCTCCAACTCAAAAAGCAAT
ATAACGAAATGGAGATGACAGCGGATATTGAGCAAGCCATCGCAGAACTCAAATGCGACC
CTGCACTATACCAGAAACTTTCGCAGAGCATCGCACCAGAAATTTACGGTCATGAAGACG
TGAAGAAAGCACTACTATTGTTATTGGTAGGAGGGGTAACGAAGGTCACCGGAGATGGTA
TGAAAATCAGGGGAGATATAAACATGTGCCTAATGGGAGACCCCGTGGAGTGAAGACCGC
TTCAACGAAATCGTCAAGGAGACTTCCAATTTCATCAAGAAGGTCGGCTACAACCCCAAG
ACCGTTGCATTTGTGCCTATATCCGGCTGGCATGGAGACAACATGCTGGAAGAATCCAAC
AACATGACATGGTACAAGGGCTGGACACGGGAGACCAAGGCTGGTGCTGTCAAGGGCAAG
ACTCTTCTTGATGCCATCGATGCCATCGAGCCACCCGTTCGTCCCTCTGAGAAACCTCTC
CGTCTTCCTCTCCAGGATGTCTACAAAATTGGTGGTATCGGAACTGTACCTGTCGGTCGT
GTGGAGACTGGCATTATYAAGGCTGGAATGGTCGTTACTTTTGCACCCACCAACGTTACC
ACTGAAGTCAAGTCCGTCGAAATGCATCACGAGCAGCTCGAGCAGGGTTCGCCTGGTGAC
AACGTCGGATTCAACGTGAAGAACGTCTCTGTCAAAGATATTCGTCGTGGAAACGTCTGC
TCCGACTCCAAGAACGACCCTGCAAAGGAGGCTGCCTCATTCAATGCTCAGGTCATCGTC
CTCAACCACCCTGGTCARATCGGTGCTGGTTACGCTCCCGTCCTTGATTGCCACACTGCC
CACATTGCTTGCAAATTCGCTGAACTCATCGAGAAGATCGATCGTCGGACAGGTAAATCG
CTTGAAGACTCCCCCAAATTCGTCAAGTCTGGTGATGCATGCATCGTCAAACTTGTGCCC
AGCAAGCCCATGTG
>Dermoloma_carpathicum_SAVF3839
TTGAATGGACTTGGTCGGGCTGTTGCTGGTGGGGCATGTGCACGCCTGGCCCTGTGCACC
TTCTGTAGACT-TGGACTCGGGCTTTCCTTGCCTGT-CTGGTCTATGTCCTTTTATGTCA
AAGAATGT-AATGTTGCCTTTATACAACTTTCAACAACGGATCTCTTGGCTCTCGCATCG
ATGAAGAACGCAGCGAAATGCGATAAGTAATGTGAATTGCAGAATTCAGTGAATCATCGA
ATCTTTGAACGCACCTTGCGCTCCTTGGTATTCCGAGGAGCATGCCTGTTTGAGTATCAT
GAAATTCTCAAGCTCTTAGGCTTGGATTGTGGGACGGGC-TGGCTCTCCTAAAACGCATT
AGCGAACCCTTTGYGGTTTTGGTATGATAATTATCTATGCCTCCAAACTAACAAGGATTC
CCCTAGTAACTGCGAGTGAAGCGGGAAGAGCTCAAATTTAAAATCTGGCAG-CTTTGTGG
CTGGAGTTGTAATCTAGAGAAGTGCTATCCGCGCTGGACCGTGTACAAGTCTCCTGGAAT
GGAGCGTCACAGAGGGTGAGAATCCCGTCTTTGACACGGAC-CCCAGGGCTTATGTGATG
YGCTCTCAAAGAGTCGAGTTGTTTGGGAATGCAGCTCTAAATGGGTGGTAAATTCCATCT
AAAGCTAAATATTGGCGAGAGACCGATAGCGAACAAGTACCGTGAGGGAAAGATGAAAAG
AACTTTGGAAAGAGAGTTAAACAGTACGTGAAATTGTTGAAAGGGAAACGCTTGAAGTCA
GTCGCGTTGGCCAGGGATCAACCTTGCTTTTTGCTTGGTGTACTTCCTAACGGGTCAGCA
TCAATTTTGACCGGTGGATAAAGGTGGGGAATGTGGCATCTTCTTATAGCCCTTGGTCGC
ATACATCGGTTGGGATTGAGGAACTCAGCACGCGCAAGGCCGGGTACCACGTACGTGCTT
AGGATGCTGGCATAATGGCTTTAATCGACCCGTCTTGAAACACGGACCAAGGAGTCTAAC
ATGCACGCGAGTGTTTGGGTGGAAAACCCGAGCGCGTAWTGAAAGTGAAAATTGAGATCC
CTGTCGTGGGGAGCATCGATGCCCGGACCAGACCTTCTGTGACGGATCCGCGGTTGAGCG
TGTATGCTGGGACCCGAAAGATGGTGAACTATGCCTGAATAGGGTGAAGCCAGAGGAAAC
TCTGGTGGAGGCTCGTAGCGATTCTGACGTGCAAATCGATCGTCGAATTTGGGTTTGGAT
CCTAATTTTGCCGACAAAATTCGCCACATTCGCGACCCGAAAACACGAATGGCTGTCGTC
TGGTCACATTGCAAAACGAAAATGGTTTGCGAGCCTGATGATCCCAAGGACGAAGGCGCC
GAAGAGGTCAAGTCATTGCAGCCGGACAAGAGATTAATGACCCCATCAGAAGTGTATACT
GTTTTCAAAAAAATGTCGGACTCCGATCTTCATTTGATCGGCCTCTCCGATGAATATGCG
CGTCCCGAATGGATGATTTTGGCCCTCATGGCTTGTATATCCGTTGGTTCTTATTCTGCT
CCCGTCATCGAGTTTCTGGAAGAGTGGGGATTGGAATCTCTTGAAGAAAATGCCCACTCC
TCCACTCCGTGTACCAAGGTGTTTGTCAATGGTGTGTGGATGGGCGTTCACCGCGACCCT
GCAAATTTAGTGAAAACTATCAAGAAGTTGCGACGGAAGGATGACATCAGTCCTGAGGTC
TCTGTCGTTCGAGATATTCGAGAGAAGGAGTTGCGCTTGTATACTGATGCTGGACGCGTC
TGTCGACCATTATTTATTGTTGAAAATCAACAACTACAGCTTCAAAAGAAGCACATCAGG
TGGCTCAACAACGGCTATAACGACGACGGGGAGGAATACAAGTGGGAGCAGCTTGTGAAA
GGCGGTATCATCGAACTGTTAGATGCAGAAGAGGAAGAAACCGTCATGATATCAATGACA
CCGGAGGATCTGGAGAACTCTCGACTACATCAGAGTGGCGTCGACCCTCATGCCAATGAC
GGAGACTTTGATCCTGCAGCAAGACTGAAGGCTGGAATCAATTCCCACACTTGGACGCAC
TGCGAAATCCATCCGAGCATGATCCTAGGTATATGCGCAAGCATCATACCCTTCCCTGAT
CACAACCA----------------------------------------------------
------------------------------------------------------------
------------------------------------------------------------
------------------------------------------------------------
------------------------------------------------------------
------------------------------------------------------------
------------------------------------------------------------
------------------------------------------------------------
------------------------------------------------------------
------------------------------------------------------------
---------------------------------------------TGGAGCGAAGACCGT
TTCAACGAAATCGTGAAAGAGACTTCCAATTTCATCAAGAAAGTCGGTTATAACCCTAAG
ACCGTTGCATTTGTCCCCATATCTGGCTGGCATGGAGACAACATGCTGGAGGAGTCCGCG
AACATGACGTGGTACAAGGGCTGGACGCGGGAGACCAAGGCTGGTGTTGTCAAGGGCAAG
ACTCTCCTTGATGCCATCGATGCCATCGAGCCACCTGTTCGACCCTCTGAGAAGCCCCTC
CGTCTTCCTCTTCAGGATGTCTACAAAATTGGCGGTATCGGAACTGTACCAGTGGGCCGT
GTGGAAACTGGCATTATCAAGGCTGGAATGGTCGTAACATTCGCACCTACCAACGTCACC
ACTGAAGTCAAGTCTGTCGAAATGCATCACGAGCAGCTTGAGCAGGGTTCGCCTGGTGAC
AACGTCGGATTCAACGTGAAGAACGTCTCGGTCAAGGATATTCGTCGTGGAAACGTGTGC
TCCGATTCCAAGAACGACCCTGCGAAGGAGGCAGCCTCATTCAAAGCTCAGGTCATCGTT
CTCAATCATCCTGGTCAGATCGGTGCCGGTTACGCTCCCGTCCTTGATTGCCACACTGCT
CACATCGCTTGCAAATTCGCCGAACTCATCGAGAAAATTGATCGTCGGACAGGTAAATCG
CTCGAGGACTCCCCTAAATTCGTCAAGTCTGGTGATGCTTGCATCGTCAAGCTTGTGCCC
AGCAAGCCTATGTG
>Dermoloma_carpathicum_SAVF3867
TTGAATGGACTTGGTCGGGCTGTTGCTGGTGGGGCATGTGCACGCCTGGCCCTGTGCACC
TTCTGTAGACT-TGGACTCGGGCTTTCCTTGCCTGT-CTGGTCTATGTCCTTTTATGTCA
AAGAATGT-AATGTTGCCTTTATACAACTTTCAACAACGGATCTCTTGGCTCTCGCATCG
ATGAAGAACGCAGCGAAATGCGATAAGTAATGTGAATTGCAGAATTCAGTGAATCATCGA
ATCTTTGAACGCACCTTGCGCTCCTTGGTATTCCGAGGAGCATGCCTGTTTGAGTATCAT
GAAATTCTCAAGCTCTTAGGCTTGGATTGTGGGACGGGC-TGGCTCTCCTAAAACGCATT
ARCGAACCCTTTGTGGTTTTGGTATGATAATTATCTATGCCTCCAAACTAACAAGGATTC
CCCTAGTAACTGCGAGTGAAGCGGGAAGAGCTCAAATTTAAAATCTGGCAG-CTTTGTGG
CTGGAGTTGTAATCTAGAGAAGTGCTATCCGCGCTGGACCGTGTACAAGTCTCCTGGAAT
GGAGCGTCACAGAGGGTGAGAATCCCGTCTTTGACACGGAC-CCCAGGGCTTATGTGATG
YGCTCTCAAAGAGTCGAGTTGTTTGGGAATGCAGCTCTAAATGGGTGGTAAATTCCATCT
AAAGCTAAATATTGGCGAGAGACCGATAGCGAACAAGTACCGTGAGGGAAAGATGAAAAG
AACTTTGGAAAGAGAGTTAAACAGTACGTGAAATTGTTGAAAGGGAAACGCTTGAAGTCA
GTCGCGTTGGCCAGGGATCAACCTTGCTTTTTGCTTGGTGTACTTCCTAACGGGTCAGCA
TCAATTTTGACCGGTGGATAAAGGTGGGGAATGTGGCATCTTCTTATAGCCCTTGGTCGC
ATACATCGGTTGGGATTGAGGAACTCAGCACGCGCAAGGCCGGGTACCACGTACGTGCTT
AGGATGCTGGCATAATGGCTTTAATCGACCCGTCTTGAAACACGGACCAAGGAGTCTAAC
ATGCACGCGAGTGTTTGGGTGGAAAACCCGAGCGCGTAATGAAAGTGAAAATTGAGATCC
CTGTCGTGGGGAGCATCGATGCCCGGACCAGACCTTCTGTGACGGATCCGCGGTTGAGCG
TGTATGCTGGGACCCGAAAGATGGTGAACTATGCCTGAATAGGGTGAAGCCAGAGGAAAC
TCTGGTGGAGGCTCGTAGCGATTCTGACGTGCAAATCGATCGTCGAATTTGGGT------
------------------------------------------------------------
------------------------------------------------------------
------------------------------------------------------------
------------------------------------------------------------
-----------------TTTGGCCCTCATGGCTTGTATATCCGTTGGTTCTTATTCTGCT
CCCGTCATCGAGTTTCTGGAAGAGTGGGGATTGGAATCTCTTGAAGAAAATGCCCACTCC
TCCACTCCGTGTACCAAGGTGTTTGTCAATGGTGTGTGGATGGGCGTTCACCGCGACCCT
GCAAATTTAGTGAAAACTATCAAGAAGTTGCGACGGAAGGATGACATCAGTCCTGAGGTC
TCTGTCGTTCGAGATATTCGAGAGAAGGAGTTGCGCTTGTATACTGATGCTGGACGCGTC
TGTCGACCATTATTTATTGTTGAAAATCAACAACTACAGCTTCAAAAGAAGCACATCAGG
TGGCTCAACAACGGCTATAACGACGACGGGGAGGAATACAAGTGGGAGCAGCTTGTGAAA
GGCGGTATCATCGAACTGTTAGATGCAGAAGAGGAAGAAACCGTCATGATATCAATGACA
CCGGAGGATCTGGAGAACTCTCGACTACATCAGAGTGGCGTCGACCCTCATGCCAATGAC
GGAGACTTTGATCCTGCAGCAAGACTGAAGGCTGGAATCAATTCCCACACTTGGACGCAC
TGCGAAATCCATCCGAGCATGATCCTAGGTATATGCGCAAGCATCATACCCTTCCCTGAT
CACAACCA----------------------------------------------------
------------------------------------------------------------
------------------------------------------------------------
------------------------------------------------------------
------------------------------------------------------------
------------------------------------------------------------
------------------------------------------------------------
------------------------------------------------------------
------------------------------------------------------------
------------------------------------------------------------
------------------------------------------------------------
------------------------------------------------------------
------------------------------------------------------------
------------------------------------------------------------
------------------------------------------------------------
------------------------------------------------------------
------------------------------------------------------------
------------------------------------------------------------
------------------------------------------------------------
------------------------------------------------------------
------------------------------------------------------------
------------------------------------------------------------
------------------------------------------------------------
--------------
>Dermoloma_carpathicum_SAVF3936
TTGAATGGACTTGGTCGGGCTGTTGCTGGTGGGGCATGTGCACGCCTGGCCCTGTGCACC
TTCTGTAGACT-TGGACTCGGGCTTTCCTTGCCTGT-CTGGTCTATGTCCTTTTATGTCA
AAGAATGT-AATGTTGCCTTTATACAACTTTCAACAACGGATCTCTTGGCTCTCGCATCG
ATGAAGAACGCAGCGAAATGCGATAAGTAATGTGAATTGCAGAATTCAGTGAATCATCGA
ATCTTTGAACGCACCTTGCGCTCCTTGGTATTCCGAGGAGCATGCCTGTTTGAGTATCAT
GAAATTCTCAAGCTCTTAGGCTTGGATTGTGGGACGGGC-TGGCTCTCCTAAAACGCATT
AGCGAACCCTTTGTGGTTTTGGTATGATAATTATCTATGCCTCCAAACTAACAAGGATTC
CCCTAGTAACTGCGAGTGAAGCGGGAAGAGCTCAAATTTAAAATCTGGCAG-CYTTGTGG
CTGGAGTTGTAATCTAGAGAAGTGCTATCCGCGCTGGACCGTGTACAAGTCTCCTGGAAT
GGAGCGTCACAGAGGGTGAGAATCCCGTCTTTGACACGGAC-CCCAGGGCTTATGTGATG
YGCTCTCAAAGAGTCGAGTTGTTTGGGAATGCAGCTCTAAATGGGTGGTAAATTCCATCT
AAAGCTAAATATTGGCGAGAGACCGATAGCGAACAAGTACCGTGAGGGAAAGATGAAAAG
AACTTTGGAAAGAGAGTTAAACAGTACGTGAAATTGTTGAAAGGGAAACGCTTGAAGTCA
GTCGCGTTGGCCAGGGATCAACCTTGCTTTTTGCTTGGTGTACTTCCTAACGGGTCAGCA
TCAATTTTGACCGGTGGATAAAGGTGGGGAATGTGGCATCTTCTTATAGCCCTTGGTCGC
ATACATCGGTTGGGATTGAGGAACTCAGCACGCGCAAGGCCGGGTACCACGTACGTGCTT
AGGATGCTGGCATAATGGCTTTAATCGACCCGTCTTGAAACACGGACCAAGGAGTCTAAC
ATGCACGCGAGTGTTTGGGTGGAAAACCCGAGCGCGTAATGAAAGTGAAAATTGAGATCC
CTGTCGTGGGGAGCATCGATGCCCGGACCAGACCTTCTGTGACGGATCCGCGGTTGAGCG
TGTATGCTGGGACCCGAAAGATGGTGAACTATGCCTGAATAGGGTGAAGCCAGAGGAAAC
TCTGGTGGAGGCTCGTAGCGATTCTGACGTGCAAATCGATCGTCGAATTTGGGTTTGGAT
CCTAATTTTGCCGACAAAATTCGCCACATTCGCGACCCGAAAACACGAATGGCTGTCGTC
TGGTCACATTGCAAAACGAAAATGGTTTGCGAGCCTGATGATCCCAAGGACGAAGGCGCC
GAAGAGGTCAAGTCATTGCAGCCGGACAAGAGATTAATGACCCCATCAGAAGTGTATACT
GTTTTCAAAAAAATGTCGGACTCCGAT---------------------------------
-----------------TTTGGCCCTCATGGCTTGTATATCCGTTGGTTCTTATTCTGCT
CCCGTCATCGAGTTTCTGGAAGAGTGGGGATTGGAATCTCTTGAAGAAAATGCCCACTCC
TCCACTCCGTGTACCAAGGTGTTTGTCAATGGTGTGTGGATGGGCGTTCACCGCGACCCT
GCAAATTTAGTGAAAACTATCAAGAAGTTGCGACGGAAGGATGACATCAGTCCTGAGGTC
TCTGTCGTTCGAGATATTCGAGAGAAGGAGTTGCGCTTGTATACTGATGCTGGACGCGTC
TGTCGACCATTATTTATTGTTGAAAATCAACAACTACAGCTTCAAAAGAAGCACATCAGG
TGGCTCAACAACGGCTATAACGACGACGGGGAGGAATACAAGTGGGAGCAGCTTGTGAAA
GGCGGTATCATCGAACTGTTAGATGCAGAAGAGGAAGAAACCGTCATGATATCAATGACA
CCGGAGGATCTGGAGAACTCTCGACTACATCAGAGTGGCGTCGACCCTCATGCCAATGAC
GGAGACTTTGATCCTGCAGCAAGACTGAAGGCTGGAATCAATTCCCACACTTGGACGCAC
TGCGAAATCCATCCGAGCATGATCCTAGGTATATGCGCAAGCATCATACCCTTCCCTGAT
CACAACCA----------------------------------------------------
------------------------------------------------------------
------------------------------------------------------------
------------------------------------------------------------
------------------------------------------------------------
------------------------------------------------------------
------------------------------------------------------------
------------------------------------------------------------
------------------------------------------------------------
------------------------------------------------------------
------------------------------------------------------------
------------------------------------------------------------
------------------------------------------------------------
------------------------------------------------------------
------------------------------------------------------------
------------------------------------------------------------
------------------------------------------------------------
------------------------------------------------------------
------------------------------------------------------------
------------------------------------------------------------
------------------------------------------------------------
------------------------------------------------------------
------------------------------------------------------------
--------------
>Dermoloma_carpathicum_SAVF4146
TTGAATGGACTTGGTCGGGCTGTTGCTGGTGGGGCATGTGCACGCCTGGCCCTGTGCACC
TTCTGTAGACT-TGGACTCGGGCTTTCCTTGCCTGT-CTGGTCTATGTCCTTTTATGTCA
AAGAATGT-AATGTTGCCTTTATACAACTTTCAACAACGGATCTCTTGGCTCTCGCATCG
ATGAAGAACGCAGCGAAATGCGATAAGTAATGTGAATTGCAGAATTCAGTGAATCATCGA
ATCTTTGAACGCACCTTGCGCTCCTTGGTATTCCGAGGAGCATGCCTGTTTGAGTATCAT
GAAATTCTCAAGCTCTTAGGCTTGGATTGTGGGACGGGC-TGGCTCTCCTAAAACGCATT
AGCGAACCCTTTGCGGTTTTGGTATGATAATTACCTATGCCTCCAA----ACAAGGATTC
CCCTAGTAACTGCGAGTGAAGCGGGAAGAGCTCAAATTTAAAATCTGGCAG-CCTTGTGG
CTGGAGTTGTAATCTAGAGAAGTGCTATCCGCGCTGGACCGTGTACAAGTCTCCTGGAAT
GGAGCGTCACAGAGGGTGAGAATCCCGTCTTTGACACGGAC-CCCMGGGCTTATGTGATG
YGCTCTCAAAGAGTCGAGTTGTTTGGGAATGCAGCTCTAAATGGGTGGTAAATTCCATCT
AAAGCTAAATATTGGCGAGAGACCGATAGCGAACAAGTACCGTGAGGGAAAGATGAAAAG
AACTTTGGAAAGAGAGTTAAACAGTACGTGAAATTGTTGAAAGGGAAACGCTTGAAGTCA
GTCGCGTTGGCCAGGGATCAACCTTGCTTTTTGCTTGGTGTACTTCCTAACGGGTCAGCA
TCAATTTTGACCGGTGGATAAAGGTGGGGAATGTGGCATCTTCTTATAGCCCTTGGTCGC
ATACATCGGTTGGGATTGAGGAACTCAGCACGCGCAAGGCCGGGTACCACGTACGTGCTT
AGGATGCTGGCATAATGGCTTTAATCGACCCGTCTTGAAACACGGACCAAGGAGTCTAAC
ATGCACGCGAGTGTTTGGGTGGAAAACCCGAGCGCGTAATGAAAGTGAAAATTGAGATCC
CTGTCGTGGGGAGCATCGATGCCCGGACCAGACCTTCTGTGACGGATCCGCGGTTGAGCG
TGTATGCTGGGACCCGAAAGATGGTGAACTATGCCTGAATAGGGTGAAGCCAGAGGAAAC
TCTGGTGGAGGCTCGTAGCGATTCTGACGTGCAAATCGATCGTCGAATTTGGGT------
------------------------------------------------------------
------------------------------------------------------------
------------------------------------------------------------
------------------------------------------------------------
------------------------------------------------------------
------------------------------------------------------------
------------------------------------------------------------
------------------------------------------------------------
------------------------------------------------------------
------------------------------------------------------------
------------------------------------------------------------
------------------------------------------------------------
------------------------------------------------------------
------------------------------------------------------------
------------------------------------------------------------
------------------------------------------------------------
------------------------------------------------------------
------------------------------------------------------------
------------------------------------------------------------
------------------------------------------------------------
------------------------------------------------------------
------------------------------------------------------------
------------------------------------------------------------
------------------------------------------------------------
------------------------------------------------------------
------------------------------------------------------------
------------------------------------------------------------
------------------------------------------------------------
------------------------------------------------------------
------------------------------------------------------------
------------------------------------------------------------
------------------------------------------------------------
------------------------------------------------------------
------------------------------------------------------------
------------------------------------------------------------
------------------------------------------------------------
------------------------------------------------------------
------------------------------------------------------------
--------------
>Dermoloma_carpathicum_SAVF4248_holotype
TTGAATGGACTTGGTCGGGCTGTTGCTGGTGGGGCATGTGCACGCCTGGCCCTGTGCACC
TTCTGTAGACT-TGGACTCGGGCTTTCCTTGCCTGT-CTGGTCTATGTCCTTTTATGTCA
AAGAATGT-AATGTTGCCTTTATACAACTTTCAACAACGGATCTCTTGGCTCTCGCATCG
ATGAAGAACGCAGCGAAATGCGATAAGTAATGTGAATTGCAGAATTCAGTGAATCATCGA
ATCTTTGAACGCACCTTGCGCTCCTTGGTATTCCGAGGAGCATGCCTGTTTGAGTATCAT
GAAATTCTCAAGCTCTTAGGCTTGGATTGTGGGACGGGC-TGGCTCTCCTAAAACGCATT
AGCGAACCCTTTGCGGTTTTGGTATGATAATTATCTATGCCTCCAA-------AGGATTC
CCCTAGTAACTGCGAGTGAAGCGGGAAGAGCTCAAATTTAAAATCTGGCAG-CCTTGTGG
CTGGAGTTGTAATCTAGAGAAGTGCTATCCGCGCTGGACCGTGTACAAGTCTCCTGGAAT
GGAGCGTCACAGAGGGTGAGAATCCCGTCTTTGACACGGAC-CCCAGGGCTTATGTGATG
CGCTCTCAAAGAGTCGAGTTGTTTGGGAATGCAGCTCTAAATGGGTGGTAAATTCCATCT
AAAGCTAAATATTGGCGAGAGACCGATAGCGAACAAGTACCGTGAGGGAAAGATGAAAAG
AACTTTGGAAAGAGAGTTAAACAGTACGTGAAATTGTTGAAAGGGAAACGCTTGAAGTCA
GTCGCGTTGGCCAGGGATCAACCTTGCTTTTTGCTTGGTGTACTTCCTAACGGGTCAGCA
TCAATTTTGACCGGTGGATAAMGGTGGGGAATGTGGCATCTTCTTATAGCCCTTGGTCGC
ATACATCGGTTGGGATTGAGGAACTCAGCACGCGCAAGGCCGGGTACCACGTACGTGCTT
AGGATGCTGGCATAATGGCTTTAATCGACCCGTCTTGAAACACGGACCAAGGAGTCTAAC
ATGCACGCGAGTGTTTGGGTGGAAAACCCGAGCGCGTAATGAAAGTGAAAATTGAGATCC
CTGTCGTGGGGAGCATCGATGCCCGGACCAGACCTTCTGTGACGGATCCGCGGTTGAGCG
TGTATGCTGGGACCCGAAAGATGGTGAACTATGCCTGAATAGGGTGAAGCCAGAGGAAAC
TCTGGTGGAGGCTCGTAGCGATTCTGACGTGCAAATCGATCGTCGAATTTGGGTTTGGAT
CCTAATTTTGCCGACAAAATTCGCCACATTCGCGACCCGAAAACACGAATGGCTGTCGTC
TGGTCACATTGCAAAACGAAAATGGTTTGCGAGCCTGATGATCCCAAGGACGAAGGCGCC
GAAGAGGTCAAGTCATTGCAGCCGGACAAGAGATTAATGACCCCATCAGAAGTCTATACT
GTTTTCAAAAAAATGTCGGACTCCGATCTTCATTTGATCGGCCTCTCCGATGAATATGCG
CGTCCCGAATGGATGAT-------------------------------------------
------------------------------------------------------------
--------------------------CAATGGTGTGTGGATGGGCGTTCACCGCGACCCT
GCAAATTTAGTGAAAACTATCAAGAAGTTGCGACGGAAGGATGACATCAGTCCTGAGGTC
TCTGTCGTTCGAGATATTCGAGAGAAGGAGTTGCGCTTGTATACTGATGCTGGACGCGTC
TGTCGACCATTATTTATTGTTGAAAATCAACAACTACAGCTTCAAAAGAAGCACATCAGG
TGGCTCAACAACGGCTATAACGACGACGGGGAGGAATACAAGTGGGAGCAGCTTGTGAAA
GGCGGTATCATCGAACTGTTAGATGCAGAAGAGGAAGAAACCGTCATGATATCAATGACA
CCGGAGGATCTGGAGAACTCTCGACTACATCAGAGTGGCGTCGACCCTCATGCCAATGAC
GGAGACTTTGATCCTGCAGCAAGACTGAAGGCTGGAATCAATTCCCACACTTGGACGCAC
TGCGAAATCCATCCGAGCATGATCCTAGGTATATGCGCAAGCATCATACCCTTCCCTGAT
CACAACCAAAGCCACTTCTTCAAGTCAACGCCTACACCTGCGATGTTTGCGGCTCGGAGA
CTTTTCAAGATATATCAAATAAATCATTCACTCCCATCGTTGACTGCCAAAACGAAAACG
AGTGCATGAAGAACAATATTCGTGGCTCTTTGCACATGCAGACGCGAGCATGTCGTTTCA
GTCCGTTCCAAGAGGTCAAAATCCAAGAAATGGCGGATCAAGTTCCCGTTGGGCACATTC
CTCGGTCCATGACTGTTCATGTTCATGGAATCCTGACGCGACTAATGAGCCCAGGAGATG
TTGTCCACCTTGGCGGAATCTTCCTTCCCATTCCATATACTGGTTTTCAGGCTATCCGCG
CTGGTCTCCTCACAGACACTTACTTGGAGGCCCACTATATCCTCCAGCTAAAAAAACAAT
ATAACGAAATGGAGATGACAACGGATATCGAGCATGCCATCGCAGAACTCAAACGTGATC
CTGCACTATACCATAAACTTTCGCAGAGCATCGCACCAGAAATTTACGGTCATGAAGATG
TGAAGAAAGCCCTACTTTTGCTACTGGTGGGAGGGGTGACGAAGGTCACTGGAGACGGCA
TGAAAATTAGGGGAGATATAAACATGTGCCTAATGGGAGACCCCGTGGAGCGAAGACCGT
TTCAACGAAATCGTGAAAGAGACTTCCAATTTCATCAAGAAAGTCGGTTATAACCCTAAG
ACCGTTGCATTTGTCCCCATATCTGGCTGGCATGGAGACAACATGCTGGAGGAGTCCGCG
AACATGACGTGGTACAAGGGCTGGACGCGGGAGACCAAGGCTGGTGTTGTCAAGGGCAAG
ACTCTCCTTGATGCCATCGATGCCATCGAGCCACCTGTTCGACCCTCTGAGAAGCCCCTC
CGTCTTCCTCTTCAGGATGTCTACAAAATTGGCGGTATCGGAACTGTACCAGTGGGCCGT
GTGGAAACTGGCATTATCAAGGCTGGAATGGTCGTAACATTCGCACCTACCAACGTCACC
ACTGAAGTCAAGTCTGTCGAAATGCATCACGAGCAGCTTGAGCAGGGTTCGCCTGGTGAC
AACGTCGGATTCAACGTGAAGAACGTCTCGGTCAAGGATATTCGTCGTGGAAACGTGTGC
TCCGATTCCAAGAACGACCCTGCGAAGGAGGCAGCCTCATTCAAAGCTCAGGTCATCGTT
CTCAATCATCCTGGTCAGATCGGTGCCGGTTACGCTCCCGTCCTTGATTGCCACACTGCT
CACATCGCTTGCAAATTCGCCGAACTCATCGAGAAAATTGATCGTCGGACAGGTAAATCG
CTCGAGGACTCCCCTAAATTCGTCAAGTCTGGTGATGCTTGCATCGTCAAGCTTGTGCCC
AGCAAGCCTATGTG
>Dermoloma_carpathicum_SAVF4268
TTGAATGGACTTGGTCGGGCTGTTGCTGGTGGGGCATGTGCACGCCTGGCCCTGTGCACC
TTCTGTAGACT-TGGACTCGGGCTTTCCTTGCCTGT-CTGGTCTATGTCCTTTTATGTCA
AAGAATGT-AATGTTGCCTTTATACAACTTTCAACAACGGATCTCTTGGCTCTCGCATCG
ATGAAGAACGCAGCGAAATGCGATAAGTAATGTGAATTGCAGAATTCAGTGAATCATCGA
ATCTTTGAACGCACCTTGCGCTCCTTGGTATTCCGAGGAGCATGCCTGTTTGAGTATCAT
GAAATTCTCAAGCTCTTAGGCTTGGATTGTGGGACGGGC-TGGCTCTCCTAAAACGCATT
AGCGAACCCTTTGCGGTTTTGGTATGATAATTATCTATGCCTYCAAACTAACAAGGATTC
CCCTAGTAACTGCGAGTGAAGCGGGAAGAGCTCAAATTTAAAATCTGGCAG-CCTTGTGG
CTGGAGTTGTAATCTAGAGAAGTGCTATCCGCGCTGGACCGTGTACAAGTCTCCTGGAAT
GGAGCGTCACAGAGGGTGAGAATCCCGTCTTTGACACGGAC-CCCAGGGCTTATGTGATG
CGCTCTCAAAGAGTCGAGTTGTTTGGGAATGCAGCTCTAAATGGGTGGTAAATTCCATCT
AAAGCTAAATATTGGCGAGAGACCGATAGCGAACAAGTACCGTGAGGGAAAGATGAAAAG
AACTTTGGAAAGAGAGTTAAACAGTACGTGAAATTGTTGAAAGGGAAACGCTTGAAGTCA
GTCGCGTTGGCCAGGGATCAACCTTGCTTTTTGCTTGGTGTACTTCCTAACGGGTCAGCA
TCAATTTTGACCGGTGGATAAAGGTGGGGAATGTGGCATCTTCTTATAGCCCTTGGTCGC
ATACATCGGTTGGGATTGAGGAACTCAGCACGCGCAAGGCCGGGTACCACGTACGTGCTT
AGGATGCTGGCATAATGGCTTTAATCGACCCGTCTTGAAACACGGACCAAGGAGTCTAAC
ATGCACGCGAGTGTTTGGGTGGAAAACCCGAGCGCGTAATGAAAGTGAAAATTGAGATCC
CTGTCGTGGGGAGCATCGATGCCCGGACCAGACCTTCTGTGACGGATCCGCGGTTGAGCG
TGTATGCTGGGACCCGAAAGATGGTGAACTATGCCTGAATAGGGTGAAGCCAGAGGAAAC
TCTGGTGGAGGCTCGTAGCGATTCTGACGTGCAAATCGATCGTCGAATTTGGGTTTGGAT
CCTAATTTTGCCGACAAAATTCGCCACATTCGCGACCCGAAAACACGAATGGCTGTCGTC
TGGTCACATTGCAAAACGAAAATGGTTTGCGAGCCTGATGATCCCAAGGACGAAGGCGCc
GAAGAGGTCAAGTCATTGCAGCCGGACAAGAGATTAATGACCCCATCAGAAGTCTATACT
GTTTTCAAAAAAATGTCGGACTCCGATCTTCATTTGATCGGCCTMTCCGATGAATATGCG
CGTCCCGAATGGATGATTTTGGCCCTCATGGCTTGTATATCCGTTGGTTCTTATTCTGCT
CCCGTCATCGAGTTTCTGGAAGAGTGGGGATTGGAATCTCTTGAAGAAAATGCCCACTCC
TCCACTCCGTGTACCAAGGTGTTTGTCAATGGTGTGTGGATGGGCGTTCACCGCGACCCT
GCAAATTTAGTGAAAACTATCAAGAAGTTGCGACGGAAGGATGACATCAGTCCTGAGGTC
TCTGTCGTTCGAGATATTCGAGAGAAGGAGTTGCGCTTGTATACTGATGCTGGACGCGTC
TGTCGACCATTATTTATTGTTGAAAATCAACAACTACAGCTTCAAAAGAAGCACATCAGG
TGGCTCAACAACGGCTATAACGACGACGGGGAGGAATACAAGTGGGAGCAGCTTGTGAAA
GGCGGTATCATCGAACTGTTAGATGCAGAAGAGGAAGAAACCGTCATGATATCAATGACA
CCGGAGGATCTGGAGAACTCTCGACTACATCAGAGTGGCGTCGACCCTCATGCCAATGAC
GGAGACTTTGATCCTGCAGCAAGACTGAAGGCTGGAATCAATTCCCACACTTGGACGCAC
TGCGAAATCCATCCGAGCATGATCCTAGGTATATGCGCAAGCATCATACCCTTCCCTGAT
CACAACCA---------------------------------------------TCGGAGA
CTTTTCAAGATATATCAAATAAATCATTCACTCCCATCGTTGACTGCCAAAACGAAAACG
AGTGCATGAAGAACAATATTCGTGGCTCTTTGCACATGCAGACGCGAGCATGTCGTTTCA
GTCCGTTCCAAGAGGTCAAAATCCAAGAAATGGCGGATCAAGTTCCCGTTGGGCACATTC
CTCGGTCCATGACTGTTCATGTTCATGGAATCCTGACGCGACTAATGAGCCCAGGAGATG
TTGTCCACCTTGGCGGAATCTTCCTTCCCATTCCATATACTGGTTTTCAGGCTATCCGCG
CTGGTCTCCTCACAGACACTTACTTGGAGGCCCACTATATCCTCCAGCTAAAAAAACAAT
ATAACGAAATGGAGATGACAACGGATATCGAGCATGCCATCGCAGAACTCAAACGTGATC
CTGCACTATACCATAAACTTTCGCAGAGCATCGCACCAGAAATTTACGGTCATGAAGATG
TGAAGAAAGCCCTACTTTTGCTACTGGTGGGAGGGGTGACGAAGGTCACTGGAGACGGCA
---------------------------------------------TGGAGCGAAGACCGT
TTCAACGAAATCGTGAAAGAGACTTCCAATTTCATCAAGAAAGTCGGTTATAACCCTAAG
ACCGTTGCATTTGTCCCCATATCTGGCTGGCATGGAGACAACATGCTGGAGGAGTCCGCG
AACATGACGTGGTACAAGGGCTGGACGCGGGAGACCAAGGCTGGTGTTGTCAAGGGCAAG
ACTCTCCTTGATGCCATCGATGCCATCGAGCCACCTGTTCGACCCTCTGAGAAGCCCCTC
CGTCTTCCTCTTCAGGATGTCTACAAAATTGGCGGTATCGGAACTGTACCAGTGGGCCGT
GTGGAAACTGGCATTATCAAGGCTGGAATGGTCGTAACATTCGCACCTACCAACGTCACC
ACTGAAGTCAAGTCTGTCGAAATGCATCACGAGCAGCTTGAGCAGGGTTCGCCTGGTGAC
AACGTCGGATTCAACGTGAAGAACGTCTCGGTCAAGGATATTCGTCGTGGAAACGTGTGC
TCCGATTCCAAGAACGACCCTGCGAAGGAGGCAGCCTCATTCAAAGCTCAGGTCATCGTT
CTCAATCATCCTGGTCAGATCGGTGCCGGTTACGCTCCCGTCCTTGATTGCCACACTGCT
CACATCGCTTGCAAATTCGCCGAACTCATCGAGAAAATTGATCGTCGGACAGGTAAATCG
CTCGAGGACTCCCCTAAATTCGTCAAGTCTGGTGATGCTTGCATCGTCAAGCTTGTGCCC
AGCAAGCCTATGTG
>Dermoloma_carpathicum_SAVF4274
TTGAATGGACTTGGTCGGGCTGTTGCTGGTGGGGCATGTGCACGCCTGGCCCTGTGCACC
TTCTGTAGACT-TGGACTCGGGCTTTCCTTGCCTGT-CTGGTCTATGTCCTTTTATGTCA
AAGAATGT-AATGTTGCCTTTATACAACTTTCAACAACGGATCTCTTGGCTCTCGCATCG
ATGAAGAACGCAGCGAAATGCGATAAGTAATGTGAATTGCAGAATTCAGTGAATCATCGA
ATCTTTGAACGCACCTTGCGCTCCTTGGTATTCCGAGGAGCATGCCTGTTTGAGTATCAT
GAAATTCTCAAGCTCTTAGGCTTGGATTGTGGGACGGGC-TGGCTCTCCTAAAACGCATT
AGCGAACCCTTTGCGGTTTTGGTATGATAATTATCTATGCCTTCAAACTAACAAGGATTC
CCCTAGTAACTGCGAGTGAAGCGGGAAGAGCTCAAATTTAAAATCTGGCAG-CCTTGTGG
CTGGAGTTGTAATCTAGAGAAGTGCTATCCGCGCTGGACCGTGTACAAGTCTCCTGGAAT
GGAGCGTCACAGAGGGTGAGAATCCCGTCTTTGACACGGAC-CCCAGGGCTTATGTGATG
CGCTCTCAAAGAGTCGAGTTGTTTGGGAATGCAGCTCTAAATGGGTGGTAAATTCCATCT
AAAGCTAAATATTGGCGAGAGACCGATAGCGAACAAGTACCGTGAGGGAAAGATGAAAAG
AACTTTGGAAAGAGAGTTAAACAGTACGTGAAATTGTTGAAAGGGAAACGCTTGAAGTCA
GTCGCGTTGGCCAGGGATCAACCTTGCTTTTTGCTTGGTGTACTTCCTAACGGGTCAGCA
TCAATTTTGACCGGTGGATAAAGGTGGGGAATGTGGCATCTTCTTATAGCCCTTGGTCGC
ATACATCGGTTGGGATTGAGGAACTCAGCACGCGCAAGGCCGGGTACCACGTACGTGCTT
AGGATGCTGGCATAATGGCTTTAATCGACCCGTCTTGAAACACGGACCAAGGAGTCTAAC
ATGCACGCGAGTGTTTGGGTGGAAAACCCGAGCGCGTAATGAAAGTGAAAATTGAGATCC
CTGTCGTGGGGAGCATCGATGCCCGGACCAGACCTTCTGTGACGGATCCGCGGTTGAGCG
TGTATGCTGGGACCCGAAAGATGGTGAACTATGCCTGAATAGGGTGAAGCCAGAGGAAAC
TCTGGTGGAGGCTCGTAGCGATTCTGACGTGCAAATCGATCGTCGAATTTGGGTTTGGAT
CCTAATTTTGCCGACAAAATTCGCCACATTCGCGACCCGAAAACACGAATGGCTGTCGTC
TGGTCACATTGCAAAACGAAAATGGTTTGCGAGCCTGATGATCCCAAGGACGAAGGCGCC
GAAGAGGTCAAGTCATTGCAGCCGGACAAGAGATTAATGACCCCATCAGAAGTCTATACT
GTTTTCAAAAAAATGTCGGACTCCGATCTTCATTTGATCGGCCTCTCCGATGAATATGCG
CGTCCCGAATGGATGAT-TTGGCCCTCATGGCTTGTATATCCGTTGGTTCTTATTCTGCT
CCCGTCATCGAGTTTCTGGAAGAGTGGGGATTGGAATCTCTTGAAGAAAATGCCCACTCC
TCCACTCCGTGTACCAAGGTGTTTGTCAATGGTGTGTGGATGGGCGTTCACCGCGACCCT
GCAAATTTAGTGAAAACTATCAAGAAGTTGCGACGGAAGGATGACATCAGTCCTGAGGTC
TCTGTCGTTCGAGATATTCGAGAGAAGGAGTTGCGCTTGTATACTGATGCTGGACGCGTC
TGTCGACCATTATTTATTGTTGAAAATCAACAACTACAGCTTCAAAAGAAGCACATCAGG
TGGCTCAACAACGGCTATAACGACGACGGGGAGGAATACAAGTGGGAGCAGCTTGTGAAA
GGCGGTATCATCGAACTGTTAGATGCAGAAGAGGAAGAAACCGTCATGATATCAATGACA
CCGGAGGATCTGGAGAACTCTCGACTACATCAGAGTGGCGTCGACCCTCATGCCAATGAC
GGAGACTTTGATCCTGCAGCAAGACTGAAGGCTGGAATCAATTCCCACACTTGGACGCAC
TGCGAAATCCATCCGAGCATGATCCTAGGTATATGCGCAAGCATCATACCCTTCCCTGAT
CACAACCAAAGCCACTTCTTCAAGTCAACGCCTACACCTGCGATGTTTGCGGCTCGGAGA
CTTTTCAAGATATATCAAATAAATCATTCACTCCCATCGTTGACTGCCAAAACGAAAACG
AGTGCATGAAGAACAATATTCGTGGCTCTTTGCACATGCAGACGCGAGCATGTCGTTTCA
GTCCGTTCCAAGAGGTCAAAATCCAAGAAATGGCGGATCAAGTTCCCGTTGGGCACATTC
CTCGGTCCATGACTGTTCATGTTCATGGAATCCTGACGCGACTAATGAGCCCAGGAGATG
TTGTCCACCTTGGCGGAATCTTCCTTCCCATTCCATATACTGGTTTTCAGGCTATCCGCG
CTGGTCTCCTCACAGACACTTACTTGGAGGCCCACTATATCCTCCAGCTAAAAAAACAAT
ATAACGAAATGGAGATGACAACGGATATCGAGCATGCCATCGCAGAACTCAAACGTGATC
CTGCACTATACCATAAACTTTCGCAGAGCATCGCACCAGAAATTTACGGTCATGAAGATG
TGAAGAAAGCCCTACTTTTGCTACTGGTGGGAGGGGTGACGAAGGTCACTGGAGACGGCA
TGAAAATTAGGGGAGATATAAACATGTGCCTAATGGGAGACCCCGTGGAGCGAAGACCGT
TTCAACGAAATCGTGAAAGAGACTTCCAATTTCATCAAGAAAGTCGGTTATAACCCTAAG
ACCGTTGCATTTGTCCCCATATCTGGCTGGCATGGAGACAACATGCTGGAGGAGTCCGCG
AACATGACGTGGTACAAGGGCTGGACGCGGGAGACCAAGGCTGGTGTTGTCAAGGGCAAG
ACTCTCCTTGATGCCATCGATGCCATCGAGCCACCTGTTCGACCCTCTGAGAAGCCCCTC
CGTCTTCCTCTTCAGGATGTCTACAAAATTGGCGGTATCGGAACTGTACCAGTGGGCCGT
GTGGAAACTGGCATTATCAAGGCTGGAATGGTCGTAACATTCGCACCTACCAACGTCACC
ACTGAAGTCAAGTCTGTCGAAATGCATCACGAGCAGCTTGAGCAGGGTTCGCCTGGTGAC
AACGTCGGATTCAACGTGAAGAACGTCTCGGTCAAGGATATTCGTCGTGGAAACGTGTGC
TCCGATTCCAAGAACGACCCTGCGAAGGAGGCAGCCTCATTCAAAGCTCAGGTCATCGTT
CTCAATCATCCTGGTCAGATCGGTGCCGGTTACGCTCCCGTCCTTGATTGCCACACTGCT
CACATCGCTTGCAAATTCGCCGAACTCATCGAGAAAATTGATCGTCGGACAGGTAAATCG
CTCGAGGACTCCCCTAAATTCGTCAAGTCTGGTGATGCTTGCATCGTCAAGCTTGTGCCC
AGCAAGCCTATGTG
>Dermoloma_carpathicum_SAVF4743
TTGAATGGACTTGGTCGGGCTGTTGCTGGTGGGGCATGTGCACGCCTGGCCCTGTGCACC
TTCTGTAGACT-TGGACTCGGGCTTTCCTTGCCTGT-CTGGTCTATGTCCTTTTATGTCA
AAGAATGT-AATGTTGCCTTTATACAACTTTCAACAACGGATCTCTTGGCTCTCGCATCG
ATGAAGAACGCAGCGAAATGCGATAAGTAATGTGAATTGCAGAATTCAGTGAATCATCGA
ATCTTTGAACGCACCTTGCGCTCCTTGGTATTCCGAGGAGCATGCCTGTTTGAGTATCAT
GAAATTCTCAAGCTCTTAGGCTTGGATTGTGGGACGGGC-TGGCTCTCCTAAAACGCATT
AGCGAACCCTTTGYGGTTTTGGTATGATAATTATCTATGCCTCCAAACTAACAAGGATTC
CCCTAGTAACTGCGAGTGAAGCGGGAAGAGCTCAAATTTAAAATCTGGCAG-CCTTGTGG
CTGGAGTTGTAATCTAGAGAAGTGCTATCCGCGCTGGACCGTGTACAAGTCTCCTGGAAT
GGAGCGTCACAGAGGGTGAGAATCCCGTCTTTGACACGGAC-CCCAGGGCTTATGTGATG
CGCTCTCAAAGAGTCGAGTTGTTTGGGAATGCAGCTCTAAATGGGTGGTAAATTCCATCT
AAAGCTAAATATTGGCGAGAGACCGATAGCGAACAAGTACCGTGAGGGAAAGATGAAAAG
AACTTTGGAAAGAGAGTTAAACAGTACGTGAAATTGTTGAAAGGGAAACGCTTGAAGTCA
GTCGCGTTGGCCAGGGATCAACCTTGCTTTTTGCTTGGTGTACTTCCTAACGGGTCAGCA
TCAATTTTGACCGGTGGATAAAGGTGGGGAATGTGGCATCTTCTTATAGCCCTTGGTCGC
ATACATCGGTTGGGATTGAGGAACTCAGCACGCGCAAGGCCGGGTACCACGTACGTGCTT
AGGATGCTGGCATAATGGCTTTAATCGACCCGTCTTGAAACACGGACCAAGGAGTCTAAC
ATGCACGCGAGTGTTTGGGTGGAAAACCCGAGCGCGTAATGAAAGTGAAAATTGAGATCC
CTGTCGTGGGGAGCATCGATGCCCGGACCAGACCTTCTGTGACGGATCCGCGGTTGAGCG
TGTATGCTGGGACCCGAAAGATGGTGAACTATGCCTGAATAGGGTGAAGCCAGAGGAAAC
TCTGGTGGAGGCTCGTAGCGATTCTGACGTGCAAATCGATCGTCGAATTTGGGTTTGGAT
CCTAATTTTGCCGACAAAATTCGCCACATTCGCGACCCGAAAACACGAATGGCTGTCGTC
TGGTCACATTGCAAAACGAAAATGGTTTGCGAGCCTGATGATCCCAAGGACGAAGGCGCC
GAAGAGGTCAAGTCATTGCAGCCGGACAAGAGATTAATGACCCCATCAGAAGTCTATACT
GTTTTCAAAAAAATGTCGGACTCCGATCTTCATTTGATCGGCCTCTCCGATGAATATGCG
CGTCCCGAATGGATG--TTTGGCCCTCATGGCTTGTATATCCGTTGGTTCTTATTCTGCT
CCCGTCATCGAGTTTCTGGAAGAGTGGGGATTGGAATCTCTTGAAGAAAATGCCCACTCC
TCCACTCCGTGTACCAAGGTGTTTGTCAATGGTGTGTGGATGGGCGTTCACCGCGACCCT
GCAAATTTAGTGAAAACTATCAAGAAGTTGCGACGGAAGGATGACATCAGTCCTGAGGTC
TCTGTCGTTCGAGATATTCGAGAGAAGGAGTTGCGCTTGTATACTGATGCTGGACGCGTC
TGTCGACCATTATTTATTGTTGAAAATCAACAACTACAGCTTCAAAAGAAGCACATCAGG
TGGCTCAACAACGGCTATAACGACGACGGGGAGGAATACAAGTGGGAGCAGCTTGTGAAA
GGCGGTATCATCGAACTGTTAGATGCAGAAGAGGAAGAAACCGTCATGATATCAATGACA
CCGGAGGATCTGGAGAACTCTCGACTACATCAGAGTGGCGTCGACCCTCATGCCAATGAC
GGAGACTTTGATCCTGCAGCAAGACTGAAGGCTGGAATCAATTCCCACACTTGGACGCAC
TGCGAAATCCATCCGAGCATGATCCTAGGTATATGCGCAAGCATCATACCCTTCCCTGAT
CACAACCA----------------------------------------------------
------------------------------------------------------------
------------------------------------------------------------
------------------------------------------------------------
------------------------------------------------------------
------------------------------------------------------------
------------------------------------------------------------
------------------------------------------------------------
------------------------------------------------------------
------------------------------------------------------------
---------------------------------------------TGGAGCGAAGACCGT
TTCAACGAAATCGTGAAAGAGACTTCCAATTTCATCAAGAAAGTCGGTTATAACCCTAAG
ACCGTTGCATTTGTCCCCATATCTGGCTGGCATGGAGACAACATGCTGGAGGAGTCCGCG
AACATGACGTGGTACAAGGGCTGGACGCGGGAGACCAAGGCTGGTGTTGTCAAGGGCAAG
ACTCTCCTTGATGCCATCGATGCCATCGAGCCACCTGTTCGACCCTCTGAGAAGCCCCTC
CGTCTTCCTCTTCAGGATGTCTACAAAATTGGCGGTATCGGAACTGTACCAGTGGGCCGT
GTGGAAACTGGCATTATCAAGGCTGGAATGGTCGTAACATTCGCACCTACCAACGTCACC
ACTGAAGTCAAGTCTGTCGAAATGCATCACGAGCAGCTTGAGCAGGGTTCGCCTGGTGAC
AACGTCGGATTCAACGTGAAGAACGTCTCGGTCAAGGATATTCGTCGTGGAAACGTGTGC
TCCGATTCCAAGAACGACCCTGCGAAGGAGGCAGCCTCATTCAAAGCTCAGGTCATCGTT
CTCAATCATCCTGGTCAGATCGGTGCCGGTTACGCTCCCGTCCTTGATTGCCACACTGCT
CACATCGCTTGCAAATTCGCCGAACTCATCGAGAAAATTGATCGTCGGACAGGTAAATCG
CTCGAGGACTCCCCTAAATTCGTCAAGTCTGGTGATGCTTGCATCGTCAAGCTTGTGCCC
AGCAAGCCTATGTG
>Dermoloma_carpathicum_SAVF4744
TTGAATGGACTTGGTCGGGCTGTTGCTGGTGGGGCATGTGCACGCCTGGCCCTGTGCACC
TTCTGTAGACT-TGGACTCGGGCTTTCCTTGCCTGT-CTGGTCTATGTCCTTTTATGTCA
AAGAATGT-AATGTTGCCTTTATACAACTTTCAACAACGGATCTCTTGGCTCTCGCATCG
ATGAAGAACGCAGCGAAATGCGATAAGTAATGTGAATTGCAGAATTCAGTGAATCATCGA
ATCTTTGAACGCACCTTGCGCTCCTTGGTATTCCGAGGAGCATGCCTGTTTGAGTATCAT
GAAATTCTCAAGCTCTTAGGCTTGGATTGTGGGACGGGC-TGGCTCTCCTAAAACGCATT
AGCGAACCCTTTGTGGTTTTGGTATGATAATTATCTATGCCTCCAAACTAACAAGGATTC
CCCTAGTAACTGCGAGTGAAGCGGGAAGAGCTCAAATTTAAAATCTGGCAG-CTTTGTGG
CTGGAGTTGTAATCTAGAGAAGTGCTATCCGCGCTGGACCGTGTACAAGTCTCCTGGAAT
GGAGCGTCACAGAGGGTGAGAATCCCGTCTTTGACACGGAC-CCCAGGGCTTATGTGATG
TGCTCTCAAAGAGTCGAGTTGTTTGGGAATGCAGCTCTAAATGGGTGGTAAATTCCATCT
AAAGCTAAATATTGGCGAGAGACCGATAGCGAACAAGTACCGTGAGGGAAAGATGAAAAG
AACTTTGGAAAGAGAGTTAAACAGTACGTGAAATTGTTGAAAGGGAAACGCTTGAAGTCA
GTCGCGTTGGCCAGGGATCAACCTTGCTTTTTGCTTGGTGTACTTCCTAACGGGTCAGCA
TCAATTTTGACCGGTGGATAAAGGTGGGGAATGTGGCATCTTCTTATAGCCCTTGGTCGC
ATACATCGGTTGGGATTGAGGAACTCAGCACGCGCAAGGCCGGGTACCACGTACGTGCTT
AGGATGCTGGCATAATGGCTTTAATCGACCCGTCTTGAAACACGGACCAAGGAGTCTAAC
ATGCACGCGAGTGTTTGGGTGGAAAACCCGAGCGCGTAATGAAAGTGAAAATTGAGATCC
CTGTCGTGGGGAGCATCGATGCCCGGACCAGACCTTCTGTGACGGATCCGCGGTTGAGCG
TGTATGCTGGGACCCGAAAGATGGTGAACTATGCCTGAATAGGGTGAAGCCAGAGGAAAC
TCTGGTGGAGGCTTGTAGCGATTCTGACGTGCAAATCGATCGTCGAATTTGGGTTTGGAT
CCTAATTTTGCCGACAAAATTCGCCACATTCGCGACCCGAAAACACGAATGGCTGTCGTC
TGGTCACATTGCAAAACGAAAATGGTTTGCGAGCCTGATGATCCCAAGGACGAAGGCGCC
GAAGAGGTCAAGTCATTGCAGCCGGACAAGAGATTAATGACCCCATCAGAAGTCTATACT
GTTTTCAAAAAAATGTCGGACTCCGATCTTCATTTGATCGGCCTCTCCGATGAATATGCG
CGTCCCGAATGGATGATTTTGGCCCTCATGGCTTGTATATCCGTTGGTTCTTATTCTGCT
CCCGTCATCGAGTTTCTGGAAGAGTGGGGATTGGAATCTCTTGAAGAAAATGCCCACTCC
TCCACTCCGTGTACCAAGGTGTTTGTCAATGGTGTGTGGATGGGCGTTCACCGCGACCCT
GCAAATTTAGTGAAAACTATCAAGAAGTTGCGACGGAAGGATGACATCAGTCCTGAGGTC
TCTGTCGTTCGAGATATTCGAGAGAAGGAGTTGCGCTTGTATACTGATGCTGGACGCGTC
TGTCGACCATTATTTATTGTTGAAAATCAACAACTACAGCTTCAAAAGAAGCACATCAGG
TGGCTCAACAACGGCTATAACGACGACGGGGAGGAATACAAGTGGGAGCAGCTTGTGAAA
GGCGGTATCATCGAACTGTTAGATGCAGAAGAGGAAGAAACCGTCATGATATCAATGACA
CCGGAGGATCTGGAGAACTCTCGACTACATCAGAGTGGCGTCGACCCTCATGCCAATGAC
GGAGACTTTGATCCTGCAGCAAGACTGAAGGCTGGAATCAATTCCCACACTTGGACGCAC
TGCGAAATCCATCCGAGCATGATCCTAGGTATATGCGCAAGCATCATACCCTTCCCTGAT
CACAACCA----------------------------------------------------
------------------------------------------------------------
------------------------------------------------------------
------------------------------------------------------------
------------------------------------------------------------
------------------------------------------------------------
------------------------------------------------------------
------------------------------------------------------------
------------------------------------------------------------
------------------------------------------------------------
---------------------------------------------TGGAGCGAAGACCGT
TTCAACGAAATCGTGAAAGAGACTTCCAATTTCATCAAGAAAGTCGGTTATAACCCTAAG
ACCGTTGCATTTGTCCCCATATCTGGCTGGCATGGAGACAACATGCTGGAGGAGTCCGCG
AACATGACGTGGTACAAGGGCTGGACGCGGGAGACCAAGGCTGGTGTTGTCAAGGGCAAG
ACTCTCCTTGATGCCATCGATGCCATCGAGCCACCTGTTCGACCCTCTGAGAAGCCCCTC
CGTCTTCCTCTTCAGGATGTCTACAAAATTGGCGGTATCGGAACTGTACCAGTGGGCCGT
GTGGAAACTGGCATTATCAAGGCTGGAATGGTCGTAACATTCGCACCTACCAACGTCACC
ACTGAAGTCAAGTCTGTCGAAATGCATCACGAGCAGCTTGAGCAGGGTTCGCCTGGTGAC
AACGTCGGATTCAACGTGAAGAACGTCTCGGTCAAGGATATTCGTCGTGGAAACGTGTGC
TCCGATTCCAAGAACGACCCTGCGAAGGAGGCAGCCTCATTCAAAGCTCAGGTCATCGTT
CTCAATCATCCTGGTCAGATCGGTGCCGGTTACGCTCCCGTCCTTGATTGCCACACTGCT
CACATCGCTTGCAAATTCGCCGAACTCATCGAGAAAATTGATCGTCGGACAGGTAAATCG
CTCGAGGACTCCCCTAAATTCGTCAAGTCTGGTGATGCTTGCATCGTCAAGCTTGTGCCC
AGCAAGCCTATGTG
>Dermoloma_cf_bellerianum_LIP(PAM14102921)
TTGAATGAACTTGGTCGGGTTG-TGCTGGTGGGGCATGTGCACGCCTGGCCCTGTGCACC
TTCTGTAGACTTTGGACTCGGGCTTTCTTTGCCTGT-CTGGTCTATGTCTTTTTATGACA
AAGAATGTTA-TGTTGCCTTTATACAACTTTCAACAACGGATCTCTTGGCTCTCGCATCG
ATGAAGAACGCAGCGAAATGCGATAAGTAATGTGAATTGCAGAATTCAGTGAATCATCGA
ATCTTTGAACGCACCTTGCGCTCCTTGGTATTCCGAGGAGCATGCCTGTTTGAGTATCAT
GAAATTCTCAAGCATCTGGGTT-GGATTGTGGGACAGGC-TTGCTCTCCTGAAATATATT
AGCGATC-CTTTT---TTTTGGTGTGATAATCATCTACGCCTCCAAACTAACAAGGATTC
CCTTAGTAACTGCGAGTGAAGCGGGAAGAGCTCAAATTTAAAATCTGGCAATCCTTGTGG
TTGGAGTTGTAATCTAGAGAAGTGCTATCCGCGCTGGACCGTGTACAAGTCTCCTGGAAC
GGAGCGTCACAGAGGGTGAGAATCCCGTCTTTGACACGGAC-CCCAGGGCTTATGTGATG
CGCTCTCAAAGAGTCGAGTTGTTTGGGAATGCAGCTCTAAATGGGTGGTAAATTCCATCT
AAAGCTAAATATTGGCGAGAGACCGATAGCGAACAAGTACCGTGAGGGAAAGATGAAAAG
AACTTTGGAAAGAGAGTTAAACAGTACGTGAAATTGTTGAAAGGGAAACGCTTGAAGTCA
GTCGCGTTGGCCAGGGATCAGCCTTGCTTTTTGCTTGGTGCACTTCCTAACGGGTCAGCA
TCAATTTTGACCGGTGGATAAAGGTGGGGAATGTGGCATCTTTTTATAGCCCTTGGTTGC
ATGCATCGGTTGGGATTGAGGAACTCAGCACGCGCAAGGCCGGGTACCACGT-CGTGCTT
AGGATGCTGGCATAATGGCTTTAATCGACCCGTCTTGAAACACGGACCAAGGAGTCTAAC
ATGCACGCGAGTGTTTGGGTGGAAAACCCAAGCGCGCAATGAAAGTGAAAATTGAGATCC
CTGTCGTGGGGAGCATCGATGCCCGGACTTGACCTTTTGTGACGGATCCGTGGTTGAGCG
TGCATGCTGGGACCCGAAAGATGGTGAACTATGCCTGAATAGGGTGAAGCCAGAGGAAAC
TCTGGTGGAGGCTCGTAGCGATTCTGACGTGCAAATCGATCGTCGAATTTGGGTTTGGAT
CCTAATTTTTACCACACAATTCGCCACATTCRCGACCCGAAAACACGGATGGCTGTCGCT
TGGTCACATTGCAAAGCGAAAATGGTTTGCGAGCCTGATGACCCCAAGGACGAAGGGGTG
TAAGAGGTCAAGTCATTGCGACCGTACAAGAGATTAATGACCCCGTCAGAAGTTT-----
-----CAAAATGATGTCGGACTCCGATCTTCATTTGATCGGCCTCTCCGATGAATATGCG
CGTCCCGAATGGATGATTTTGGCTCTCATGGCTTGTATATCCGTCGGTTCTTATTCTGCT
CCCGTCATCGAGTTTCTGGAAGAGTGGGGGTTAGAATCTCTCGAAGAAAACGCGCATTCC
TCCACCCCGTGTACCAAGGTGTTTGTTAATGGTGTTTGGATGGGCGTTCACCGCGATCCC
GCGAATTTAGTGAAAACCATCAAGAAGTTGCGGCGGAAGGATGACATCAGCCCCGAGGTC
TCTGTCGTTCGAGATATTCGAGAGAAGGAGTTGCGCTTGTATACCGATGCTGGACGTGTT
TGTCGACCGTTATTTATTGTCGAAAGTCAACAACTACAGCTTCAAAAGAAACATATCAGG
TGGCTCAACAATGGGTTTAATGATGACGGGGAAGAATACAAGTGGGAGCAGCTTGTGAAG
GGTGGTATCATTGAGCTGTTAGATGCCGAAGAGGAAGAAACCGTCATGATATCGATGACA
CCAGAGGATCTGGAGAACTCTCGCCTTCATCAGAGTGGCGTCGACCCTCATGCCAACGAC
GGAGAGTTTGATCCTGCAGCAAGACTGAAGGCTGGGATCAACTCCCACACCTGGACGCAT
TGCGAAATCCATCCGAGCATGATCCTGGGTATCTGCGCCAGCATCATACCCTTCCCTGAC
CACAACCAAAGCCACTTCTTCAAGTCAACGCATACACCTGCGATGTTTGTGGCTCGGAGA
CCTTCCAGGATATATCGAATAAATCATTCACACCCATCCTCGACTGCCAAAACGAAAACG
AGTGCGTGAAGAATAATATTCGCGGCTCTTTGCACATGCAGACGCGAGCATGTCGCTTCA
GTCCATTCCAAGAAGTCAAGATCCAAGAAATGGCAGATCAAGTCCCCGTTGGGCACATTC
CTCGATCCATGGCTATTCACGTTCACGGAAACCTCACCCGACTAATGAACCCAGGAGATG
TTGTCCACCTAAGTGGAATCTTCCTTCCCATTCCGTACACTGGTTTTCAAGCTATTCGCG
CAGGACTCCTCACAGACACTTACTTGGAGGCCCACTATATCCTCCAACTCAAAAAGCAAT
ATAACGAAATGGAGATGACAGCGGATATTGAGCAAGCCATCACAGAACTCAAATCCGACC
CTGCACTATACCAGAAACTTTCGCAGAGCATCGCACCAGAAATTTACGGTCATGAAGACG
TGAAGAAAGCACTGCTCTTGTTAATGGTAGGAGGGGTAACGAAGGTCACTGGAGATGGTA
TGAAAATCAGGGGAGATATAAACATGTGCCTAATGGGAGACCCCGTGGAGTGAAGACCGC
TTCAACGAAATCGTAAAGGAAACCTCCAATTTCATCAAGAAGGTTGGCTACAACCCAAAG
ACCGTTGCATTTGTCCCTATATCCGGCTGGCATGGAGACAACATGCTGGAAGAGTCCACC
AACATGACATGGTACAAGGGCTGGACACGGGAGACTAAGGCCGGTGCTGTCAAGGGCAAA
ACTCTTCTTGATGCCATCGATGCCATCGAGCCACCCGTTCGACCCTCTGAGAAACCTCTC
CGTCTTCCTCTTCAGGATGTCTACAAAATTGGCGGTATCGGAACTGTACCTGTCGGTCGT
GTGGAGACTGGCATTATCAAGGCTGGAATGGTCGTTACTTTTGCACCCACCAACGTTACC
ACTGAAGTCAAGTCCGTCGAAATGCATCACGAGCAGCTCGAGCAGGGTTCGCCTGGTGAC
AACGTCGGATTCAACGTGAAGAACGTCTCTGTTAAGGATATTCGTCGTGGAAACGTCTGC
TCCGACTCCAAGAATGACCCTGCAAAGGAGGCTGCCTCATTCAATGCTCAGGTCATCGTC
CTCAACCACCCTGGTCAGATCGGTGCTGGTTACGCTCCCGTCCTTGATTGCCACACTGCC
CACATTGCTTGCAAATTTGCTGAACTCATCGAGAAGATYGATCGTCGGACAGGTAAATCG
CTTGAGGACTCCCCCAAGTTYGTCAAGTCTGGTGATGCATGCATCGTCAAACTTGTGCCC
AGCAAGCCCATGTG
>Dermoloma_cf_fusipes_CNF12851
TTGAATGAACTTGGTTGGGCTGCTGCTGGTGGGGCATGTGCACGCCTGGCCCTGTGCACC
CTCTGTAGACTTTGGACTCGGGCTTTCCTCGCCTGT-C-GGTCTATGTCTTTTTATGTCA
AAGAATGTT-ATGTTGCCTTTATACAACTTTCAACAACGGATCTCTTGGCTCTCGCATCG
ATGAAGAACGCAGCGAAATGCGATAAGTAATGTGAATTGCAGAATTCAGTGAATCATCGA
ATCTTTGAACGCACCTTGCGCTCCTTGGTATTCCGAGGAGCATGCCTGTTTGAGTATCAT
GaaaTTCTCAAGCTCTTAGGCTTGGATTGTGGGACGGGCTTGGCTCTCCTAAAATGCATT
AGCGAACC-GCGGT--TTTTGGTGTGATAATTATCTATGCCTCCAA--------------
------------------------------------------------------------
------------------------------------------------------------
------------------------------------------------------------
------------------------------------------------------------
------------------------------------------------------------
------------------------------------------------------------
------------------------------------------------------------
------------------------------------------------------------
------------------------------------------------------------
------------------------------------------------------------
------------------------------------------------------------
------------------------------------------------------------
------------------------------------------------------------
------------------------------------------------------------
------------------------------------------------------------
------------------------------------------------------------
------------------------------------------------------------
------------------------------------------------------------
------------------------------------------------------------
------------------------------------------------------------
------------------------------------------------------------
------------------------------------------------------------
------------------------------------------------------------
------------------------------------------------------------
------------------------------------------------------------
------------------------------------------------------------
------------------------------------------------------------
------------------------------------------------------------
------------------------------------------------------------
------------------------------------------------------------
------------------------------------------------------------
------------------------------------------------------------
------------------------------------------------------------
------------------------------------------------------------
------------------------------------------------------------
------------------------------------------------------------
------------------------------------------------------------
------------------------------------------------------------
------------------------------------------------------------
------------------------------------------------------------
------------------------------------------------------------
------------------------------------------------------------
------------------------------------------------------------
------------------------------------------------------------
------------------------------------------------------------
------------------------------------------------------------
------------------------------------------------------------
------------------------------------------------------------
------------------------------------------------------------
------------------------------------------------------------
------------------------------------------------------------
------------------------------------------------------------
--------------
>Dermoloma_cf_fusipes_SAVF4371
TTGAATGAACTTGGTTGGGCTGTTGCTGGTGGGGCATGTGCACGCCTGGCCCTGTGCACC
TTCTGTAGACT-TGGACTCGGGCTTTCTTCGCCTGT-C-GGTCTATGTC-TTTTATGTCA
AAGAATGTT-ATGTTGCCTTTATACAACTTTCAACAACGGATCTCTTGGCTCTCGCATCG
ATGAAGAACGCAGCGAAATGCGATAAGTAATGTGAATTGCAGAATTCAGTGAATCATCGA
ATCTTTGAACGCACCTTGCGCTCCTTGGTATTCCGAGGAGCATGCCTGTTTGAGTATCAT
GAAATTCTCAAGCTCTTAGGCYTGGATTGTGGGACGGGC-TGGCTCTCCTAAAATGCATT
AGCGAMCCCTTTGCGGTTTTGGTGTGATAATTATCTACGCCTCCAAACTAACAAGGATTC
CCCTAGTAACTGCGAGTGAAGCGGGAAGAGCTCAAATTTAAAATCTGGCAG-CCTTGTGG
CCGGAGTTGTAATCTAGAGAAGTGCTATCCGCGCTGGACCGTGTACAAGTCTCCTGGAAT
GGAGCGTCACAGAGGGTGAGAATCCCGTCTTTGACACGGAC-CCCAGGGCTTATGTGATG
CGCTCTCAAAGAGTCGAGTTGTTTGGGAATGCAGCTCTAAATGGGTGGTAAATTCCATCT
AAAGCTAAATATTGGCGAGAGACCGATAGCGAACAAGTACCGTGAGGGAAAGATGAAAAG
AACTTTGGAAAGAGAGTTAAACAGTACGTGAAATTGTTGAAAGGGAAACGCTTAAAGTCA
GTCGCGTTGGCCGGGGATCAACCTTGCTTTTTGCTCGGTGTACTTCCTAACGGGTCAGCA
TCAATTTTGACCGGTGGATAAAGGTGGGGAATGTGGCATCCTCTTATAGCCCTTGGTCGC
ATACATCGGTTGGGATTGAGGAACTCAGCAYGCGCAAGGCCGGGTACCACGT-CGTGCTT
AGGATGCTGGCATAATGGCTTTAATCGACCCGTCTTGAAACACGGACCAAGGAGTCTAAC
ATGCACGCGAGTGTTTGGGTGGAAAACCCGAGCGCGCAATGAAAGTGAAAATTGAGATCC
CTGTCGTGGGGAGCATCGATGCCCGGACCAGACCTTCTGYGACGGATCCGCGGTTGAGCG
TGTATGCTGGGACCCGAAAGATGGTGAACTATGCCTGAATA-GGTGAAGCCAGAGGAAAC
TCTGGTGGAGGCTCGTAGCGATTCTGACGTGCAAATCGATCGTCGAATTTGGGTTTGGAT
CCCAATTTTGCCGACAAAATTCGCCACATTCGCGACCCGAAAACACGGATGGCTGTCGTC
TGGTCACATTGCAAAACGAAAATGGTTTGCGAGCCTGATGATCCCAAGGACGAAGGAGCG
GAAGAGGTCAAGTCATTGCAGCCAGACAAGAGATTAATCACCCCGTCAGAAGTCTATACT
GTTTTCAAAAAGATGTCGGACTCTGATCTTCATTTGATCGGCCTCTCCGATGAATATGCG
CGTCCCGAATGGATGATTTTGGCCCTCATGGCTTGTATATCTGTTGGTTCTTATTCTGCT
CCCGTCATCGAGTTTCTGGAAGAGTGGGGGTTGGAATCTCTTGAAGAAAATGCGCATTCC
TCCACTCCATGTACCAAGGTGTTTGTCAATGGCGTGTGGATGGGCGTTCACCGCGATCCT
GCGAATTTAGTGAAAACCATCAAGAAGTTGCGACGGAAGGATGACATCAGTCCTGAGGTC
TCCGTTGTTCGAGATATTCGAGAGAAGGAGTTGCGCTTGTATACTGATGCTGGACGCGTT
TGTCGACCACTATTTATWGTTGAAAATCAACAACTACAGCTCCAAAAGAAACATATCAAG
TGGCTCAACAACGGCTATAATGATGATGGGGAGGAGTACAAGTGGGAACAGCTTGTGAAG
GGCGGTATCATCGAGTTGTTAGATGCAGAAGAGGAAGAAACTGTCATGATATCGATGACA
CCGGAGGATCTGGAGAACTCTCGACTGCATCAGAGTGGCGTCGACCCTCATGCCAACGAC
GGAGACTTTGATCCTGCAGCAAGACTGAAGGCCGGAATCAATTCCCACACTTGGACGCAC
TGCGAAATCCATCCGAGCATGATCCTAGGTATATGCGCAAGCATCATACCCTTCCCTGAC
CACAACCA----------------------------------------------------
------------------------------------------------------------
------------------------------------------------------------
------------------------------------------------------------
------------------------------------------------------------
------------------------------------------------------------
------------------------------------------------------------
------------------------------------------------------------
------------------------------------------------------------
------------------------------------------------------------
---------------------------------------------TGGAGCGAAGACCGT
TTCAACGAAATCGTGAAGGAGACTTCCAATTTCATCAAGAAAGTCGGTTACAACCCTAAG
ACCGTTGCATTTGTGCCCATATCCGGCTGGCATGGAGACAACATGCTGGAAGAGTCCGCG
AACATGACGTGGTACAAGGGCTGGACGCGGGAGACTAAGGCTGGTGTTGTCAAGGGCAAG
ACTCTCCTTGATGCTATCGATGCCATCGAGCCACCCGTTCGACCCTCTGAGAAGCCTCTC
CGTCTCCCTCTTCAGGATGTCTACAAAATTGGCGGTATCGGAACTGTACCAGTGGGTCGT
GTGGAGACTGGCATTATCAAGGCTGGAATGGTCGTTACATTTGCACCTACCAACGTCACC
ACTGAAGTCAAGTCTGTCGAAATGCATCACGAGCAGCTTGAGCAGGGTTCTCCTGGTGAC
AACGTCGGATTCAACGTGAAGAACGTCTCAGTCAAGGATATCCGTCGTGGAAACGTGTGC
TCCGATTCCAAGAACGACCCTGCGAAGGAAGCCGCTTCGTTCAAAGCTCAGGTCATCGTC
CTCAATCATCCTGGTCAGATCGGTGCCGGCTACGCACCCGTCCTTGATTGCCACACTGCT
CACATCGCTTGCAAATTTGCCGAACTCATTGAGAAGATTGATCGTCGGACAGGTAAATCG
CTCGAGGACGCCCCGAAATTCGTCAAGTCTGGTGATGCTTGCATCGTCAAGCTTGTGCCC
AGCAAGCCCATGTG
>Dermoloma_cf_pruinosipes_GF20180313_AUT_S700_ITS
TTGAATAAACTTGGTTGGGTTGTTGCTGATGGGATATGTGCACGCCTTT-CCTGTGCACC
-TTTGTAGACCCTGGACTCGGGCTTTCCTTGCAT-TTCTGGTCTATGTC-TTTTATGTCA
AAGAATGTTATTGATGCCTTTATACAACTTTCAACAACGGATCTCTTGGCTCTCGCATCG
ATGAAGAACGCAGCGAAATGCGATAAGTAATGTGAATTGCAGAATTCAGTGAATCATCGA
ATCTTTGAACGCACCTTGCGCTCCTTGGTATTCCGAGGAGCATGCCTGTTTGAGTATCAT
GAAATTCTCAAGCTTTTAGGCTTGGATTGTGGGACAGGCTTTGCTCTTCTGAAATGCATT
AGCGAACCCTTGTGGATTTTGGTGTGATAATTATCTACGC-TCTAAACTAACAAGGATTC
CCCTAGTAACTGCGAGTGAAGCGGGAAAAGCTCAAATTTAAAATCTGGCAGTCC-TGTGG
CTGGAGTTGTAATCTAGAGAAGTGTTATCCGCGCTGGACCGTGTACAAGTCTCCTGGAAC
GGAGCGTCATAGAGGGTGAGAATCCCGTCTTTGACACGGACTACCAGGGCTT-TGTGATG
CGCTCTCAAAGAGTCGAGTTGTTTGGGAATGCAGCTCTAAATGGGTGGTAAATTCCATCT
AAAGCTAAATATTGGCGAGAGACCGATAGCGAACAAGTACCGTGAGGGAAAGATGAAAAG
AACTTTGGAAAGAGAGTTAAACAGTACGTGAAATTGTTGAAAGGGAAACGCTTGAAGTCA
GTCGCGTTGGCCAGGGATCAACCTTGCTTTTTGCTTGGTGTACTTCCTGATGGGTCAGCA
TCAATTTTGACTGGTGGATAAAGGTGGGGAATGTGGCATCTTCTTATAGCCCTTGGTTGC
ATACATCGGTTGGGATTGAGGAACTCAGCACGCGCAAGGCCGGGTACCACGTACGTGCTT
AGGATGCTGGCATAATGGCTTTAATCGACCCGTCTTGAAACACGGACCAAGGAGTCTAAC
ATGCACGCGAGTGTTTGGGTGGAAAACCCGAGCGCGTAATGAAAGTGAAAGTTGAGATCC
CTGTCGTGGGGAGCATCGACGCCCGGACCAGACCTTTTGTGACGGTTCCGCGGTTGAGCG
TGTATGCTGGGACCCGAAAGATGGTGAACTATGCCTGAATAGGGTGAAGCCAGAGGAAAC
TCTGGTGGAGGCTCGTAGCGATTCTGACGTGCAAATCGATCGTCGAATTTGGGTTTGGAT
CCTAATTTTGCTGACAAAATTCGCCACATCCGCGACCCAAAAACCCGTATGGCTGTTGTC
TGGTCACACTGCAAAACCAAAATGGTATGTGAGCCTGATGACCCCAAGGATGACGGGGCG
GAGGAGGTCAAGTCGATGCAACCAGACAAGCGCATACTGGCCCCGTCAGAAGT-------
------------------------------------------------------------
-----------------TTTGGCCCTCATGGCTTGTATATCTGTTGGTTCTTATTCTGCT
CCCGTCATCGAGTTCTTGGAAGAGTGGGGATTGGAATCCCTCGAAGAAAATGCTCATTCT
TCCACTCCGTGCACCAAGGTGTTTGTCAATGGCGTATGGATGGGTGTTCACCGTGATCCW
GCGAATCTAGTGAAAACCATCAAGAAGTTGCGACGAAAGGACGATATCAGTCCCGAAGTT
TCAGTTGTGCGAGATATTCGGGAGAAGGAATTGCGCTTGTATACGGATGCTGGACGCGTT
TGTCGACCACTATTCATTGTTGAGAATCAACAGCTGCAGCTGCAGAAGAAACACATACAT
TGGCTCAACAGGGGTTACAATGACGATCAAGAGGAATACAAGTGGGAGCAGCTTGTGAAG
GGTGGTATAATTGAGTTATTGGATGCAGAAGAAGAAGAAACCGTCATGATTTCGATGACA
CCAGAGGATCTGGAGAACTCTCGGTTGCACCAGAGTGGTGTTGACCCCCATGCAAATGAC
GGAGAATTCGATCCGGCAGCGAGACTGAAGGCTGGAATCAACTCGCACACTTGGACACAC
TGCGAGATTCACCCCAGCATGATCCTGGGTATATGTGCAAGTATCATTCCCTTCCCCGAC
CACAACCA----------------------------------------------------
------------------------------------------------------------
------------------------------------------------------------
------------------------------------------------------------
------------------------------------------------------------
------------------------------------------------------------
------------------------------------------------------------
------------------------------------------------------------
------------------------------------------------------------
------------------------------------------------------------
---------------------------------------------TGGAGCGAAGACCGT
TTCAACGAAATCGTGAAGGAGACTTCCAACTTCATCAAGAAGGTCGGCTACAACCCCAAG
ACCGTCGCCTTCGTGCCTATCTCCGGCTGGCATGGCGACAACATGTTAGAGGAGTCCGCA
AACATGACTTGGTACAAAGGGTGGACACGAGAGACCAAGGCGGGCGTCGTCAAAGGCAAA
ACCCTTCTTGATGCCATCGATGCCATCGAGCCCCCTGTCCGGCCCTCGGACAAACCTCTC
CGCCTTCCCCTCCAGGATGTTTACAAAATTGGCGGTATTGGGACGGTGCCTGTCGGTCGT
GTCGAGACTGGTGTCATCAAGGCTGGAATGGTCGTGACATTTGCCCCCAGCAACGTTACC
ACTGAAGTGAAATCGGTCGAAATGCATCACGAACAACTCGAGCAAGGTTCCCCTGGTGAC
AATGTCGGATTCAACGTCAAGAACGTTTCGGTGAAGGATATCCGCCGTGGAAATGTGTGC
TCTGATTCCAAGAACGACCCTGCAAAGGAGGCCGCTTCCTTCAATGCCCAAGTTATCGTT
CTCAACCACCCTGGTCAGATTGGTGCCGGTTACGCACCCGTCTTGGATTGCCATACTGCC
CACATAGCCTGCAAGTTCGCTGAGCTCATCGAGAAAATCGATCGTCGGACAGGCAAATCG
CTTGAGAACTCTCCCAAATTCGTGAAGTCGGGCGATGCTTGCATCGTCAAGCTTGTGCCC
AGCAAGCCCATGTG
>Dermoloma_clavicystis_VERfu2_holotype
TTGAATAAACTTGGTCAGGTTGTTGCTGATGGGATATGTGCACGCCTGCTCCTGTGCACC
TTTTGTAGATGCTAGACTCGGGCTGTCCTTGCATGT-CTGCTCTACGTCTTTTTATGTTA
CAGAATGTAATTGATGCCTATATACAACTTTCAACAACGGATCTCTTGGCTCTCGCATCG
ATGAAGAACGCAGCGAAATGCGATAAGTAATGTGAATTGCAGAATTCAGTGAATCATCGA
ATCTTTGAACGCACCTTGCGCTCCTTGGTATTCCGAGGAGCATGCCTGTTTGAGTATCAT
GaaaTTCTCAAGCTTTTAGGCTTGGATCATGGGACAGGCTTTGCTCTCCTTAAATACATT
AGCGAATCGTGGACCCCTCTGGCGTGATAATTATCTATGCCTCTAA--------------
------------------------------------------------------------
------------------------------------------------------------
------------------------------------------------------------
------------------------------------------------------------
------------------------------------------------------------
------------------------------------------------------------
------------------------------------------------------------
------------------------------------------------------------
------------------------------------------------------------
------------------------------------------------------------
------------------------------------------------------------
------------------------------------------------------------
------------------------------------------------------------
------------------------------------------------------------
------------------------------------------------------------
------------------------------------------------------------
------------------------------------------------------------
------------------------------------------------------------
------------------------------------------------------------
------------------------------------------------------------
------------------------------------------------------------
------------------------------------------------------------
------------------------------------------------------------
------------------------------------------------------------
------------------------------------------------------------
------------------------------------------------------------
------------------------------------------------------------
------------------------------------------------------------
------------------------------------------------------------
------------------------------------------------------------
------------------------------------------------------------
------------------------------------------------------------
------------------------------------------------------------
------------------------------------------------------------
------------------------------------------------------------
------------------------------------------------------------
------------------------------------------------------------
------------------------------------------------------------
------------------------------------------------------------
------------------------------------------------------------
------------------------------------------------------------
------------------------------------------------------------
------------------------------------------------------------
------------------------------------------------------------
------------------------------------------------------------
------------------------------------------------------------
------------------------------------------------------------
------------------------------------------------------------
------------------------------------------------------------
------------------------------------------------------------
------------------------------------------------------------
------------------------------------------------------------
--------------
>Dermoloma_compactum_SAVF20794
TTGAATAAACTTGGTTGGGCTGTTGCTGATGGGATATGTGCACGCCTACCCCTGTGCACC
TTTTGTAGATGCTGGACTCGGGCTTTCCT--CAAATT--GCTCTACGT-TTTTTATGTCA
TTGAATGTAATTGATGCCTTTATACAACTTTCAACAACGGATCTCTTGGCTCTCGCATCG
ATGAAGAACGCAGCGAAATGCGATAAGTAATGTGAATTGCAGAATTCAGTGAATCATCGA
ATCTTTGAACGCACCTTGCGCTCCTTGGTACTCCGAGGAGCATGCCTGTTTGAGTATCAT
GAAACTCTCAAG--TTTAGGCTTGGATTGTGGGACAGGC-TTGCTCTCCTGAAATGCATG
AGCAAACCATTGTGGATCCTGGTGTGATAATTATCTACGCCTCTAA----AC-AGGATTC
CCCTAGTAACTGCGAGTGAAGCGGGAAAAGCTCAAATTTAAAATCTGGCGGTCCTTGCGG
CTGGAGTTGTAATCTAGAGAAGTGCTATCCGCGCTGGACCGTGTACAAGTCTCCTGGAAC
GGAGCGTCATAGAGGGTGAGAATCCCGTCTTTGACACGGACTACCAGGGCTTATGTGATG
TGCTCTCAAAGAGTCGAGTTGTTTGGGATTGCAGCTCTAAATGGGTGGTAAATTCCATCT
AAAGCTAAATATTGGCGAGAGACCGATAGCGAACAAGTACCGTGAGGGAAAGATGAAAAG
AACTTTGGAAAGAGAGTTAAACAGTACGTGAAATTGTTGAAAGGGAAACGCTTGAAGTCA
GTCACGTTGGCCAGGGATCAACCTTGCTTTTTGCTTGGCGTACTTTCTAACGGGTCAGCA
TCAATTTTGACCGGTGGATAAAGGTGGGGAATGTGGCATCTTCTTATAGCCCTTGGTCGC
ATACATCGGTTGGGATTGAGGAACTCAGCACGCGCAAGGCCGGGTACCACGTACGTGCTT
AGGATGCTGGCATAATGGCTTTAATCGACCCGTCTTGAAACACGGACCAAGGAGTCTAAC
ATGCACGCGAGTGTTTGGGTGGAAAACCCGAGCGCGTAATGAAAGTGAAAATTGAGATCC
CTGTCGTGGGGAGCATCGATGCCCGGACCAGACCTTTTGTGACGGATCCGCGGTTGAGCG
TGTATGCTGGGACCCGAAAGATGGTGAACTATGCCTGAATAGGGTGAAGCCAGAGGAAAC
TCTGGTGGAGGCTCGTAGCGATTCTGACGTGCAAATCGATCGTCGAATTTGGGTTTGGAC
CCTAATTTTGCCGACAAAATTCGCCACATTCGCGATCCCAAAATCCGCATGGCCGTTGTC
TGGTCACACTGCAAAACGAAAACGGTTTGCGAGCCTGATGACCCCAAGGACGAAACTGCG
GAAGAGGTCAAGTCGATGCAACCAGACAAGCGCATACTGGCCCCCTCAGAAGTCTACACC
GTTTTCAAAAAGATGTCGGACTCCGATCTTCACTTAATCGGCCTCTCCGACGAATATGCA
CGTCCTGAGTGGATGATTCTGGCTCTCATGGCCTGTATATCTGTTGGTTCTTATTCTGCA
CCTGTCATCGAGTTTTTGGAAGAGTGGGGATTGGAATCTCTCGAGGAAAATGCCCATTCT
TCCACTCCGTGCACCAAAGTATTTGTCAACGGTGTCTGGATGGGCGTTCACCGCGATCCC
GCGAATCTAGTGAAAACCATCAAGAAACTGCGGCGGAAGGACGATATCAGTCCTGAAGTT
TCAGTTGTTCGAGATATCCGGGAGAAAGAATTGCGCTTGTATACCGATGCCGGACGCGTT
TGTCGACCACTATTCATTGTTGAAAATCAACAGCTACAGCTGCAAAAGAAACACATCACT
TGGCTGAACAGGGGCTATAATGAAGATCATGAAGAGTACAAATGGGAGCAGCTTGTCAAG
GGCGGTATCATTGAGTTACTGGACGCAGAAGAGGAAGAGACTGTCATGATATCGATGACA
CCAGAGGACCTGGAGAATTCTAGATTGCATCAGAGCGGCGTTGACCCTCATGCTAACGAT
GGAGAGTTTGACCCGGCAGCAAGACTGAAGGCTGGAATCAATTCGCATACTTGGACGCAC
TGCGAAATCCATCCAAGCATGATTCTGGGTATATGCGCAAGTATCATTCCCTTCCCTGAT
CACAACCAAAGCCTCTCCTCCAAGTCAACGCATACACTTGCGATGTTTGCGGCTCAGAGA
CCTTTCAAGACATATCGAACAAATCGTTCGCCCCCATCTTTGACTGTCAGAACGAGAATG
AGTGCAAGAAGAATAATATCCAYGGTTCGCTACATATGCAGACGCGTGCATGTCGTTTCA
GTCCGTTCCAGGAAGTGAAGATCCAGGAGATGGCAGACCAAGTCCCGGTCGGGCATATCC
CTCGGTCCATGACGGTCCATGTTCATGGAAACCTGACGCGATTAATGAACCCTGGCGACG
TTGTCCACCTGGGAGGCATTTTCCTTCCTATCCCTTATACTGGATTCCAAGCCATCCGCG
CTGGGCTCTTGACTGACACCTATTTAGAAACCCACCATATTCATCAACTCAAGAAGCAAT
ACAGCGAGATGGAGGTGACACCGGATATCGACCGYGCCATCACAGAACTGAAACGTGACC
CCGCACTATATCAGAAGCTTTCACAGAGCATCGCACCAGAAATTTACGGCCATGATGATG
TAAAGAAAGCACTCCTTTTGTTACTAGTCGGGGGAGTGACGAAGGTCACTGGAGACGGTA
TGAAAATCAGGGGGGACATAAACATGTGCCTAATGGGAGACCCCGTGGAGTGAACGCCGT
TTCAACGAAATTACCGAGGAGAGCTCCAATTTCTTGAGGAAAGTAGGATATAAACCTCAG
ACYGTCGCGTTCGGTGTCATATACGGCTGGCACGGCGACAACATGTTGGAAGAGTCCTCA
AACATGACTTGGTACAAAGGATGGACACGGGAGACTAAGGCTGGTGTTGTCAAGGGCAAG
ACCCTTCTTGATGCCATCGATGCCATCGAGCCCCCCGTCCGGCCCTCTGAGAAGCCCCTC
CGTCTCCCTCTTCAGGATGTCTATAAAATTGGYGGTATTGGTACCGTACCCGTCGGCCGT
GTTGAGACTGGTGTCATCAAGGCTGGAATGGTTGTAACATTTGCGCCCACCAACGTCACC
ACTGAAGTCAAGTCCGTCGAAATGCACCACGAACAGCTCGAACAGGGTTCCCCTGGTGAC
AATGTCGGATTCAACGTCAAGAACGTTTCGGTCAAGGATATCCGCCGTGGAAATGTGTGC
TCCGATTCCAAGAATGACCCTGCGAAGGAAGCCGCGTCTTTCAACGCTCAGGTCATCGTC
CTCAACCATCCTGGCCAGATTGGCGCCGGCTACGCACCCGTCCTCGATTGCCATACTGCC
CACATCGCTTGCAAATTCGCTGAGCTCATCGAGAAGATCGATCGTCGGACAGGTAAATCG
CTCGAGAACTCGCCCAAGTTCGTCAAGTCTGGCGACG-----------------------
--------------
>Dermoloma_compactum_SAVF23421(GF20211010)
TTGAATAAACTTGGTTGGGCTGTTGCTGATGGGATATGTGCACGCCTACCCCTGTGCACC
TTTTGTAGATGCTGGACTCGGGCTTTCCT--CAAATT--GCTCTACGT-TTTTTATGTCA
TTGAATGTAATTGATGCCTTTATACAACTTTCAACAACGGATCTCTTGGCTCTCGCATCG
ATGAAGAACGCAGCGAAATGCGATAAGTAATGTGAATTGCAGAATTCAGTGAATCATCGA
ATCTTTGAACGCACCTTGCGCTCCTTGGTACTCCGAGGAGCATGCCTGTTTGAGTATCAT
GAAACTCTCAAG--TTTAGGCTTGGATTGTGGGACAGGC-TTGCTCTCCTGAAATGCATG
AGCAAACCATTGTGGATCCTGGTGTGATAATTATCTACGCCTCTAA-CTAACAAGGATTC
CCCTAGTAACTGCGAGTGAAGCGGGAAAAGCTCAAATTTAAAATCTGGCGGTCCTTGCGG
CTGGAGTTGTAATCTAGAGAAGTGCTATCCGCGCTGGACCGTGTACAAGTCTCCTGGAAC
GGAGCGTCATAGAGGGTGAGAATCCCGTCTTTGACACGGACTACCAGGGCTTATGTGATG
TGCTCTCAAAGAGTCGAGTTGTTTGGGATTGCAGCTCTAAATGGGTGGTAAATTCCATCT
AAAGCTAAATATTGGCGAGAGACCGATAGCGAACAAGTACCGTGAGGGAAAGATGAAAAG
AACTTTGGAAAGAGAGTTAAACAGTACGTGAAATTGTTGAAAGGGAAACGCTTGAAGTCA
GTCACGTTGGCCAGGGATCAACCTTGCTTTTTGCTTGGCGTACTTTCTAACGGGTCAGCA
TCAATTTTGACCGGTGGATAAAGGTGGGGAATGTGGCATCTTCTTATAGCCCTTGGTCGC
ATACATCGGTTGGGATTGAGGAACTCAGCACGCGCAAGGCCGGGTACCACGTACGTGCTT
AGGATGCTGGCATAATGGCTTTAATCGACCCGTCTTGAAACACGGACCAAGGAGTCTAAC
ATGCACGCGAGTGTTTGGGTGGAAAACCCGAGCGCGTAATGAAAGTGAAAATTGAGATCC
CTGTCGTGGGGAGCATCGATGCCCGGACCAGACCTTTTGTGACGGATCCGCGGTTGAGCG
TGTATGCTGGGACCCGAAAGATGGTGAACTATGCCTGAATAGGGTGAAGCCAGAGGAAAC
TCTGGTGGAGGCTCGTAGCGATTCTGACGTGCAAATCGATCGTCGAATTTGGGTTTGGAC
CCTAATTTTGCCGACAAAATTCGCCACATTCGCGATCCCAAAATCCGCATGGCCGTTGTC
TGGTCACACTGCAAAACGAAAACGGTTTGCGAGCCTGATGACCCCAAGGACGAAACTGCG
GAAGAGGTCAAGTCGATGCAACCAGACAAGCGCATACTGGCCCCCTCAGAAGTCTACACC
GTTTTCAAAAAGATGTCGGACTCCGATCTTCACTTAATCGGCCTCTCCGACGAATATGCA
CGTCCTGAGTGGATGATTCTGGCTCTCATGGCCTGTATATCTGTTGGTTCTTATTCTGCA
CCTGTCATCGAGTTTTTGGAAGAGTGGGGATTGGAATCTCTCGAGGAAAATGCCCATTCT
TCCACTCCGTGCACCAAAGTATTTGTCAACGGTGTCTGGATGGGCGTTCACCGCGATCCC
GCGAATCTAGTGAAAACCATCAAGAAACTGCGGCGGAAGGACGATATCAGTCCTGAAGTT
TCAGTTGTTCGAGATATCCGGGAGAAAGAATTGCGCTTGTATACCGATGCCGGACGCGTT
TGTCGACCACTATTCATTGTTGAAAATCAACAGCTACAGCTGCAAAAGAAACACATCACT
TGGCTGAACAGGGGCTATAATGAAGATCATGAAGAGTACAAATGGGAGCAGCTTGTCAAG
GGCGGTATCATTGAGTTACTGGACGCAGAAGAGGAAGAGACTGTCATGATATCGATGACA
CCAGAGGACCTGGAGAATTCTAGATTGCATCAGAGCGGCGTTGACCCTCATGCTAACGAT
GGAGAGTTTGACCCGGCAGCAAGACTGAAGGCTGGAATCAATTCGCATACTTGGACGCAC
TGCGAAATCCATCCAAGCATGATTCTGGGTATATGCGCAAGTATCATTCCCTTCCCTGAT
CACAACCA--------------------------------------TTGCGGCTCAGAGA
CCTTTCAAGACATATCGAACAAATCGTTCGCCCCCATCTTTGACTGTCAGAACGAGAATG
AGTGCAAGAAGAATAATATCCATGGTTCGCTACATATGCAGACGCGTGCATGTCGTTTCA
GTCCRTTCCAGGAAGTGAAGATCCAGGAGATGGCAGACCAAGTCCCGGTCGGGCATATCC
CTCGGTCCATGACGGTCCATGTTCATGGAAACCTGACGCGATTAATGAACCCTGGCGACG
TTGTCCACCTGGGAGGCATTTTCCTTCCTATCCCTTATACTGGATTCCAAGCCATCCGCG
CTGGGCTCTTGACTGACACCTATTTAGAAACCCACCATATTCATCAACTCAAGAAGCAAT
ACAGCGAGATGGAGGTGACACCGGATATCGACCGTGCCATCACAGAACTGAAACGTGACC
CCGCACTATATCAGAAGCTTTCACAGAGCATCGCACCAGAAATTTACGGCCATGATGATG
TAAAGAAAGCACTCCTTTTGTTACTAGTCGGGGGAGTGACGAAGGTCACTGGAGACGGTA
TGAAAATCAGGGGGGACATAAACATGTGCCTAATGGGAGACCCCG---------------
------------------------------------------------------------
-----------------------CGGCTGGCACGGCGACAACATGTTGGAAGAGTCCTCA
AACATGACTTGGTACAAAGGATGGACACGGGAGACTAAGGCTGGTGTTGTCAAGGGCAAG
ACCCTTCTTGATGCCATCGATGCCATCGAGCCCCCCGTCCGGCCCTCTGAGAAGCCCCTC
CGTCTCCCTCTTCAGGATGTCTATAAAATTGGCGGTATTGGTACCGTACCCGTCGGCCGT
GTTGAGACTGGTGTCATCAAGGCTGGAATGGTTGTAACATTTGCGCCCACCAACGTCACC
ACTGAAGTCAAGTCCGTCGAAATGCACCACGAACAGCTCGAACAGGGTTCCCCTGGTGAC
AATGTCGGATTCAACGTCAAGAACGTTTCGGTCAAGGATATCCGCCGTGGAAATGTGTGC
TCCGATTCCAAGAATGACCCTGCGAAGGAAGCCGCGTCTTTCAACGCTCAGGTCATCGTC
CTCAACCATCCTGGCCAGATTGGCGCCGGCTACGCACCCGTCCTCGATTGCCATACTGCC
CACATCGCTTGCAAATTCGCTGAGCTCATCGAGAAGATCGATCGTCGGACAGGTAAATCG
CTCGAGAACTCGCCCAAGTTCGTCAAGTCTGGCGACGCCTGCATCGTCAAGCTTGTGCCC
AGCAAGCCCATGTG
>Dermoloma_compactum_SAVF3838
TTGAATAAACTTGGTTGGGCTGTTGCTGATGGGATATGTGCACGCCTACCCCTGTGCACC
TTTTGTAGATGCTGGACTCGGGCTTTCCT--CAAATT--GCTCTACGT-TTTTTATGTCA
TTGAATGTAATTGATGCCTTTATACAACTTTCAACAACGGATCTCTTGGCTCTCGCATCG
ATGAAGAACGCAGCGAAATGCGATAAGTAATGTGAATTGCAGAATTCAGTGAATCATCGA
ATCTTTGAACGCACCTTGCGCTCCTTGGTACTCCGAGGAGCATGCCTGTTTGAGTATCAT
GAAACTCTCAAG--TTTAGGCTTGGATTGTGGGACAGGC-TTGCTCTCCTGAAATGCATG
AGCAAACCATTGTGGATCCTGGTGTGATAATTATCTACGCCTCTAAACTAACAAGGATTC
CCCTAGTAACTGCGAGTGAAGCGGGAAAAGCTCAAATTTAAAATCTGGCGGTCCTTGCGG
CTGGAGTTGTAATCTAGAGAAGTGCTATCCGCGCTGGACCGTGTACAAGTCTCCTGGAAC
GGAGCGTCATAGAGGGTGAGAATCCCGTCTTTGACACGGACTACCAGGGCTTATGTGATG
TGCTCTCAAAGAGTCGAGTTGTTTGGGATTGCAGCTCTAAATGGGTGGTAAATTCCATCT
AAAGCTAAATATTGGCGAGAGACCGATAGCGAACAAGTACCGTGAGGGAAAGATGAAAAG
AACTTTGGAAAGAGAGTTAAACAGTACGTGAAATTGTTGAAAGGGAAACGCTTGAAGTCA
GTCACGTTGGCCAGGGATCAACCTTGCTTTTTGCTTGGCGTACTTTCTAACGGGTCAGCA
TCAATTTTGACCGGTGGATAAAGGTGGGGAATGTGGCATCTTCTTATAGCCCTTGGTCGC
ATACATCGGTTGGGATTGAGGAACTCAGCACGCGCAAGGCCGGGTACCACGTACGTGCTT
AGGATGCTGGCATAATGGCTTTAATCGACCCGTCTTGAAACACGGACCAAGGAGTCTAAC
ATGCACGCGAGTGTTTGGGTGGAAAACCCGAGCGCGTAATGAAAGTGAAAATTGAGATCC
CTGTCGTGGGGAGCATCGATGCCCGGACCAGACCTTTTGTGACGGATCCGCGGTTGAGCG
TGTATGCTGGGACCCGAAAGATGGTGAACTATGCCTGAATAGGGTGAAGCCAGAGGAAAC
TCTGGTGGAGGCTCGTAGCGATTCTGACGTGCAAATCGATCGTCGAATTTGG--TTGGAC
CCTAATTTTGCCGACAAAATTCGCCACATTCGCGATCCCAAAATCCGCATGGCCGTTGTC
TGGTCACACTGCAAAACGAAAACGGTTTGCGAGCCTGATGACCCCAAGGACGAAACTGCG
GAAGAGGTCAAGTCGATGCAACCAGACAAGCGCAT-------------------------
------------------------------------------------------------
-----------------TCTGGCTCTCATGGCCTGTATATCTGTTGGTTCTTATTCTGCA
CCTGTCATCGAGTTTTTGGAAGAGTGGGGATTGGAATCTCTCGAGGAAAATGCCCATTCT
TCCACTCCGTGCACCAAAGTATTTGTCAACGGTGTCTGGATGGGCGTTCACCGCGATCCC
GCGAATCTAGTGAAAACCATCAAGAAACTGCGGCGGAAGGACGATATCAGTCCTGAAGTT
TCAGTTGTTCGAGATATCCGGGAGAAAGAATTGCGCTTGTATACCGATGCCGGACGCGTT
TGTCGACCACTATTCATTGTTGAAAATCAACAGCTACAGCTGCAAAAGAAACACATCACT
TGGCTGAACAGGGGCTATAATGAAGATCATGAAGAGTACAAATGGGAGCAGCTTGTCAAG
GGCGGTATCATTGAGTTACTGGACGCAGAAGAGGAAGAGACTGTCATGATATCGATGACA
CCAGAGGACCTGGAGAATTCTAGATTGCATCAGAGCGGCGTTGACCCTCATGCTAACGAT
GGAGAGTTTGACCCGGCAGCAAGACTGAAGGCTGGAATCAATTCGCATACTTGGACGCAC
TGCGAAATCCATCCAAGCATGATTCTGGGTATATGCGCAAGTATCATTCCCTTCCCTGAT
CACAACCAAAGCCTCTCCTCCAAGTCAACGCATACACTTGCGATGTTTGCGGCTCAGAGA
CCTTTCAAGACATATCGAACAAATCGTTCGCCCCCATCTTTGACTGTCAGAACGAGAATG
AGTGCAAGAAGAATAATATCCATGGTTCGCTACATATGCAGACGCGTGCATGTCGTTTCA
GTCCRTTCCAGGAAGTGAAGATCCAGGAGATGGCAGACCAAGTCCCGGTCGGGCATATCC
CTCGGTCCATGACGGTCCATGTTCATGGAAACCTGACGCGATTAATGAACCCTGGCGACG
TTGTCCACCTGGGAGGCATTTTCCTTCCTATCCCTTATACTGGATTCCAAGCCATCCGCG
CTGGGCTCTTGACTGACACCTATTTAGAAACCCACCATATTCATCAACTCAAGAAGCAAT
ACAGCGAGATGGAGGTGACACCGGATATCGACCGTGCCATCACAGAACTGAAACGTGACC
CCGCACTATATCAGAAGCTTTCACAGAGCATCGCACCAGAAATTTACGGCCATGATGATG
TAAAGAAAGCACTCCTTTTGTTACTAGTCGGGGGAGTGACGAAGGTCACTGGAGACGGTA
TGAAAATCAGGGGGGACATAAACATGTGCCTAATGGG--------TGGAGTGAACGCCGT
TTCAACGAAATTACCGAGGAGAGCTCCAATTTCTTGAGGAAAGTAGGATATAAACCTCAG
ACYGTCGCGTTCGGTGTCATATACGGCTGGCACGGCGACAACATGTTGGAAGAGTCCTCA
AACATGACTTGGTACAAAGGATGGACACGGGAGACTAAGGCTGGTGTTGTCAAGGGCAAG
ACCCTTCTTGATGCCATCGATGCCATCGAGCCCCCCGTCCGGCCCTCTGAGAAGCCCCTC
CGTCTCCCTCTTCAGGATGTCTATAAAATTGGCGGTATTGGTACCGTACCCGTCGGCCGT
GTTGAGACTGGTGTCATCAAGGCTGGAATGGTTGTAACATTTGCGCCCACCAACGTCACC
ACTGAAGTCAAGTCCGTCGAAATGCACCACGAACAGCTCGAACAGGGTTCCCCTGGTGAC
AATGTCGGATTCAACGTCAAGAACGTTTCGGTCAAGGATATCCGCCGTGGAAATGTGTGC
TCCGATTCCAAGAATGACCCTGCGAAGGAAGCCGCGTCTTTCAACGCTCAGGTCATCGTC
CTCAACCATCCTGGCCAGATTGGCGCCGGCTACGCACCCGTCCTCGATTGCCATACTGCC
CACATCGCTTGCAAATTCGCTGAGCTCATCGAGAAGATCGATCGTCGGACAGGTAAATCG
CTCGAGAACTCGCCCAAGTTCGTCAAGTCTGGCGACGCCTGCATCGTCAAGCTTGTGCCC
AGCAAGCCCATGTG
>Dermoloma_confusum_LIP(PAM14111401)
TTGAATAAACTTGGTTGGGCTGTTGCTGATGGGGTATGTGCACGCCTTT-CCTGTGCACC
-TTTGTAGACCCTAGACTCGGGCTTTCCTTGCAT-TTCTGGTCTATGTCTTTTTATGTCA
CAGAATGTTATTGATGCCTTTATACAACTTTCAACAACGGATCTCTTGGCTCTCGCATCG
ATGAAGAACGCAGCGAAATGCGATAAGTAATGTGAATTGCAGAATTCAGTGAATCATCGA
ATCTTTGAACGCACCTTGCGCTCCTTGGTATTCCGAGGAGCATGCCTGTTTGAGTATCAT
GAAATTCTCAAGCTTTTAGGCTTGGATTGTGGGACAGGCTTTGCTCTTCTGAAATGTATT
AGCGAACCCTTGTGGATTTTGGTGTGATAATTATCTACGC-TCTAAACTAACAAGGATTC
CCCTAGTAACTGCGAGTGAAGCGGGAAAAGCTCAAATTTAAAATCTGGCGGTCC-TGTGG
CTGGAGTTGTAATCTAGAGAAGTGCCATCCGCGTTGGACCGTGTACAAGTCTCCTGGAAC
GGAGCGTCATAGAGGGTGAGAATCCCGTCTTTGACACGGACTACCAGGGCTT-TGTGATG
CGCTCTCAAAGAGTCGAGTTGTTTGGGAATGCAGCTCTAAATGGGTGGTAAATTCCATCT
AAAGCTAAATATTGGCGAGAGACCGATAGCGAACAAGTACCGTGAGGGAAAGATGAAAAG
AACTTTGGAAAGAGAGTTAAACAGTACGTGAAATTGTTGAAAGGGAAACGCTTGAAGTCA
GTCGCGTTGGCCAGGGATCAACCTTGCT-TTTGCTTGGTGTACTTTCTGATGGGTCAGCA
TCAATTTTGACTGGTGGATAAAGGTGGGGAATGTGGCATCTTCTTATAGCCCTTGGTTGC
ATACATCGGTTGGGATTGAGGAACTCAGCACGCGAAAGGCCGGGTACCACGTACGTGCTT
AGGATGCTGGCATAATGGCTTTAATCGACCCGTCTTGAAACACGGACCAAGGAGTCT-AC
ATGCACGCGAGTGTTTGGGTGGAAAACCCGAGCGCGTAATGAAAGTGAAAGTTGAGATCC
CTGTCGCGGGGAGCATCGACGCCCGGACCAGACCTTTTGTGACGGATCCGCGGTTGAGCG
TGTATGCTGGGACCCGAAAGATGGTGAACTATGCCTGAATAGGGTGAAGCCAGAGGAAAC
TCTGGTGGAGGCTCGTAGCGATTCTGACGTGCAAATCGATCGTCGAATTTGGGT------
------------------------------------------------------------
------------------------------------------------------------
------------------------------------------------------------
------------------------------------------------------------
---------------------------------------TCCGTCGGTTCTTATTCTGCT
CCCGTCATCGAGTTCTTGGAAGAGTGGGGATTGGAATCCCTCGAGGAAAATGCTCATTCT
TCCACTCCRTGCACCAAGGTGTTTGTCAATGGCGTATGGATGGGCGTTCACCGTGACCCT
GCGAATCTAGTGAAAACCATCAAGAAGTTGCGACGGAAGGACGATATCAGTCCTGAAGTT
TCAGTTGTACGAGATATTCGGGAGAAGGAATTGCGCTTGTATACGGATGCTGGACGCGTT
TGCCGACCACTATTCATTGTTGAGAATCAACAGCTGCAGCTGCAGAAGAAACACATACAY
TGGCTTAACAGGGGTTACAATGACGATCAAGAAGAATACAAGTGGGAGCAGCTTGTGAAG
GGTGGTATCATTGAGCTATTGGATGCAGAAGAAGAGGAAACCGTCATGATTTCTATGACA
CCGGAGGATCTGGAAAACTCTCGGTTGCATCAGAGTGGTGTTGACCCCCATGCAAATGAC
GGAGAATTTGATCCGGCAGCAAGATTGAAGGCTGGAATCAATTCGCACACTTGGACGCAC
TGCGAGATTCATCCGAGCATGATCYTGGGTATATGTGCAAGTATTATTCCCTTCCCTGAC
CACAACCA----------------------------------------------------
------------------------------------------------------------
------------------------------------------------------------
------------------------------------------------------------
------------------------------------------------------------
------------------------------------------------------------
------------------------------------------------------------
------------------------------------------------------------
------------------------------------------------------------
------------------------------------------------------------
------------------------------------------------------------
------------------------------------------------------------
------------------------------------------------------------
------------------------------------------------------------
------------------------------------------------------------
------------------------------------------------------------
------------------------------------------------------------
------------------------------------------------------------
------------------------------------------------------------
------------------------------------------------------------
------------------------------------------------------------
------------------------------------------------------------
------------------------------------------------------------
--------------
>Dermoloma_confusum_LIP(PAM16110301)
TTGAATAAACTTGGTTGGGCTGTTGCTGATGGGGTATGTGCACGCCTTT-CCTGTGCACC
-TTTGTAGACCCTAGACTCGGGCTTTCCTTGCAT-TTCTGGTCTATGTCTTTTTATGTCA
CAGAATGTTATTGATGCCTTTATACAACTTTCAACAACGGATCTCTTGGCTCTCGCATCG
ATGAAGAACGCAGCGAAATGCGATAAGTAATGTGAATTGCAGAATTCAGTGAATCATCGA
ATCTTTGAACGCACCTTGCGCTCCTTGGTATTCCGAGGAGCATGCCTGTTTGAGTATCAT
GAAATTCTCAAGCTTTTAGGCTTGGATTGTGGGACAGGCTTTGCTCTTCTGAAATGTATT
AGCGAACCCTTGTGGATTTTGGTGTGATAATTATCTACGC-TCTAAACTAACAAGGATTC
CCCTAGTAACTGCGAGTGAAGCGGGAAAAGCTCAAATTTAAAATCTGGCGGTCC-TGTGG
CTGGAGTTGTAATCTAGAGAAGTGCCATCCGCGTTGGACCGTGTACAAGTCTCCTGGAAC
GGAGCGTCATAGAGGGTGAGAATCCCGTCTTTGACACGGACTACCAGGGCTT-TGTGATG
CGCTCTCAAAGAGTCGAGTTGTTTGGGAATGCAGCTCTAAATGGGTGGTAAATTCCATCT
AAAGCTAAATATTGGCGAGAGACCGATAGCGAACAAGTACCGTGAGGGAAAGATGAAAAG
AACTTTGGAAAGAGAGTTAAACAGTACGTGAAATTGTTGAAAGGGAAACGCTTGAAGTCA
GTCGCGTTGGCCAGGGATCAACCTTGCT-TTTGCTTGGTGTACTTTCTGATGGGTCAGCA
TCAATTTTGACTGGTGGATAAAGGTGGGGAATGTGGCATCTTCTTATAGCCCTTGGTTGC
ATACATCGGTTGGGATTGAGGAACTCAGCACGCGAAAGGCCGGGTACCACGTACGTGCTT
AGGATGCTGGCATAATGGCTTTAATCGACCCGTCTTGAAACACGGACCAAGGAGTCTAAC
ATGCACGCGAGTGTTTGGGTGGAAAACCCGAGCGCGTAATGAAAGTGAAAGTTGAGATCC
CTGTCGCGGGGAGCATCGACGCCCGGACCAGACCTTTTGTGACGGATCCGCGGTTGAGCG
TGTATGCTGGGACCCGAAAGATGGTGAACTATGCCTGAATAGGGTGAAGCCAGAGGAAAC
TCTGGTGGAGGCTCGTAGCGATTCTGACGTGCAAATCGATCGTCGAATTTGGGTTTGGAT
CCTAATTTTGCTGACAAAATTCGCCACATCCGCGACCCAAAAACCCGCATGGCTGTTGTC
TGGTCACATTGCAAAACCAAAATGGTATGTGAGCCTGACGACCCCAAGGATGACGGGGCG
GAGGAGGTCAAGTCGATGCAGCCAGACAAGCGCATACTCGCCCCGTCAGAAGTCTACACT
GTTTTCAAAAAGATGTCCGACTCCGATCTTCATCTGATAGGCCTCTCTGATGAATACGCA
CGTCCTGAATGGATGATTTTGGCCCTCATGGCTTGTATATCCGTCGGTTCTTATTCTGCT
CCCGTCATCGAGTTCTTGGAAGAGTGGGGATTGGAATCCCTCGAGGAAAATGCTCATTCT
TCCACTCCRTGCACCAAGGTGTTTGTCAATGGCGTATGGATGGGCGTTCACCGTGACCCT
GCGAATCTAGTGAAAACCATCAAGAAGTTGCGACGGAAGGACGATATCAGTCCTGAAGTT
TCAGTTGTACGAGATATTCGGGAGAAGGAATTGCGCTTGTATACGGATGCTGGACGCGTT
TGCCGACCACTATTCATTGTTGAGAATCAACAGCTGCAGCTGCAGAAGAAACACATACAT
TGGCTTAACAGGGGTTACAATGACGATCAAGAAGAATACAAGTGGGAGCAGCTTGTGAAG
GGTGGTATCATTGAGCTATTGGATGCAGAAGAAGAGGAAACCGTCATGATTTCTATGACA
CCGGAGGATCTGGAAAACTCTCGGTTGCATCAGAGTGGTGTTGACCCCCATGCAAATGAC
GGAGAATTTGATCCGGCAGCAAGATTGAAGGCTGGAATCAATTCGCACACTTGGACGCAC
TGCGAGATTCATCCGAGCATGATCYTGGGTATATGTGCAAGTATTATTCCCTTCCCTGAC
CACAACCAAAGCCTCTCCTTCAAGTCAACGCGTACACTTGCGACGTCTGCGGCTCAGAGA
CCTTTCAAGATATATCGAATAAATCATTCACCCCCATCTTCGACTGTCAAAACGAGAACG
AGTGCAAAAAGAACGGTATCCATGGATCGTTGCACATGCAGACTCGTGCGTGTCGTTTCA
GTCCATTCCAGGAAGTCAAAATTCAGGAAATGGCAGATCAAGTCCCCGTCGGTCACATTC
CTCGATCCATGACAGTTTACGTTCACGGCAACTTAACGCGGCTGATGAACCCTGGTGATG
TTGTCCACCTTGGGGGAATCTTCCTTCCCATCCCTTATACTGGATTCCAAGCCATCCGTG
CTGGGCTTCTCACAGACACGTATTTGGAAACCCACCATGTTTACCAACTCAAGAAGCAGT
ATAGCGAGATGGAGGTGACCCCGGAAATCGATCGTGCCATTTCGGAGCTGAAGCGCGACC
CCGCCCTATATAACAAGCTTTCGCAGAGTATTGCGCCTGAAATCTATGGTCACGAAGACG
TGAAGAAGGCTCTGCTTCTCTTGCTAGTAGGTGGTGTCACGAAGGTCACCGGAGATGGTA
TGAAAATTAGGGGAGACCTCAATATATGCCTAATGGGAGACCCCGTGGAGTGAAGACCGT
TTCAACGAAATCGTGAAGGAGACTTCCAACTTCATCAAGAAGGTCGGCTACAACCCCAAG
ACTGTTGCCTTCGTGCCTATCTCCGGCTGGCACGGCGACAACATGTTAGAGGAGTCCGCA
AACATGACTTGGTACAAGGGATGGACACGGGAGACCAAGGCTGGCGTCGTCAAAGGCAAA
ACCCTCCTTGATGCCATCGATGCCATTGAGCCCCCTGTTCGGCCCTCGGACAAACCTCTC
CGTCTTCCCCTCCAGGATGTTTACAAAATTGGCGGTATTGGGACGGTGCCCGTCGGTCGT
GTCGAGACTGGTATCATCAAGGCTGGAATGGTCGTCACATTTGCCCCCAGCAACGTCACC
ACTGAAGTAAAATCCGTCGAAATGCATCACGAACAACTCGAGCAAGGTTCCCCTGGTGAC
AATGTTGGATTCAACGTCAAGAACGTTTCGGTGAAGGATATCCGCCGTGGAAATGTGTGC
TCTGATTCCAAGAACGACCCTGCAAAGGAGGCCGCTTCCTTCAATGCCCAGGTCATCGTT
CTCAACCACCCTGGTCAGATTGGTGCCGGCTACGCACCCGTCCTTGATTGCCATACTGCC
CACATCGCTTGCAAGTTCGCTGAGCTTATCGAGAAAATTGATCGTCGGACAGGCAAATCG
CTTGAAAACTCTCCCAAATTCGTGAAGTCGGGCGATGCTTGTATCGTCAAGCTTGTGCCC
AGCAAGCCCATGTG
>Dermoloma_confusum_SAVF20536
TTGAATAAACTTGGTTGGGCTGTTGCTGATGGGGTATGTGCACGCCTTT-CCTGTGCACC
-TTTGTAGACCCTAGACTCGGGCTTTCCTTGCAT-TTCTGGTCTATGTCTTTTTATGTTA
CAGAATGTTATTGATGCCTTTATACAACTTTCAACAACGGATCTCTTGGCTCTCGCATCG
ATGAAGAACGCAGCGAAATGCGATAAGTAATGTGAATTGCAGAATTCAGTGAATCATCGA
ATCTTTGAACGCACCTTGCGCTCCTTGGTATTCCGAGGAGCATGCCTGTTTGAGTATCAT
GAAATTCTCAAGCTTTTAGGCTTGGATTGTGGGACAGGCTTTGCTCTTCTGAAATGTATT
AGCGAACCCTTGTGGATTTTGGTGTGATAATTATCTACGC-TCTAAACTAACAAGGATTC
CCCTAGTAACTGCGAGTGAAGCGGGAAAAGCTCAAATTTAAAATCTGGCGGTCC-TGTGG
CTGGAGTTGTAATCTAGAGAAGTGCCATCCGCGTTGGACCGTGTACAAGTCTCCTGGAAC
GGAGCGTCATAGAGGGTGAGAATCCCGTCTTTGACACGGACTACCAGGGCTT-TGTGATG
CGCTCTCAAAGAGTCGAGTTGTTTGGGAATGCAGCTCTAAATGGGTGGTAAATTCCATCT
AAAGCTAAATATTGGCGAGAGACCGATAGCGAACAAGTACCGTGAGGGAAAGATGAAAAG
AACTTTGGAAAGAGAGTTAAACAGTACGTGAAATTGTTGAAAGGGAAACGCTTGAAGTCA
GTCGCGTTGGCCAGGGATCAACCWTGCT-TTTGCTTGGTGTACTTTCTGATGGGTCAGCA
TCAATTTTGACTGGTGGATAAAGGTGGGGAATGTGGCATCTTCTTATAGCCCTTGGTTGC
ATACATCGGTTGGGATTGAGGAACTCAGCACGCGAAAGGCCGGGTACCACGTACGTGCTT
AGGATGCTGGCATAATGGCTTTAATCGACCCGTCTTGAAACACGGACCAAGGAGTCTAAC
ATGCACGCGAGTGTTTGGGTGGAAAACCCGAGCGCGTAATGAAAGTGAAAGTTGAGATCC
CTGTCGCGGGGAGCATCGACGCCCGGACCAGACCTTTTGTGACGGATCCGCGGTTGAGCG
TGTATGCTGGGACCCGAAAGATGGTGAACTATGCCTGAATAGGGTGAAGCCAGAGGAAAC
TCTGGTGGAGGCTCGTAGCGATTCTGACGTGCAAATCGATCGTCGAATTTGGGTTTGGAT
CCTAATTTTGCTGACAAAATTCGCCACATCCGCGACCCAAAAACCCGCATGGCTGTTGTC
TGGTCACATTGCAAAACCAAAATGGTATGTGAGCCTGACGACCCCAAGGATGACGGGGCG
GAGGAGGTCAAGTCGATGCAGCCAGACAAGCGCATACTCGCCCCGTCAGAAGTCTACACT
GTTTTCAAAAAGATGTCCGACTCCGATCTTCATCTGATAGGCCTCTCTGATGAATACGCA
CGTCCTGAATGGATGATTTTGGCCCTCATGGCTTGTATATCCGTCGGTTCTTATTCTGCT
CCCGTCATCGAGTTCTTGGAAGAGTGGGGATTGGAATCCCTCGAGGAAAATGCTCATTCT
TCCACTCCATGCACCAAGGTGTTTGTCAATGGYGTATGGATGGGCGTTCACCGTGACCCT
GCGAATCTAGTGAAAACCATCAAGAAGTTGCGACGGAAGGACGATATCAGTCCTGAAGTT
TCAGTTGTACGAGATATTCGGGAGAAGGAATTGCGCTTGTATACGGATGCTGGACGCGTT
TGCCGACCACTATTCATTGTTGAGAATCAACAGCTGCAGCTGCAGAAGAAACACATACAT
TGGCTTAACAGGGGTTACAATGACGATCAAGAAGAATACAAGTGGGAGCAGCTTGTGAAG
GGTGGTATCATTGAGCTATTGGATGCAGAAGAAGAGGAAACCGTCATGATTTCTATGACA
CCGGAGGATCTGGAAAACTCTCGGTTGCATCAGAGTGGTGTTGACCCCCATGCAAATGAC
GGAGAATTTGATCCGGCAGCAAGATTGAAGGCTGGAATCAATTCGCACACTTGGACGCAC
TGCGAGATTCATCCGAGCATGATCTTGGGTATATGTGCAAGTATTATTCCCTTCCCTGAC
CACAACCA----------------------------------------------------
------------------------------------------------------------
--------------GGTATCCATGGATCGTTGCACATGCAGACTCGTGCGTGTCGTTTCA
GTCCATTCCAGGAAGTCAAAATTCAGGAAATGGCAGATCAAGTCCCCGTCGGTCACATTC
CTCGATCCATGACAGTTTACGTTCACGGCAACTTAACGCGGCTGATGAACCCTGGTGATG
TTGTCCACCTTGGGGGAATCTTCCTTCCCATCCCTTATACTGGATTCCAAGCCATCCGTG
CTGGGCTTCTCACAGACACGTATTTGGAAACCCACCATGTTTACCAACTCAAGAAGCAGT
ATAGCGAGATGGAGGTGACCCCGGAAATCGATCGTGCCATTTCGGAGCTGAAGCGCGACC
CCGCCCTATATAACAAGCTTTCGCAGAGTATTGCGCCTGAAATCTATGGTCACGAAGACG
TGAAGAAGGCTCTGCTTCTCTTGCTAGTAGGTGGTGTCACGAAGGTCACCGGAGATGGTA
TGAAAATTAGGGGAGACCTCAATATATGCCTAATGGGAGACCCCGTGGAGTGAAGACCGT
TTCAACGAAATCGTGAAGGAGACTTCCAACTTCATCAAGAAGGTCGGCTACAACCCCAAG
ACTGTTGCCTTCGTGCCTATCTCCGGCTGGCACGGCGACAACATGTTAGAGGAGTCCGCA
AACATGACTTGGTACAAGGGATGGACACGGGAGACCAAGGCTGGCGTCGTCAAAGGCAAA
ACCCTCCTTGATGCCATCGATGCCATTGAGCCCCCTGTTCGGCCCTCGGACAAACCTCTC
CGTCTTCCCCTCCAGGATGTTTACAAAATTGGCGGTATTGGGACGGTGCCCGTCGGTCGT
GTCGAGACTGGTATCATCAAGGCTGGAATGGTCGTCACATTTGCCCCCAGCAACGTCACC
ACTGAAGTAAAATCCGTCGAAATGCATCACGAACAACTCGAGCAAGGTTCCCCTGGTGAC
AATGTTGGATTCAACGTCAAGAACGTTTCGGTGAAGGATATCCGCCGTGGAAATGTGTGC
TCTGATTCCAAGAACGACCCTGCAAAGGAGGCCGCTTCCTTCAATGCCCAGGTCATCGTT
CTCAACCACCCTGGTCAGATTGGTGCCGGCTACGCACCCGTCCTTGATTGCCATACTGCC
CACATCGCTTGCAAGTTCGCTGAGCTTATCGAGAAAATTGATCGTCGGACAGGCAAATCG
CTTGAAAACTCTCCCAAATTCGTGAAGTCGGGCGATGCTTGTATCGTCAAGCTTGTGCCC
AGCAAGCCCATGTG
>Dermoloma_confusum_SAVF20564
TTGAATAAACTTGGTTGGGCTGTTGCTGATGGGGTATGTGCACGCCTTT-CCTGTGCACC
-TTTGTAGACCCTAGACTCGGGCTTTCCTTGCAT-TTCTGGTCTATGTCTTTTTATGTTA
CAGAATGTTATTGATGCCTTTATACAACTTTCAACAACGGATCTCTTGGCTCTCGCATCG
ATGAAGAACGCAGCGAAATGCGATAAGTAATGTGAATTGCAGAATTCAGTGAATCATCGA
ATCTTTGAACGCACCTTGCGCTCCTTGGTATTCCGAGGAGCATGCCTGTTTGAGTATCAT
GAAATTCTCAAGCTTTTAGGCTTGGATTGTGGGACAGGCTTTGCTCTTCTGAAATGTATT
AGCGAACCCTTGTGGATTTTGGTGTGATAATTATCTACGC-TCTAAACTAACAAGGATTC
CCCTAGTAACTGCGAGTGAAGCGGGAAAAGCTCAAATTTAAAATCTGGCGGTCC-TGTGG
CTGGAGTTGTAATCTAGAGAAGTGCCATCCGCGTTGGACCGTGTACAAGTCTCCTGGAAC
GGAGCGTCATAGAGGGTGAGAATCCCGTCTTTGACACGGACTACCAGGGCTT-TGTGATG
CGCTCTCAAAGAGTCGAGTTGTTTGGGAATGCAGCTCTAAATGGGTGGTAAATTCCATCT
AAAGCTAAATATTGGCGAGAGACCGATAGCGAACAAGTACCGTGAGGGAAAGATGAAAAG
AACTTTGGAAAGAGAGTTAAACAGTACGTGAAATTGTTGAAAGGGAAACGCTTGAAGTCA
GTCGCGTTGGCCAGGGATCAACCWTGCT-TTTGCTTGGTGTACTTTCTGATGGGTCAGCA
TCAATTTTGACTGGTGGATAAAGGTGGGGAATGTGGCATCTTCTTATAGCCCTTGGTTGC
ATACATCGGTTGGGATTGAGGAACTCAGCACGCGAAAGGCCGGGTACCACGTACGTGCTT
AGGATGCTGGCATAATGGCTTTAATCGACCCGTCTTGAAACACGGACCAAGGAGTCTAAC
ATGCACGCGAGTGTTTGGGTGGAAAACCCGAGCGCGTAATGAAAGTGAAAGTTGAGATCC
CTGTCGCGGGGAGCATCGACGCCCGGACCAGACCTTTTGTGACGGATCCGCGGTTGAGCG
TGTATGCTGGGACCCGAAAGATGGTGAACTATGCCTGAATAGGGTGAAGCCAGAGGAAAC
TCTGGTGGAGGCTCGTAGCGATTCTGACGTGCAAATCGATCGTCGAATTTGGGTTTGGAT
CCTAATTTTGCTGACAAAATTCGCCACATCCGCGACCCAAAAACCCGCATGGCTGTTGTC
TGGTCACATTGCAAAACCAAAATGGTATGTGAGCCTGACGACCCCAAGGATGACGGGGCG
GAGGAGGTCAAGTCGATGCAGCCAGACAAGCGCATACTCGCCCCGTCAGAAGTCTACACT
GTTTTCAAAAAGATGTCCGACTCCGATCTTCATCTGATAGGCCTCTCTGATGAATACGCA
CGTCCTGAATGGATGATTTTGGCCCTCATGGCTTGTATATCCGTCGGTTCTTATTCTGCT
CCCGTCATCGAGTTCTTGGAAGAGTGGGGATTGGAATCCCTCGAGGAAAATGCTCATTCT
TCCACTCCATGCACCAAGGTGTTTGTCAATGGYGTATGGATGGGCGTTCACCGTGACCCT
GCGAATCTAGTGAAAACCATCAAGAAGTTGCGACGGAAGGACGATATCAGTCCTGAAGTT
TCAGTTGTACGAGATATTCGGGAGAAGGAATTGCGCTTGTATACGGATGCTGGACGCGTT
TGCCGACCACTATTCATTGTTGAGAATCAACAGCTGCAGCTGCAGAAGAAACACATACAT
TGGCTTAACAGGGGTTACAATGACGATCAAGAAGAATACAAGTGGGAGCAGCTTGTGAAG
GGTGGTATCATTGAGCTATTGGATGCAGAAGAAGAGGAAACCGTCATGATTTCTATGACA
CCGGAGGATCTGGAAAACTCTCGGTTGCATCAGAGTGGTGTTGACCCCCATGCAAATGAC
GGAGAATTTGATCCGGCAGCAAGATTGAAGGCTGGAATCAATTCGCACACTTGGACGCAC
TGCGAGATTCATCCGAGCATGATCTTGGGTATATGTGCAAGTATTATTCCCTTCCCTGAC
CACAACCAAAGCCTCTCCTTCAAGTCAACGCGTACACTTGCGACGTCTGCGGCTCAGAGA
CCTTTCAAGATATATCGAATAAATCATTCACCCCCATCTTCGACTGTCAAAACGAGAACG
AGTGCAAAAAGAACGGTATCCATGGATCGTTGCACATGCAGACTCGTGCGTGTCGTTTCA
GTCCATTCCAGGAAGTCAAAATTCAGGAAATGGCAGATCAAGTCCCCGTCGGTCACATTC
CTCGATCCATGACAGTTTACGTTCACGGCAACTTAACGCGGCTGATGAACCCTGGTGATG
TTGTCCACCTTGGGGGAATCTTCCTTCCCATCCCTTATACTGGATTCCAAGCCATCCGTG
CTGGGCTTCTCACAGACACGTATTTGGAAACCCACCATGTTTACCAACTCAAGAAGCAGT
ATAGCGAGATGGAGGTGACCCCGGAAATCGATCGTGCCATTTCGGAGCTGAAGCGCGACC
CCGCCCTATATAACAAGCTTTCGCAGAGTATTGCGCCTGAAATCTATGGTCACGAAGACG
TGAAGAAGGCTCTGCTTCTCTTGCTAGTAGGTGGTGTCACGAAGGTYACCGGAGATGGTA
TGAAAATTAGGGGAGACCTCAATATATGCCTAATGGGAGACCCCGTGGAGTGAAGACCGT
TTCAACGAAATCGTGAAGGAGACTTCCAACTTCATCAAGAAGGTCGGCTACAACCCCAAG
ACTGTTGCCTTCGTGCCTATCTCCGGCTGGCACGGCGACAACATGTTAGAGGAGTCCGCA
AACATGACTTGGTACAAGGGATGGACACGGGAGACCAAGGCTGGCGTCGTCAAAGGCAAA
ACCCTCCTTGATGCCATCGATGCCATTGAGCCCCCTGTTCGGCCCTCGGACAAACCTCTC
CGTCTTCCCCTCCAGGATGTTTACAAAATTGGCGGTATTGGGACGGTGCCCGTCGGTCGT
GTCGAGACTGGTATCATCAAGGCTGGAATGGTCGTCACATTTGCCCCCAGCAACGTCACC
ACTGAAGTAAAATCCGTCGAAATGCATCACGAACAACTCGAGCAAGGTTCCCCTGGTGAC
AATGTTGGATTCAACGTCAAGAACGTTTCGGTGAAGGATATCCGCCGTGGAAATGTGTGC
TCTGATTCCAAGAACGACCCTGCAAAGGAGGCCGCTTCCTTCAATGCCCAGGTCATCGTT
CTCAACCACCCTGGTCAGATTGGTGCCGGCTACGCACCCGTCCTTGATTGCCATACTGCC
CACATCGCTTGCAAGTTCGCTGAGCTTATCGAGAAAATTGATCGTCGGACAGGCAAATCG
CTTGAAAACTCTCCCAAATTCGTGAAGTCGGGCGATGCTTGTATCGTCAAGCTTGTGCCC
AGCAAGCCCATGTG
>Dermoloma_confusum_SAVF20814
TTGAATAAACTTGGTTGGGCTGTTGCTGATGGGGTATGTGCACGCCTTT-CCTGTGCACC
-TTTGTAGACCCTAGACTCGGGCTTTCCTTGCAT-TTCTGGTCTATGTCTTTTTATGTCA
CAGAATGTTATTGATGCCTTTATACAACTTTCAACAACGGATCTCTTGGCTCTCGCATCG
ATGAAGAACGCAGCGAAATGCGATAAGTAATGKGAATTGCAGAATTCAGTGAATCATCGA
ATCTTTGAACGCACCTTGCGCTCCTTGGTATTCCGAGGAGCATGCCTGTTTGAGTATCAT
GAAATTCTCAAGCTTTTAGGCTTGGATTGTGGGACAGGCTTTGCTCTTCTGAAATGTATT
AGCGAACCCTTGTGGATTTTGGTGTGATAATTATCTACGC-TCTAAACTAACAAGGATTC
CCCTAGTAACTGCGAGTGAAGCGGGAAAAGCTCAAATTTAAAATCTGGCGGTCC-TGTGG
CTGGAGTTGTGATCTAGAGAAGTGCCATCCGCGTTGGACCGTGTACAAGTCTCCTGGAAC
GGAGCGTCATAGAGGGTGAGAATCCCGTCTTTGACACGGACTACCAGGGCTT-TGTGATG
CGCTCTCAAAGAGTCGAGTTGTTTGGGAATGCAGCTCTAAATGGGTGGTAAATTCCATCT
AAAGCTAAATATTGGCGAGAGACCGATAGCGAACAAGTACCGTGAGGGAAAGATGAAAAG
AACTTTGGAAAGAGAGTTAAACAGTACGTGAAATTGTTGAAAGGGAAACGCTTGAAGTCA
GTCGCGTTGGCCAGGGATCAACCTTGCTTTTTGCTTGGTGTACTTTCTGATGGGTCAGCA
TCAATTTTGACTGGTGGATAAAGGTGGGGAATGTGGCATCTTCTTATAGCCCTTGGTTGC
ATACATCGGTTGGGATTGAGGAACTCAGCACGCGAAAGGCCGGGTACCACGTACGTGCTT
AGGATGCTGGCATAATGGCTTTAATCGACCCGTCTTGAAACACGGACCAAGGAGTCTAAC
ATGCACGCGAGTGTTTGGGTGGAAAACCCGAGCGCGTAATGAAAGTGAAAGTTGAGATCC
CTGTCGCGGGGAGCATCGACGCCCGGACCAGACCTTTTGTGACGGATCCGCGGTTGAGCG
TGTATGCTGGGACCCGAAAGATGGTGAACTATGCCTGAATAGGGTGAAGCCAGAGGAAAC
TCTGGTGGAGGCTCGTAGCGATTCTGACGTGCAAATCGATCGTCGAATTTGGGTTTGGAT
CCTAATTTTGCTGACAAAATTCGCCACATCCGCGACCCMAAAACCCGCATGGCTGTTGTC
TGGTCACATTGCAAAACCAAAATGGTATGTGAGCCTGACGACCCCAAGGATGACGGGGCG
GAGGAGGTCAAGTCGATGCAGCCAGACAAGCGCATACTCGCCCCGTCAGAAGTCTACACT
GTTTTCAAAAAGATGTCCGACTCCGATCTTCATCTGATAGGCCTCTCTGATGAATACGCA
CGTCCTGAATGGATGATTTTGGCCCTCATGGCTTGTATATCCGTCGGTTCTTATTCTGCT
CCCGTCATCGAGTTCTTGGAAGAGTGGGGATTGGAATCCCTCGAGGAAAATGCTCATTCT
TCCACTCCGTGCACCAAGGTGTTTGTCAATGGCGTATGGATGGGCGTTCACCGTGACCCT
GCGAATCTAGTGAAAACCATCAAGAAGTTGCGACGGAAGGACGATATCAGTCCTGAAGTT
TCAGTTGTACGAGATATTCGGGAGAAGGAATTGCGCTTGTATACGGATGCTGGACGCGTT
TGCCGACCACTATTCATTGTTGAGAATCAACAGCTGCAGCTGCAGAAGAAACACATACAT
TGGCTTAACAGGGGTTACAATGACGATCAAGAAGAATACAAGTGGGAGCAGCTTGTGAAG
GGTGGTATCATTGAGCTATTGGATGCAGAAGAAGAGGAAACCGTCATGATTTCTATGACA
CCGGAGGATCTGGAAAACTCTCGGTTGCATCAGAGTGGTGTTGACCCCCATGCAAATGAC
GGAGAATTTGATCCGGCAGCAAGATTGAAGGCTGGAATCAATTCGCACACTTGGACGCAC
TGCGAGATTCATCCGAGCATGATCCTGGGTATATGTGCAAGTATTATTCCCTTCCCTGAC
CACAACCAAAGCCTCTCCTTCAAGTCAACGCGTACACTTGCGACGTCTGCGGCTCAGAGA
CCTTTCAAGATATATCGAATAAATCATTCACCCCCATCTTCGACTGTCAAAACGAGAACG
AGTGCAAAAAGAACGGTATCCATGGATCGTTGCACATGCAGACTCGTGCGTGTCGTTTCA
GTCCATTCCAGGAAGTCAAAATTCAGGAAATGGCAGATCAAGTCCCCGTCGGTCACATTC
CTCGATCCATGACAGTTTACGTTCACGGCAACTTAACGCGGCTGATGAACCCTGGTGATG
TTGTCCACCTTGGGGGAATCTTCCTTCCCATCCCTTATACTGGATTCCAAGCCATCCGTG
CTGGGCTTCTCACAGACACGTATTTGGAAACCCACCATGTTTACCAACTCAAGAAGCAGT
ATAGCGAGATGGAGGTGACCCCGGAAATCGATCGTGCCATTTCGGAGCTGAAGCGCGACC
CCGCCCTATATAACAAGCTTTCGCAGAGTATTGCGCCTGAAATCTATGGTCACGAAGACG
TGAAGAAGGCTCTGCTTCTCTTGCTAGTAGGTGGTGTCACGAAGGTCACCGGAGATGGTA
TGAAAATTAGGGGAGACCTCAATATATGCCTAATGGGAGACCCCGTGGAGTGAAGACCGT
TTCAACGAAATCGTGAAGGAGACTTCCAACTTCATCAAGAAGGTCGGCTACAACCCCAAG
ACTGTTGCCTTCGTGCCTATCTCYGGCTGGCACGGCGACAACATGTTAGAGGAGTCCGCA
AACATGACTTGGTACAAGGGATGGACACGGGAGACCAAGGCTGGCGTCGTCAAAGGCAAA
ACCCTCCTTGATGCCATCGATGCCATTGAGCCCCCTGTTCGGCCCTCGGACAAACCTCTC
CGTCTTCCCCTCCAGGATGTTTACAAAATTGGCGGTATTGGGACGGTGCCCGTCGGTCGT
GTCGAGACTGGTATCATCAAGGCTGGAATGGTCGTCACATTTGCCCCCAGCAACGTCACC
ACTGAAGTAAAATCCGTCGAAATGCATCACGAACAACTCGAGCAAGGTTCCCCTGGTGAC
AATGTTGGATTCAACGTCAAGAACGTTTCGGTGAAGGATATCCGCCGTGGAAATGTGTGC
TCTGATTCCAAGAACGACCCTGCAAAGGAGGCCGCTTCCTTCAATGCCCAGGTCATCGTT
CTCAACCACCCTGGTCAGATTGGTGCCGGCTACGCACCCGTCCTTGATTGCCATACTGCC
CACATCGCTTGCAAGTTCGCTGAGCTTATCGAGAAAATTGATCGTCGGACAGGCAAATCG
CTTGAAAACTCTCCCAAATTCGTGAAGTCGGGCGATGCTTGTATCGTCAAGCTTGTGCCC
AGCAAGCCCATGTG
>Dermoloma_confusum_SAVF20842
TTGAATAAACTTGGTTGGGCTGTTGCTGATGGGGTATGTGCACGCCTTT-CCTGTGCACC
-TTTGTAGACCCTAGACTCGGGCTTTCCTTGCAT-TTCTGGTCTATGTCTTTTTATGTCA
CAGAATGTTATTGATGCCTTTATACAACTTTCAACAACGGATCTCTTGGCTCTCGCATCG
ATGAAGAACGCAGCGAAATGCGATAAGTAATGTGAATTGCAGAATTCAGTGAATCATCGA
ATCTTTGAACGCACCTTGCGCTCCTTGGTATTCCGAGGAGCATGCCTGTTTGAGTATCAT
GAAATTCTCAAGCTTTTAGGCTTGGATTGTGGGACAGGCTTTGCTCTTCTGAAATGTATT
AGCGAACCCTTGTGGATTTTGGTGTGATAATTATCTACGC-TCTAAACTAACAAGGATTC
CCCTAGTAACTGCGAGTGAAGCGGGAAAAGCTCAAATTTAAAATCTGGCGGTCC-TGTGG
CTGGAGTTGTAATCTAGAGAAGTGCCATCCGCGTTGGACCGTGTACAAGTCTCCTGGAAC
GGAGCGTCATAGAGGGTGAGAATCCCGTCTTTGACACGGACTACCAGGGCTT-TGTGATG
CGCTCTCAAAGAGTCGAGTTGTTTGGGAATGCAGCTCTAAATGGGTGGTAAATTCCATCT
AAAGCTAAATATTGGCGAGAGACCGATAGCGAACAAGTACCGTGAGGGAAAGATGAAAAG
AACTTTGGAAAGAGAGTTAAACAGTACGTGAAATTGTTGAAAGGGAAACGCTTGAAGTCA
GTCGCGTTGGCCAGGGATCAACCTTGCT-TTTGCTTGGTGTACTTTCTGATGGGTCAGCA
TCAATTTTGACTGGTGGATAAAGGTGGGGAATGTGGCATCTTCTTATAGCCCTTGGTTGC
ATACATCGGTTGGGATTGAGGAACTCAGCACGCGAAAGGCCGGGTACCACGTACGTGCTT
AGGATGCTGGCATAATGGCTTTAATCGACCCGTCTTGAAACACGGWCCAAGGAGTCTAAC
ATGCACGCGAGTGTTTGGGTGGAAAACCCGAGCGCGTAATGAAAGTGAAAGTTGAGATCC
CTGTCGCGGGGAGCATCGACGCCCGGACCAGACCTTTTGTGACGGATCCGCGGTTGAGCG
TGTATGCTGGGACCCGAAAGATGGTGAACTATGCCTGAATAGGGTGAAGCCAGAGGAAAC
TCTGGTGGAGGCTCGTAGCGATTCTGACGTGCAAATCGATCGTCGAATTTGGGT------
------------------------------------------------------------
------------------------------------------------------------
------------------------------------------------------------
------------------------------------------------------------
------------------------------------------------------------
------------------------------------------------------------
------------------------------------------------------------
------------------------------------------------------------
------------------------------------------------------------
------------------------------------------------------------
------------------------------------------------------------
------------------------------------------------------------
------------------------------------------------------------
------------------------------------------------------------
------------------------------------------------------------
------------------------------------------------------------
------------------------------------------------------------
------------------------------------------------------------
------------------------------------------------------------
------------------------------------------------------------
------------------------------------------------------------
------------------------------------------------------------
------------------------------------------------------------
------------------------------------------------------------
------------------------------------------------------------
------------------------------------------------------------
------------------------------------------------------------
------------------------------------------------------------
------------------------------------------------------------
------------------------------------------------------------
------------------------------------------------------------
------------------------------------------------------------
------------------------------------------------------------
------------------------------------------------------------
------------------------------------------------------------
------------------------------------------------------------
------------------------------------------------------------
------------------------------------------------------------
--------------
>Dermoloma_confusum_SAVF4420_holotype
TTGAATAAACTTGGTTGGGCTGTTGCTGATGGGGTATGTGCACGCCTTT-CCTGTGCACC
-TTTGTAGACTCTAGACTCGGGCTTTCCTTGCAT-TTCTGGTCTATGTC-TTTTATGTCA
CAGAATGTTATTGATGCCTTTATACAACTTTCAACAACGGATCTCTTGGCTCTCGCATCG
ATGAAGAACGCAGCGAAATGCGATAAGTAATGTGAATTGCAGAATTCAGTGAATCATCGA
ATCTTTGAACGCACCTTGCGCTCCTTGGTATTCCGAGGAGCATGCCTGTTTGAGTATCAT
GAAATTCTCAAGCTTTTAGGCTTGGATTGTGGGACAGGCTTTGCTCTTCTGAAATGTATT
AGCGAACCCTTGTGGATTTTGGTGTGATAATTATCTACGC-TCTAAACTAACAAGGATTC
CCCTAGTAACTGCGAGTGAAGCGGGAAAAGCTCAAATTTAAAATCTGGCGGTCCTTGTGG
CTGGAGTTGTAATCTAGAGAAGTGCCATCCGCGTTGGACCGTGTACAAGTCTCCTGGAAC
GGAGCGTCATAGAGGGTGAGAATCCCGTCTTTGACACGGACTACCAGGGCTT-TGTGATG
CGCTCTCAAAGAGTCGAGTTGTTTGGGAATGCAGCTCTAAATGGGTGGTAAATTCCATCT
AAAGCTAAATATTGGCGAGAGACCGATAGCGAACAAGTACCGTGAGGGAAAGATGAAAAG
AACTTTGGAAAGAGAGTTAAACAGTACGTGAAATTGTTGAAAGGGAAACGCTTGAAGTCA
GTCGCGTTGGCCAGGGATCAACCTTGCT-TTTGCTTGGTGTACTTTCTGATGGGTCAGCA
TCAATTTTGACTGGTGGATAAAGGTGGGGAATGTGGCATCTTCTTATAGCCCTTGGTTGC
ATACATCGGTTGGGATTGAGGAACTCAGCACGCGAAAGGCCGGGTACCACGTACGTGCTT
AGGATGCTGGCATAATGGCTTTAATCGACCCGTCTTGAAACACGGACCAAGGAGTCTAAC
ATGCACGCGAGTGTTTGGGTGGAAAACCCGAGCGCGTAATGAAAGTGAAAGTTGAGATCC
CTGTCGCGGGGAGCATCGACGCCCGGACCAGACCTTCTGTGACGGATCCGCGGTTGAGCG
TGTATGCTGGGACCCGAAAGATGGTGAACTATGCCTGAATAGGGTGAAGCCAGAGGAAAC
TCTGGTGGAGGCTCGTAGCGATTCTGACGTGCAAATCGATCGTCGAATTTGGGTTTGGAT
CCTAATTTTGCTGACAAAATTCGCCACATCCGCGACCCAAAAACCCGCATGGCTGTTGTC
TGGTCACATTGCAAAACCAAAATGGTATGTGAGCCTGACGACCCCAAGGATGACGGGGCG
GAG---------------------------------------------------------
------------------------------------------------------------
-----------------TTTGGCCCTCATGGCTTGTATATCCGTCGGTTCTTATTCTGCT
CCCGTCATCGAGTTCTTAGAAGAGTGGGGATTGGAATCCCTCGAGGAAAATGCTCATTCT
TCCACTCCGTGCACCAAGGTGTTTGTCAATGGTGTATGGATGGGCGTTCACCGTGACCCT
GCGAATCTAGTGAAAACCATCAAGAAGTTGCGACGGAAGGACGATATCAGTCCGGAAGTT
TCAGTTGTACGAGATATTCGGGAGAAGGAATTGCGCTTGTATACGGATGCTGGACGCGTT
TGCCGACCACTATTCATTGTTGAGAATCAACAGCTGCAGCTGCAGAAGAAACACATACAT
TGGCTTAACAGGGGTTACAATGACGATCAAGAAGAATACAAGTGGGAGCAGCTTGTGAAA
GGTGGTATCATTGAGCTATTGGATGCAGAAGAAGAGGAAACCGTCATGATTTCTATGACA
CCGGAGGATCTGGAAAACTCTCGGTTGCATCAGAGTGGTGTTGACCCCCATGCAAATGAC
GGAGAATTTGATCCGGCAGCAAGATTGAAGGCTGGAATCAATTCGCACACTTGGACGCAC
TGCGAGATTCATCCGAGCATGATCCTGGGTATATGTGCAAGTATTATTCCCTTCCCTGAC
CACAACCAAAGCCTCTCCTTCAAGTCAACGCGTACACTTGCGACGTCTGCGGCTCAGAGA
CCTTTCAAGATATATCGAATAAATCATTCACCCCCATCTTCGACTGTCAAAACGAGAACG
AGTGCAAAAAGAACGGTATCCATGGATCGTTGCACATGCAGACTCGTGCGTGTCGTTTCA
GTCCATTCCAGGAAGTCAAAATTCAGGAAATGGCAGATCAAGTCCCCGTCGGTCACATTC
CTCGATCCATGACAGTTTACGTTCACGGCAACTTAACGCGGCTGATGAACCCTGGTGATG
TTGTCCACCTTGGGGGAATCTTCCTTCCCATCCCTTATACTGGATTCCAAGCCATCCGTG
CTGGGCTTCTCACAGACACGTATTTGGAAACCCACCATGTTTACCAACTCAAGAAGCAGT
ATAGCGAGATGGAGGTGACCCCGGAAATCGATCGTGCCATTTCGGAGCTGAAGCGCGACC
CCGCCCTATATAACAAGCTTTCGCAGAGTATTGCGCCTGAAATCTATGGTCACGAAGACG
TGAAGAAGGCTCTGCTTCTCTTGCTAGTAGGTGGTGTCACGAAGGTCACCGGAGATGGTA
TGAAAATTAGGGGAGACCTCAATATATGCCTAATGGGAGACCCCGTGGAGTGAAGACCGT
TTCAACGAAATCGTGAAGGAGACTTCCAACTTCATCAAGAAGGTCGGCTACAACCCCAAG
ACTGTTGCCTTCGTGCCTATCTCCGGCTGGCACGGCGACAACATGTTAGAGGAGTCCGCA
AACATGACTTGGTACAAGGGATGGACACGGGAGACCAAGGCTGGCGTCGTCAAAGGCAAA
ACCCTCCTTGATGCCATCGATGCCATTGAGCCCCCTGTTCGGCCCTCGGACAAACCTCTC
CGTCTTCCCCTCCAGGATGTTTACAAAATTGGCGGTATTGGGACGGTGCCCGTCGGTCGT
GTCGAGACTGGTATCATCAAGGCTGGAATGGTCGTCACATTTGCCCCCAGCAACGTCACC
ACTGAAGTAAAATCCGTCGAAATGCATCACGAACAACTCGAGCAAGGTTCCCCTGGTGAC
AATGTTGGATTCAACGTCAAGAACGTTTCGGTGAAGGATATCCGCCGTGGAAATGTGTGC
TCTGATTCCAAGAACGACCCTGCAAAGGAGGCCGCTTCCTTCAATGCCCAGGTCATCGTT
CTCAACCACCCTGGTCAGATTGGTGCCGGCTACGCACCCGTCCTTGATTGCCATACTGCC
CACATCGCTTGCAAGTTCGCTGAGCTTATCGAGAAAATTGATCGTCGGACAGGCAAATCG
CTTGAAAACTCTCCCAAATTCGTGAAGTCGGGCGATGCTTGTATCGTCAAGCTTGTGCCC
AGCAAGCCCATGTG
>Dermoloma_confusum_SAVF4422
TTGAATAAACTTGGTTGGGCTGTTGCTGATGGGGTATGTGCACGCCTTT-CCTGTGCACC
-TTTGTAGACYCTAGACTCGGGCTTTCCTTGCAT-TTCTGGTCTATGTCTTTTTATGTCA
CAGAATGTTATTGA-GCCTTTATACAACTTTCAACAACGGATCTCTTGGCTCTCGCATCG
ATGAAGAACGCAGCGAAATGCGATAAGTAATGTGAATTGCAGAATTCAGTGAATCATCGA
ATCTTTGAACGCACCTTGCGCTCCTTGGTATTCCGAGGAGCATGCCTGTTTGAGTATCAT
GAAATTCTCAAGCTTTTAGGCTTGGATTGTGGGACAGGCTTTGCTCTTCTGAAATGTATT
AGCGAACCCTTGTGGATTTTGGTGTGATAATTATCTACGC-TCTAAACTAACAAGGATTC
CCCTAGTAACTGCGAGTGAAGCGGGAAAAGCTCAAATTTAAAATCTGGCGGTCC-TGTGG
CTGGAGTTGTAATCTAGAGAAGTGCCATCCGCGTTGGACCGTGTACAAGTCTCCTGGAAC
GGAGCGTCATAGAGGGTGAGAATCCCGTCTTTGACACGGACTACCAGGGCTT-TGTGATG
CGCTCTCAAAGAGTCGAGTTGTTTGGGAATGCAGCTCTAAATGGGTGGTAAATTCCATCT
AAAGCTAAATATTGGCGAGAGACCGATAGCGAACAAGTACCGTGAGGGAAAGATGAAAAG
AACTTTGGAAAGAGAGTTAAACAGTACGTGAAATTGTTGAAAGGGAAACGCTTGAAGTCA
GTCGCGTTGGCCAGGGATCAACCTTGCT-TTTGCTTGGTGTACTTTCTGATGGGTCAGCA
TCAATTTTGACTGGTGGATAAAGGTGGGGAATGTGGCATCTTCTTATAGCCCTTGGTTGC
ATACATCGGTTGGGATTGAGGAACTCAGCACGCGAAAGGCCGGGTACCACGTACGTGCTT
AGGATGCTGGCATAATGGCTTTAATCGACCCGTCTTGAAACACGGACCAAGGAGTCTAAC
ATGCACGCGAGTGTTTGGGTGGAAAACCCGAGCGCGTAATGAAAGTGAAAGTTGAGATCC
CTGTCGCGGGGAGCATCGACGCCCGGACCAGACCTTYTGTGACGGATCCGCGGTTGAGCG
TGTATGCTGGGACCCGAAAGATGGTGAACTATGCCTGAATAGGGTGAAGCCAGAGGAAAC
TCTGGTGGAGGCTCGTAGCGATTCTGACGTGCAAATCGATCGTCGAATTTGGGTTTGGAT
CCTAATTTTGCTGACAAAATTCGCCACATCCGCGACCCAAAAACCCGCATGGCTGTTGTC
TGGTCACATTGCAAAACCAAAATGGTATGTGAGCCTGACGACCCCAAGGATGACGGGGCG
GAGGAGGTCAAGTCGATGCAGCCAGACAAGCGCATACTCGCCCCGTCAGAAGTCTACACT
GTTTTCAAAAAGATGTC-------------------------------------------
-----------------TTTGGCCCTCATGGCTTGTATATCCGTCGGTTCTTATTCTGCT
CCCGTCATCGAGTTCTTAGAAGAGTGGGGATTGGAATCCCTCGAGGAAAATGCTCATTCT
TCCACTCCGTGCACCAAGGTGTTTGTCAATGGTGTATGGATGGGCGTTCACCGTGACCCT
GCGAATCTAGTGAAAACCATCAAGAAGTTGCGACGGAAGGACGATATCAGTCCGGAAGTT
TCAGTTGTACGAGATATTCGGGAGAAGGAATTGCGCTTGTATACGGATGCTGGACGCGTT
TGCCGACCACTATTCATTGTTGAGAATCAACAGCTGCAGCTGCAGAAGAAACACATACAT
TGGCTTAACAGGGGTTACAATGACGATCAAGAAGAATACAAGTGGGAGCAGCTTGTGAAA
GGTGGTATCATTGAGCTATTGGATGCAGAAGAAGAGGAAACCGTCATGATTTCTATGACA
CCGGAGGATCTGGAAAACTCTCGGTTGCATCAGAGTGGTGTTGACCCCCATGCAAATGAC
GGAGAATTTGATCCGGCAGCAAGATTGAAGGCTGGAATCAATTCGCACACTTGGACGCAC
TGCGAGATTCATCCGAGCATGATCCTGGGTATATGTGCAAGTATTATTCCCTTCCCTGAC
CACAACCAAAGCCTCTCCTTCAAGTCAACGCGTACACTTGCGACGTCTGCGGCTCAGAGA
CCTTTCAAGATATATCGAATAAATCATTCACCCCCATCTTCGACTGTCAAAACGAGAACG
AGTGCAAAAAGAACGGTATCCATGGATCGTTGCACATGCAGACTCGTGCGTGTCGTTTCA
GTCCATTCCAGGAAGTCAAAATTCAGGAAATGGCAGATCAAGTCCCCGTCGGTCACATTC
CTCGATCCATGACAGTTTACGTTCACGGCAACTTAACGCGGCTGATGAACCCTGGTGATG
TTGTCCACCTTGGGGGAATCTTCCTTCCCATCCCTTATACTGGATTCCAAGCCATCCGTG
CTGGGCTTCTCACAGACACGTATTTGGAAACCCACCATGTTTACCAACTCAAGAAGCAGT
ATAGCGAGATGGAGGTGACCCCGGAAATCGATCGTGCCATTTCGGAGCTGAAGCGCGACC
CCGCCCTATATAACAAGCTTTCGCAGAGTATTGCGCCTGAAATCTATGGTCACGAAGACG
TGAAGAAGGCTCTGCTTCTCTTGCTAGTAGGTGGTGTCACGAAGGTCACCGGAGATGGTA
TGAAAATTAGGGGAGACCTCAATATATGCCTAATGGGAGACCCCGTGGAGTGAAGACCGT
TTCAACGAAATCGTGAAGGAGACTTCCAACTTCATCAAGAAGGTCGGCTACAACCCCAAG
ACTGTTGCCTTCGTGCCTATCTCCGGCTGGCACGGCGACAACATGTTAGAGGAGTCCGCA
AACATGACTTGGTACAAGGGATGGACACGGGAGACCAAGGCTGGCGTCGTCAAAGGCAAA
ACCCTCCTTGATGCCATCGATGCCATTGAGCCCCCTGTTCGGCCCTCGGACAAACCTCTC
CGTCTTCCCCTCCAGGATGTTTACAAAATTGGCGGTATTGGGACGGTGCCCGTCGGTCGT
GTCGAGACTGGTATCATCAAGGCTGGAATGGTCGTCACATTTGCCCCCAGCAACGTCACC
ACTGAAGTAAAATCCGTCGAAATGCATCACGAACAACTCGAGCAAGGTTCCCCTGGTGAC
AATGTTGGATTCAACGTCAAGAACGTTTCGGTGAAGGATATCCGCCGTGGAAATGTGTGC
TCTGATTCCAAGAACGACCCTGCAAAGGAGGCCGCTTCCTTCAATGCCCAGGTCATCGTT
CTCAACCACCCTGGTCAGATTGGTGCCGGCTACGCACCCGTCCTTGATTGCCATACTGCC
CACATCGCTTGCAAGTTCGCTGAGCTTATCGAGAAAATTGATCGTCGGACAGGCAAATCG
CTTGAAAACTCTCCCAAATTCGTGAAGTCGGGCGATGCTTGTATCGTCAAGCTTGTGCCC
AGCAAGCCCATGTG
>Dermoloma_cuneifolium_AMB15102(GC12181)
TTGAATGAACTTGGTTGGGCTGTTGCTGGTGGGGCATGTGCACGTCTGACCCTGTGCACC
TTCTGTAGACT-TGGACTCGGGCTTTCCTTGCCCGT---GGTCTATGTCTTTTTATGTCA
AAGAATGTTA-TGTTGCCTTTATACAACTTTCAACAACGGATCTCTTGGCTCTCGCATCG
ATGAAGAACGCAGCGAAATGCGATAAGTAATGTGAATTGCAGAATTCAGTGAATCATCGA
ATCTTTGAACGCACCTTGCGCTCCTTGGTATTCCGAGGAGCATGCCTGTTTGAGTATCAT
GAAATTCTCAAGCTCTTAGGCTTGGATTGTGGGACGGGC-TGGCTCTCCTGAAATGCATT
AGCAAACCCTTTGCGGTTTTGGTGTGATAATTATCTATGCCTCCAA--------------
------------------------------------------------------------
------------------------------------------------------------
------------------------------------------------------------
------------------------------------------------------------
------------------------------------------------------------
------------------------------------------------------------
------------------------------------------------------------
------------------------------------------------------------
------------------------------------------------------------
------------------------------------------------------------
------------------------------------------------------------
------------------------------------------------------------
------------------------------------------------------------
------------------------------------------------------------
------------------------------------------------------------
------------------------------------------------------------
------------------------------------------------------------
------------------------------------------------------------
--------------------------CATGGCTTGTATATCCGTTGGATCTTATTCTGCT
CCCGTCATCGAGTTTCTGGAAGAGTGGGGATTGGAATCTCTTGAAGAAAATGCCCATTCC
TCCACTCCGTGTACCAAGGTGTTTGTCAACGGTGTGTGGATGGGCGTTCACCGCGATCCT
GCAAACTTAGTGAAAACCATCAAGAAGTTGCGACGGAAGGATGACATCAGCCCTGAGGTC
TCCGTCGTTCGAGATATTCGAGAGAAGGAGTTGCGCTTGTATACTGATGCTGGACGCGTC
TGTCGACCATTATTTATTGTTGAAAATCAACAACTACAACTTCAAAAGAAACATATCAGG
TGGCTCAACAACGGCTATAATGACGAAGGGGAAGAGTACAAGTGGGAGCAGCTTGTGAAA
GGCGGTATCATCGAGCTGTTAGATGCAGAGGAAGAGGAAACCGTCATGATATCAATGACA
CCGGAGGATCTGGAGAACTCTCGACTGCATCAGAGTGGCGTCGACCCCCATGCTAACGAC
GGAGACTTTGATCCTGCCGCAAGACTGAAGGCTGGAATCAACTCCCACACTTGGACACAC
TGCGAAATCCATCCGAGCATGATCCTAGGTATATGCGCAAGCATCATACCCTTCCCTGAT
CACAACCA----------------------------------------------------
------------------------------------------------------------
------------------------------------------------------------
------------------------------------------------------------
------------------------------------------------------------
------------------------------------------------------------
------------------------------------------------------------
------------------------------------------------------------
------------------------------------------------------------
------------------------------------------------------------
------------------------------------------------------------
------------------------------------------------------------
------------------------------------------------------------
------------------------------------------------------------
------------------------------------------------------------
------------------------------------------------------------
------------------------------------------------------------
------------------------------------------------------------
------------------------------------------------------------
------------------------------------------------------------
------------------------------------------------------------
------------------------------------------------------------
------------------------------------------------------------
--------------
>Dermoloma_cuneifolium_GDOR(G3180)
TTGAATGAACTTGGTTGGGCTGTTGCTGGTGGGGCATGTGCACGTCTGACCCTGTGCACC
TTCTGTAGACT-TGGACTCGGGCTTTCCTTGCCCGT---GGTCTATGTCTTTTTATGTCA
AAGAATGTTA-TGTTGCCTTTATACAACTTTCAACAACGGATCTCTTGGCTCTCGCATCG
ATGAAGAACGCAGCGAAATGCGATAAGTAATGTGAATTGCAGAATTCAGTGAATCATCGA
ATCTTTGAACGCACCTTGCGCTCCTTGGTATTCCGAGGAGCATGCCTGTTTGAGTATCAT
GAAATTCTCAAGCTCTTAGGCTTGGATTGTGGGACGGGC-TGGCTCTCCTGAAATGCATT
AGCAAACCCTTTGCGGTTTTGGTGTGATAATTATCTATGCCTCCAA--------------
------------------------------------------------------------
------------------------------------------------------------
------------------------------------------------------------
------------------------------------------------------------
------------------------------------------------------------
------------------------------------------------------------
------------------------------------------------------------
------------------------------------------------------------
------------------------------------------------------------
------------------------------------------------------------
------------------------------------------------------------
------------------------------------------------------------
------------------------------------------------------------
------------------------------------------------------------
------------------------------------------------------------
------------------------------------------------------------
------------------------------------------------------------
------------------------------------------------------------
-----------------TTTGGCCCTCATGGCTTGTATATCCGTTGGATCTTATTCTGCT
CCCGTCATCGAGTTTCTGGAAGAGTGGGGATTGGAATCTCTTGAAGAAAATGCCCATTCC
TCCACTCCGTGTACCAAGGTGTTTGTCAACGGTGTGTGGATGGGCGTTCACCGCGATCCT
GCAAACTTAGTGAAAACCATCAAGAAGTTGCGACGGAAGGATGACATCAGCCCTGAGGTC
TCCGTCGTTCGAGATATTCGAGAGAAGGAGTTGCGCTTGTATACTGATGCTGGACGCGTC
TGTCGACCATTATTTATTGTTGAAAATCAACAACTACAACTTCAAAAGAAACATATCAGG
TGGCTCAACAACGGCTATAATGACGAAGGGGAAGAGTACAAGTGGGAGCAGCTTGTGAAA
GGCGGTATCATCGAGCTGTTAGATGCAGAGGAAGAGGAAACCGTCATGATATCAATGACA
CCGGAGGATCTGGAGAACTCTCGACTGCATCAGAGTGGCGTCGACCCCCATGCTAACGAC
GGAGACTTTGATCCTGCCGCAAGACTGAAGGCTGGAATCAACTCCCACACTTGGACACAC
TGCGAAATCCATCCGAGCATGATCCTAGGTATATGCGCAAGCATCATACCCTTCCCTGAT
CACAACCA----------------------------------------------------
------------------------------------------------------------
------------------------------------------------------------
------------------------------------------------------------
------------------------------------------------------------
------------------------------------------------------------
------------------------------------------------------------
------------------------------------------------------------
------------------------------------------------------------
------------------------------------------------------------
------------------------------------------------------------
------------------------------------------------------------
------------------------------------------------------------
------------------------------------------------------------
------------------------------------------------------------
------------------------------------------------------------
------------------------------------------------------------
------------------------------------------------------------
------------------------------------------------------------
------------------------------------------------------------
------------------------------------------------------------
------------------------------------------------------------
------------------------------------------------------------
--------------
>Dermoloma_cuneifolium_LIP(PAM14111900)
TTGAATGAACTTGGTTGGGCTGTTGCTGGTGGGGCATGTGCACGTCTGACCCTGTGCACC
TTCTGTAGACT-TGGACTCGGGCTTTCCTTGCCCGT---GGTCTATGTCTTTTTATGTCA
AAGAATGTTA-TGTTGCCTTTATACAACTTTCAACAACGGATCTCTTGGCTCTCGCATCG
ATGAAGAACGCAGCGAAATGCGATAAGTAATGTGAATTGCAGAATTCAGTGAATCATCGA
ATCTTTGAACGCACCTTGCGCTCCTTGGTATTCCGAGGAGCATGCCTGTTTGAGTATCAT
GAAATTCTCAAGCTCTTAGGCTTGGATTGTGGGACGGGC-TGGCTCTCCTGAAATGCATT
AGCAAACCCTTTGCGGTTTTGGTGTGATAATTATCTATGCCTCCAAACTAACAAGGATTC
CCCTAGTAACTGCGAGTGAAGCGGGAAGAGCTCAAATTTAAAATCTGGCAG-CCCTGTGG
TTGGAGTTGTAATCTAGAGAAGTGCTATCCGCGCTGGACCGTGTACAAGTCTCCTGGAAT
GGAGCGTCACAGAGGGTGAGAATCCCGTCTTTGACACGGAC-CCCAGGGCTTATGTGATG
CGCTCTCAAAGAGTCGAGTTGTTTGGGAATGCAGCTCTAAATGGGTGGTAAATTCCATCT
AAAGCTAAATATTGGCGAGAGACCGATAGCGAACAAGTACCGTGAGGGAAAGATGAAAAG
AACTTTGGAAAGAGAGTTAAACAGTACGTGAAATTGTTGAAAGGGAAACGCTTGAAGTCA
GTCGCGTTGGCCAGGGATCAACCTTGCTTTTTGCTTGGTGTACTTCCTAACGGGTCAGCA
TCAATTTTGACCGGTGGATAAAGGTGGGGAATGTGGCATCTTCTTATAGCCCTTGGTCGC
ATACATCGGTTGGGATTGAGGAACTCAGCACGCGCAAGGCCGGGTACCACGT-CGTGCTT
AGGATGCTGGCATAATGGCTTTAATCGACCCGTCTTGAAACACGGACCAAGGAGTCTAAC
ATGCACGCGAGTGTTTGGGTGGAAAACCCGAGCGCGCAATGAAAGTGAAAATTGAGATCC
CTGTCGTGGGGAGCATCGATGCCCGGACCAGACCTTCTGTGACGGATCCGCGGTTGAGCG
TGTGTGCTGGGACCCGAAAGATGGTGAACTATGCCTGAATAGGGTGAAGCCAGAGGAAAC
TCTGGTGGAGGCTCGTAGCGATTCTGACGTGCAAATCGATCGTCGAATTTGGGTTTGGAT
CCCAATTTTGCCGACAAAATTCGCCACATTCGCGACCCGAAAGCACGAATGGCTGTCGTC
TGGTCACATTGCAAAACGAAAATGGTTTGCGAACCTGATGATCCCAAGGACGAAGGCGCG
GAAGAGGTCAAGTCATTGCAGCCGGACAAGAGATTAATGACCCCATCAGAAGTCTATACT
GTTTTCAAAAAAATGTCGGACTCTGATCTTCATTTGATCGGCCTCTCCGATGAATATGCG
CGTCCCGAATGGATGAT-TTGGCCCTCATGGCTTGTATATCCGTTGGATCTTATTCTGCT
CCCGTCATCGAGTTTCTGGAAGAGTGGGGATTGGAATCTCTTGAAGAAAATGCCCATTCC
TCCACTCCGTGTACCAAGGTGTTTGTCAACGGTGTGTGGATGGGCGTTCACCGCGATCCT
GCAAACTTAGTGAAAACCATCAAGAAGTTGCGACGGAAGGATGACATCAGCCCTGAGGTC
TCCGTCGTTCGAGATATTCGAGAGAAGGAGTTGCGCTTGTATACTGATGCTGGACGCGTC
TGTCGACCATTATTTATTGTTGAAAATCAACAACTACAACTTCAAAAGAAACATATCAGG
TGGCTCAACAACGGCTATAATGACGAAGGGGAAGAGTACAAGTGGGAGCAGCTTGTGAAA
GGCGGTATCATCGAGCTGTTAGATGCAGAGGAAGAGGAAACCGTCATGATATCAATGACA
CCGGAGGATCTGGAGAACTCTCGACTGCATCAGAGTGGCGTCGACCCCCATGCTAACGAC
GGAGACTTTGATCCTGCCGCAAGACTGAAGGCTGGAATCAACTCCCACACTTGGACACAC
TGCGAAATCCATCCGAGCATGATCCTAGGTATATGCGCAAGCATCATACCCTTCCCTGAT
CACAACCAAAGCCACTACTCCAAGTCAACGCCTACACCTGCGATGTTTGCGGCTCGGAGA
CCTTTCAGGATATATCAAATAAATCGTTCACTCCTATCGTTAACTGTCAAAACGAAAACG
AGTGCATGAAGAACAATATTCGTGGCTCTTTGCACATGCAGACGCGAGCATGTCGTTTCA
GTCCGTTCCAAGAGGTCAAAATTCAAGAAATGGCGGATCAAGTTCCCGTTGGGCACATTC
CTCGGTCCATGACTATTCATGTTCACGGAAACCTGACGCGGCTGATGAGCCCAGGAGATG
TTGTCCACCTTGGCGGAATCTTCCTTCCCATTCCATATACTGGCTTTCAGGCCATCCGCG
CGGGACTCCTCACAGACACTTACTTGGAGGCCCACTATATCCTCCAACTCAAAAAGCAAT
ATAGCGAAATGGAGATCACAACGGATATCGAGCATGCCATCACGGAACTCAAACGTGATC
CTGCACTATACCATAAACTTTCGCAGAGCATCGCACCAGAAATTTACGGTCATGAGGATG
TGAAGAAGGCCCTACTTTTACTATTGGTAGGAGGGGTGACGAAGGTCACTGGAGACGGCA
TGAAAATTAGGGGAGATATAAACATGTGTCTAATGGGAGACCCCGTGGAGCGAAGACCGT
TTCAACGAAATCGTGAAGGAGACTTCCAATTTCATTAAGAAAGTCGGTTATAACCCTAAG
ACCGTTGCATTTGTCCCCATATCTGGCTGGCACGGAGACAACATGCTGGAAGAGTCCGCG
AACATGACGTGGTACAAGGGCTGGACGCGGGAGACCAAGGCTGGTGTTGTCAAGGGCAAG
ACTCTCCTTGATGCAATCGATGCCATCGAGCCACCTGTTCGACCCTCTGATAAGCCTCTC
CGTCTTCCTCTTCAAGATGTCTACAAAATTGGTGGTATCGGAACTGTACCAGTGGGTCGT
GTRGAGACTGGCGTTATCAAGGCTGGAATGGTCGTAACATTCGCACCTACCAACGTCACC
ACTGAAGTCAAGTCTGTCGAAATGCATCACGAGCAGCTTGAGCAGGGTTCGCCTGGTGAC
AACGTCGGATTCAACGTGAAGAACGTCTCGGTCAAGGATATTCGTCGTGGAAACGTGTGC
TCCGATTCCAAGAACGACCCTGCTAAGGAGGCAGCCTCGTTCAAAGCTCAGGTCATCGTT
CTCAATCACCCTGGTCAGATCGGTGCCGGTTACGCTCCCGTCCTTGATTGCCACACTGCT
CACATCGCTTGCAAATTCGCCGAACTCATCGAGAAGATTGACCGTCGGACAGGTAAATCG
CTCGAAGACTCCCCTAAATTCGTCAAGTCTGGTGATGCTTGCATCGTCAAACTCGTGCCC
AGCAAGCCCATGTG
>Dermoloma_cuneifolium_SAVF20076
TTGAATGAACTTGGTTGGGCTGTTGCTGGTGGGGCATGTGCACGTCTGACCCTGTGCACC
TTCTGTAGACT-TGGACTCGGGCTTTCCTTGCCCGT---GGTCTATGTCTTTTTATGTCA
AAGAATGTTA-TGTTGCCTTTATACAACTTTCAACAACGGATCTCTTGGCTCTCGCATCG
ATGAAGAACGCAGCGAAATGCGATAAGTAATGTGAATTGCAGAATTCAGTGAATCATCGA
ATCTTTGAACGCACCTTGCGCTCCTTGGTATTCCGAGGAGCATGCCTGTTTGAGTATCAT
GAAATTCTCAAGCTCTTAGGCTTGGATTGTGGGACGGGC-TGGCTCTCCTGAAATGCATT
AGCAAACCCTTTGCGGTTTTGGTGTGATAATTATCTATGCCTCCAAACTAACAAGGATTC
CCCTAGTAACTGCGAGTGAAGCGGGAAGAGCTCAAATTTAAAATCTGGCAG-CCCTGTGG
TTGGAGTTGTAATCTAGAGAAGTGCTATCCGCGCTGGACCGTGTACAAGTCTCCTGGAAT
GGAGCGTCACAGAGGGTGAGAATCCCGTCTTTGACACGGAC-CCCAGGGCTTATGTGATG
CGCTCTCAAAGAGTCGAGTTGTTTGGGAATGCAGCTCTAAATGGGTGGTAAATTCCATCT
AAAGCTAAATATTGGCGAGAGACCGATAGCGAACAAGTACCGTGAGGGAAAGATGAAAAG
AACTTTGGAAAGAGAGTTAAACAGTACGTGAAATTGTTGAAAGGGAAACGCTTGAAGTCA
GTCGCGTTGGCCAGGGATCAACCTTGCTTTTTGCTTGGTGTACTTCCTAACGGGTCAGCA
TCAATTTTGACCGGTGGATAAAGGTGGGGAATGTGGCATCTTCTTATAGCCCTTGGTCGC
ATACATCGGTTGGGATTGAGGAACTCAGCACGCGCAAGGCCGGGTACCACGT-CGTGCTT
AGGATGCTGGCATAATGGCTTTAATCGACCCGTCTTGAAACACGGACCAAGGAGTCTAAC
ATGCACGCGAGTGTTTGGGTGGAAAACCCGAGCGCGCAATGAAAGTGAAAATTGAGATCC
CTGTCGTGGGGAGCATCGATGCCCGGACCAGACCTTCTGTGACGGATCCGCGGTTGAGCG
TGTGTGCTG-GACCCGAAAGATGGTGAACTATGCCTGAATAGGGTGAAGCCAGAGGAAAC
TCTGGTGGAGGCTCGTAGCGATTCTGACGTGCAAATCGATCGTCGAATTTGGGTTTGGAT
CCCAATTTTGCCGACAAAATTCGCCACATTCGCGACCCGAAAGCACGAATGGCTGTCGTC
TGGTCACATTGCAAAACGAAAATGGTTTGCGAACCTGATGATCCCAAGGACGAAGGCGCG
GAAGAGGTCAAGTCATTGCAGCCGGACAAGAGATTAATGACCCCATCAGAAGTCTATACT
GTTTTCAAAAAAATGTCGGACTCTGATCTTCATTTGATCGGCCTCTCCGATGAATATGCG
CGTCCCGAATGGATGATTTTGGCCCTCATGGCTTGTATATCCGTTGGATCTTATTCTGCT
CCCGTCATCGAGTTTCTGGAAGAGTGGGGATTGGAATCTCTTGAAGAAAATGCCCATTCC
TCCACTCCGTGTACCAAGGTGTTTGTCAACGGTGTGTGGATGGGCGTTCACCGCGATCCT
GCAAACTTAGTGAAAACCATCAAGAAGTTGCGACGGAAGGATGACATCAGCCCTGAGGTC
TCCGTCGTTCGAGATATTCGAGAGAAGGAGTTGCGCTTGTATACTGATGCTGGACGCGTC
TGTCGACCATTATTTATTGTTGAAAATCAACAACTACAACTTCAAAAGAAACATATCAGG
TGGCTCAACAACGGCTATAATGACGAAGGGGAAGAGTACAAGTGGGAGCAGCTTGTGAAA
GGCGGTATCATCGAGCTGTTAGATGCAGAGGAAGAGGAAACCGTCATGATATCAATGACA
CCGGAGGATCTGGAGAACTCTCGACTGCATCAGAGTGGCGTCGACCCCCATGCTAACGAC
GGAGACTTTGATCCTGCCGCAAGACTGAAGGCTGGAATCAACTCCCACACTTGGACACAC
TGCGAAATCCATCCGAGCATGATCCTAGGTATATGCGCAAGCATCATACCCTTCCCTGAT
CACAACCAAAGCCACTACTCCAAGTCAACGCCTACACCTGCGATGTTTGCGGCTCGGAGA
CCTTTCAGGATATATCAAATAAATCGTTCACTCCTATCGTTAACTGTCAAAACGAAAACG
AGTGCATGAAGAACAATATTCGTGGCTCTTTGCACATGCAGACGCGAGCATGTCGTTTCA
GTCCGTTCCAAGAGGTCAAAATTCAAGAAATGGCGGATCAAGTTCCCGTTGGGCACATTC
CTCGGTCCATGACTATTCATGTTCACGGAAACCTGACGCGGCTGATGAGCCCAGGAGATG
TTGTCCACCTTGGCGGAATCTTCCTTCCCATTCCATATACTGGCTTTCAGGCCATCCGCG
CGGGACTCCTCACAGACACTTACTTGGAGGCCCACTATATCCTCCAACTCAAAAAGCAAT
ATAGCGAAATGGAGATCACAACGGATATCGAGCATGCCATCACGGAACTCAAACGTGATC
CTGCACTATACCATAAACTTTCGCAGAGCATCGCACCAGAAATTTACGGTCATGAGGATG
TGAAGAAGGCCCTACTTTTACTATTGGTAGGAGGGGTGACGAAGGTCACTGGAGACGGCA
TGAAAATTAGGGGAGATATAAACATGTGTCTAATGGGAGACCCCGTGGAGCGAAGACCGT
TTCAACGAAATCGTGAAGGAGACTTCCAATTTCATTAAGAAAGTCGGTTATAACCCTAAG
ACCGTTGCATTTGTCCCCATATCTGGCTGGCACGGAGACAACATGCTGGAAGAGTCCGCG
AACATGACGTGGTACAAGGGCTGGACGCGGGAGACCAAGGCTGGTGTTGTCAAGGGCAAG
ACTCTCCTTGATGCAATCGATGCCATCGAGCCACCTGTTCGACCCTCTGATAAGCCTCTC
CGTCTTCCTCTTCAAGATGTCTACAAAATTGGTGGTATCGGAACTGTACCAGTGGGTCGT
GTGGAGACTGGCGTTATCAAGGCTGGAATGGTCGTAACATTCGCACCTACCAACGTCACC
ACTGAAGTCAAGTCTGTCGAAATGCATCACGAGCAGCTTGAGCAGGGTTCGCCTGGTGAC
AACGTCGGATTCAACGTGAAGAACGTCTCGGTCAAGGATATTCGTCGTGGAAACGTGTGC
TCCGATTCCAAGAACGACCCTGCTAAGGAGGCAGCCTCGTTCAAAGCTCAGGTCATCGTT
CTCAATCACCCTGGTCAGATCGGTGCCGGTTACGCTCCCGTCCTTGATTGCCACACTGCT
CACATCGCTTGCAAATTCGCCGAACTCATCGAGAAGATTGACCGTCGGACAGGTAAATCG
CTCGAAGACTCCCCTAAATTCGTCAAGTCTGGTGATGCTTGCATCGTCAAACTCGTGCCC
AGCAAGCCCATGTG
>Dermoloma_cuneifolium_SAVF4265
TTGAATGAACTTGGTTGGGCTGTTGCTGGTGGGGCATGTGCACGTCTGACCCTGTGCACC
TTCTGTAGACT-TGGACTCGGGCTTTCCTTGCCCGT---GGTCTATGTCTTTTTATGTCA
AAGAATGTTA-TGTTGCCTTTATACAACTTTCAACAACGGATCTCTTGGCTCTCGCATCG
ATGAAGAACGCAGCGAAATGCGATAAGTAATGTGAATTGCAGAATTCAGTGAATCATCGA
ATCTTTGAACGCACCTTGCGCTCCTTGGTATTCCGAGGAGCATGCCTGTTTGAGTATCAT
GAAATTCTCAAGCTCTTAGGCTTGGATTGTGGGACGGGC-TGGCTCTCCTGAAATGCATT
AGCAAACCCTTTGCGGTTTTGGTGTGATAATTATCTATGCCTCCAAACTAACAAGGATTC
CCCTAGTAACTGCGAGTGAAGCGGGAAGAGCTCAAATTTAAAATCTGGCAG-CCCTGTGG
TTGGAGTTGTAATCTAGAGAAGTGCTATCCGCGCTGGACCGTGTACAAGTCTCCTGGAAT
GGAGCGTCACAGAGGGTGAGAATCCCGTCTTTGACACGGAC-CCCAGGGCTTATGTGATG
CGCTCTCAAAGAGTCGAGTTGTTTGGGAATGCAGCTCTAAATGGGTGGTAAATTCCATCT
AAAGCTAAATATTGGCGAGAGACCGATAGCGAACAAGTACCGTGAGGGAAAGATGAAAAG
AACTTTGGAAAGAGAGTTAAACAGTACGTGAAATTGTTGAAAGGGAAACGCTTGAAGTCA
GTCGCGTTGGCCAGGGATCAACCTTGCTTTTTGCTTGGTGTACTTCCTAACGGGTCAGCA
TCAATTTTGACCGGTGGATAAAGGTGGGGAATGTGGCATCTTCTTATAGCCCTTGGTCGC
ATACATCGGTTGGGATTGAGGAACTCAGCACGCGCAAGGCCGGGTACCACGT-CGTGCTT
AGGATGCTGGCATAATGGCTTTAATCGACCCGTCTTGAAACACGGACCAAGGAGTCTAAC
ATGCACGCGAGTGTTTGGGTGGAAAACCCGAGCGCGCAATGAAAGTGAAARTTGAGATCC
CTGTCGTGGGGAGCATCGATGCCCGGACCAGACCTTCTGTGACGGATCCGCGGTTGAGCG
TGTGTGCTGGGACCCGAAAGATGGTGAACTATGCCTGAATAGGGTGAAGCCAGAGGAAAC
TCTGGTGGAGGCTCGTAGCGATTCTGACGTGCAAATCGATCGTCGAATTTGGGTTTGGAT
CCCAATTTTGCCGACAAAATTCGCCACATTCGCGACCCGAAAGCACGAATGGCTGTCGTC
TGGTCACATTGCAAAACGAAAATGGTTTGCGAACCTGATGATCCCAAGGACGAAGGCGCG
GAAGAGGTCAAGTCATTGCAGCCGGACAAGAGATTAATGACCCCATCAGAAGTCTATACT
GTTTTCAAAAAAATGTCGGACTCTGATCTTCATTTGATCGGCCTCTCCGATGAATATGCG
CGTCCCGAATGGATGAT-TTGGCCCTCATGGCTTGTATATCCGTTGGATCTTATTCTGCT
CCCGTCATCGAGTTTCTGGAAGAGTGGGGATTGGAATCTCTTGAAGAAAATGCCCATTCC
TCCACTCCGTGTACCAAGGTGTTTGTCAACGGTGTGTGGATGGGCGTTCACCGCGATCCT
GCAAACTTAGTGAAAACCATCAAGAAGTTGCGACGGAAGGATGACATCAGCCCTGAGGTC
TCCGTCGTTCGAGATATTCGAGAGAAGGAGTTGCGCTTGTATACTGATGCTGGACGCGTC
TGTCGACCATTATTTATTGTTGAAAATCAACAACTACAACTTCAAAAGAAACATATCAGG
TGGCTCAACAACGGCTATAATGACGAAGGGGAAGAGTACAAGTGGGAGCAGCTTGTGAAA
GGCGGTATCATCGAGCTGTTAGATGCAGAGGAAGAGGAAACCGTCATGATATCAATGACA
CCGGAGGATCTGGAGAACTCTCGACTGCATCAGAGTGGCGTCGACCCCCATGCTAACGAC
GGAGACTTTGATCCTGCCGCAAGACTGAAGGCTGGAATCAACTCCCACACTTGGACACAC
TGCGAAATCCATCCGAGCATGATCCTAGGTATATGCGCAAGCATCATACCCTTCCCTGAT
CACAACCA----------------------------------------------------
------------------------------------------------------------
------------------------------------------------------------
--------------------------------GCGGATCAAGTTCCCGTTGGGCACATTC
CTCGGTCCATGACTATTCATGTTCACGGAAACCTGACGCGGCTGATGAGCCCAGGAGATG
TTGTCCACCTTGGCGGAATCTTCCTTCCCATTCCATATACTGGCTTTCAGGCCATCCGCG
CGGGACTCCTCACAGACACTTACTTGGAGGCCCACTATATCCTCCAACTCAAAAAGCAAT
ATAGCGAAATGGAGATCACAACGGATATCGAGCATGCCATCACGGAACTCAAACGTGATC
CTGCACTATACCATAAACTTTCGCAGAGCATCGCACCAGAAATTTACGGTCATGAGGATG
TGAAGAAGGCCCTACTTTTACTATTGGTAGGAGGGGTGACGAAGGTCACTGGAGACGGCA
TGAAAATTAGGGGAGATATAAACATGTGTCTAATGGGAGACCCCGTGGAGCGAAGACCGT
TTCAACGAAATCGTGAAGGAGACTTCCAATTTCATTAAGAAAGTCGGTTATAACCCTAAG
ACCGTTGCATTTGTCCCCATATCTGGCTGGCACGGAGACAACATGCTGGAAGAGTCCGCG
AACATGACGTGGTACAAGGGCTGGACGCGGGAGACCAAGGCTGGTGTTGTCAAGGGCAAG
ACTCTCCTTGATGCAATCGATGCCATCGAGCCACCTGTTCGACCCTCTGATAAGCCTCTC
CGTCTTCCTCTTCAAGATGTCTACAAAATTGGTGGTATCGGAACTGTACCAGTGGGTCGT
GTGGAGACTGGCGTTATCAAGGCTGGAATGGTCGTAACATTCGCACCTACCAACGTCACC
ACTGAAGTCAAGTCTGTCGAAATGCATCACGAGCAGCTTGAGCAGGGTTCGCCTGGTGAC
AACGTCGGATTCAACGTGAAGAACGTCTCGGTCAAGGATATTCGTCGTGGAAACGTGTGC
TCCGATTCCAAGAACGACCCTGCTAAGGAGGCAGCCTCGTTCAAAGCTCAGGTCATCGTT
CTCAATCACCCTGGTCAGATCGGTGCCGGTTACGCTCCCGTCCTTGATTGCCACACTGCT
CACATCGCTTGCAAATTCGCCGAACTCATCGAGAAGATTGACCGTCGGACAGGTAAATCG
CTCGAAGACTCCCCTAAATTCGTCAAGTCTGGTGATGCTTGCATCGTCAAACTCGTGCCC
AGCAAGCCCATGTG
>Dermoloma_cuneifolium_SAVF4435
TTGAATGAACTTGGTTGGGCTGTTGCTGGTGGGGCATGTGCACGTCTGACCCTGTGCACC
TTCTGTAGACT-TGGACTCGGGCTTTCCTTGCCCGT---GGTCTATGTCTTTTTATGTCA
AAGAATGTTA-TGTTGCCTTTATACAACTTTCAACAACGGATCTCTTGGCTCTCGCATCG
ATGAAGAACGCAGCGAAATGCGATAAGTAATGTGAATTGCAGAATTCAGTGAATCATCGA
ATCTTTGAACGCACCTTGCGCTCCTTGGTATTCCGAGGAGCATGCCTGTTTGAGTATCAT
GAAATTCTCAAGCTCTTAGGCTTGGATTGTGGGACGGGC-TGGCTCTCCTGAAATGCATT
AGCAAACCCTTTGCGGTTTTGGTGTGATAATTATCTATGCCTCCAAACTAACAAGGATTC
CCCTAGTAACTGCGAGTGAAGCGGGAAGAGCTCAAATTTAAAATCTGGCAG-CCCTGTGG
TTGGAGTTGTAATCTAGAGAAGTGCTATCCGCGCTGGACCGTGTACAAGTCTCCTGGAAT
GGAGCGTCACAGAGGGTGAGAATCCCGTCTTTGACACGGAC-CCCAGGGCTTATGTGATG
CGCTCTCAAAGAGTCGAGTTGTTTGGGAATGCAGCTCTAAATGGGTGGTAAATTCCATCT
AAAGCTAAATATTGGCGAGAGACCGATAGCGAACAAGTACCGTGAGGGAAAGATGAAAAG
AACTTTGGAAAGAGAGTTAAACAGTACGTGAAATTGTTGAAAGGGAAACGCTTGAAGTCA
GTCGCGTTGGCCAGGGATCAACCTTGCTTTTTGCTTGGTGTACTTCCTAACGGGTCAGCA
TCAATTTTGACCGGTGGATAAAGGTGGGGAATGTGGCATCTTCTTATAGCCCTTGGTCGC
ATACATCGGTTGGGATTGAGGAACTCAGCACGCGCAAGGCCGGGTACCACGT-CGTGCTT
AGGATGCTGGCATAATGGCTTTAATCGACCCGTCTTGAAACACGGACCAAGGAGTCTAAC
ATGCACGCGAGTGTTTGGGTGGAAAACCCGAGCGCGCAATGAAAGTGAAAATTGAGATCC
CTGTCGTGGGGAGCATCGATGCCCGGACCAGACCTTCTGTGACGGATCCGCGGTTGAGCG
TGTGTGCTGGGACCCGAAAGATGGTGAACTATGCCTGAATAGGGTGAAGCCAGAGGAAAC
TCTGGTGGAGGCTCGTAGCGATTCTGACGTGCAAATCGATCGTCGAATTTGGGTTTGGAT
CCCAATTTTGCCGACAAAATTCGCCACATTCGCGACCCGAAAGCACGAATGGCTGTCGTC
TGGTCACATTGCAAAACGAAAATGGTTTGCGAACCTGATGATCCCAAGGACGAAGGCGCG
GAAGAGGTCAAGTCATTGCAGCCGGACAAGAGATTAATGACCCCATCAGAAGTCTATACT
GTTTTCAAAAAAATGTCGGACTCTGAT---------------------------------
-----------------TTTGGCCCTCATGGCTTGTATATCCGTTGGATCTTATTCTGCT
CCCGTCATCGAGTTTCTGGAAGAGTGGGGATTGGAATCTCTTGAAGAAAATGCCCATTCC
TCCACTCCGTGTACCAAGGTGTTTGTCAACGGTGTGTGGATGGGCGTTCACCGCGATCCT
GCAAACTTAGTGAAAACCATCAAGAAGTTGCGACGGAAGGATGACATCAGCCCTGAGGTC
TCCGTCGTTCGAGATATTCGAGAGAAGGAGTTGCGCTTGTATACTGATGCTGGACGCGTC
TGTCGACCATTATTTATTGTTGAAAATCAACAACTACAACTTCAAAAGAAACATATCAGG
TGGCTCAACAACGGCTATAATGACGAAGGGGAAGAGTACAAGTGGGAGCAGCTTGTGAAA
GGCGGTATCATCGAGCTGTTAGATGCAGAGGAAGAGGAAACCGTCATGATATCAATGACA
CCGGAGGATCTGGAGAACTCTCGACTGCATCAGAGTGGCGTCGACCCCCATGCTAACGAC
GGAGACTTTGATCCTGCCGCAAGACTGAAGGCTGGAATCAACTCCCACACTTGGACACAC
TGCGAAATCCATCCGAGCATGATCCTAGGTATATGCGCAAGCATCATACCCTTCCCTGAT
CACAACCAAAGCCACTACTCCAAGTCAACGCCTACACCTGCGATGTTTGCGGCTCGGAGA
CCTTTCAGGATATATCAAATAAATCGTTCACTCCTATCGTTAACTGTCAAAACGAAAACG
AGTGCATGAAGAACAATATTCGTGGCTCTTTGCACATGCAGACGCGAGCATGTCGTTTCA
GTCCGTTCCAAGAGGTCAAAATTCAAGAAATGGCGGATCAAGTTCCCGTTGGGCACATTC
CTCGGTCCATGACTATTCATGTTCACGGAAACCTGACGCGGCTGATGAGCCCAGGAGATG
TTGTCCACCTTGGCGGAATCTTCCTTCCCATTCCATATACTGGCTTTCAGGCCATCCGCG
CGGGACTCCTCACAGACACTTACTTGGAGGCCCACTATATCCTCCAACTCAAAAAGCAAT
ATAGCGAAATGGAGATCACAACGGATATCGAGCATGCCATCACGGAACTCAAACGTGATC
CTGCACTATACCATAAACTTTCGCAGAGCATCGCACCAGAAATTTACGGTCATGAGGATG
TGAAGAAGGCCCTACTTTTACTATTGGTAGGAGGGGTGACGAAGGTCACTGGAGACGGCA
TGAAAATTAGGGGAGATATAAACATGTGTCTAATGGGAGACCCCGTGGAGCGAAGACCGT
TTCAACGAAATCGTGAAGGAGACTTCCAATTTCATTAAGAAAGTCGGTTATAACCCTAAG
ACCGTTGCATTTGTCCCCATATCTGGCTGGCACGGAGACAACATGCTGGAAGAGTCCGCG
AACATGACGTGGTACAAGGGCTGGACGCGGGAGACCAAGGCTGGTGTTGTCAAGGGCAAG
ACTCTCCTTGATGCAATCGATGCCATCGAGCCACCTGTTCGACCCTCTGATAAGCCTCTC
CGTCTTCCTCTTCAAGATGTCTACAAAATTGGTGGTATCGGAACTGTACCAGTGGGTCGT
GTGGAGACTGGCGTTATCAAGGCTGGAATGGTCGTAACATTCGCACCTACCAACGTCACC
ACTGAAGTCAAGTCTGTCGAAATGCATCACGAGCAGCTTGAGCAGGGTTCGCCTGGTGAC
AACGTCGGATTCAACGTGAAGAACGTCTCGGTCAAGGATATTCGTCGTGGAAACGTGTGC
TCCGATTCCAAGAACGACCCTGCTAAGGAGGCAGCCTCGTTCAAAGCTCAGGTCATCGTT
CTCAATCACCCTGGTCAGATCGGTGCCGGTTACGCTCCCGTCCTTGATTGCCACACTGCT
CACATCGCTTGCAAATTCGCCGAACTCATCGAGAAGATTGACCGTCGGACAGGTAAATCG
CTCGAAGACTCCCCTAAATTCGTCAAGTCTGGTGATGCTTGCATCGTCAAACTCGTGCCC
AGCAAGCCCATGTG
>Dermoloma_cuneifolium_SLO674
TTGAATGAACTTGGTTGGGCTGTTGCTGGTGGGGCATGTGCACGTCTGACCCTGTGCACC
TTCTGTAGACT-TGGACTCGGGCTTTCCTTGCCCGT---GGTCTATGTCTTTTTATGTCA
AAGAATGTTA-TGTTGCCTTTATACAACTTTCAACAACGGATCTCTTGGCTCTCGCATCG
ATGAAGAACGCAGCGAAATGCGATAAGTAATGTGAATTGCAGAATTCAGTGAATCATCGA
ATCTTTGAACGCACCTTGCGCTCCTTGGTATTCCGAGGAGCATGCCTGTTTGAGTATCAT
GAAATTCTCAAGCTCTTAGGCTTGGATTGTGGGACGGGC-TGGCTCTCCTGAAATGCATT
AGCAAACCCTTTGCGGTTTTGGTGTGATAATTATCTATGCCTCCAAACTAACAAGGATTC
CCCTAGTAACTGCGAGTGAAGCGGGAAGAGCTCAAATTTAAAATCTGGCAG-CCCTGTGG
TTGGAGTTGTAATCTAGAGAAGTGCTATCCGCGCTGGACCGTGTACAAGTCTCCTGGAAT
GGAGCGTCACAGAGGGTGAGAATCCCGTCTTTGACACGGAC-CCCAGGGCTTATGTGATG
CGCTCTCAAAGAGTCGAGTTGTTTGGGAATGCAGCTCTAAATGGGTGGTAAATTCCATCT
AAAGCTAAATATTGGCGAGAGACCGATAGCGAACAAGTACCGTGAGGGAAAGATGAAAAG
AACTTTGGAAAGAGAGTTAAACAGTACGTGAAATTGTTGAAAGGGAAACGCTTGAAGTCA
GTCGCGTTGGCCAGGGATCAACCTTGCTTTTTGCTTGGTGTACTTCCTAACGGGTCAGCA
TCAATTTTGACCGGTGGATAAAGGTGGGGAATGTGGCATCTTCTTATAGCCCTTGGTCGC
ATACATCGGTTGGGATTGAGGAACTCAGCACGCGCAAGGCCGGGTACCACGT-CGTGCTT
AGGATGCTGGCATAATGGCTTTAATCGACCCGTCTTGAAACACGGACCAAGGAGTCTAAC
ATGCACGCGAGTGTTTGGGTGGAAAACCCGAGCGCGCAATGAAAGTGAAAATTGAGATCC
CTGTCGTGGGGAGCATCGATGCCCGGACCAGACCTTCTGTGACGGATCCGCGGTTGAGCG
TGTGTGCTGGGACCCGAAAGATGGTGAACTATGCCTGAATAGGGTGAAGCCAGAGGAAAC
TCTGGTGGAGGCTCGTAGCGATTCTGACGTGCAAATCGATCGTCGAATTTGGGTTTGGAT
CCCAATTTTGCCGACAAAATTCGCCACATTCGCGACCCGAAAGCACGAATGGCTGTCGTC
TGGTCACATTGCAAAACGAAAATGGTTTGCGAACCTGATGATCCCAAGGACGAAGGCGCG
GAAGAGGTCAAGTCATTGCAGCCGGACAAGAGATTAATGACCCCATCAGAAGTCTATACT
GTTTTCAAAAAAATGTCGG-----------------------------------------
-----------------TTTGGCCCTCATGGCTTGTATATCCGTTGGATCTTATTCTGCT
CCCGTCATCGAGTTTCTGGAAGAGTGGGGATTGGAATCTCTTGAAGAAAATGCCCATTCC
TCCACTCCGTGTACCAAGGTGTTTGTCAACGGTGTGTGGATGGGCGTTCACCGCGATCCT
GCAAACTTAGTGAAAACCATCAAGAAGTTGCGACGGAAGGATGACATCAGCCCTGAGGTC
TCCGTCGTTCGAGATATTCGAGAGAAGGAGTTGCGCTTGTATACTGATGCTGGACGCGTC
TGTCGACCATTATTTATTGTTGAAAATCAACAACTACAACTTCAAAAGAAACATATCAGG
TGGCTCAACAACGGCTATAATGACGAAGGGGAAGAGTACAAGTGGGAGCAGCTTGTGAAA
GGCGGTATCATCGAGCTGTTAGATGCAGAGGAAGAGGAAACCGTCATGATATCAATGACA
CCGGAGGATCTGGAGAACTCTCGACTGCATCAGAGTGGCGTCGACCCYCATGCTAACGAC
GGAGACTTTGATCCTGCCGCAAGACTGAAGGCTGGAATCAACTCCCACACTTGGACACAC
TGCGAAATCCATCCGAGCATGATCCTAGGTATATGCGCAAGCATCATACCCTTCCCTGAT
CACAACCA----------------------------------------------------
------------------------------------------------------------
------------------------------------------------------------
------------------------------------------------------------
------------------------------------------------------------
------------------------------------------------------------
------------------------------------------------------------
------------------------------------------------------------
------------------------------------------------------------
------------------------------------------------------------
------------------------------------------------------------
------------------------------------------------------------
------------------------------------------------------------
--CATGACGTGGTACAAGGGCTGGACGCGGGAGACCAAGGCTGGTGTTGTCAAGGGCAAG
ACTCTCCTTGATGCAATCGATGCCATCGAGCCACCTGTTCGACCCTCTGATAAGCCTCTC
CGTCTTCCTCTTCAAGATGTCTACAAAATTGGTGGTATCGGAACTGTACCAGTGGGTCGT
GTGGAGACTGGCGTTATCAAGGCTGGAATGGTCGTAACATTCGCACCTACCAACGTCACC
ACTGAAGTCAAGTCTGTCGAAATGCATCACGAGCAGCTTGAGCAGGGTTCGCCTGGTGAC
AACGTCGGATTCAACGTGAAGAACGTCTCGGTCAAGGATATTCGTCGTGGAAACGTGTGC
TCCGATTCCAAGAACGACCCTGCTAAGGAGGCAGCCTCGTTCAAAGCTCAGGTCATCGTT
CTCAATCACCCTGGTCAGATCGGTGCCGGTTACGCTCCCGTCCTTGATTGCCACACTGCT
CACATCGCTTGCAAATTCGCCGAACTCATCGAGAAGATTGACCGTCGGACAGGTAAATCG
CTCGAAGACTCCCCTAAATTCGTCAAGTCTGGTGATGCTTGCATCGTCAAACTCGTGCCC
AGCAAGCCCATGTG
>Dermoloma_curvicystidiatum_CNF16491
TTGAATAAACTTGGTTGGGTTGTTGCTGGTGGGATATGTGCACGCCTTT-CCTGTGCACC
-TTTGTAGACCCTGGACTCGGGCTTTCCTTGCAT-TTCTGGTCTATGTCTTTTTATGTCA
AAGAATGTTATTGATGCCTTTATACAACTTTCAACAACGGATCTCTTGGCTCTCGCATCG
ATGAAGAACGCAGCGAAATGCGATAAGTAATGTGAATTGCAGAATTCAGTGAATCATCGA
ATCTTTGAACGCACCTTGCGCTCCTTGGTATTCCGAGGAGCATGCCTGTTTGAGTATCAT
GAAATTCTCAAGCTTTTAGGCTTGGATTGTGGGACAGGCTTTGCTCTTCTGAAATGCATT
AGCGAACCCTTGTGGATTTTGGTGTGATAATTATCTACGC-TCTAAACTAACAAGGATTC
CCCTAGTAACTGCGAGTGAAGCGGGAAAAGCTCAAATTTAAAATCTGGCAGTCC-TGTGG
CTGGAGTTGTAATCTAGAGAAGTGCTATCCGCGCTGGACCGTGTACAAGTCTCCTGGAAC
GGAGCGTCATAGAGGGTGAGAATCCCGTCTTTGACACGGACTACCAGGGCTT-TGTGATG
CGCTCTCAAAGAGTCGAGTTGTTTGGGAATGCAGCTCTAAATGGGTGGTAAATTCCATCT
AAAGCTAAATATTGGCGAGAGACCGATAGCGAACAAGTACCGTGAGGGAAAGATGAAAAG
AACTTTGGAAAGAGAGTTAAACAGTACGTGAAATTGTTGAAAGGGAAACGCTTGAAGTCA
GTCGCGTTGGCCAGGGATCAACCTTGCTTTTTGCTTGGTGTACTTCCTGATGGGTCAGCA
TCAATTTTGACTGGTGGATAAAGGTGGGGAATGTGGCATCTTCTTATAGCCCTTGGTTGC
ATACATCGGTTGGGATTGAGGAACTCAGCACGCGCAAGGCCGGGTACCACGTACGTGCTT
AGGATGCTGGCATAATGGCTTTAATCGACCCGTCTTGAAACACGGACCAAGGAGTCTAAC
ATGCACGCGAGTGTTTGGGTGGAAAACCCGAGCGCGTAATGAAAGTGAAAGTTGAGATCC
CTGTCGCGGGGAGCATCGACGCCCGGACCAGACCTTTTGTGACGGTTCCGCGGTTGAGCG
TGTATGCTGGGACCCGAAAGATGGTGAACTATGCCTGAATAGGGTGAAGCCAGAGGAAAC
TCTGGTGGAGGCTCGTAGCGATTCTGACGTGCAAATCGATCGTCGAATTTGGGT------
------------------------------------------------------------
------------------------------------------------------------
------------------------------------------------------------
------------------------------------------------------------
------------------------------------------------------------
------------------------------------------------------------
------------------------------------------------------------
------------------------------------------------------------
------------------------------------------------------------
------------------------------------------------------------
------------------------------------------------------------
------------------------------------------------------------
------------------------------------------------------------
------------------------------------------------------------
------------------------------------------------------------
------------------------------------------------------------
------------------------------------------------------------
------------------------------------------------------------
------------------------------------------------------------
------------------------------------------------------------
------------------------------------------------------------
------------------------------------------------------------
------------------------------------------------------------
------------------------------------------------------------
------------------------------------------------------------
------------------------------------------------------------
------------------------------------------------------------
------------------------------------------------------------
------------------------------------------------------------
------------------------------------------------------------
------------------------------------------------------------
------------------------------------------------------------
------------------------------------------------------------
------------------------------------------------------------
------------------------------------------------------------
------------------------------------------------------------
------------------------------------------------------------
------------------------------------------------------------
--------------
>Dermoloma_curvicystidiatum_GLMF137758
TTGAATAAACTTGGTTGGGTTGTTGCTGGTGGGATATGTGCACGCCTTT-CCTGTGCACC
-TTTGTAGACCCTGGACTCGGGCTTTCCTTGCAT-TTCTGGTCTATGTCTTTTTATGTYA
AAGAATGTTATTGATGCCTTTATACAACTTTCAACAACGGATCTCTTGGCTCTCGCATCG
ATGAAGAACGCAGCGAAATGCGATAAGTAATGTGAATTGCAGAATTCAGTGAATCATCGA
ATCTTTGAACGCACCTTGCGCTCCTTGGTATTCCGAGGAGCATGCCTGTTTGAGTATCAT
GAAATTCTCAAGCTTTTAGGCTTGGATTGTGGGACAGGCTTTGCTCTTCTGAAATGCATT
AGCGAACCCTTGTGGATTTTGGTGTGATAATTATCTACGC-TCTAAACTAACAAGGATTC
CCCTAGTAACTGCGAGTGAAGCGGGAAAAGCTCAAATTTAAAATCTGGCAGTCC-TGTGG
CTGGAGTTGTAATCTAGAGAAGTGCTATCCGCGCTGGACCGTGTACAAGTCTCCTGGAAC
GGAGCGTCATAGAGGGTGAGAATCCCGTCTTTGACACGGACTACCAGGGCTT-TGTGATG
CGCTCTCAAAGAGTCGAGTTGTTTGGGAATGCAGCTCTAAATGGGTGGTAAATTCCATCT
AAAGCTAAATATTGGCGAGAGACCGATAGCGAACAAGTACCGTGAGGGAAAGATGAAAAG
AACTTTGGAAAGAGAGTTAAACAGTACGTGAAATTGTTGAAAGGGAAACGCTTGAAGTCA
GTCGCGTTGGCCAGGGATCAACCTTGCTTTTTGCTTGGTGTACTTCCTGATGGGTCAGCA
TCAATTTTGACTGGTGGATAAAGGTGGGGAATGTGGCATCTTCTTATAGCCCTTGGTTGC
ATACATCGGTTGGGATTGAGGAACTCAGCACGCGCAAGGCCGGGTACCACGTACGTGCTT
AGGATGCTGGCATAATGGCTTTAATCGACCCGTCTTGAAACACGGACCAAGGAGTCTAAC
ATGCACGCGAGTGTTTGGGTGGAAAACCCGAGCGCGTAATGAAAGTGAAAGTTGAGATCC
CTGTCGCGGGGAGCATCGACGCCCGGACCAGACCTTTTGTGACGGTTCCGCGGTTGAGCG
TGTATGCTGGGACCCGAAAGATGGTGAACTATGCCTGAATAGGGTGAAGCCAGAGGAAAC
TCTGGTGGAGGCTCGTAGCGATTCTGACGTGCAAATCGATCGTCGAATTTGGGTTTGGAT
CCTAATTTTGCTGACAAAATTCGCCACATCCGCGACCCAAAAACCCGTATGGCTGTTGTC
TGGTCACACTGCAAAACCAAAATGGTATGTGAGCCTGATGACCCCAAGGATGACGGGGCG
GAGGAGGTCAAGTCGATGCAGCCAGACAAGCGCATACTC---------------------
------------------------------------------------------------
--------------------------------------------------TTATTCTGCC
CCCGTCATCGAGTTCTTGGAAGAGCGGGGATTGGAATCCCTCGAAGAAAATGCTCATTCT
TCCACTCCGTGCACCAAGGTGTTTGTCAATGGCGTATGGATGGGTGTTCACCGTGATCCT
GCGAATCTAGTGAAAACCATCAAGAAGTTGCGACGAAAGGACGATATCAGTCCCGAAGTT
TCAGTTGTGCGAGATATTCGGGAGAAGGAATTGCGCTTGTATACGGATGCTGGACGCGTT
TGTCGACCACTATTCATTGTTGAGAATCAACAGCTGCAGCTGCAGAAGAAACACATACAT
TGGCTCAACAGGGGTTACAATGACGATCAAGAAGAATACAAGTGGGAGCAGCTTGTGAAG
GGTGGTATAATTGAGTTATTGGATGCAGAAGAAGAAGAAACCGTCATGATTTCGATGACA
CCAGAGGATCTGGAGAACTCTCGGTTGCATCAGAGTGGTGTTGACCCCCATGCRAATGAC
GGAGAATTCGATCCGGCAGCGAGACTGAAGGATGGAATCAACTCGCACACTTGGACACAC
TGCGAGATTCACCCCAGCATGATCCTGGGTATATGTGCAAGTATTATTCCCTTCCCCGAC
CACAACCA----------------------------------------------------
------------------------------------------------------------
------------------------------------------------------------
------------------------------------------------------------
------------------------------------------------------------
------------------------------------------------------------
------------------------------------------------------------
------------------------------------------------------------
------------------------------------------------------------
------------------------------------------------------------
---------------------------------------------TGGAGCGAAGACCGT
TTCAACGAAATCGTAAAGGAGACTTCCAACTTCATCAAGAAGGTCGGCTACAACCCCAAG
ACCGTCGCCTTCGTGCCTATCTCCGGCTGGCATGGCGACAACATGTTAGAGGAGTCCGCA
AACATGACTTGGTACAAAGGATGGACACGAGAGACCAAGGCTGGCGTCGTCAAAGGCAAA
ACCCTTCTTGATGCCATCGATGCCATCGAGCCCCCTGTCCGGCCCTCGGACAAACCTCTC
CGCCTTCCCCTCCAGGATGTTTACAAAATTGGCGGTATTGGGACGGTGCCTGTCGGTCGT
GTCGAGACTGGTGTCATCAAGGCTGGAATGGTCGTGACATTTGCCCCCAGCAACGTTACC
ACTGAAGTGAAATCGGTCGAAATGCATCACGAACAACTCGAGCAAGGTTCCCCTGGTGAT
AACGTCGGATTCAACGTCAAGAACGTTTCGGTGAAGGATATCCGCCGTGGAAATGTGTGC
TCTGATTCCAAGAACGACCCTGCAAAGGAGGCCGCTTCCTTCAATGCCCAAGTTATCGTT
CTCAACCACCCTGGTCAGATTGGTGCCGGTTACGCACCCGTCCTGGATTGCCATACTGCC
CACATCGCCTGCAAGTTCGCTGAGCTCATCGAGAAAATTGATCGTCGGACAGGCAAATCG
CTTGAGAACTCTCCCAAATTCGTGAAGTCGGGCGATGCTTGCATCGTCAAGCTTGTGCCC
AGCAAGCCCATGTG
>Dermoloma_curvicystidiatum_SAVF20504_holotype
TTGAATAAACTTGGTTGGGTTGTTGCTGGTGGGATATGTGCACGCCTTT-CCTGTGCACC
-TTTGTAGACCCTGGACTCGGGCTTTCCTTGCAT-TTCTGGTCTATGTCTTTTTATGTSA
AAGAATGTKATWGAKGCCTTTATACAACTTTCAACAACGGATCTCTTGGCTCTCGCATCG
ATGAAGAACGCAGCGAAATGCGATAAGTAATGTGAATTGCAGAATTCAGTGAATCATCGA
ATCTTTGAACGCACCTTGCGCTCCTTGGTATTCCGAGGAGCATGCCTGTKTGAGTATCAT
GAAATTCTCAAGCTTTTAGGCTTGGATTGTGGGACAGGCTTTGCTCTTCTGAAATGCRYT
AGCGAACCCTTGTGGATTTTGGTGTGATAATTATCTACGC-TCTAAACTAACAAGGATTC
CCCTAGTAACTGCGAGTGAAGCGGGAAAAGCTCAAATTTAAAATCTGGCAGTCC-TGTGG
CTGGAGTTGTAATCTAGAGAAGTGCTATCCGCGCTGGACCGTGTACAAGTCTCCTGGAAC
GGAGCGTCATAGAGGGTGAGAATCCCGTCTTTGACACGGACTACCAGGGCTT-TGTGATG
CGCTCTCAAAGAGTCGAGTTGTTTGGGAATGCAGCTCTAAATGGGTGGTAAATTCCATCT
AAAGCTAAATATTGGCGAGAGACCGATAGCGAACAAGTACCGTGAGGGAAAGATGAAAAG
AACTTTGGAAAGAGAGTTAAACAGTACGTGAAATTGTTGAAAGGGAAACGCTTGAAGTCA
GTCGCGTTGGCCAGGGATCAACCTTGCTTTTTGCTTGGTGTACTTCCTGATGGGTCAGCA
TCAATTTTGACTGGTGGATAAAGGTGGGGAATGTGGCATCTTCTTATAGCCCTTGGTTGC
ATACATCGGTTGGGATTGAGGAACTCAGCACGCGCAAGGCCGGGTACCACGTACGTGCTT
AGGATGCTGGCATAATGGCTTTAATCGACCCGTCTTGAAACACGGACCAAGGAGTCTAAC
ATGCACGCGAGTGTTTGGGTGGAAAACCCGAGCGCGTAATGAAAGTGAAAGTTGAGATCC
CTGTCGCGGGGAGCATCGACGCCCGGACCAGACCTTTTGTGACGGTTCCGCGGTTGAGCG
TGTATGCTGGGACCCGAAAGATGGTGAACTATGCCTGAATAGGGTGAAGCCAGAGGAAAC
TCTGGTGGAGGCTCGTAGCGATTCTGACGTGCAAATCGATCGTCGAATTTGGGTTTGGAT
CCTAATTTTGCTGACAAAATTCGCCACATCCGCGACCCAAAAACCCGTATGGCTGYTGTC
TGGTCACACTGCAAAACCAAAATGGTATGTGAGCCTGATGACCCCAAGGATGACGGGGCG
GAGGAGGTCAAGTCGATGCAGCCAGACAAGCGCATACTCSCCCCGTCAGAAGTCTACACT
GTCTTCAAAAAGATGTCCGACTCCGATCTTCATCTGATAGGCCTCTCTGATGAATAYGCA
CGTCCTGAATGGATGATTTTGGCCCTCATGGCTTGTATATCCGTTGGTTCTTATTCTGCT
CCCGTCATCGAGTTCTTGGAAGAGTGGGGGTTGGAATCCCTCGAAGAAAATGCTCATTCT
TCCACTCCGTGCACCAAGGTGTTTGTCAATGGCGTATGGATGGGTGTTCACCGTGATCCT
GCGAATCTAGTGAAAACCATCAAGAAGTTGCGACGAAAGGACGATATCAGTCCCGAAGTT
TCAGTTGTGCGAGATATTCGGGAGAAGGAATTGCGCTTGTATACGGATGCTGGACGCGTT
TGTCGACCACTATTCATTGTTGAGAATCAACAGCTGCAGCTGCAGAAGAAACACATACAT
TGGCTCAACAGGGGTTACAATGACGATCAAGAAGAATACAAGTGGGAGCAGCTTGTGAAG
GGTGGTATAATTGAGTTATTGGATGCAGAAGAAGAAGAAACCGTCATGATTTCGATGACA
CCAGAGGATCTGGAGAACTCTCGGTTGCATCAGAGTGGTGTTGACCCCCATGCAAATGAC
GGAGAATTCGATCCGGCAGCGAGACTGAAGGCTGGAATCAACTCGCACACTTGGACACAC
TGCGAGATTCACCCCAGCATGATCCTGGGTATATGTGCAAGTATTATTCCCTTCCCCGAC
CACAACCAAAGCCTCTCCTTCAAGTCAACGCGTACACTTGCGATGGTTGCGGCTCAGAGA
CCTTTCAAGATATATCGAATAAATCATTCACCCCCATCTTCGATTGTCAAAATGAGAACG
AGTGCAAGAAGAACGGCATCCGTGGATCGTTGCACATGCAGACTCGTGCGTGTCGTTTCA
GTCCATTCCAGGAGGTCAAAATCCAGGAAATGGCAGATCAAGTCCCCGTCGGTCACATTC
CTCGATCCATGACAGTTTACGTTCACGGCAACTTGACGCGACTGATGAACCCTGGAGATG
TTGTCCACCTTGGGGGAATCTTCCTTCCCATCCCTTATACTGGATTCCAAGCCATCCGTG
CTGGGCTTCTCACAGACACGTATTTGGAAACCCACCATGTTTACCAACTCAAGAAGCAGT
ATAGCGAGATGGAGGTGACCCCGGAAATTGATCGTGCCATTTCGGAGCTGAAGCGTGACC
CTGCCCTATATAACAAGCTTTCGCAGAGTATTGCGCCTGAAATCTATGGTCACGATGACG
TGAAGAAGGCTCTACTTCTCTTGCTAGTAGGTGGTGTCACGAAGGTCACCGGAGATGGTA
TGAAAATTAGGGGAGACCTCAATATATGCCTAATGG---------TGGAGCGAAGACCGT
TTCAACGAAATCGTAAAGGAGACTTCCAACTTCATCAAGAAGGTCGGCTACAACCCCAAG
ACCGTCGCCTTCGTGCCTATCTCCGGCTGGCATGGCGACAACATGTTAGAGGAGTCCGCA
AACATGACTTGGTACAAAGGATGGACACGAGAGACCAAGGCTGGCGTCGTCAAAGGCAAA
ACCCTTCTTGATGCCATCGATGCCATCGAGCCCCCTGTCCGGCCCTCGGACAAACCTCTC
CGCCTTCCCCTCCAGGATGTTTACAAAATTGGCGGTATTGGGACGGTGCCTGTCGGTCGT
GTCGAGACTGGTGTCATCAAGGCTGGAATGGTCGTGACATTTGCCCCCAGCAACGTTACC
ACTGAAGTGAAATCGGTCGAAATGCATCACGAACAACTCGAGCAAGGTTCCCCTGGTGAT
AACGTCGGATTCAACGTCAAGAACGTTTCGGTGAAGGATATCCGCCGTGGAAATGTGTGC
TCTGATTCCAAGAACGACCCTGCAAAGGAGGCCGCTTCCTTCAATGCCCAAGTTATCGTT
CTCAACCACCCTGGTCAGATTGGTGCCGGTTACGCACCCGTCCTGGATTGCCATACTGCC
CACATCGCCTGCAAGTTCGCTGAGCTCATCGAGAAAATTGATCGTCGGACAGGCAAATCG
CTTGAGAACTCTCCCAAATTCGTGAAGTCGGGCGATGCTTGCATCGTCAAGCTTGTGCCC
AGCAAGCCCATGTG
>Dermoloma_fumosidiscum_SAVF4094_isotype
TTGAATGAACTTGGTTGGGCTGTTGCTGGTGGGGCATGTGCACGCCTGACCCTGTGCACC
TTCTGTAGACT-TGGACTCGGGCTTTCCTTGCCCGC---GGTCTATGTCTTTTTATGTCA
AAGAATGTCA-TGTTGCCTTTATACAACTTTCAACAACGGATCTCTTGGCTCTCGCATCG
ATGAAGAACGCAGCGAAATGCGATAAGTAATGTGAATTGCAGAATTCAGTGAATCATCGA
ATCTTTGAACGCACCTTGCGCTCCTTGGTATTCCGAGGAGCATGCCTGTTTGAGTATCAT
GAAATTCTCAAGCTCTTAGGCTTGGATTGTGGGACGGGC-TGGCTCTCCTGAAATGCATT
AGCAAACCCTTTGCGGTTTTGGTGTGATAATTATCTATGCCTCCAA---------GATTC
CCCTAGTAACTGCGAGTGAAGCGGGAAGAGCTCAAATTTAAAATCTGGCAG-CCTTGTGG
TTGGAGTTGTAATCTAGAGAAGTGCTATCCGCGCTGGACCGTGTACAAGTCTCCTGGAAT
GGAGCGTCACAGAGGGTGAGAATCCCGTCTTTGACACGGAC-CCCAGGGCTTATGTGATG
CGCTCTCAAAGAGTCGAGTTGTTTGGGAATGCAGCTCTAAATGGGTGGTAAATTCCATCT
AAAGCTAAATATTGGCGAGAGACCGATAGCGAACAAGTACCGTGAGGGAAAGATGAAAAG
AACTTTGGAAAGAGAGTTAAACAGTACGTGAAATTGTTGAAAGGGAAACGTTTGAAGTCA
GTCGCGTTGGCCAGGGATCAACCTTGCTTTTTGCTTGGTGTACTTCCTAACGGGTCAGCA
TCAATTTTGACCGGTGGATAAAGGTGGGGAATGTGGCATCTTCTTATAGCCCTTGGTCGC
ATACATCGGTTGGGATTGAGGAACTCAGCACGCGCAAGGCCGGGTACCACGT-CGTGCTT
AGGATGCTGGCATAATGGCTTTAATCGACCCGTCTTGAAACACGGACCAAGGAGTCTAAC
ATGCACGCGAGTGTTTGGGTGGAAAACCCGAGCGCGYAATGAAAGTGAAAATTGAGATCC
CTGTCGTGGGGAGCATCGATGCCCGGACCAGACCTTTTGTGACGGATCCGCGGTTGAGCG
TGTGTGCTGGGACCCGAAAGATGGTGAACTATGCCTGAATAGGGTGAAGCCAGAGGAAAC
TCTGGTGGAGGCTCGTAGCGATTCTGACGTGCAAATCGATCGTCGAATTTGGGTttggat
cccaattttgccgacaaaattcgccacattcgcgacccgaaaacacgaatggctgtcgtc
tggtcacattgcaaaacgaaaatggtttgcgagcctgatgatcccaaggacgaaggcgcg
gaagaggtcaagtcattgcagccggacaagagattaatgaccccatcagaagtctatact
gttttcaaaaaaatgtcggactccgatcttcatttgatcggcctctccgatgaatatgcg
cgtcccgaatggatgatTTTGGCCCTCATGGCTTGTATATCCGTTGGATCTTATTCTGCT
CCCGTCATCGAGTTTCTGGAAGAGTGGGGATTGGAATCTCTTGAAGAAAATGCCCATTCC
TCCACTCCGTGTACCAAGGTGTTTGTCAAYGGTGTGTGGATGGGGGTTCACCGCGATCCT
GCAAATTTAGTGAAAACCATCAAGAAGTTGCGACGGAAGGATGACATCAGCCCTGAGGTC
TCCGTCGTTCGAGATATTCGAGAGAAGGAGTTGCGCTTGTATACTGATGCTGGACGCGTC
TGTCGACCATTATTTATTGTTGAAAATCAACAACTACAGCTTCAAAAGAAACATATCAGG
TGGCTCAACAACGGCTATAATGACGACGGGGAAGAGTACAAGTGGGAGCAGCTTGTRAAA
GGCGGTATCATCGAGCTGTTAGATGCAGAAGAAGAGGAAACCGTCATGATATCAATGACA
CCGGAGGATCTGGAGAACTCTCGACTGCATCAGAGTGGCGTCGACCCTCATGCTAACGAY
GGAGACTTTGATCCTGCAGCAAGACTGAAGGCTGGAATCAACTCCCACACTTGGACACAC
TGCGAAATCCATCCGAGCATGATCCTAGGTATATGCGCAAGCATCATACCCTTCCCTGAT
CACAACCA----------------------------------------------------
------------------------------------------------------------
------------------------------------------------------------
------------------------------------------------------------
------------------------------------------------------------
------------------------------------------------------------
------------------------------------------------------------
------------------------------------------------------------
------------------------------------------------------------
------------------------------------------------------------
------------------------------------------------------------
------------------------------------------------------------
------------------------------------------------------------
------------------------------------------------------------
------------------------------------------------------------
------------------------------------------------------------
------------------------------------------------------------
------------------------------------------------------------
------------------------------------------------------------
------------------------------------------------------------
------------------------------------------------------------
------------------------------------------------------------
------------------------------------------------------------
--------------
>Dermoloma_fumosidiscum_TENNF076330
TTGAATGAACTTGGTTGGGCTGTTGCTGGTGGGGCATGTGCACGCCTGACCCTGTGCACC
TTCTGTAGACT-TGGACTCGGGCTTTCCTTGCCCGC---GGTCTATGTCTTTTTATGTCA
AAGAATGTTA-TGTTGCCTTTATACAACTTTCAACAACGGATCTCTTGGCTCTCGCATCG
ATGAAGAACGCAGCGAAATGCGATAAGTAATGTGAATTGCAGAATTCAGTGAATCATCGA
ATCTTTGAACGCACCTTGCGCTCCTTGGTATTCCGAGGAGCATGCCTGTTTGAGTATCAT
GAAATTCTCAAGCTCTTAGGCTTGGATKGTGGGACGGGC-TGGCTCTCCTGAAATGCATT
AGCAAACCCTTTGCGGTTTTGGTGTGATAATTATCTATGCCTCCAA--------------
------------------------------------------------------------
------------------------------------------------------------
------------------------------------------------------------
------------------------------------------------------------
------------------------------------------------------------
------------------------------------------------------------
------------------------------------------------------------
------------------------------------------------------------
------------------------------------------------------------
------------------------------------------------------------
------------------------------------------------------------
------------------------------------------------------------
------------------------------------------------------------
------------------------------------------------------------
------------------------------------------------------------
------------------------------------------------------------
------------------------------------------------------------
------------------------------------------------------------
------------------------------------------------------------
------------------------------------------------------------
------------------------------------------------------------
------------------------------------------------------------
------------------------------------------------------------
------------------------------------------------------------
------------------------------------------------------------
------------------------------------------------------------
------------------------------------------------------------
------------------------------------------------------------
------------------------------------------------------------
------------------------------------------------------------
------------------------------------------------------------
------------------------------------------------------------
------------------------------------------------------------
------------------------------------------------------------
------------------------------------------------------------
------------------------------------------------------------
------------------------------------------------------------
------------------------------------------------------------
------------------------------------------------------------
------------------------------------------------------------
------------------------------------------------------------
------------------------------------------------------------
------------------------------------------------------------
------------------------------------------------------------
------------------------------------------------------------
------------------------------------------------------------
------------------------------------------------------------
------------------------------------------------------------
------------------------------------------------------------
------------------------------------------------------------
------------------------------------------------------------
------------------------------------------------------------
--------------
>Dermoloma_fuscobrunneum_LIP(PAM14111008)
TTGAATGAACTTGGYTGGGCTGTTGCTGGTGGGGCATGTGCACGCCTGGCCCTGTGCACC
TTCYGTAGACT-TGGACTCGGGCTTTCCTTGSCCGT-C-SGTCTATGTCTTTTTAWGTCA
AAGAATGKTA-TGTTGCCYTTATACAACTTTCAACAACGGATCTCTTGGCTCTCGCATCG
ATGAAGAACGCAGCGAAATGCGATAAGTAATGTGAATTGCAGAATTCAGTGAATCATCGA
ATCTTTGAACGCACCYTGCGCTCCYTGGTATTCCGARGAGCATGCCTGTTTGAGTATCAT
GAAATTYTCAAGCTCTTAGGCTTGGATTGTGGGACGGGC-TGGCTCTCCTAAATTACATT
AGCGAACCCTTTGCGGWTTTGGTGTGATAATTATCTATGCCTCCCAACTAACAAGGATTC
CCCTAGTAACTGCGAGTGAAGCGGGAAGAGCTCAAATTTAAAATCTGGCAG-CCTTGTGG
TTGGAGTTGTAATCTAGAGAAGTGCTATCCGCGCTGGACCGTGTACAAGTCTCCTGGAAT
GGAGCGTCACAGAGGGTGAGAATCCCGTCTTTGACACGGAT-CCCAGGGCTTATGTGATG
CGCTCTCAAAGAGTCGAGTTGTTTGGGAATGCAGCTCTAAATGGGTGGTAAATTCCATCT
AAAGCTAAATATTGGCGAGAGACCGATAGCGAACAAGTACCGTGAGGGAAAGATGAAAAG
AACTTTGGAAAGAGAGTTAAACAGTACGTGAAATTGTTGAAAGGGAAACGCTTGAAGTCA
GTCGCGTTGGCCAGGGATCAACCTTGCTTTTTGCTTGGTGTACTTCCTAACGGGTCAGCA
TCAATTTTGACCGGTGGATAAAGGTGGGGAATGTGGCATCTTCTTATAGCCCTTGGTCGC
ATACATCGGTTGGGATTGAGGAACTCAGCACGCGCAAGGCCGGGTACCACGT-CGTGCTT
AGGATGCTGGCATAATGGCTTTAATCGACCCGTCTTGAAACACGGACCAAGGAGTCTAAC
ATGCACGCGAGTGTTTGGGTGGAAAACCCGAGCGCGCAATGAAAGTGAAAATTGAGATCC
CTGTCGTGGGGAGCATCGATGCCCGGACCAGACCTTCTGAGACGGATCCGCGGTTGAGCG
TGTATGCTGGGACCCGAAAGATGGTGAACTATGCCTGAATAGGGTGAAGCCAGAGGAAAC
TCTGGTGGAGGCTCGTAGCGATTCTGACGTGCAAATCGATCGTCGAATTTGGGTTTGGAT
CCTAATTTTGCGGACAAAATTCGCCACATTCGCGACCCGAAAACACGAATGGCTGTCGTC
TGGTCACATTGCAAAACGAAAATGGTTTGCGAGCCTGATGATCCCAAGGACGAAGGCGCG
GAAGAGGCCAAGTCATTGCAGCCGGACAAGAGATTAATGACCCCATCAGAAGTSTATACT
GTTTTCAAAAAAATGTCGGACTCCGATCTTCATTTGATCGGCCTCTCCGATGAATATGCG
CGTCCCGAATGGATGATTTTGGCCCTCATGGCTTGTATATCCGTTGGTTCTTATTCTGCT
CCCGTCATCGAGTTTCTGGAAGAGTGGGGATTGGAATCTCTTGAAGAAAATGCCCATTCC
TCCACTCCGTGTACCAAGGTGTTTGTCAACGGTGTGTGGATGGGCGTTCACCGCGATCCT
GCAAATTTAGTGAAAACCATCAAGAAGTTGCGACGGAAGGATGACATCAGTCCTGAGGTC
TCCGTCGTTCGAGATATTCGAGAGAAGGAGTTGCGCTTGTATACTGATGCTGGACGCGTC
TGTCGGCCATTATTTATTGTTGAAAATCAACAACTACAGCTTCAAAAGAAACATATCAGG
TGGCTCAACAACGGCTATAACGACGACGGGGAAGAGTACAAGTGGGAGCAGCTTGTGAAA
GGCGGTATCATCGAGCTGTTAGATGCAGAAGAGGAAGAAACCGTCATGATATCCATGACA
CCGGAGGATCTGGAGAACTCTCGACTGCATCAGAGTGGCGTTGACCCTCATGCCAACGAC
GGAGACTTTGATCCTGCAGCAAGACTGAAGGCTGGAATCAATTCCCACACTTGGACGCAC
TGCGAAATCCATCCGAGCATGATCCTAGGTATATGCGCAAGCATCATACCCTTCCCTGAT
CACAACCAAAGCCACTACTTCAAGTCAACGCCTACACCTGCGATGTTTGCGGCTCGGAGA
CCTTTCAAGATATATCAAATAAATCGTTCACTCCTATCGTTGACTGCCAAAACGAAAACG
AGTGCATGAAGAACAATATTCGTGGCTCTTTGCACATGCAGACGCGAGCATGTCGTTTCA
GTCCGTTCCAAGAGGTCAAAATCCAAGAAATGGCGGATCAAGTTCCCGTTGGGCACATTC
CTCGGTCCATGACCATTCATGTTCACGGAAACCTGACACGACTAATGAGCCCAGGAGATG
TTGTCCACCTTGGTGGAATCTTCCTTCCCATTCCATATACTGGCTTTCAGGCTATCCGCG
CGGGACTCCTCACAGACACTTACTTGGAGGCCCACTATATCCTCCAACTCAAAAAGCAAT
ATAGCGAAATGGAGATGACAACGGATATCGAGCATGCCATCACAGAACTCAAACGTGATC
CTGCACTATACCATAAACTTTCGCAGAGCATCGCACCAGAAATTTACGGTCATGAAGATG
TGAAGAAAGCCCTACTTTTACTACTGGTAGGAGGGGTGACGAAGGTCACTGGAGACGGCA
TGAAAATTAGGGGAGATATAAACATGTGCCTAATGGGAGACCCCG---------------
------------------------------------------------------------
------------------------------------------------------------
------------------------------------------------------------
------------------------------------------------------------
------------------------------------------------------------
------------------------------------------------------------
------------------------------------------------------------
------------------------------------------------------------
------------------------------------------------------------
------------------------------------------------------------
------------------------------------------------------------
------------------------------------------------------------
--------------
>Dermoloma_fuscobrunneum_SAVF22210
TTGAATGAACTTGGTTGGGCTGTTGCTGGTGGGGCATGTGCACGCCTGGCCCTGTGCACC
TTCTGTAGACT-TGGACTCGGGCTTTCCTTGCCCGT-C-GGTCTATGTCTTTTTATGTCA
AAGAATGTTA-TGTTGCCTTTATACAACTTTCAACAACGGATCTCTTGGCTCTCGCATCG
ATGAAGAACGCAGCGAAATGCGATAAGTAATGTGAATTGCAGAATTCAGTGAATCATCGA
ATCTTTGAACGCACCTTGCGCTCCTTGGTATTCCGAGGAGCATGCCTGTTTGAGTATCAT
GAAATTCTCAAGCTCTTAGGCTTGGATTGTGGGACGGGC-TGGCTCTCCTAAATTACATT
AGCGAACCCTTTGCGGTTTTGGTGTGATAATTATCTATGCCTCCAA--------------
-----------------GAAGCGGGAAGAGCTCAAATTTAAAATCTGGCAG-CCTTGTGG
TTGGAGTTGTAATCTAGAGAAGTGCTATCCGCGCTGGACCGTGTACAAGTCTCCTGGAAT
GGAGCGTCACAGAGGGTGAGAATCCCGTCTTTGACACGGAT-CCCAGGGCTTATGTGATG
CGCTCTCAAAGAGTCGAGTTGTTTGGGAATGCAGCTCTAAATGGGTGGTAAATTCCATCT
AAAGCTAAATATTGGCGAGAGACCGATAGCGAACAAGTACCGTGAGGGAAAGATGAAAAG
AACTTTGGAAAGAGAGTTAAACAGTACGTGAAATTGTTGAAAGGGAAACGCTTGAAGTCA
GTCGCGTTGGCCAGGGATCAACCTTGCTTTTTGCTTGGTGTACTTCCTAACGGGTCAGCA
TCAATTTTGACCGGTGGATAAAGGTGGGGAATGTGGCATCTTCTTATAGCCCTTGGTCGC
ATACATCGGTTGGGATTGAGGAACTCAGCACGCGCAAGGCCGGGTACCACGT-CGTGCTT
AGGATGCTGGCATAATGGCTTTAATCGACCCGTCTTGAAACACGGACCAAGGAGTCTAAC
ATGCACGCGAGTGTTTGGGTGGAAAACCCGAGCGCGCAATGAAAGTGAAAATTGAGATCC
CTGTCGTGGGGAGCATCGATGCCCGGACCAGACCTTCTGAGACGGATCCGCGGTTGAGCG
TGTATGCTGGGACCCGAAAGATGGTGAACTATGCCTGAATAGGGTGAAGCCAGAGGAAAC
TCTGGTGGAGGCTCGTAGCGATTCTGACGTGCAAATCGATCGTCGAATTTGGGTTTGGAT
CCTAATTTTGCGGACAAAATTCGCCACATTCGCGACCCGAAAACACGAATGGCTGTCGTC
TGGTCACATTGCAAAACGAAAATGGTTTGCGAGCCTGATGATCCCAAGGACGAAGGCGCG
GAAGAGGCCAAGTCATTGCAGCCGGACAAGAGATTAATGACCCCATCAGAAGTCTATACT
GTTTTCAAAAAAATGTCGGACTCCGATCTTCATTTGATCGGCCTCTCCGATGAATATGCG
CGTCCCGAATGGATGAT-------------------------------------------
------------------------------------------------------------
------------------------------------------------------------
------------------------------------------------------------
------------------------------------------------------------
------------------------------------------------------------
------------------------------------------------------------
------------------------------------------------------------
------------------------------------------------------------
------------------------------------------------------------
------------------------------------------------------------
--------AAGCCACTACTTCAAGTCAACGCCTACACCTGCGATGTTTGCGGCTCGGAGA
CCTTTCAAGATATATCAAATAAATCGTTCACTCCTATCGTTGACTGCCAAAACGAAAACG
AGTGCATGAAGAACAATATTCGTGGCTCTTTGCACATGCAGACGCGAGCATGTCGTTTCA
GTCCGTTCCAAGAGGTCAAAATCCAAGAAATGGCGGATCAAGTTCCCGTTGGGCACATTC
CTCGGTCCATGACCATTCATGTTCACGGAAACCTGACACGACTAATGAGCCCAGGAGATG
TTGTCCACCTTGGTGGAATCTTCCTTCCCATTCCATATACTGGCTTTCAGGCTATCCGCG
CGGGACTCCTCACAGACACTTACTTGGAGGCCCACTATATCCTCCAACTCAAAAAGCAAT
ATAGCGAAATGGAGATGACAACGGATATCGAGCATGCCATCACAGAACTCAAACGTGATC
CTGCACTATACCATAAACTTTCGCAGAGCATCGCACCAGAAATTTACGGTCATGAAGATG
TGAAGAAAGCCCTACTTTTACTACTGGTAGGAGGGGTGACGAAGGTCACTGGAGACGGCA
TGAAAATTAGGGGAGATATAAACATGTGCCTAATGGGAGACCCCGTGGAGCGAAGACCGT
TTCAACGAAATCGTGAAGGAGACTTCCAATTTCATCAAGAAAGTCGGTTATAACCCTAAG
ACTGTTGCATTTGTCCCCATATCTGGCTGGCATGGAGACAACATGCTGGAAGAGTCCGCG
AACATGACGTGGTACAAGGGCTGGACGCGGGAGACCAAGGCTGGTGTTGTCAAGGGCAAG
ACTCTCCTTGATGCCATCGATGCCATCGAGCCACCTGTTCGACCCTCTGAGAAGCCTCTC
CGTCTTCCTCTTCAGGATGTCTACAAAATTGGCGGTATCGGAACTGTACCAGTGGGTCGT
GTGGAGACTGGCGTTATCAAGGCTGGAATGGTCGTAACATTCGCACCTACCAACGTCACC
ACTGAAGTCAAGTCCGTCGAAATGCATCACGAGCAGCTTGAGCAGGGTTCGCCTGGTGAC
AACGTCGGATTCAACGTGAAGAACGTCTCGGTCAAGGATATTCGTCGTGGAAACGTGTGC
TCCGATTCCAAGAATGACCCTGCGAAGGAGGCAGCCTCGTTCAAAGCTCAGGTCATCGTT
CTCAATCACCCTGGTCAGATCGGTGCCGGTTACGCTCCCGTCCTTGATTGCCACACTGCT
CACATCGCTTGCAAATTCGCCGAACTCATCGAGAAAATTGATCGTCGGACAGGTAAATCG
CTCGAGGACGCCCCTAAATTCGTCAAGTCTGGTGATGCTTGCATCKTCAAGCTTGTGCCC
AGCAAGCCCATGTG
>Dermoloma_fuscobrunneum_SAVF3860_epitype
TTGAATGAACTTGGTTGGGCTGTTGCTGGTGGGGCATGTGCACGCCTGGCCCTGTGCACC
TTCTGTAGACT-TGGACTCGGGCTTTCCTTGCCCGT-C-GGTCTATGTCTTTTTATGTCA
AAGAATGTTA-TGTTGCCTTTATACAACTTTCAACAACGGATCTCTTGGCTCTCGCATCG
ATGAAGAACGCAGCGAAATGCGATAAGTAATGTGAATTGCAGAATTCAGTGAATCATCGA
ATCTTTGAACGCACCTTGCGCTCCTTGGTATTCCGAGGAGCATGCCTGTTTGAGTATCAT
GAAATTCTCAAGCTCTTAGGCTTGGATTGTGGGACGGGC-TGGCTCTCCTAAAATACATT
AGCGAACCCTTTGCGGTTTTGGTGTGATAATTATCTATGCCTCCAAACTAACAAGGATTC
CCCTAGTAACTGCGAGTGAAGCGGGAAGAGCTCAAATTTAAAATCTGGCAGTCCTTGTGG
TTGGAGTTGTAATCTAGAGAAGTGCTATCCGCGCTGGACCGTGTACAAGTCTCCTGGAAT
GGAGCGTCACAGAGGGTGAGAATCCCGTCTTTGACACGGAT-CCCAGGGCTTATGTGATG
CGCTCTCAAAGAGTCGAGTTGTTTGGGAATGCAGCTCTAAATGGGTGGTAAATTCCATCT
AAAGCTAAATATTGGCGAGAGACCGATAGCGAACAAGTACCGTGAGGGAAAGATGAAAAG
AACTTTGGAAAGAGAGTTAAACAGTACGTGAAATTGTTGAAAGGGAAACGCTTGAAGTCA
GTCGCGTTGGCCAGGGATCAACCTTGCTTTTTGCTTGGTGTACTTCCTAACGGGTCAGCA
TCAATTTTGACCGGTGGATAAAGGTGGGGAATGTGGCATCTTCTTATAGCCCTTGGTCGC
ATACATCGGTTGGGATTGAGGAACTCAGCACGCGCAAGGCCGGGTACCACGT-CGTGCTT
AGGATGCTGGCATAATGGCTTTAATCGACCCGTCTTGAAACACGGACCAAGGAGTCTAAC
ATGCACGCGAGTGTTTGGGTGGAAAACCCGAGCGCGCAATGAAAGTGAAAATTGAGATCC
CTGTCGTGGGGAGCATCGATGCCCGGACCAGACCTTCTGAGACGGATCCGCGGTTGAGCG
TGTATGCTGGGACCCGAAAGATGGTGAACTATGCCTGAATAGGGTGAAGCCAGAGGAAAC
TCTGGTGGAGGCTCGTAGCGATTCTGACGTGCAAATCGATCGTCGAATTTGGGTTTGGAT
CCTAATTTTGCGGACAAAATTCGCCACATTCGCGACCCGAAAACACGAATGGCTGTCGTC
TGGTCACATTGCAAAACGAAAATGGTTTGCGAGCCTGATGATCCCAAGGACGAAGGCGCG
GAAGAGGCCAAGTCATTGCAGCCGGACAAGAGATTAATGACCCCATCAGAAGTCTATACT
GTTTTCAAAAAAATGTCGGACTCCGATCTTCATTTGATCGGCCTCTCCGATGAATATGCG
CGTCCCGAATGGATGATTTTGGCCCTCATGGCTTGTATATCCGTTGGTTCTTATTCTGCT
CCCGTCATCGAGTTTCTGGAAGAGTGGGGATTGGAATCTCTTGAAGAAAATGCCCATTCC
TCCACTCCGTGTACCAAGGTGTTTGTCAACGGTGTGTGGATGGGCGTTCACCGCGATCCT
GCAAATTTAGTGAAAACCATCAAGAAGTTGCGACGGAAGGATGACATCAGTCCTGAGGTC
TCCGTCGTTCGAGATATTCGAGAGAAGGAGTTGCGCTTGTATACTGATGCTGGACGCGTC
TGTCGGCCATTATTTATTGTTGAAAATCAACAACTACAGCTTCAAAAGAAACATATCAGG
TGGCTCAACAACGGCTATAACGACGACGGGGAAGAGTACAAGTGGGAGCAGCTTGTGAAA
GGCGGTATCATCGAGCTGTTAGATGCAGAAGAGGAAGAAACCGTCATGATATCCATGACA
CCGGAGGATCTGGAGAACTCTCGACTGCATCAGAGTGGCGTTGACCCTCATGCCAACGAC
GGAGACTTTGATCCTGCAGCAAGACTGAAGGCTGGAATCAATTCCCACACTTGGACGCAC
TGCGAAATCCATCCGAGCATGATCCTAGGTATATGCGCAAGCATCATACCCTTCCCTGAT
CACAACCAAAGCCACTACTTCAAGTCAACGCCTACACCTGCGATGTTTGCGGCTCGGAGA
CCTTTCAAGATATATCAAATAAATCGTTCACTCCTATCGTTGACTGCCAAAACGAAAACG
AGTGCATGAAGAACAATATTCGTGGCTCTTTGCACATGCAGACGCGAGCATGTCGTTTCA
GTCCGTTCCAAGAGGTCAAAATCCAAGAAATGGCGGATCAAGTTCCCGTTGGGCACATTC
CTCGGTCCATGACCATTCATGTTCACGGAAACCTGACACGACTAATGAGCCCAGGAGATG
TTGTCCACCTTGGTGGAATCTTCCTTCCCATTCCATATACTGGCTTTCAGGCTATCCGCG
CGGGACTCCTCACAGACACTTACTTGGAGGCCCACTATATCCTCCAACTCAAAAAGCAAT
ATAGCGAAATGGAGATGACAACGGATATCGAGCATGCCATCACAGAACTCAAACGTGATC
CTGCACTATACCATAAACTTTCGCAGAGCATCGCACCAGAAATTTACGGTCATGAAGATG
TGAAGAAAGCCCTACTTTTACTACTGGTAGGAGGGGTGACGAAGGTCACTGGAGACGGCA
TGAAAATTAGGGGAGATATAAACATGTGCCTAATGGG--------TGGAGCGAAGACCGT
TTCAACGAAATCGTGAAGGAGACTTCCAATTTCATCAAGAAAGTCGGTTATAACCCTAAG
ACTGTTGCATTTGTCCCCATATCTGGCTGGCATGGAGACAACATGCTGGAAGAGTCCGCG
AACATGACGTGGTACAAGGGCTGGACGCGGGAGACCAAGGCTGGTGTTGTCAAGGGCAAG
ACTCTCCTTGATGCCATCGATGCCATCGAGCCACCTGTTCGACCCTCTGAGAAGCCTCTC
CGTCTTCCTCTTCAGGATGTCTACAAAATTGGCGGTATCGGAACTGTACCAGTGGGTCGT
GTGGAGACTGGCGTTATCAAGGCTGGAATGGTCGTAACATTCGCACCTACCAACGTCACC
ACTGAAGTCAAGTCCGTCGAAATGCATCACGAGCAGCTTGAGCAGGGTTCGCCTGGTGAC
AACGTCGGATTCAACGTGAAGAACGTCTCGGTCAAGGATATTCGTCGTGGAAACGTGTGC
TCCGATTCCAAGAATGACCCTGCKAAGGAGGCAGCCTCGTTCAAAGCTCAGGTCATCGTT
CTCAATCACCCTGGTCAGATCGGTGCCGGTTACGCTCCCGTCCTTGATTGCCACACTGCT
C-----------------------------------------------------------
------------------------------------------------------------
--------------
>Dermoloma_fusipes_SAVF4377_holotype
TTGAATGAACTTGGTTGGGCTGTTGCTGGTGGGGCATGTGCACGCCTGGCCCTGTGCACC
TTCTGTAGACC-TGGACTCGGGCTTTCCTTGCCTGT-C-GGTCTATGTC-TTTTATGTCA
AAGAATGTT-ATGTTGCCTTTATACAACTTTCAACAACGGATCTCTTGGCTCTCGCATCG
ATGAAGAACGCAGCGAAATGCGATAAGTAATGTGAATTGCAGAATTCAGTGAATCATCGA
ATCTTTGAACGCACCTTGCGCTCCTTGGTATTCCGAGGAGCATGCCTGTTTGAGTATCAT
GAAATTCTCAAGCTCTTAGGCTTGGATTGTGGGATGGGC-TGGCTCTCCTAAAATGCATT
AGCGAACCCTTTGCGGTTTTGGCGTGATAATTATCTATGCCTCCAAACTAACAAGGATTC
CCCTAGTAACTGCGAGTGAAGCGGGAAGAGCTCAAATTTAAAATCTGGCAG-CCTTGTGG
CTGGAGTTGTAATCTAGAGAAGTGCTATCCGCGCTGGACCGTGTACAAGTCTCCTGGAAT
GGAGCGTCACAGAGGGTGAGAATCCCGTCTTTGACACGGAC-CCCAGGGCTTATGTGATG
TGCTCTCAAAGAGTCGAGTTGTTTGGGAATGCAGCTCTAAATGGGTGGTAAATTCCATCT
AAAGCTAAATATTGGCGAGAGACCGATAGCGAACAAGTACCGTGAGGGAAAGATGAAAAG
AACTTTGGAAAGAGAGTTAAACAGTACGTGAAATTGTTGAAAGGGAAACGCTTGAAGTCA
GTCGCGTTGGCCGGGGATCAACCTTGCTTTTTGCTTGGTGTACTTCCTAACGGGTCAGCA
TCAATTTTGACCGGTGGATAAAGGTGGGGAATGTGGCATCCTCTTATAGCCCTTGGTTGC
ATACATCGGTTGGGATTGAGGAACTCAGCACGCGCAAGGCCGGGTACCACGT-CGTGCTT
AGGATGCTGGCATAATGGCTTTAATCGACCCGTCTTGAAACACGGACCAAGGAGTCTAAC
ATGCACGCGAGTGTTTGGGTGGAAAACCCGAGCGCGCAATGAAAGTGAAAATTGAGATCC
CTGTCGTGGGGAGCATCGATGCCCGGACCAGACCTTCTGTGAYGGATCCGCGGTTGAGCG
TGTATGCTGGGACCCGAAAGATGGTGAACTATGCCTGAATAGGGTGAAGCCAGAGGAAAC
TCTGGTGGAGGCTCGTAGCGATTCTGACGTGCAAATCGATCGTCGAATTTGGGTTTGGAT
CCTAATTTTGCCGACAAAATTCGCCACATTCGCGACCCRAAAACACGGATGGCTGTCGTC
TGGTCACATTGCAAAACGAAAATGGTTTGCGAGCCTGATGATCCCAAGGACGAAGGAGCG
GAA---------------------------------------------------------
------------------------------------------------------------
------------------------------------------------------------
------------------------------------------------------------
--------------------------CAATGGCGTGTGGATGGGCGTTCACCGCGATCCT
GCGAATTTAGTGAAAACCATCAAGAAGTTGCGACGGAAGGATGACATCAGTCCTGAGGTC
TCCGTTGTTCGAGATATTCGAGAGAAGGAGTTGCGCTTGTATACTGATGCTGGACGCGTT
TGTCGACCACTATTTATTGTTGAAAATCAACAAYTACAGCTTCAAAAGAAACATATCAGG
TGGCTCAACAACGGCTATAATGATGATGGGGAGGAGTACAAGTGGGAACAGCTTGTGAAG
GGCGGTATCATCGAGTTGTTAGATGCAGAAGAGGAAGAAACTGTCATGATATCGATGACA
CCGGAGGATCTGGAGAACTCTCGACTGCATCAGAGTGGCGTCGACCCTCATGCCAATGAC
GGAGACTTTGATCCTGCAGCAAGACTGAAGGCCGGAATCAATTCCCACACTTGGACGCAC
TGCGAAATCCATCCGAGCATGATCCTAGGTATATGCGCAAGCATCATACCCTTCCCTGAC
CACAACCA----------------------------------------------------
------------------------------------------------------------
------------------------------------------------------------
--------------------------------GCGGATCAAGTTCCCGTCGGGCACATTC
GTCGGTCCATGACTGTTCATGTTCACGGAAACCTGACGCGACTAATGAGCCCCGGAGATG
CTGTCCACCTTGGCGGGATCTTCCTTCCCATTCCATATACTGGCTTTCAAGTCATCCGCG
CTGGACTCCTCACAGACACCTACTTGGAGGCCCACTATATCCTCCAACTCAAAAAGCAAT
ATAGCGAAATGGAGGTGACAACGGATATCGAGCATGCCATCACAGAACTCAAACGTGATC
CTGCACTATACCATA---------------------------------------------
------------------------------------------------------------
---------------------------------------------TGGAGCGAAGACCGT
TTCAACGAAATCGTGAAGGAGACYTCCAATTTCATCAAGAAAGTCGGTTACAACCCTAAG
ACCGTTGCATTTGTGCCCATATCCGGCTGGCATGGAGACAACATGCTGGAAGAGTCCGTG
AACATGACGTGGTACAAGGGCTGGACGCGGGAGACTAAGGCTGGTGTTGTCAAGGGCAAG
ACTCTCCTTGATGCTATCGATGCCATCGAGCCACCCGTTCGACCCTCTGAGAAGCCTCTC
CGTCTCCCTCTTCAGGATGTCTACAAAATTGGCGGTATCGGAACTGTACCAGTGGGTCGT
GTGGAGACTGGCATTATCAAGGCTGGAATGGTCGTTACATTTGCACCTACCAACGTCACC
ACTGAAGTCAAGTCCGTCGAAATGCATCACGAGCAGCTTGAGCAGGGTTCTCCTGGTGAC
AACGTCGGATTCAACGTGAAGAACGTCTCAGTCAAGGATATCCGTCGTGGAAACGTGTGC
TCCGATTCCAAGAACGATCCTGCGAAGGAGGCCGCTTCGTTCAAAGCTCAGGTCATCGTC
CTCAATCATCCTGGTCAGATCGGTGCCGGCTACGCACCCGTCCTTGATTGCCACACTGCT
CACATCGCTTGCAAATTTGCCGAACTCATCGAGAAGATTGATCGTCGGACAGGTAAATCS
CTCGAGGACGCCCCGAAATTCGTCAAGTCTGGTGATGCTTGCATCGTCAAGCTTGTGCCC
AGCAAGCCCATGTG
>Dermoloma_fusipes_SLO2015
TTGAATGAACTTGGTTGGGCTGTTGCTGGTGGGGCATGTGCACGCCTGGCCCTGTGCACC
TTCTGTAGACC-TGGACTCGGGCTTTCCTTGCCTGT-C-GGTCTATGTC-TTTTATGTCA
AAGAATGTT-ATGTTGCCTTTATACAACTTTCAACAACGGATCTCTTGGCTCTCGCATCG
ATGAAGAACGCAGCGAAATGCGATAAGTAATGTGAATTGCAGAATTCAGTGAATCATCGA
ATCTTTGAACGCACCTTGCGCTCCTTGGTATTCCGAGGAGCATGCCTGTTTGAGTATCAT
GAAATTCTCAAGCTCTTAGGCTTGGATTGTGGGATGGGC-TGGCTCTCCTAAAATGCATT
AGCGAACCCTTTGCGGTTTTGGCGTGATAATTATCTATGCCTCCAAACTAACAAGGATTC
CCCTAGTAACTGCGAGTGAAGCGGGAAGAGCTCAAATTTAAAATCTGGCAG-CCCTGTGG
CTGGAGTTGTAATCTAGAGAAGTGCTATCCGCGCTGGACCGTGTACAAGTCTCCTGGAAT
GGAGCGTCACAGAGGGTGAGAATCCCGTCTTTGACACGGAC-CCCAGGGCTTATGTGATG
TGCTCTCAAAGAGTCGAGTTGTTTGGGAATGCAGCTCTAAATGGGTGGTAAATTCCATCT
AAAGCTAAATATTGGCGAGAGACCGATAGCGAACAAGTACCGTGAGGGAAAGATGAAAAG
AACTTTGGAAAGAGAGTTAAACAGTACGTGAAATTGTTGAAAGGGAAACGCTTGAAGTCA
GTCGCGTTGGCCGGGGATCAACCTTGCTTTTTGCTTGGTGTACTTCCTAACGGGTCAGCA
TCAATTTTGACCGGTGGATAAAGGTGGGGAATGTGGCATCCTCTTATAGCCCTTGGTTGC
ATACATCGGTTGGGATTGAGGAACTCAGCACGCGCAAGGCCGGGTACCACGT-CGTGCTT
AGGATGCTGGCATAATGGCTTTAATCGACCCGTCTTGAAACACGGACCAAGGAGTCTAAC
ATGCACGCGAGTGTTTGGGTGGAAAACCCGAGCGCGCAATGAAAGTGAAAATTGAGATCC
CTGTCGTGGGGAGCATCGATGCCCGGACCAGACCTTCTGTGACGGATCCGCGGTTGAGCG
TGTATGCTGGGACCCGAAAGATGGTGAACTATGCCTGAATAGGGTGAAGCCAGAGGAAAC
TCTGGTGGAGGCTCGTAGCGATTCTGACGTGCAAATCGATCGTCGAATTTGGGTTTGGAT
CCTAATTTTGCCGACAAAATTCGCCACATTCGCGACCCRAAAACACGGATGGCTGTCGTC
TGGTCACATTGCAAAACGAAAATGGTTTGCGAGCCTGATGATCCCAAGGACGAAGGAGCG
GAAGAGGTCAAGTCATTGCAGCCGGACAAGAGATTAATGACCCCGTCAGAAGTCTATACT
GTTTTCAAAAAGATGTCGGACTCCGATCTTCATTTGATCGGCCTCTCCGATGAATATGCG
CGTCCCGAATGGATGAT-------------------------------------TCTGCT
CCCGTCATCGAGTTTCTGGAAGAGTGGGGGTTGGAATCTCTTGAAGAAAATGCGCATTCC
TCCACTCCGTGTACCAAGGTGTTTGTCAATGGCGTGTGGATGGGCGTTCACCGCGATCCT
GCGAATTTAGTGAAAACCATCAAGAAGTTGCGACGGAAGGATGACATCAGTCCTGAGGTC
TCCGTTGTTCGAGATATTCGAGAGAAGGAGTTGCGCTTGTATACTGATGCTGGACGCGTT
TGTCGACCACTATTTATTGTTGAAAATCAACAACTACAGCTTCAAAAGAAACATATCAGG
TGGCTCAACAACGGCTATAATGATGATGGGGAGGAGTACAAGTGGGAACAGCTTGTGAAG
GGCGGTATCATCGAGTTGTTAGATGCAGAAGAGGAAGAAACTGTCATGATATCGATGACA
CCGGAGGATCTGGAGAACTCTCGACTGCATCAGAGTGGCGTCGACCCTCATGCCAATGAC
GGAGACTTTGATCCTGCAGCAAGACTGAAGGCCGGAATCAATTCCCACACTTGGACGCAC
TGCGAAATCCATCCGAGCATGATCCTAGGTATATGCGCAAGCATCATACCCTTCCCTGAC
CACAACCA----------------------------------------------------
------------------------------------------------------------
------------------------------------------------------------
------------------------------------------------------------
------------------------------------------------------------
------------------------------------------------------------
------------------------------------------------------------
------------------------------------------------------------
------------------------------------------------------------
------------------------------------------------------------
------------------------------------------------------------
------------------------------------------------------------
-----------------------------------------------GGAAGAGTCCGTG
AACATGACGTGGTACAAGGGCTGGACGCGGGAGACTAAGGCTGGTGTTGTCAAGGGCAAG
ACTCTCCTTGATGCTATCGATGCCATCGAGCCACCCGTTCGACCCTCTGAGAAGCCTCTC
CGTCTCCCTCTTCAGGATGTCTACAAAATTGGCGGTATCGGAACTGTACCAGTGGGTCGT
GTGGAGACTGGCATTATCAAGGCTGGAATGGTCGTTACATTTGCACCTACCAACGTCACC
ACTGAAGTCAAGTCCGTCGAAATGCATCACGAGCAGCTTGAGCAGGGTTCTCCTGGTGAC
AACGTCGGATTCAACGTGAAGAACGTCTCAGTCAAGGATATCCGTCGTGGAAACGTGTGC
TCCGATTCCAAGAACGATCCTGCGAAGGAGGCCGCTTCGTTCAAAGCTCAGGTCATCGTC
CTCAATCATCCTGGTCAGATCGGTGCCGGCTACGCACCCGTCCTTGATTGCCACACTGCT
CACATCGCTTGCAAATTTGCCGAACTCATCGAGAAGATTGATCGTCGGACAGGTAAATCC
CTCGAGGACGCCCCGAAATTCGTCAAGTCTGGTGATGCTTGCATCGTCAAGCTTGTGCCC
AGCAAGCCCATGTG
>Dermoloma_griseobasale_CNF16490
TTGAATAAACTTGGTTGGGCTGTTGCTGATGGGGTATGTGCACGCCTTT-CCTGTGCACC
-TTTGTAGACCCTGGACTTGGGCTTTCCTTGCAT-TTCTGGTCTATGTC--TTTATGTCA
CAGAATGTTATTGATGCCTTTATACAACTTTCAACAACGGATCTCTTGGCTCTCGCATCG
ATGAAGAACGCAGCGAAATGCGATAAGTAATGTGAATTGCAGAATTCAGTGAATCATCGA
ATCTTTGAACGCACCTTGCGCTCCTTGGTATTCCGAGGAGCATGCCTGTTTGAGTATCAT
GAAATTCTCAAGCTTTTAGGCTTGGATTGTGGGACAGGCTTTGCTCTTCTGAAATGCATT
AGCGAATCCATGTGGATTTTGGTGTGATAATTATCTACGC-TCTAAACTAACAAGGATTC
CCCTAGTAACTGCGAGTGAAGCGGGAAAAGCTCAAATTTAAAATCTGGCGGTCCCTGTGG
CTGGAGTTGTAATCTAGAGAAGTGTTATCCGCGCTGGACCGTGTACAAGTCTCCTGGAAC
GGAGCGTCATAGAGGGTGAGAATCCCGTCTTTGACACGGACTACCAGGGCTT-TGTGATG
CGCTCTCAAAGAGTCGAGTTGTTTGGGATTGCAGCTCTAAATGGGTGGTAAATTCCATCT
AAAGCTAAATATTGGCGAGAGACCGATAGCGAACAAGTACCGTGAGGGAAAGATGAAAAG
AACTTTGGAAAGAGAGTTAAACAGTACGTGAAATTGTTGAAAGGGAAACGCTTGAAGTCA
GTCGCGTTGGCCAGGGATCAACCTTGCTTTTTGCTTGGTGTACTTCCTAATGGGTCAGCA
TCAATTTTGACCGGTGGATAAAGGTGGGGAATGTGGCATCTTCTTATAGCCCTTGGTCGC
ATACATCGATTGGGATTGAGGAACTCAGCACGCGCAAGGCCGGGTACCACGTACGTGCTT
AGGATGCTGGCATAATGGCTTTAATCGACCCGTCTTGAAACACGGACCAAGGAGTCTAAC
ATGCACGCGAGTGTTTGGGTGGAAAACCCGAGCGCGTAATGAAAGTGAAAGTTGAGATCC
CTGTCGTGGGGAGCATCGACGCCCGGACCAGACCTTTTGTGACGGATCCGCGGTTGAGCG
TGTATGCTGGGACCCGAAAGATGGTGAACTATGCCTGAATAGGGTGAAGCCAGAGGAAAC
TCTGGTGGAGGCTCGTAGCGATTCTGACGTGCAAATCGATCGTCGAATTTGGGT------
------------------------------------------------------------
------------------------------------------------------------
------------------------------------------------------------
------------------------------------------------------------
------------------------------------------------------------
------------------------------------------------------------
------------------------------------------------------------
------------------------------------------------------------
------------------------------------------------------------
------------------------------------------------------------
------------------------------------------------------------
------------------------------------------------------------
------------------------------------------------------------
------------------------------------------------------------
------------------------------------------------------------
------------------------------------------------------------
------------------------------------------------------------
------------------------------------------------------------
------------------------------------------------------------
------------------------------------------------------------
------------------------------------------------------------
------------------------------------------------------------
------------------------------------------------------------
------------------------------------------------------------
------------------------------------------------------------
------------------------------------------------------------
------------------------------------------------------------
------------------------------------------------------------
------------------------------------------------------------
------------------------------------------------------------
------------------------------------------------------------
------------------------------------------------------------
------------------------------------------------------------
------------------------------------------------------------
------------------------------------------------------------
------------------------------------------------------------
------------------------------------------------------------
------------------------------------------------------------
--------------
>Dermoloma_griseobasale_GDOR(G2434)
TTGAATAAACTTGGTTGGGCTGTTGCTGATGGGGTATGTGCACGCCTTT-CCTGTGCACC
-TTTGTAGACCCTGGACTTGGGCTTTCCTTGCAT-TTCTGGTCTATGTC--TTTATGTCA
CAGAATGTTATTGATGCCTTTATACAACTTTCAACAACGGATCTCTTGGCTCTCGCATCG
ATGAAGAACGCAGCGAAATGCGATAAGTAATGTGAATTGCAGAATTCAGTGAATCATCGA
ATCTTTGAACGCACCTTGCGCTCCTTGGTATTCCGAGGAGCATGCCTGTTTGAGTATCAT
GAAATTCTCAAGCTTTTAGGCTTGGATTGTGGGACAGGCTTTGCTCTTCTGAAATGCATT
AGCGAATCCATGTGGATTTTGGTGTGATAATTATCTACGC-TCTAA--------------
------------------------------------------------------------
------------------------------------------------------------
------------------------------------------------------------
------------------------------------------------------------
------------------------------------------------------------
------------------------------------------------------------
------------------------------------------------------------
------------------------------------------------------------
------------------------------------------------------------
------------------------------------------------------------
------------------------------------------------------------
------------------------------------------------------------
------------------------------------------------------------
------------------------------------------------------------
------------------------------------------------------------
------------------------------------------------------------
------------------------------------------------------------
------------------------------------------------------------
-----------------TTTGGCTCTCATGGCTTGTATATCCGTCGGTTCTTATTCTGCT
CCCGTCATCGAGTTCTTGGAAGAGTGGGGATTGGAATCCCTCGAGGAAAATGCTCATTCT
TCCACTCCTTGTACCAAAGTGTTTGTCAATGGCGTATGGATGGGCGTCCACCGTGATCCT
GCGAATCTAGTGAAAACGATAAAGAAGTTGCGACGGAAGGACGATATCAGTCCCGAAGTT
TCGGTTGTTCGAGATATTCGGGAGAAGGAATTACGCTTGTATACGGATGCTGGACGCGTT
TGTCGACCACTATTCATTGTTGAGAACCAACAGCTGCAACTGCAGAAGAAACATATACAT
TGGCTCAACAGGGGTTACAATGAAGATCAAGAAGAATACAAGTGGGAGCAGCTTATCAAG
GGTGGTATCATCGAGTTATTGGATGCAGAAGAAGAAGAAACTGTCATGATTTCAATGACA
CCGGAAGATCTGGAAAATTCTCGGTTGCATCAGAGTGGTGTTGACCCACATGCAAACGAC
GGAGAATTTGATCCGGCAGCAAGACTGAAGGCTGGAATCAATTCGCACACTTGGACACAC
TGCGAGATTCATCCGAGCATGATCCTGGGTATATGTGCAAGTATCATTCCCTTCCCTGAC
CACAACCA----------------------------------------------------
------------------------------------------------------------
------------------------------------------------------------
------------------------------------------------------------
------------------------------------------------------------
------------------------------------------------------------
------------------------------------------------------------
------------------------------------------------------------
------------------------------------------------------------
------------------------------------------------------------
------------------------------------------------------------
------------------------------------------------------------
------------------------------------------------------------
------------------------------------------------------------
------------------------------------------------------------
------------------------------------------------------------
------------------------------------------------------------
------------------------------------------------------------
------------------------------------------------------------
------------------------------------------------------------
------------------------------------------------------------
------------------------------------------------------------
------------------------------------------------------------
--------------
>Dermoloma_griseobasale_GDOR(G3183)
TTGAATAAACTTGGTTGGGCTGTTGCTGATGGGGTATGTGCACGCCTTT-CCTGTGCACC
-TTTGTAGACCCTGGACTTGGGCTTTCCTTGCAT-TTCTGGTCTATGTC--TTTATGTCA
CAGAATGTTATTGATGCCTTTATACAACTTTCAACAACGGATCTCTTGGCTCTCGCATCG
ATGAAGAACGCAGCGAAATGCGATAAGTAATGTGAATTGCAGAATTCAGTGAATCATCGA
ATCTTTGAACGCACCTTGCGCTCCTTGGTATTCCGAGGAGCATGCCTGTTTGAGTATCAT
GAAATTCTCAAGCTTTTAGGCTTGGATTGTGGGACAGGCTTTGCTCTTCTGAAATGCATT
AGCGAATCCATGTGGATTTTGGTGTGATAATTATCTACGC-TCTAA--------------
------------------------------------------------------------
------------------------------------------------------------
------------------------------------------------------------
------------------------------------------------------------
------------------------------------------------------------
------------------------------------------------------------
------------------------------------------------------------
------------------------------------------------------------
------------------------------------------------------------
------------------------------------------------------------
------------------------------------------------------------
------------------------------------------------------------
------------------------------------------------------------
------------------------------------------------------------
------------------------------------------------------------
------------------------------------------------------------
------------------------------------------------------------
------------------------------------------------------------
----------------------CTCTCATGGCTTGTATATCCGTCGGTTCTTATTCTGCT
CCCGTCATCGAGTTCTTGGAAGAGTGGGGATTGGAATCCCTCGAGGAAAATGCTCATTCT
TCCACTCCTTGTACCAAAGTGTTTGTCAATGGCGTATGGATGGGCGTCCACCGTGATCCT
GCGAATCTAGTGAAAACGATAAAGAAGTTGCGACGGAAGGACGATATCAGTCCCGAAGTT
TCGGTTGTTCGAGATATTCGGGAGAAGGAATTACGCTTGTATACGGATGCTGGACGCGTT
TGTCGACCACTATTCATTGTTGAGAACCAACAGCTGCAACTGCAGAAGAAACATATACAT
TGGCTCAACAGGGGTTACAATGAAGATCAAGAAGAATACAAGTGGGAGCAGCTTATCAAG
GGTGGTATCATCGAGTTATTGGATGCAGAAGAAGAAGAAACTGTCATGATTTCAATGACA
CCGGAAGATCTGGAAAATTCTCGGTTGCATCAGAGTGGTGTTGACCCACATGCAAACGAC
GGAGAATTTGATCCGGCAGCAAGACTGAAGGCTGGAATCAATTCGCACACTTGGACACAC
TGCGAGATTCATCCGAGCATGATCCTGGGTATATGTGCAAGTATCATTCCCTTCCCTGAC
CACAACCA----------------------------------------------------
------------------------------------------------------------
------------------------------------------------------------
------------------------------------------------------------
------------------------------------------------------------
------------------------------------------------------------
------------------------------------------------------------
------------------------------------------------------------
------------------------------------------------------------
------------------------------------------------------------
------------------------------------------------------------
------------------------------------------------------------
------------------------------------------------------------
------------------------------------------------------------
------------------------------------------------------------
------------------------------------------------------------
------------------------------------------------------------
------------------------------------------------------------
------------------------------------------------------------
------------------------------------------------------------
------------------------------------------------------------
------------------------------------------------------------
------------------------------------------------------------
--------------
>Dermoloma_griseobasale_GLMF137753_holotype
TTGAATAAACTTGGTTGGGCTGTTGCTGATGGGGTATGTGCACGCCTTT-CCTGTGCACC
-TTTGTAGACCCTGGACTTGGGCTTTCCTTGCAT-TTCTGGTCTATGTC--TTTATGTCA
CAGAATGTTATTGATGCCTTTATACAACTTTCAACAACGGATCTCTTGGCTCTCGCATCG
ATGAAGAACGCAGCGAAATGCGATAAGTAATGTGAATTGCAGAATTCAGTGAATCATCGA
ATCTTTGAACGCACCTTGCGCTCCTTGGTATTCCGAGGAGCATGCCTGTTTGAGTATCAT
GAAATTCTCAAGCTTTTAGGCTTGGATTGTGGGACAGGCTTTGCTCTTCTGAAATGCATT
AGCGAATCCATGTGGATTTTGGTGTGATAATTATCTACGC-TCTAA--------------
------------------------------------------------------------
--------------------------ATCCGCGCTGGACCGTGTACAAGTCTCCTGGAAC
GGAGCGTCATAGAGGGTGAGAATCCCGTCTTTGACACGGACTACCAGGGCTT-TGTGATG
CGCTCTCAAAGAGTCGAGTTGTTTGGGATTGCAGCTCTAAATGGGTGGTAAATTCCATCT
AAAGCTAAATATTGGCGAGAGACCGATAGCGAACAAGTACCGTGAGGGAAAGATGAAAAG
AACTTTGGAAAGAGAGTTAAACAGTACGTGAAATTGTTGAAAGGGAAACGCTTGAAGTCA
GTCGCGTTGGCCAGGGATCAACCTTGCTTTTTGCTTGGTGTACTTCCTAATGGGTCAGCA
TCAATTTTGACCGGTGGATAAAGGTGGGGAATGTGGCATCTTCTTATAGCCCTTGGTCGC
ATACATCGATTGGGATTGAGGAACTCAGCACGCGCAAGGCCGGGTACCACGTACGTGCTT
AGGATGCTGGCATAATGGCTTTAATCGACCCGTCTTGAAACACGGACCAAGGAGTCTAAC
ATGCACGCGAGTGTTTGGGTGGAAAACCCGAGCGCGTAATGAAAGTGAAAGTTGAGATCC
CTGTCGTGGGGAGCATCGACGCCCGGACCAGACCTTTTGTGACGGATCCGCGGTTGAGCG
TGTATGCTGGGACCCGAAAGATGGTGAACTATGCCTGAATAGGGTGAA------------
------------------------------------------------------TTGGAT
CCTAATTTTGCTGATAAAATTCGCCACATCCGCGACCCAAAAACCCGCATGGYTGTTGTC
TGGTCACATTGCAAAACCAAAATGGTTTGCGAGCCTGATGACCCCAAGGACGACGGGGCA
GAGGAGGTCAAGTCGATSCAGCCGGACAAGCGGATTTTTGCCCCGTCGGAAGTTTACACT
GTTTTCAAAAAGATGTCCGACTCCGATCTTCACCTAATAGGCCTCTCAGATGAATACGCA
CGCCCTGAATGGATGAT-------------------------------------------
------------------------------------------------------------
------------------------------------------------------------
------------------------------------------------------------
--------------------------GGAATTACGCTTGTATACGGATGCTGGACGCGTT
TGTCGACCACTATTCATTGTTGAGAACCAACAGCTGCAACTGCAGAAGAAACATATACAT
TGGCTCAACAGGGGTTACAATGAAGATCAAGAAGAATACAAGTGGGAGCAGCTTATCAAG
GGTGGTATCATCGAGTTATTGGATGCAGAAGAAGAAGAAACTGTCATGATTTCAATGACA
CCGGAAGATCTGGAAAATTCTCGGTTGCATCAGAGTGGTGTTGACCCACATGCAAACGAC
GGAGAATTTGATCCGGCAGCAAGACTGAAGGCTGGAATCAATTCGCACACTTGGACACAC
TGCGAGATTCATCCGAGCATGATCCTGGGTATATGTGCAAGTATCATTCCCTTCCCTGAC
CACAACCA--------------------------------CGACGTGTGTGGCTCAGAGA
CCTTTC-AGATATATCGAATAAATCATTCACCCCTGTCTTCGACTGTCAAAACGAGAACG
AGTGCAAGAAGAACGGTATCCACGGATCGTTGCACATGCAGACTCGTGCGTGTCGGTTCA
GTCCATTCCAGGAAGTCAAAATTCAGGAAATGGCAGATCAAGTCCCCGTCGGTCACATCC
CTCGATCCATGACAGTTTACGTTCACGGCAATCTGACGCGATTGATGAACCCTGGCGATG
TTGTCCACCTTGGGGGTATCTTCCTTCCCATTCCTTATACTGGATTCCAAGCCATCCGTG
CTGGGCTTCTCACAGATACATATTTGGAAACCCACCATGTCTACCAACTCAAGAAGCAGT
ACAGCGAGATGGAGGTGACCCCGGAAATTGATCGTGCCATTTCGGAGCTCAAGCGTGATC
CTGCATTATACAACAAACTTTCGCAGAGTATTGCGCCTGAAATATATGGTCATGAAGACG
TGAAAAAGGCTCTACTTCTCTTGCTAGTAGGTGGTGTGACGAAGGTCACCGGAGATGGTA
TGAAAATCAGGGGAGACCTCAATATATGCCTGATGGGAGACCCCGTGGAGTGAAGACCGT
TTCAATGAAATCGTAAAGGAGACCTCCAACTTCATCAAGAAGGTCGGCTACAACCCCAAG
ACCGTCGCCTTTGTGCCCATCTCTGGCTGGCAYGGCGACAACATGTTGGAGGAGTCCCCA
AACATGCCTTGGTACAAAGGATGGACACGGGAGACCAAGGCCGGCGTCGTCAAAGGCAAA
ACTCTTCTTGATGCCATCGATGCCATCGAGCCCCCTGTCCGGCCCTCGGATAAACCTCTC
CGTCTCCCCCTCCAGGATGTCTACAAAATTGGCGGTATCGGGACTGTGCCTGTCGGTCGT
GTCGAGACTGGTATCATCAAGGCTGGAATGGTCGTTACATTTGCCCCCAGCAACGTCACC
ACTGAAGTGAAATCCGTCGAAATGCATCATGAACAACTCGAACAAGGTTCCCCCGGTGAC
AATGTAGGATTCAACGTCAAGAACGTTTCAGTGAAGGATATCCGCCGTGGAAATGTGTGC
TCTGATTCCAAGAACGACCCTGCGAAGGAGGCCGCTTCCTTCAATGCCCAAGTTATCGTC
CTTAACCACCCAGGTCAGATTGGTGCCGGTTACGCACCAGTCCTCGATTGCCATACTGCC
CACATCGCTTGCAAGTTCGCTGAGCTCATCGAGAAGATTGATCGGAGGACAGGTAAATCG
CTGGAGAACGCGCCYAAATTCGTGAAGTCGGGTGATGCCTGCATCGTCAAGCTTGTGCCC
AGCAAGCCCATGTG
>Dermoloma_griseobasale_SAVF22284
TTGAATAAACTTGGTTGGGCTGTTGCTGATGGGGTATGTGCACGCCTTT-CCTGTGCACC
-TTTGTAGACCCTGGACTTGGGCTTTCCTTGCAT-TTCTGGTCTATGTC--TTTATGTCA
CAGAATGTTATTGATGCCTTTATACAACTTTCAACAACGGATCTCTTGGCTCTCGCATCG
ATGAAGAACGCAGCGAAATGCGATAAGTAATGTGAATTGCAGAATTCAGTGAATCATCGA
ATCTTTGAACGCACCTTGCGCTCCTTGGTATTCCGAGGAGCATGCCTGTTTGAGTATCAT
GAAATTCTCAAGCTTTTAGGCTTGGATTGTGGGACAGGCTTTGCTCTTCTGAAATGCATT
AGCGAATCCATGTGGATTTTGGTGTGATAATTATCTACGC-TCTAA--------------
----------------------GGGAAGAGCTCAAATTTAAAATCTGGCGGTCC-TGTGG
CTGGAGTTGTAATCTAGAGAAGTGTTATCCGCGCTGGACCGTGTACAAGTCTCCTGGAAC
GGAGCGTCATAGAGGGTGAGAATCCCGTCTTTGACACGGACTACCAGGGCTT-TGTGATG
CGCTCTCAAAGAGTCGAGTTGTTTGGGATTGCAGCTCTAAATGGGTGGTAAATTCCATCT
AAAGCTAAATATTGGCGAGAGACCGATAGCGAACAAGTACCGTGAGGGAAAGATGAAAAG
AACTTTGGAAAGAGAGTTAAACAGTACGTGAAATTGTTGAAAGGGAAACGCTTGAAGTCA
GTCGCGTTGGCCAGGGATCAACCTTGCTTTTTGCTTGGTGTACTTCCTAATGGGTCAGCA
TCAATTTTGACCGGTGGATAAAGGTGGGGAATGTGGCATCTTCTTATAGCCCTTGGTCGC
ATACATCGATTGGGATTGAGGAACTCAGCACGCGCAAGGCCGGGTACCACGTACGTGCTT
AGGATGCTGGCATAATGGCTTTAATCGACCCGTCTTGAAACACGGACCAAGGAGTCTAAC
ATGCACGCGAGTGTTTGGGTGGAAAACCCGAGCGCGTAATGAAAGTGAAAGTTGAGATCC
CTGTCGTGGGGAGCATCGACGCCCGGACCAGACCTTTTGTGACGGATCCGCGGTTGAGCG
TGTATGCTGGGACCCGAAAGATGGTGAACTATGCCTGAATAGGGTGAAGCCAGAGGAAAC
TCTGGTGGAGGCTCGTAGCGATTCTGACGTGCAAATCGATCGTCGAATTTGGGTTTGGAT
CCTAATTTTGCTGATAAAATTCGCCACATCCGCGACCCAAAAACCCGCATGGCTGTTGTC
TGGTCACATTGCAAAACCAAAATGGTTTGCGAGCCTGATGACCCCAAGGACGACGGGGCA
GAGGAGGTCAAGTCGATGCAGCCGGACAAGCGGATTTTTGCCCCGTCGGAAGTTTACACT
GTTTTCAAAAAGATGTCCGACTCCGATCTTCACCTAATAGGCCTCTCAGATGAATACGCA
CGCCCTGAATGGATGAT-------------------------------------------
------------------------------------------------------------
------------------------------------------------------------
------------------------------------------------------------
------------------------------------------------------------
------------------------------------------------------------
------------------------------------------------------------
------------------------------------------------------------
------------------------------------------------------------
------------------------------------------------------------
------------------------------------------------------------
--------AAGCCTCTCCTTCAAGTCAACGCGTACACCTGCGACGTGTGTGGCTCAGAGA
CCTTTCAAGATATATCGAAYAAATCATTCACCCCTGTCTTCGACTGTCAAAAYGAGAACG
AGTGCAAGAAGAACGGTATCCACGGATCGTTGCACATGCAGACTCGTGCGTGTCGGTTCA
GTCCATTCCAGGAAGTCAAAATTCAGGAAATGGCAGATCAAGTCCCCGTCGGTCACATCC
CTCGATCCATGACAGTTTACGTTCACGGCAATCTGACGCGATTGATGAACCCTGGCGATG
TTGTCCACCTTGGGGGTATCTTCCTTCCCATTCCTTATACTGGATTCCAAGCCATCCGTG
CTGGGCTTCTCACAGATACATATTTGGAAACCCACCATGTCTACCAACTCAAGAAGCAGT
AYAGCGAGATGGAGGTGACCCCGGAAATTGATCGTGCCATTTCGGAGCTCAAGCGTGATC
CTGCATTATACAACAAACTTTCGCAGAGTATTGCGCCTGAAATATATGGTCATGAAGACG
TGAAAAAGGCTCTACTTCTCTTGCTAGTAGGTGGTGTGACGAAGGTCACCGGAGATGGTA
TGAAAATCAGGGGAGACCTCAATATATGCCTGATGGGAGACCCCGTGGAGTGAAGACCGT
TTCAATGAAATCGTAAAGGAGACCTCCAACTTCATCAAGAAGGTCGGCTACAACCCCAAG
ACCGTCGCCTTTGTGCCCATCTCTGGCTGGCATGGCGACAACATGTTGGAGGAGTCCCCA
AACATGCCTTGGTACAAAGGATGGACACGGGAGACCAAGGCCGGCGTCGTCAAAGGCAAA
ACTCTTCTTGATGCCATCGATGCCATCGAGCCCCCTGTCCGGCCCTCGGATAAACCTCTC
CGTCTCCCCCTCCAGGATGTCTACAAAATTGGCGGTATCGGGACTGTGCCTGTCGGTCGT
GTCGAGACTGGTATCATCAAGGCTGGAATGGTCGTTACATTTGCCCCCAGCAACGTCACC
ACTGAAGTGAAATCCGTCGAAATGCATCATGAACAACTCGAACAAGGTTCCCCCGGTGAC
AATGTAGGATTCAACGTCAAGAACGTTTCAGTGAAGGATATCCGCCGTGGAAATGTGTGC
TCTGATTCCAAGAACGACCCTGCGAAGGAGGCCGCTTCCTTCAATGCCCAAGTTATCGTC
CTTAACCACCCAGGTCAGATTGGTGCCGGTTACGCACCAGTCCTCGATTGCCATACTGCC
CACATCGCTTGCAAGTTCGCTGAGCTCATCGAGAAGATTGATCGGAGGACAGGTAAATCG
CTGGAGAACGCGCCCAAATTCGTGAAGTCGGGTGATGCCTGCATCGTCAAGCTTGTGCCC
AGCAAGCCCATGTG
>Dermoloma_griseobasale_SAVF23427(GF20200173)
TTGAATAAACTTGGTTGGGCTGTTGCTGATGGGGTATGTGCACGCCTTT-CCTGTGCACC
-TTTGTAGACCCTGGACTTGGGCTTTCCTTGCAT-TTCTGGTCTATGTC--TTTATGTCA
CAGAATGTTATTGATGCCTTTATACAACTTTCAACAACGGATCTCTTGGCTCTCGCATCG
ATGAAGAACGCAGCGAAATGCGATAAGTAATGTGAATTGCAGAATTCAGTGAATCATCGA
ATCTTTGAACGCACCTTGCGCTCCTTGGTATTCCGAGGAGCATGCCTGTTTGAGTATCAT
GAAATTCTCAAGCTTTTAGGCTTGGATTGTGGGACAGGCTTTGCTCTTCTGAAATGCATT
AGCGAATCCATGTGGATTTTGGTGTGATAATTATCTACGC-TCTAAACTAACAAGGATTC
CCCTAGTAACTGCGAGTGAAGCGGGAAAAGCTCAAATTTAAAATCTGGCGGTCCCTGTGG
CTGGAGTTGTAATCTAGAGAAGTGTTATCCGCGCTGGACCGTGTACAAGTCTCCTGGAAC
GGAGCGTCATAGAGGGTGAGAATCCCGTCTTTGACACGGACTACCAGGGCTT-TGTGATG
CGCTCTCAAAGAGTCGAGTTGTTTGGGATTGCAGCTCTAAATGGGTGGTAAATTCCATCT
AAAGCTAAATATTGGCGAGAGACCGATAGCGAACAAGTACCGTGAGGGAAAGATGAAAAG
AACTTTGGAAAGAGAGTTAAACAGTACGTGAAATTGTTGAAAGGGAAACGCTTGAAGTCA
GTCGCGTTGGCCAGGGATCAACCTTGCTTTTTGCTTGGTGTACTTCCTAATGGGTCAGCA
TCAATTTTGACCGGTGGATAAAGGTGGGGAATGTGGCATCTTCTTATAGCCCTTGGTCGC
ATACATCGATTGGGATTGAGGAACTCAGCACGCGCAAGGCCGGGTACCACGTACGTGCTT
AGGATGCTGGCATAATGGCTTTAATCGACCCGTCTTGAAACACGGACCAAGGAGTCTAAC
ATGCACGCGAGTGTTTGGGTGGAAAACCCGAGCGCGTAATGAAAGTGAAAGTTGAGATCC
CTGTCGTGGGGAGCATCGACGCCCGGACCAGACCTTTTGTGACGGATCCGCGGTTGAGCG
TGTATGCTGGGACCCGAAAGATGGTGAACTATGCCTGAATAGGGTGAAGCCAGAGGAAAC
TCTGGTGGAGGCTCGTAGCGATTCTGACGTGCAAATCGATCGTCGAATTTGGGTTTGGAT
CCTAATTTTGCTGATAAAATTCGCCACATCCGCGACCCAAAAACCCGCATGGCTGTTGTC
TGGTCACATTGCAAAACCAAAATGGTTTGCGAGCCTGATGACCCCAAGGACGACGGGGCA
GAGGAGGTCAAGTCGATGCAGCCGGACAAGCGGATTTTTGCCCCGTCGGAAGTTTACACT
GTTTTCAAAAAGATGTCCGACTCCGATCTTCACCTAATAGGCCTCTCAGATGAATACGCA
CGCCCTGAATGGATGAT-------------------------------------------
------------------------------------------------------------
------------------------------------------------------------
------------------------------------------------------------
------------------------------------------------------------
-------------------------------AGCTGCAACTGCAGAAGAAACATATACAT
TGGCTCAACAGGGGTTACAATGAAGATCAAGAAGAATACAAGTGGGAGCAGCTTATCAAG
GGTGGTATCATCGAGTTATTGGATGCAGAAGAAGAAGAAACTGTCATGATTTCAATGACA
CCGGAAGATCTGGAAAATTCTCGGTTGCATCAGAGTGGTGTTGACCCACATGCAAACGAC
GGAGAATTTGATCCGGCAGCAAGACTGAAGGCTGGAATCAATTCGCACACTTGGACACAC
TGCGAGATTCATCCGAGCATGATCCTGGGTATATGTGCAAGTATCATTCCCTTCCCTGAC
CACAACCAAAGCCTCTCCTTCAAGTCAACGCGTACACCTGCGACGTGTGTGGCTCAGAGA
CCTTTCAAGATATATCGAATAAATCATTCACCCCTGTCTTCGACTGTCAAAACGAGAACG
AGTGCAAGAAGAACGGTATCCACGGATCGTTGCACATGCAGACTCGTGCGTGTCGGTTCA
GTCCATTCCAGGAAGTCAAAATTCAGGAAATGGCAGATCAAGTCCCCGTCGGTCACATCC
CTCGATCCATGACAGTTTACGTTCACGGCAATCTGACRCGATTGATGAACCCTGGCGATG
TTGTCCACCTTGGGGGTATCTTCCTTCCCATTCCTTATACTGGATTCCAAGCCATCCGTG
CTGGGCTTCTCACAGATACATATTTGGAAACCCACCATGTCTACCAACTCAAGAAGCAGT
ATAGCGAGATGGAGGTGACCCCGGAAATTGATCGTGCCATTTCGGAGCTCAAGCGTGATC
CTGCATTATACAACAAACTTTCGCAGAGTATTGCGCCTGAAATATATGGTCATGAAGACG
TGAAAAAGGCTCTACTTCTCTTGCTAGTAGGTGGTGTGACGAAGGTCACCGGAGATGGTA
TGAAAATCAGGGGAGACCTCAATATATGCCTGATGGGAGACCCCG---------------
------------------------------------------------------------
------------------------------------------------------------
------------------------------------------------------------
------------------------------------------------------------
------------------------------------------------------------
------ACTGGTATCATCAAGGCTGGAATGGTCGTTACATTTGCCCCCAGCAACGTCACC
ACTGAAGTGAAATCCGTCGAAATGCATCATGAACAACTCGAACAAGGTTCCCCCGGTGAC
AATGTAGGATTCAACGTCAAGAACGTTTCAGTGAAGGATATCCGCCGTGGAAATGTGTGC
TCTGATTCCAAGAACGACCCTGCGAAGGAGGCCGCTTCCTTCAATGCCCAAGTTATCGTC
CTTAACCACCCAGGTCAGATTGGTGCCGGTTACGCACCAGTCCTCGATTGCCATACTGCC
CACATCGCTTGCAAGTTCGCTGAGCTCATCGAGAAGATTGATCGGAGGACAGGTAAATCG
CTGGAGAACGCGCCYAAATTCGTGAAGTCGGGTGATGCCTGCATCGTCAAGCTTGTGCCC
AGCAAGCCCATGTG
>Dermoloma_griseobasale_SAVF4151
TTGAATAAACTTGGTTGGGCTGTTGCTGATGGGGTATGTGCACGCCTTT-CCTGTGCACC
-TTTGTAGACCCTGGACTTGGGCTTTCCTTGCAT-TTCTGGTCTATGTC--TTTATGTCA
CAGAATGTTATTGATGCCTTTATACAACTTTCAACAACGGATCTCTTGGCTCTCGCATCG
ATGAAGAACGCAGCGAAATGCGATAAGTAATGTGAATTGCAGAATTCAGTGAATCATCGA
ATCTTTGAACGCACCTTGCGCTCCTTGGTATTCCGAGGAGCATGCCTGTTTGAGTATCAT
GAAATTCTCAAGCTTTTAGGCTTGGATTGTGGGACAGGCTTTGCTCTTCTGAAATGCATT
AGCGAATCCATGTGGATTTTGGTGTGATAATTATCTACGC-TCTAA---------GATTC
CCCTAGTAACTGCGAGTGAAGCGGGAAAAGCTCAAATTTAAAATCTGGCGGTCCCTGTGG
CTGGAGTTGTAATCTAGAGAASTGYTATCCGCGCTGGACCGTGTACAAGTCTCCTGGAAC
GGAGCGTCATAGAGGGTGAGAATCCCGTCTTTGACACGGACTACCAGGGCTT-TGTGATG
CGCTCTCAAAGAGTCGAGTTGTTTGGGATTGCAGCTCTAAATGGGTGGTAAATTCCATCT
AAAGCTAAATATTGGCGAGAGACCGATAGCGAACAAGTACCGTGAGGGAAAGATGAAAAG
AACTTTGGAAAGAGAGTTAAACAGTACGTGAAATTGTTGAAAGGGAAACGCTTGAAGTCA
GTCGCGTTGGCCAGGGATCAACCTTGCTTTTTGCTTGGTGTACTTCCTAATGGGTCAGCA
TCAATTTTGACCGGTGGATAAAGGTGGGGAATGTGGCATCTTCTTATAGCCCTTGGTCGC
ATACATCGRTTGGGATTGAGGAACTCAGCACGCGCAAGGCCGGGTACCACGTACGTGCTT
AGGATGCTGGCATAATGGCTTTAATCGACCCGTCTTGAAACACGGACCAAGGAGTCTAAC
ATGCACGCGAGTGTTTGGGTGGAAAACCCGAGCGCGTAATGAAAGTGAAAGTTGAGATCC
CTGTCGTGGGGAGCATCGACGCCCGGACCAGACCTTTTGTGACGGATCCGCGGTTGAGCG
TGTATGCTGGGACCCGAAAGATGGTGAACTATGCCTGAATAGGGTGAAGCCAGAGGAAAC
TCTGGTGGAGGCTCGTAGCGATTCTGACGTGCAAATCGATCGTCGAATTTGGGT------
------------------------------------------------------------
------------------------------------------------------------
------------------------------------------------------------
------------------------------------------------------------
------------------------------------------------------------
------------------------------------------------------------
------------------------------------------------------------
------------------------------------------------------------
------------------------------------------------------------
------------------------------------------------------------
------------------------------------------------------------
------------------------------------------------------------
------------------------------------------------------------
------------------------------------------------------------
------------------------------------------------------------
------------------------------------------------------------
------------------------------------------------------------
------------------------------------------------------------
------------------------------------------------------------
------------------------------------------------------------
------------------------------------------------------------
------------------------------------------------------------
------------------------------------------------------------
------------------------------------------------------------
------------------------------------------------------------
------------------------------------------------------------
------------------------------------------------------------
------------------------------------------------------------
------------------------------------------------------------
------------------------------------------------------------
------------------------------------------------------------
------------------------------------------------------------
------------------------------------------------------------
------------------------------------------------------------
------------------------------------------------------------
------------------------------------------------------------
------------------------------------------------------------
------------------------------------------------------------
--------------
>Dermoloma_griseobasale_SAVF4723
TTGAATAAACTTGGTTGGGCTGTTGCTGATGGGGTATGTGCACGCCTTT-CCTGTGCACC
-TTTGTAGACCCTGGRCTTGGGCTTTCCTTGCAT-TTCTGGTCTATGTC--TTTATGTCA
CAGAATGTTATTGATGCCTTTATACAACTTTCAACAACGGATCTCTTGGCTCTCGCATCG
ATGAAGAACGCAGCGAAATGCGATAAGTAATGTGAATTGCAGAATTCAGTGAATCATCGA
ATCTTTGAACGCACCTTGCGCTCCTTGGTATTCCGAGGAGCATGCCTGTTTGAGTATCAT
GAAATTCTCAAGCTTTTAGGCTTGGATTGTGGGACAGGCTTTGCTCTTCTGAAATGCATT
AGCGAATCCATGTGGATTTTGGTGTGATAATTATCTACGC-TCTAAACTAACAAGGATTC
CCCTAGTAACTGCGAGTGAAGCGGGAAAAGCTCAAATTTAAAATCTGGCGGTCCCTGTGG
CTGGAGTTGTAATCTAGAGAAGTGTTATCCGCGCTGGACCGTGTACAAGTCTCCTGGAAC
GGAGCGTCATAGAGGGTGAGAATCCCGTCTTTGACACGGACTACCAGGGCTT-TGTGATG
CGCTCTCAAAGAGTCGAGTTGTTTGGGATTGCAGCTCTAAATGGGTGGTAAATTCCATCT
AAAGCTAAATATTGGCGAGAGACCGATAGCGAACAAGTACCGTGAGGGAAAGATGAAAAG
AACTTTGGAAAGAGAGTTAAACAGTACGTGAAATTGTTGAAAGGGAAACGCTTGAAGTCA
GTCGCGTTGGCCAGGGATCAACCTTGCTTTTTGCTTGGTGTACTTCCTAATGGGTCAGCA
TCAATTTTGACCGGTGGATAAAGGTGGGGAATGTGGCATCTTCTTATAGCCCTTGGTCGC
ATACATCGATTGGGATTGAGGAACTCAGCACGCGCAAGGCCGGGTACCACGTACGTGCTT
AGGATGCTGGCATAATGGCTTTAATCGACCCGTCTTGAAACACGGACCAAGGAGTCTAAC
ATGCACGCGAGTGTTTGGGTGGAAAACCCGAGCGCGTAATGAAAGTGAAAGTTGAGATCC
CTGTCGTGGGGAGCATCGACGCCCGGACCAGACCTTTTGTGACGGATCCGCGGTTGAGCG
TGTATGCTGGGACCCGAAAGATGGTGAACTA-----------------------------
------------------------------------------------------------
------------------------------------------------------------
------------------------------------------------------------
------------------------------------------------------------
------------------------------------------------------------
-----------------TTTGGCTCTCATGGCTTGTATATCCGTCGGTTCTTATTCTGCT
CCCGTCATCGAGTTCTTGGAAGAGTGGGGATTGGAATCCCTCGAGGAAAATGCTCATTCT
TCCACTCCTTGTACCAAAGTGTTTGTCAATGGCGTATGGATGGGCGTCCACCGTGATCCT
GCGAATCTAGTGAAAACGATAAAGAAGTTGCGACGGAAGGACGATATCAGTCCCGAAGTT
TCGGTTGTTCGAGATATTCGGGAGAAGGAATTACGCTTGTATACGGATGCTGGACGCGTT
TGTCGACCACTATTCATTGTTGAGAACCAACAGCTGCAACTGCAGAAGAAACATATACAT
TGGCTCAACAGGGGTTACAATGAAGATCAAGAAGAATACAAGTGGGAGCAGCTTATCAAG
GGTGGTATCATCGAGTTATTGGATGCAGAAGAAGAAGAAACTGTCATGATTTCAATGACA
CCGGAAGATCTGGAAAATTCTCGGTTGCATCAGAGTGGTGTTGACCCACATGCAAACGAC
GGAGAATTTGATCCGGCAGCAAGACTGAAGGCTGGAATCAATTCGCACACTTGGACACAC
TGCGAGATTCATCCGAGCATGATCCTGGGTATATGTGCAAGTATCATTCCCTTCCCTGAC
CACAACCA----------------------------------------------------
------------------------------------------------------------
------------------------------------------------------------
------------------------------------------------------------
------------------------------------------------------------
------------------------------------------------------------
------------------------------------------------------------
------------------------------------------------------------
------------------------------------------------------------
------------------------------------------------------------
---------------------------------------------TGGAGTGAAGACCGT
TTCAATGAAATCGTAAAGGAGACCTCCAACTTCATCAAGAAGGTCGGCTACAACCCCAAG
ACCGTCGCCTTTGTGCCCATCTCTGGCTGGCACGGCGACAACATGTTGGAGGAGTCCCCA
AACATGCCTTGGTACAAAGGATGGACACGGGAGACCAAGGCCGGCGTCGTCAAAGGCAAA
ACTCTTCTTGATGCCATCGATGCCATCGAGCCCCCTGTCCGGCCCTCGGATAAACCTCTC
CGTCTCCCCCTCCAGGATGTCTACAAAATTGGCGGTATCGGGACTGTGCCTGTCGGTCGT
GTCGAGACTGGTATCATCAAGGCTGGAATGGTCGTTACATTTGCCCCCAGCAACGTCACC
ACTGAAGTGAAATCCGTCGAAATGCATCATGAACAACTCGAACAAGGTTCCCCCGGTGAC
AATGTAGGATTCAACGTCAAGAACGTTTCAGTGAAGGATATCCGCCGTGGAAATGTGTGC
TCTGATTCCAAGAACGACCCTGCGAAGGAGGCCGCTTCCTTCAATGCCCAAGTTATCGTC
CTTAACCACCCAGGTCAGATTGGTGCCGGTTACGCACCAGTCCTCGATTGCCATACTGCC
CACATCGCTTGCAAGTTCGCTGAGCTCATCGAGAAGATTGATCGGAGGACAGGTAAATCG
CTGGAGAACGCGCCTAAATTCGTGAAGTCGGGTGATGCCTGCATCGTCAAGCTTGTGCCC
AGCAAGCCCATGTG
>Dermoloma_griseobasale_SLO692
TTGAATAAACTTGGTTGGGCTGTTGCTGATGGGGTATGTGCACGCCTTT-CCTGTGCACC
-TTTGTAGACCCTGGACTTGGGCTTTCCTTGCAT-TTCTGGTCTATGTC--TTTATGTCA
CAGAATGTTATTGATGCCTTTATACAACTTTCAACAACGGATCTCTTGGCTCTCGCATCG
ATGAAGAACGCAGCGAAATGCGATAAGTAATGTGAATTGCAGAATTCAGTGAATCATCGA
ATCTTTGAACGCACCTTGCGCTCCTTGGTATTCCGAGGAGCATGCCTGTTTGAGTATCAT
GAAATTCTCAAGCTTTTAGGCTTGGATTGTGGGACAGGCTTTGCTCTTCTGAAATGCATT
AGCGAATCCATGTGGATTTTGGTGTGATAATTATCTACGC-TCTAAACTAACAAGGATTC
CCCTAGTAACTGCGAGTGAAGCGGGAAAAGCTCAAATTTAAAATCTGGCGGTCCCTGTGG
CTGGAGTTGTAATCTAGAGAAGTGTTATCCGCGCTGGACCGTGTACAAGTCTCCTGGAAC
GGAGCGTCATAGAGGGTGAGAATCCCGTCTTTGACACGGACTACCAGGGCTT-TGTGATG
CGCTCTCAAAGAGTCGAGTTGTTTGGGATTGCAGCTCTAAATGGGTGGTAAATTCCATCT
AAAGCTAAATATTGGCGAGAGACCGATAGCGAACAAGTACCGTGAGGGAAAGATGAAAAG
AACTTTGGAAAGAGAGTTAAACAGTACGTGAAATTGTTGAAAGGGAAACGCTTGAAGTCA
GTCGCGTTGGCCAGGGATCAACCTTGCTTTTTGCYTGGTGTACTTCCTAATGGGTCAGCA
TCAATTTTGACCGGTGGATAAAGGTGGGGAATGTGGCATCTTCTTATAGCCCTTGGTCGC
ATACATCGATTGGGATTGAGGAACTCAGCACGCGCAAGGCCGGGTACCACGTACGTGCTT
AGGATGCTGGCATAATGGCTTTAATCGACCCGTCTTGAAACACGGACCAAGGAGTCTAAC
ATGCACGCGAGTGTTTGGGTGGAAAACCCGAGCGCGTAATGAAAGTGAAAGTTGAGATCC
CTGTCGTGGGGAGCATCGACGCCCGGACCAGACCTTTTGTGACGGATCCGCGGTTGAGCG
TGTATGCTGGGACCCGAAAGATGGTGAACTATGCCTGAATAGGGTGAAGCCAGAGGAAAC
TCTGGTGGAGGCTCGTAGCGATTCTGACGTGCAAATCGATCGTCGAATTTGGGTTTGGAT
CCTAATTTTGCTGATAAAATTCGCCACATCCGCGACCCAAAAACCCGCATGGYTGTTGTC
TGGTCACATTGCAAAACCAAAATGGTTTGCGAGCCTGATGACCCCAAGGACGACGGGGCA
GAGGAGGTCAAGTCGATGCAGCCGGACAAGCGGATTTTTGCCCCGTCGGAAGTTTACACT
GTTTTCAAAAAGATGTCCGACTCCGATCTTCACCTAATAGGCCTCTCAGATGAATACGCA
CGCCCTGAATGG------------------------------------------------
------------------------------------------------------------
------------------------------------------------------------
------------------------------------------------------------
------------------------------------------------------------
------------------------------------------------------------
------------------------------------------------------------
------------------------------------------------------------
------------------------------------------------------------
------------------------------------------------------------
------------------------------------------------------------
--------AAGCCTCTCCTTCAAGTCAACGCGTACACCTGCGACGTGTGTGGCTCAGAGA
CCTTTCAAGATATATCGAATAAATCATTCACCCCTGTCTTCGACTGTCAAAACGAGAACG
AGTGCAAGAAGAACGGTATCCACGGATCGTTGCACATGCAGACTCGTGCGTGTCGGTTCA
GTCCATTCCAGGAAGTCAAAATTCAGGAAATGGCAGATCAAGTCCCCGTCGGTCACATCC
CTCGATCCATGACAGTTTACGTTCACGGCAATCTGACGCGATTGATGAACCCTGGCGATG
TTGTCCACCTTGGGGGTATCTTCCTTCCCATTCCTTATACTGGATTCCAAGCCATCCGTG
CTGGGCTTCTCACAGATACATATTTGGAAACTCACCATGTCTACCAACTCAAGAAGCAGT
AYAGCGAGATGGAGGTGACCCCGGAAATTGATCGTGCCATTTCGGAGCTCAAGCGTGATC
CTGCATTATACAACAAACTTTCGCAGAGTATTGCGCCTGAAATATATGGTCATGAAGACG
TGAAAAAGGCTCTACTTCTCTTGCTAGTAGGTGGTGGGACTAAGGTCACCGGAGATGGTA
TGAAAATC----------------------------------------------------
------------------------------------------------------------
------------------------------------------------------------
------------------------------------------------------------
------------------------------------------------------------
------------------------------------------------------------
------------------AAGGCTGGAATGGTCGTTACATTTGCCCCCAGCAACGTCACC
ACTGAAGTGAAATCCGTCGAAATGCATCATGAACAACTCGAACAAGGTTCCCCCGGTGAC
AATGTAGGATTCAACGTCAAGAACGTTTCAGTGAAGGATATCCGCCGTGGAAATGTGTGC
TCTGATTCCAAGAACGACCCTGCGAAGGAGGCCGCTTCCTTCAATGCCCAAGTTATCGTC
CTTAACCACCCAGGTCAGATTGGTGCCGGTTACGCACCAGTCCTCGATTGCCATACTGCC
CACATCGCTTGCAAGTTCGCTGAGCTCATCGAGAAGATTGATCGGAGGACAGGTAAATCG
CTGGAGAACGCGCCTAAATTCGTGAAGTCGGGTGATGCCTGCATCGTCAAGCTTGTGCCC
AGCAAGCCCATGTG
>Dermoloma_griseobasale_SLO694
TTGAATAAACTTGGTTGGGCTGTTGCTGATGGGGTATGTGCACGCCTTT-CCTGTGCACC
-TTTGTAGACCCTGGACTTGGGCTTTCCTTGCAT-TTCTGGTCTATGTC--TTTATGTCA
CAGAATGTTATTGATGCCTTTATACAACTTTCAACAACGGATCTCTTGGCTCTCGCATCG
ATGAAGAACGCAGCGAAATGCGATAAGTAATGTGAATTGCAGAATTCAGTGAATCATCGA
ATCTTTGAACGCACCTTGCGCTCCTTGGTATTCCGAGGAGCATGCCTGTTTGAGTATCAT
GAAATTCTCAAGCTTTTAGGCTTGGATTGTGGGACAGGCTTTGCTCTTCTGAAATGCATT
AGCGAATCCATGTGGATTTTGGTGTGATAATTATCTACGC-TCTAAACTAACAAGGATTC
CCCTAGTAACTGCGAGTGAAGCGGGAAAAGCTCAAATTTAAAATCTGGCGGTCCCTGTGG
CTGGAGTTGTAATCTAGAGAAGTGTTATCCGCGCTGGACCGTGTACAAGTCTCCTGGAAC
GGAGCGTCATAGAGGGTGAGAATCCCGTCTTTGACACGGACTACCAGGGCTT-TGTGATG
CGCTCTCAAAGAGTCGAGTTGTTTGGGATTGCAGCTCTAAATGGGTGGTAAATTCCATCT
AAAGCTAAATATTGGCGAGAGACCGATAGCGAACAAGTACCGTGAGGGAAAGATGAAAAG
AACTTTGGAAAGAGAGTTAAACAGTACGTGAAATTGTTGAAAGGGAAACGCTTGAAGTCA
GTCGCGTTGGCCAGGGATCAACCTTGCTTTTTGCTTGGTGTACTTCCTAATGGGTCAGCA
TCAATTTTGACCGGTGGATAAAGGTGGGGAATGTGGCATCTTCTTATAGCCCTTGGTCGC
ATACATCGATTGGGATTGAGGAACTCAGCACGCGCAAGGCCGGGTACCACGTACGTGCTT
AGGATGCTGGCATAATGGCTTTAATCGACCCGTCTTGAAACACGGACCAAGGAGTCTAAC
ATGCACGCGAGTGTTTGGGTGGAAAACCCGAGCGCGTAATGAAAGTGAAAGTTGAGATCC
CTGTCGTGGGGAGCATCGACGCCCGGACCAGACCTTTTGTGACGGATCCGCGGTTGAGCG
TGTATGCTGGGACCCGAAAGATGGTGAACTATGCCTGAATAGGGTGAAGCCAGAGGAAAC
TCTGGTGGAGGCTCGTAGCGATTCTGACGTGCAAATCGATCGTCGAATTTGGGT------
------------------------------------------------------------
------------------------------------------------------------
------------------------------------------------------------
------------------------------------------------------------
-----------------TTTGGCTCTCATGGCTTGTATATCCGTCGGTTCTTATTCTGCT
CCCGTCATCGAGTTCTTGGAAGAGTGGGGATTGGAATCCCTCGAGGAAAATGCTCATTCT
TCCACTCCTTGTACCAAAGTGTTTGTCAATGGCGTATGGATGGGCGTCCACCGTGATCCT
GCGAATCTAGTGAAAACGATAAAGAAGTTGCGACGGAAGGACGATATCAGTCCCGAAGTT
TCGGTTGTTCGAGATATTCGGGAGAAGGAATTACGCTTGTATACGGATGCTGGACGCGTT
TGTCGACCACTATTCATTGTTGAGAACCAACAGCTGCAACTGCAGAAGAAACATATACAT
TGGCTCAACAGGGGTTACAATGAAGATCAAGAAGAATACAAGTGGGAGCAGCTTATCAAG
GGTGGTATCATCGAGTTATTGGATGCAGAAGAAGAAGAAACTGTCATGATTTCAATGACA
CCGGAAGATCTGGAAAATTCTCGGTTGCATCAGAGTGGTGTTGACCCACATGCAAACGAC
GGAGAATTTGATCCGGCAGCAAGACTGAAGGCTGGAATCAATTCGCACACTTGGACACAC
TGCGAGATTCATCCGAGCATGATCCTGGGTATATGTGCAAGTATCATTCCCTTCCCTGAC
CACAACCAAAGCCTCTCCTTCAAGTCAACGCGTACACCTGCGACGTGTGTGGCTCAGAGA
CCTTTCAAGATATATCGAATAAATCATTCACCCCTGTCTTCGACTGTCAAAACGAGAACG
AGTGCAAGAAGAACGGTATCCACGGATCGTTGCACATGCAGACTCGTGCGTGTCGGTTCA
GTCCATTCCAGGAAGTCAAAATTCAGGAAATGGCAGATCAAGTCCCCGTCGGTCACATCC
CTCGATCCATGACAGTTTACGTTCACGGCAATCTGACGCGATTGATGAACCCTGGCGATG
TTGTCCACCTTGGGGGTATCTTCCTTCCCATTCCTTATACTGGATTCCAAGCCATCCGTG
CTGGGCTTCTCACAGATACATATTTGGAAACCCACCATGTCTACCAACTCAAGAAGCAGT
ACAGCGAGATGGAGGTGACCCCGGAAATTGATCGTGCCATTTCGGAGCTCAAGCGTGATC
CTGCATTATACAACAAACTTTCGCAGAGTATTGCGCCTGAAATATATGGTCATGAAGACG
TGAAAAAGGCTCTACTTCTCTTGCTAGTAGGTGGTGTGACTAAGGTCACCGGAGATGGTA
TGAAAATCAGGGGAGACCTCAATATATGCCTGATGGGAGACCCCG---------------
------------------------------------------------------------
------------------------------------------------------------
------------------------------------------------------------
------------------------------------------------------------
------------------------------------------------------------
------------------AAGGCTGGAATGGTCGTTACATTTGCCCCCAGCAACGTCACC
ACTGAAGTGAAATCCGTCGAAATGCATCATGAACAACTCGAACAAGGTTCCCCCGGTGAC
AATGTAGGATTCAACGTCAAGAACGTTTCAGTGAAGGATATCCGCCGTGGAAATGTGTGC
TCTGATTCCAAGAACGACCCTGCGAAGGAGGCYGCTTCCTTCAATGCCCAAGTTATCGTC
CTTAACCACCCAGGTCAGATTGGTGCCGGTTACGCACCAGTCCTCGATTGCCATACTGCC
CACATCGCTTGCAAGTTCGCTGAGCTCATCGAGAAGATTGATCGGAGGACAGGTAAATCG
CTGGAGAACGCGCCTAAATTCGTGAAGTCGGGTGATGCCTGCATCGTCAAGCTTGTGCCC
AGCAAGCCCATGTG
>Dermoloma_huartii_LIP(PAM14110904)
TTGAATGAACTTGGTTGGGCTGTTGCTGGTGGGGCATGTGCACGCCTGGCCCTGTGCACC
TTCTGTAGACT-TGGACTCGGGCTTTCCTTGCCCGT---GGTCTATGCCTTTTTATGTCA
AAGAATGTTA-TGTTGCCTTTATACAACTTTCAACAACGGATCTCTTGGCTCTCGCATCG
ATGAAGAACGCAGCGAAATGCGATAAGTAATGTGAATTGCAGAATTCAGTGAATCATCGA
ATCTTTGAACGCACCTTGCGCTCCTTGGTATTCCGAGGAGCATGCCTGTTTGAGTATCAT
GAAATTCTCAAGCTCTTAGGCTTGGATTGTGGGACGGGC-TGGCTCTCCTGAAATGCATT
AGCGAACCCTTTGCGGTTTTGGTGTGATAATTATCTATGCCTCCAAACTAACAAGGATTC
CCCTAGTAACTGCGAGTGAAGCGGGAAGAGCTCAAATTTAAAATCTGGCAG-CCTTGTGG
TTGGAGTTGTAATCTAGAGAAGTGCTATCCGCGCTGGACCGTGTACAAGTCTCCTGGAAT
GGAGCGTCACAGAGGGTGAGAATCCCGTCTTTGACACGGAC-CCCAGGGCTTATGKGATG
CGCTCTCAAAGAGTCGAGTTGTTTGGGAATGCAGCTCTAAATGGGTGGTAAATTCCATCT
AAAGCTAAATATTGGCGAGAGACCGATAGCGAACAAGTACCGTGAGGGAAAGATGAAAAG
AACTTTGGAAAGAGAGTTAAACAGTACGTGAAATTGTTGAAAGGGAAACGCTTGAAGTCA
GTCGCGTTGGCCAGGGATCAACCTTGCTTTTTGCTTGGTGTACTTCCTAACGGGTCAGCA
TCAATTTTGACCGATGGATAAAGGTGGGGAATGTGGCATCCTCTTATAGCCCTTGGTCGC
ATACATCGGTTGGGATTGAGGAACTCAGCACGCGCAAGGCCGGGTACCACGT-CGTGCTT
AGGATGCTGGCATAATGGCTTTAATCGACCCGTCTTGAAACACGGACCAAGGAGTCTAAC
ATGCACGCGAGTGTTTGGGTGGAAAACCCGAGCGCGCAATGAAAGTGAAAATTGAGATCC
CTGTCGTGGGGAGCATCGATGCCCGGACCAGACCTTTTGTGACGGATCCGCGGTTGAGCG
TGTATGCTGGGACCCGAAAGATGGTGAACTATGCCTGAATAGGGTGAAGCCAGAGGAAAC
TCTGGTGGAGGCTCGTAGCGATTCTGACGTGCAAATCGATCGTCGAATTTGGGT------
------------------------------------------------------------
------------------------------------------------------------
------------------------------------------------------------
------------------------------------------------------------
------------------------------------------------------------
------------------------------------------------------------
------------------------------------------------------------
------------------------------------------------------------
------------------------------------------------------------
------------------------------------------------------------
------------------------------------------------------------
------------------------------------------------------------
------------------------------------------------------------
------------------------------------------------------------
------------------------------------------------------------
------------------------------------------------------------
------------------------------------------------------------
------------------------------------------------------------
------------------------------------------------------------
------------------------------------------------------------
------------------------------------------------------------
------------------------------------------------------------
------------------------------------------------------------
------------------------------------------------------------
------------------------------------------------------------
------------------------------------------------------------
------------------------------------------------------------
------------------------------------------------------------
------------------------------------------------------------
------------------------------------------------------------
------------------------------------------------------------
------------------------------------------------------------
------------------------------------------------------------
------------------------------------------------------------
------------------------------------------------------------
------------------------------------------------------------
------------------------------------------------------------
------------------------------------------------------------
--------------
>Dermoloma_huartii_LIP(PAM14110907)_holotype
TTGAATGAACTTGGTTGGGCTGTTGCTGGTGGGGCATGTGCACGCCTGGCCCTGTGCACC
TTCTGTAGACT-TGGACTCGGGCTTTCCTTGCCCGT---GGTCTATGCCTTTTTATGTCA
AAGAATGTTA-TGTTGCCTTTATACAACTTTCAACAACGGATCTCTTGGCTCTCGCATCG
ATGAAGAACGCAGCGAAATGCGATAAGTAATGTGAATTGCAGAATTCAGTGAATCATCGA
ATCTTTGAACGCACCTTGCGCTCCTTGGTATTCCGAGGAGCATGCCTGTTTGAGTATCAT
GAAATTCTCAAGCTCTTAGGCTTGGATTGTGGGACGGGC-TGGCTCTCCTGAAATGCATT
AGCGAACCCTTTGCGGTTTTGGTGTGATAATTATCTATGCCTCCAAACTAACAAGGATTC
CCCTAGTAACTGCGAGTGAAGCGGGAAGAGCTCAAATTTAAAATCTGGCAG-CCTTGTGG
TTGGAGTTGTAATCTAGAGAAGTGCTATCCGCGCTGGACCGTGTACAAGTCTCCTGGAAT
GGAGCGTCACAGAGGGTGAGAATCCCGTCTTTGACACGGAC-CCCAGGGCTTATGTGATG
CGCTCTCAAAGAGTCGAGTTGTTTGGGAATGCAGCTCTAAATGGGTGGTAAATTCCATCT
AAAGCTAAATATTGGCGAGAGACCGATAGCGAACAAGTACCGTGAGGGAAAGATGAAAAG
AACTTTGGAAAGAGAGTTAAACAGTACGTGAAATTGTTGAAAGGGAAACGCTTGAAGTCA
GTCGCGTTGGCCAGGGATCAACCTTGCTTTTTGCTTGGTGTACTTCCTAACGGGTCAGCA
TCAATTTTGACCGATGGATAAAGGTGGGGAATGTGGCATCCTCTTATAGCCCTTGGTCGC
ATACATCGGTTGGGATTGAGGAACTCAGCACGCGCAAGGCCGGGTACCACGT-CGTGCTT
AGGATGCTGGCATAATGGCTTTAATCGACCCGTCTTGAAACACGGACCAAGGAGTCTAAC
ATGCACGCGAGTGTTTGGGTGGAAAACCCGAGCGCGCAATGAAAGTGAAAATTGAGATCC
CTGTCGTGGGGAGCATCGATGCCCGGACCAGACCTTTTGTGACGGATCCGCGGTTGAGCG
TGTATGCTGGGACCCGAAAGATGGTGAACTATGCCTGAATAGGGTGAAGCCAGAGGAAAC
TCTGGTGGAGGCTCGTAGCGATTCTGACGTGCAAATCGATCGTCGAATTTGGGTTTGGAT
CCTAATTTTGCCGACAAAATTCGCCACATTCGCGACCCGAAAACACGAATGGCTGTCGTC
TGGTCACATTGCAAAACGAAAATGGTTTGCGAGCCTGATGATCCCAAGGACGAAGGCGCG
GAA---------------------------------------------------------
------------------------------------------------------------
-----------------TTTGGCCCTCATGGCTTGTATATCCGTTGGTTCTTATTCTGCT
CCCGTCATCGAGTTTCTGGAGGAGTGGGGATTGGAATCTCTTGAAGAAAATGCCCATTCC
TCCACTCCGTGTACCAAGGTGTTTGTCAATGGTGTGTGGATGGGCGTTCACCGCGATCCT
GCAAATTTAGTGAAAACCATCAAGAAGTTGCGACGGAAGGATGACATCAGTCCTGAGGTC
TCCGTCGTTCGAGATATTCGAGAGAAGGAGTTGCGCTTGTATACTGATGCTGGACGCGTC
TGTCGACCATTATTTATTGTTGAAAATCAACAACTACAGCTCCAAAAGAAACATATCAGG
TGGCTCAACAACGGCTATAACGACGACGGGGAAGAGTACAAGTGGGAGCAGCTTGTGAAA
GGCGGTATYATCGAGCTGTTGGATGCAGAAGAGGAAGAAACCGTCATGATATCAATGACA
CCGGAGGATCTRGAGAACTCTCGACTGCATCAGAGTGGCGTCGACCCTCATGCCAACGAC
GGAGACTTTGATCCTGCAGCAAGACTGAAGGCTGGAATCAATTCCCACACTTGGACGCAC
TGCGAAATCCATCCGAGCATGATCCTAGGTATATGCGCAAGCATCATACCCTTCCCTGAT
CACAACCA----------------------------------------------------
------------------------------------------------------------
-------------CAATATCCGTGGCTCTTTGCACATGCAGACGCGAGCATGTCGTTTCA
GTCCGTTCCAAGAGGTCAAAATCCAAGAAATGGCGGATCAAGTTCCCGTTGGGCACATTC
CTCGGTCCATGACTATTCATGTTCACGGAAACTTGACACGACTAATGAGCCCAGGAGATG
TTGTCCACCTTGGCGGAATCTTCCTTCCCATTCCATATACCGGCTTTCAGGCTATCCGCG
CGGGACTCCTCACAGACACTTACTTGGAGGCCCACTATATCCTCCAACTCAAAAAGCAAT
ATAGCGAAATGGAGATGACAACGGATATCGAGCATGCCATCACAGAGCTCAAACGTGATC
CTGCACTATACCATAAACTTTCGCAGAGCATCGCACCAGAAATTTACGGTCATGAAGATG
TGAAGAAAGCCTTACTTTTACTACTGGTAGGAGGGGTGACGAAGGTCACTGGAGACGGCA
TGAAAATTAGGGGAGATATAAACATGTGCCTAATGGGAGACCCCGTGGAGCGAAGACCGT
TTCAACGAAATCGTGAAGGAGACTTCCAATTTCATCAAGAAAGTCGGTTATAACCCTAAG
ACCGTTGCATTTGTCCCCATATCCGGCTGGCATGGAGACAACATGCTGGAAGAGTCCGCG
AACATGACGTGGTACAAGGGCTGGACGCGGGAGACCAAGGCTGGTGTTGTCAAGGGCAAG
ACTCTCCTTGATGCTATCGATGCCATCGAGCCACCTGTTCGACCCTCTGAGAAGCCTCTC
CGTCTTCCTCTTCAGGATGTCTACAAAATTGGCGGTATCGGAACTGTACCAGTGGGTCGT
GTGGAGACTGGTGTTATCAAGGCTGGAATGGTCGTAACATTCGCACCTACCAACGTCACC
ACTGAAGTCAAGTCTGTCGAAATGCATCACGAGCAGCTTGAGCAGGGTTCGCCTGGTGAC
AACGTCGGATTCAACGTGAAGAACGTTTCGGTCAAGGATATYCGTCGTGGAAACGTGTGC
TCCGATTCCAAGAACGACCCTGCGAAGGAGGCWGCCTCGTTCAAAGCTCAGGTCATCGTT
CTCAATCACCCTGGTCAGATCGGTGCCGGTTACGCTCCCGTCCTTGATTGCCACACTGCT
CACATCGCTTGCAAATTCGCCGAACTCATCGAGAAAATTGATCGTCGGACAGGTAAATCG
CTCGAGGACTCYCCTAAATTCGTCAAGTCTGGTGATGCTTGCATCGTCAAGCTTGTGCCC
AGCAAGCCCATGTG
>Dermoloma_huartii_LIP(PAM14110909)
TTGAATGAACTTGGTTGGGCTGTTGCTGGTGGGGCATGTGCACGCCTGGCCCTGTGCACC
TTCTGTAGACT-TGGACTCGGGCTTTCCTTGCCCGT---GGTCTACGTCTTTTTATGTCA
AAGAATGTTA-TGTTGCCTTTATACAACTTTCAACAACGGATCTCTTGGCTCTCGCATCG
ATGAAGAACGCAGCGAAATGCGATAAGTAATGTGAATTGCAGAATTCAGTGAATCATCGA
ATCTTTGAACGCACCTTGCGCTCCTTGGTATTCCGAGGAGCATGCCTGTTTGAGTATCAT
GAAATTCTCAAGCTCTTAGGCTTGGATTGTGGGACGGGC-TGGCTCTCCTGAAATGCATT
AGCGAACCCTTTGCGGTTTTGGTGTGATAATTATCTATGCCTCCAAACTAACAAGGATTC
CCCTAGTAACTGCGAGTGAAGCGGGAAGAGCTCAAATTTAAAATCTGGCAG-CCTTGTGG
TTGGAGTTGTAATCTAGAGAAGTGCTATCCGCGCTGGACCGTGTACAAGTCTCCTGGAAT
GGAGCGTCACAGAGGGTGAGAATCCCGTCTTTGACACGGACCCCCAGGGCTTATGTGATG
CGCTCTCAAAGAGTCGAGTTGTTTGGGAATGCAGCTCTAAATGGGTGGTAAATTCCATCT
AAAGCTAAATATTGGCGAGAGACCGATAGCGAACAAGTACCGTGAGGGAAAGATGAAAAG
AACTTTGGAAAGAGAGTTAAACAGTACGTGAAATTGTTGAAAGGGAAACGCTTGAAGTCA
GTCGCGTTGGCCAGGGATCAACCTTGCTTTTTGCTTGGTGTACTTCCTAACGGGTCAGCA
TCAATTTTGACCGATGGATAAAGGTGGGGAATGTGGCATCCTCTTATAGCCCTTGGTCGC
ATACATCGGTTGGGATTGAGGAACTCAGCACGCGCAAGGCCGGGTACCACGT-CGTGCTT
AGGATGCTGGCATAATGGCTTTAATCGACCCGTCTTGAAACACGGACCAAGGAGTCTAAC
ATGCACGCGAGTGTTTGGGTGGAAAACCCGAGCGCGCAATGAAAGTGAAAATTGAGATCC
CTGTCGTGGGGAGCATCGATGCCCGGACCAGACCTTTTGTGACGGATCCGCGGTTGAGCG
TGTATGCTGGGACCCGAAAGATGGTGAACTATGCCTGAATAGGGTGAAGCCAGAGGAAAC
TCTGGTGGAGGCTCGTAGCGATTCTGACGTGCAAATCGATCGTCGAATTTGGGT------
------------------------------------------------------------
------------------------------------------------------------
------------------------------------------------------------
------------------------------------------------------------
------------------------------------------------------------
------------------------------------------------------------
------------------------------------------------------------
------------------------------------------------------------
------------------------------------------------------------
------------------------------------------------------------
------------------------------------------------------------
------------------------------------------------------------
------------------------------------------------------------
------------------------------------------------------------
------------------------------------------------------------
------------------------------------------------------------
------------------------------------------------------------
------------------------------------------------------------
------------------------------------------------------------
------------------------------------------------------------
------------------------------------------------------------
------------------------------------------------------------
------------------------------------------------------------
------------------------------------------------------------
------------------------------------------------------------
------------------------------------------------------------
------------------------------------------------------------
------------------------------------------------------------
------------------------------------------------------------
------------------------------------------------------------
------------------------------------------------------------
------------------------------------------------------------
------------------------------------------------------------
------------------------------------------------------------
------------------------------------------------------------
------------------------------------------------------------
------------------------------------------------------------
------------------------------------------------------------
--------------
>Dermoloma_huartii_SAVF4149
TTGAATGAACTTGGTTGGGCTGTTGCTGGTGGGGCATGTGCACGCCTGGCCCTGTGCACC
TTCTGTAGACT-TGGACTCGGGCTTGCCTTGCCCGT---GGTCTACGTCTTTTTATGTCA
AAGAATGTTA-TGTTGCCTTTATACAACTTTCAACAACGGATCTCTTGGCTCTCGCATCG
ATGAAGAACGCAGCGAAATGCGATAAGTAATGTGAATTGCAGAATTCAGTGAATCATCGA
ATCTTTGAACGCACCTTGCGCTCCTTGGTATTCCGAGGAGCATGCCTGTTTGAGTATCAT
GAAATTCTCAAGCTCTTAGGCTTGGATTGTGGGACGGGC-TGGCTCTCCTGAAATGCATT
AGCGAACCCTTTGCGGTTTTGGTGTGATAATTATCTATGCCTCCAAACTAACAAGGATTC
CCCTAGTAACTGCGAGTGAAGCGGGAAGAGCTCAAATTTAAAATCTGGCAG-CCTTGTGG
TTGGAGTTGTAATCTAGAGAAGTGCTATCCGCGCTGGACCGTGTACAAGTCTCCTGGAAT
GGAGCGTCACAGAGGGTGAGAATCCCGTCTTTGACACGGAC-CCCAGGGCTTATGTGATG
CGCTCTCAAAGAGTCGAGTTGTTTGGGAATGCAGCTCTAAATGGGTGGTAAATTCCATCT
AAAGCTAAATATTGGCGAGAGACCGATAGCGAACAAGTACCGTGAGGGAAAGATGAAAAG
AACTTTGGAAAGAGAGTTAAACAGTACGTGAAATTGTTGAAAGGGAAACGCTTGAAGTCA
GTCGCGTTGGCCAGGGATCAACCTTGCTTTTTGCTTGGTGTACTTCCTAACGGGTCAGCA
TCAATTTTGACCGATGGATAAAGGTGGGGAATGTGGCATCCTCTTATAGCCCTTGGTCGC
ATACATCGGTTGGGATTGAGGAACTCAGCATGCGCAAGGCCGGGTACCACGT-CGTGCTT
AGGATGCTGGCATAATGGCTTTAATCGACCCGTCTTGAAACACGGACCAAGGAGTCTAAC
ATGCACGCGAGTGTTTGGGTGGAAAACCCGAGCGCGCAATGAAAGTGAAAATTGAGATCC
CTGTCGTGGGGAGCATCGATGCCCGGACCAGACCTTTTGTGACGGATCCGCGGTTGAGCG
TGTATGCTGGGACCCGAAAGATGGTGAACTATGCCTGAATAGGGTGAAGCCAGAGGAAAC
TCTGGTGGAGGCTCGTAGCGATTCTGACGTGCAAATCGATCGTCGAATTTGGGT------
------------------------------------------------------------
------------------------------------------------------------
------------------------------------------------------------
------------------------------------------------------------
------------------------------------------------------------
------------------------------------------------------------
------------------------------------------------------------
------------------------------------------------------------
------------------------------------------------------------
------------------------------------------------------------
------------------------------------------------------------
------------------------------------------------------------
------------------------------------------------------------
------------------------------------------------------------
------------------------------------------------------------
------------------------------------------------------------
------------------------------------------------------------
------------------------------------------------------------
------------------------------------------------------------
------------------------------------------------------------
------------------------------------------------------------
------------------------------------------------------------
------------------------------------------------------------
------------------------------------------------------------
------------------------------------------------------------
------------------------------------------------------------
------------------------------------------------------------
------------------------------------------------------------
------------------------------------------------------------
------------------------------------------------------------
------------------------------------------------------------
------------------------------------------------------------
------------------------------------------------------------
------------------------------------------------------------
------------------------------------------------------------
------------------------------------------------------------
------------------------------------------------------------
------------------------------------------------------------
--------------
>Dermoloma_huartii_SAVF4378
TTGAATGAACTTGGTTGGGCTGTTGCTGGTGGGGCATGTGCACGCCTGGCCCTGTGCACC
TTCTGTAGACT-TGGACTCGGGCTTTCCTTGCCCGT---GGTCTATGCCTTTTTATGTCA
AAGAATGTTA-TGTTGCCTTTATACAACTTTCAACAACGGATCTCTTGGCTCTCGCATCG
ATGAAGAACGCAGCGAAATGCGATAAGTAATGTGAATTGCAGAATTCAGTGAATCATCGA
ATCTTTGAACGCACCTTGCGCTCCTTGGTATTCCGAGGAGCATGCCTGTTTGAGTATCAT
GAAATTCTCAAGCTCTTAGGCTTGGATTGTGGGACGGGC-TGGCTCTCCTGAAATGCATT
AGCGAACCCTTTGCGGTTTTGGTGTGATAATTATCTATGCCTCCAAACTAACAAGGATTC
CCCTAGTAACTGCGAGTGAAGCGGGAAGAGCTCAAATTTAAAATCTGGCAG-CCTTGTGG
TTGGAGTTGTAATCTAGAGAAGTGCTATCCGCGCTGGACCGTGTACAAGTCTCCTGGAAT
GGAGCGTCACAGAGGGTGAGAATCCCGTCTTTGACACGGAC-CCCAGGGCTTATGTGATG
CGCTCTCAAAGAGTCGAGTTGTTTGGGAATGCAGCTCTAAATGGGTGGTAAATTCCATCT
AAAGCTAAATATTGGCGAGAGACCGATAGCGAACAAGTACCGTGAGGGAAAGATGAAAAG
AACTTTGGAAAGAGAGTTAAACAGTACGTGAAATTGTTGAAAGGGAAACGCTTGAAGTCA
GTCGCGTTGGCCAGGGATCAACCTTGCTTTTTGCTTGGTGTACTTCCTAACGGGTCAGCA
TCAATTTTGACCGATGGATAAAGGTGGGGAATGTGGCATCCTCTTATAGCCCTTGGTCGC
ATACATCGGTTGGGATTGAGGAACTCAGCACGCGCAAGGCCGGGTACCACGT-CGTGCTT
AGGATGCTGGCATAATGGCTTTAATCGACCCGTCTTGAAACACGGACCAAGGAGTCTAAC
ATGCACGCGAGTGTTTGGGTGGAAAACCCGAGCGCGCAATGAAAGTGAAAATTGAGATCC
CTGTCGTGGGGAGCATCGATGCCCGGACCAGACCTTTTGTGACGGATCCGCGGTTGAGCG
TGTATGCTGGGACCCGAAAGATGGTGAACTATGCCTGAATAGGGTGAAGCCAGAGGAAAC
TCTGGTGGAGGCTCGTAGCGATTCTGACGTGCAAATCGATCGTCGAATTTGGGT------
------------------------------------------------------------
------------------------------------------------------------
------------------------------------------------------------
------------------------------------------------------------
-----------------TTTGGCCCTCATGGCTTGTATATCCGTTGGTTCTTATTCTGCT
CCCGTCATCGAGTTTCTGGAGGAGTGGGGATTGGAATCTCTTGAAGAAAATGCCCATTCC
TCCACTCCGTGTACCAAGGTGTTTGTCAATGGTGTGTGGATGGGCGTTCACCGCGATCCT
GCAAATTTAGTGAAAACCATCAAGAAGTTGCGACGGAAGGATGACATCAGTCCTGAGGTC
TCCGTCGTTCGAGATATTCGAGAGAAGGAGTTGCGCTTGTATACTGATGCTGGACGCGTC
TGTCGACCATTATTTATTGTTGAAAATCAACAACTACAGCTCCAAAAGAAACATATYAGG
TGGCTCAACAACGGCTATAACGACGACGGGGAAGAGTACAAGTGGGAGCAGCTTGTGAAA
GGCGGTATCATCGAGCTGTTRGATGCAGAAGAGGAAGAAACCGTCATGATATCAATGACA
CCGGAGGATCTRGAGAACTCTCGACTGCATCAGAGTGGCGTCGACCCTCATGCCAACGAC
GGAGACTTTGATCCTGCAGCAAGACTGAAGGCTGGAATCAATTCCCACACTTGGACGCAC
TGCGAAATCCATCCGAGCATGATCCTAGGTATATGCGCAAGCATCATACCCTTCCCTGAT
CACAACCAAAGCCACTACTTCAAGTCAACGCCTACACCTGCGATGTTTGCGGCTCGGAGA
CCTTTCAGGATATATCAAATAAATCGTTCACTCCTATCGTTGACTGCCAAAACGAAAACG
AGTGCATGAAGAACAATATCCGTGGCTCTTTGCACATGCAGACGCGAGCATGTCGTTTCA
GTCCGTTCCAAGAGGTCAAAATCCAAGAAATGGCGGATCAAGTTCCCGTTGGGCACATTC
CTCGGTCCATGACTATTCATGTTCACGGAAACTTGACACGACTAATGAGCCCAGGAGATG
TTGTCCACCTTGGCGGAATCTTCCTTCCCATTCCATATACTGGCTTTCAGGCTATCCGCG
CGGGACTCCTCACAGACACTTACTTGGAGGCCCACTATATCCTCCAACTCAAAAAGCAAT
ATAGCGAAATGGAGATGACAACGGATATCGAGCATGCCATCACAGAGCTCAAACGTGATC
CTGCACTATACCATAAACTTTCGCAGAGCATCGCACCAGAAATTTACGGTCATGAAGATG
TGAAGAAAGCCCTACTTTTACTACTGGTAGGAGGGGTGACGAAGGTCACTGGAGACGGCA
TGAAAATTAGGGGAGATATAAACATGTGCCTAATGGGAGACCCCGTGGAGCGAAGACCGT
TTCAACGAAATCGTGAAGGAGACTTCCAATTTCATCAAGAAAGTCGGTTATAACCCTAAG
ACCGTTGCATTTGTCCCCATATCCGGCTGGCATGGAGACAACATGCTGGAAGAGTCCGCG
AACATGACGTGGTACAAGGGCTGGACGCGGGAGACCAAGGCTGGTGTTGTCAAGGGCAAG
ACTCTCCTTGATGCTATCGATGCCATCGAGCCACCTGTTCGACCCTCTGAGAAGCCTCTC
CGTCTTCCTCTTCAGGATGTCTACAAAATTGGCGGTATCGGAACTGTACCAGTGGGTCGT
GTGGAGACTGGTGTTATCAAGGCTGGAATGGTCGTAACATTCGCACCTACCAACGTCACC
ACTGAAGTCAAGTCTGTCGAAATGCATCACGAGCAGCTTGAGCAGGGTTCGCCTGGTGAC
AACGTCGGATTCAACGTGAAGAACGTTTCGGTCAAGGATATYCGTCGTGGAAACGTGTGC
TCCGATTCCAAGAACGACCCTGCGAAGGAGGCWGCCTCGTTCAAAGCTCAGGTCATCGTT
CTCAATCACCCTGGTCAGATCGGTGCCGGTTACGCTCCCGTCCTTGATTGCCACACTGCT
CACATCGCTTGCAAATTCGCCGAACTCATCGAGAAAATTGATCGTCGGACAGGTAAATCG
CTCGAGGACTCYCCTAAATTCGTCAAGTCTGGTGATGCTTGCATCGTCAAGCTTGTGCCC
AGCAAGCCCATGTG
>Dermoloma_hygrophorus_BBF(GC01102501)
TTGAATAAA-TTGGTTGGGCTGYTGCTGATGGGATATGTGCACGCCTAGCCCTGTGCACC
TTTTGTAGACCTTGGCCTCGGGCTT-CCTTGCA-ATT--GGTCTATGT-ACTTTATGTCA
CAGAATGTTATTGATGCCTTTATACAACTTTCAACAACGGATCTCTTGGCTCTCGCATCG
ATGAAGAACGCAGCGAAATGCGATAAGTAATGTGAATTGCAGAATTCAGTGAATCATCGA
ATCTTTGAACGCACCTTGCGCTCCTTGGTATTCCGAGGAGCATGCCCGTTTGAGTATCAT
GAAATTCTCAAAGTCTT-GGCTTGGATTGTGGGACAGGC-TTGCTCTTCTTAAATGCATT
AGCGAACCCTTGTGGGTCT-GGTGTGATAATTATCTACGCCTCTAAACTAACAAGGATTC
CCCTAGTAACTGCGAGTGAAGCSGGAAAAGCTCAAATTTAAAATCTGGCGGTCCTTGTGG
CTGGAGTTGTAATCTAGAGAAGTGCTATCCGCGCTGGACCGTGTACAAGTCTCCTGGAAT
GGAGCGTCATAGAGGGTGAGAATCCCGTCTTTGACACGGACTACCAGGGCTTATGTGATG
CGCTCTCAAAGAGTCGAGTTGTTTGGGAATGCAGCTCTAAATGGGTGGTAAATTCCATCT
AAAGCTAAATATTGGCGAGAGACCGATAGCGAACAAGTACCGTGAGGGAAAGATGAAAAG
AACTTTGGAAAGAGAGTTAAACAGTACGTGAAATTGTTGAAAGGGAAACGCTTGAAGTCA
GTCACGTTGGCCAGGGATCAACCTTGCTTTTTGCTTGGCGTACTTTCTGACGGGTCAGCA
TCAATTTTGACCGGTGGATAAAGGTRGGGAATGTGGCATCCTCTTATAGCCCTTGGTCGC
ATACATCGGTTGGGATTGAGGAACTCAGCACGCGCAAGGCCGGGTACCACGTACGTGCTT
AGGATGCTGGCATAATGGCTTTAATCGACCCGTCTTGAAACACGGACCAAGGAGTCTAAC
ATGCACGCGAGTGTTTGGGTGGAAAACCCGAGCGCGTAATGAAAGTGAAAATTGAGATCC
CTGTCGTGGGGAGCATCGATGCCTGGACCAGACCTCTTGTGACGGATCCACGGTTGAGCG
TGTATGCTGGGACCCGAAAGATGGTGAACTATGCCTGAATAGGGCGAAGCCAGAGGAAAC
TCTGGTGGAGGCTCKTTGCGATTCTGACGTGCAAATCGATCGTCGAATTTGGGT------
------------------------------------------------------------
------------------------------------------------------------
------------------------------------------------------------
------------------------------------------------------------
------------------------------------------------------------
------------------------------------------------------------
------------------------------------------------------------
------------------------------------------------------------
------------------------------------------------------------
------------------------------------------------------------
------------------------------------------------------------
------------------------------------------------------------
------------------------------------------------------------
------------------------------------------------------------
------------------------------------------------------------
------------------------------------------------------------
------------------------------------------------------------
------------------------------------------------------------
------------------------------------------------------------
------------------------------------------------------------
------------------------------------------------------------
------------------------------------------------------------
------------------------------------------------------------
------------------------------------------------------------
------------------------------------------------------------
------------------------------------------------------------
------------------------------------------------------------
------------------------------------------------------------
------------------------------------------------------------
------------------------------------------------------------
------------------------------------------------------------
------------------------------------------------------------
------------------------------------------------------------
------------------------------------------------------------
------------------------------------------------------------
------------------------------------------------------------
------------------------------------------------------------
------------------------------------------------------------
--------------
>Dermoloma_hygrophorus_G00127362_holotype
TTGAATAAA-TTGGTTGGGCTGTTGCTGATGGGATATGTGCACGCCTAGCCCTGTGCACC
TTTTGTAGACCTTGGCCTCGGGCTT-CCTTGCA-ATT--GGTCTATGT-ACTTTATGTCA
CAGAATGTTATTGATGCCTTTATACAACTTTCAACAACGGATCTCTTGGCTCTCGCATCG
AT----------------------------------------------------------
------------------------------------------------------------
------------------------------------------------------------
------------------------------------------------------------
------------------------------------------------------------
------------------------------------------------------------
------------------------------------------------------------
------------------------------------------------------------
------------------------------------------------------------
------------------------------------------------------------
------------------------------------------------------------
------------------------------------------------------------
------------------------------------------------------------
------------------------------------------------------------
------------------------------------------------------------
------------------------------------------------------------
------------------------------------------------------------
------------------------------------------------------------
------------------------------------------------------------
------------------------------------------------------------
------------------------------------------------------------
------------------------------------------------------------
------------------------------------------------------------
------------------------------------------------------------
------------------------------------------------------------
------------------------------------------------------------
------------------------------------------------------------
------------------------------------------------------------
------------------------------------------------------------
------------------------------------------------------------
------------------------------------------------------------
------------------------------------------------------------
------------------------------------------------------------
------------------------------------------------------------
------------------------------------------------------------
------------------------------------------------------------
------------------------------------------------------------
------------------------------------------------------------
------------------------------------------------------------
------------------------------------------------------------
------------------------------------------------------------
------------------------------------------------------------
------------------------------------------------------------
------------------------------------------------------------
------------------------------------------------------------
------------------------------------------------------------
------------------------------------------------------------
------------------------------------------------------------
------------------------------------------------------------
------------------------------------------------------------
------------------------------------------------------------
------------------------------------------------------------
------------------------------------------------------------
------------------------------------------------------------
------------------------------------------------------------
------------------------------------------------------------
--------------
>Dermoloma_intermedium_CNF16124
TTGAATGAACTTGGTTGGGCTGTTGCTGGTGGGGCATGTGCACGCCTGACCCTGTGCACC
TTATGTAGACT-TGGACTCGGGCTTCCCTTGCCTGT-CTAGTCTATGTCTTTTTATGTCA
AAGAATGTTA-TGATGCCTTTATACAACTTTCAACAACGGATCTCTTGGCTCTCGCATCG
ATGAAGAACGCAGCGAAATGCGATAAGTAATGTGAATTGCAGAATTCAGTGAATCATCGA
ATCTTTGAACGCACCTTGCGCTCCTTGGTATTCCGAGGAGCATGCCTGTTTGAGTATCAT
GAAATTCTCAAGCTCTTAGGCTTGGATTGTGGGACGGGC-TGGCTCTCCTAAAATGCATT
AGCAAACCCTTTGCGGTTTTGGTGTGATAATTATCTATGCCTCCAA--------------
----------------------------------------------GGCAGTCCTTGTGG
CCGGAGTTGTAATCTAGAGAAGTGCTATCCGCGCTGGACCGTGTACAAGTCTCCTGGAAT
GGAGCGTCACAGAGGGTGAGAATCCCGTCTTTGACACGGAC-CCCAGGGCTTATGTGATG
TGCTCTCAAAGAGTCGAGTTGTTTGGGAATGCAGCTCTAAATGGGTGGTAAATTCCATCT
AAAGCTAAATATTGGCGAGAGACCGATAGCGAACAAGTACCGTGAGGGAAAGATGAAAAG
AACTTTGGAAAGAGAGTTAAACAGTACGTGAAATTGTTGAAAGGGAAACGCTTGAAGTCA
GTCGCGTTGACCAGGGATCAACCTTGCTTTTTGCTTGGCGTACTTCCTAACGGGTCAGCA
TCAATTTTGACCGGTGGATAAAGGTGGGGAATGTGGCATCTTCTTATAGCCTTTGGTCGC
ATACATCGGTTGGGATTGAGGAACTCAGCACGCGCAAGGCCGGGTACCACGT-CGTGCTT
AGGATGCTGGCATAATGGCTTTAATCGACCCGTCTTGAAACACGGACCAAGGAGTCTAAC
ATGCACGCGAGTGTTTGGGTGGAAAACCCGAGCGCGCAATGAAAGTGAAAATTGAGATCC
CTGTCGTGGGGAGCATCGATGCCCGGACCAGACCTTTTGTGACGGATCCGCGGTTGAGCG
TGTGTGCTGGGACCCGAAAGATGGTGAACTATGCCTGAATAGGGTGAAGCCAGAGGAAAC
TCTGGTGGAGgCTCGTAGCGATTCTGACGTGCAAATCGAT--------------------
------------------------------------------------------------
------------------------------------------------------------
------------------------------------------------------------
------------------------------------------------------------
------------------------------------------------------------
------------------------------------------------------------
------------------------------------------------------------
------------------------------------------------------------
------------------------------------------------------------
------------------------------------------------------------
------------------------------------------------------------
------------------------------------------------------------
------------------------------------------------------------
------------------------------------------------------------
------------------------------------------------------------
------------------------------------------------------------
------------------------------------------------------------
------------------------------------------------------------
------------------------------------------------------------
------------------------------------------------------------
------------------------------------------------------------
------------------------------------------------------------
------------------------------------------------------------
------------------------------------------------------------
------------------------------------------------------------
------------------------------------------------------------
------------------------------------------------------------
------------------------------------------------------------
------------------------------------------------------------
------------------------------------------------------------
------------------------------------------------------------
------------------------------------------------------------
------------------------------------------------------------
------------------------------------------------------------
------------------------------------------------------------
------------------------------------------------------------
------------------------------------------------------------
------------------------------------------------------------
--------------
>Dermoloma_intermedium_LIP(PAM14110905)
TTGAATGAACTTGGTTGGGCTGTTGCTGGTGGGGCATGTGCACGCCTGACCCTGTGCACC
TTATGTAGACT-TGGACTCGGGCTT-CCTTGCCTGT-CTAGTCTATGTCTTTTTATGTCA
AAGAATGTTA-TGATGCCTTTATACAACTTTCAACAACGGATCTCTTGGCTCTCGCATCG
ATGAAGAACGCAGCGAAATGCGATAAGTAATGTGAATTGCAGAATTCAGTGAATCATCGA
ATCTTTGAACGCACCTTGCGCTCCTTGGTATTCCGAGGAGCATGCCTGTTTGAGTATCAT
GAAATTCTCAAGCTCTTAGGCTTGGATTGTGGGACGGGC-TGGCTCTCCTAAAATGCATT
AGCAAGCCCTTTGCGGTTTTGGTGTGATAATTATCTATGCCTCCAAACTAACAAGGATTC
CCCTAGTAACTGCGAGTGAAGCGGGAAGAGCTCAAATTTAAAATCTGGCAGTCCTTGTGG
CCGGAGTTGTAATCTAGAGAAGTGCTATCCGCGCTGGACCGTGTACAAGTCTCCTGGAAT
GGAGCGTCACAGAGGGTGAGAATCCCGTCTTTGACACGGAC-CCCAGGGCTTATGTGATG
TGCTCTCAAAGAGTCGAGTTGTTTGGGAATGCAGCTCTAAATGGGTGGTAAATTCCATCT
AAAGCTAAATATTGGCGAGAGACCGATAGCGAACAAGTACCGTGAGGGAAAGATGAAAAG
AACTTTGGAAAGAGAGTTAAACAGTACGTGAAATTGTTGAAAGGGAAACGCTTGAAGTCA
GTCGCGTTGACCAGGGATCAACCTTGCTTTTTGCTTGGCGTACTTCCTAACGGGTCAGCA
TCAATTTTGACCGGTGGATAAAGGTGGGGAATGTGGCATCTTCTTATAGCCTTTGGTCGC
ATACATCGGTTGGGATTGAGGAACTCAGCACGCGCAAGGCCGGGTACCACGT-CGTGCTT
AGGATGCTGGCATAATGGCTTTAATCGACCCGTCTTGAAACACGGACCAAGGAGTCTAAC
ATGCACGCGAGTGTTTGGGTGGAAAACCCGAGCGCGCAATGAAAGTGAAAATTGAGATCC
CTGTCGTGGGGAGCATCGATGCCCGGACCAGACCTTTTGTGACGGATCCGCGGTTGAGCG
TGTGTGCTGGGACCCGAAAGATGGTGAACTATGCCTGAATAGGGTGAAGCCAGAGGAAAC
TCTGGTGGAGGCTCGTAGCGATTCTGACGTGCAAATCGATCGTCGAATTTGGGTTTGGAT
CCTAATTTTGCCGACAAAATTCGCCACATTCGCGACCCGAAAGCACGAATGGCTGTCGTC
TGGTCACATTGCAAAACGAAAATGGTTTGCGAGCCTGATGATCCCAAGGACGAAGGAGCG
GAAGAGGTCAAGTCATTGCAGCCGGACAAGAGATTAATGACCCCATCAGAAGTCTATACT
GTTTTCAAAAAGATGTCGGACTCTGATCTTCATTTGATCGGCCTCTCCGATGAATATGCG
CGTCCCGAATGGATGATTTTGGCCCTCATGGCTTGTATATCCGTTGGTTCTTATTCTGCT
CCCGTCATCGAGTTTTTGGAGGAGTGGGGATTGGAATCTCTTGAAGAAAATGCCCATTCC
TCTACTCCTTGCACCAAGGTGTTTGTCAATGGTGTGTGGATGGGCGTTCACCGCGATCCT
GCGAATTTAGTGAAAACCATCAAGAAGTTGCGACGGAAGGACGACATCAGTCCTGAGGTC
TCCGTTGTTCGAGATATTCGAGAGAAGGAGTTGCGCTTGTATACTGAYGCTGGACGCGTC
TGCCGACCATTATTTATTGTTGAAAATCAACAACTACAGCTTCAAAAGAAACATATCAGT
GGGCTCAACAATGGCTATAACGACGATGGTGATGAGTATAAGTGGGAGCAGCTYGTGAAG
GGCGGCATAATCGAGCTGTTAGATGCAGAAGAGGAAGAAACCGTCATGATATCGATGACA
CCTGAGGATCTGGAGAACTCTCGACTGCATCAGAGTGGCGTCGACCCTCATGCCAACGAC
GGAGACTTTGATCCTGCAGCACGACTGAAGGCTGGAATCAATTCCCATACATGGACGCAC
TGCGAAATCCATCCGAGCATGATCCTCGGTATATGCGCAAGCATCATACCCTTCCCTGAC
CACAACCA----------------------------------------------------
------------------------------------------------------------
-----------------------------------------ACGCGAGCATGTCGTTTCA
GTCCGTTCCAAGAAGTCAAAATCCAAGAAATGGCAGATCAAGTTCCCGTTGGGCACATTC
CTCGGTCCATGACTGTTCATCTTCATGGAAACCTGACGCGACTAATGAGCCCAGGAGATG
TTGTCCACCTTGGCGGAATCTTCCTTCCCATTCCATATACTGGCTTTCAAGCCATCCGCG
CCGGACTCCTCACAGACACTTACTTGGAGGCCCATTATATCCTCCAACTCAAAAAGCAAT
ATAGCGAGATGGAGGTAACGACGGATATCGAGCATGCCATCACAGAACTCAAACGTGATC
CTGC--------------------------------------------------------
------------------------------------------------------------
---------------------------------------------TGGAGCGAAGACCGT
TTCAATGAAATCGTGAAGGAGACTTCCAATTTCATCAAGAAAGTCGGTTATAACCCTAAG
ACCGTTGCATTTGTGCCCATATCTGGCTGGCATGGAGACAACATGCTGGAAGAATCCAGC
AACATGACGTGGTACAAGGGCTGGACGCGGGAGACCAAGGCAGGTGTTGTCAAGGGCAAG
ACCCTCCTTGATGCCATCGATGCCATCGAGCCACCCGTTCGACCCGCTGAGAAACCTCTG
CGCCTTCCCCTTCAGGATGTCTACAAAATTGGTGGTATCGGAACTGTACCAGTGGGTCGT
GTGGAGACTGGCGTGATCAAGGCTGGAATGGTTGTAACATTTGCACCTACCAACGTCACC
ACTGAAGTCAAGTCTGTCGAAATGCACCACGAGCAGCTTGAGCAAGGTTCGCCTGGTGAC
AACGTCGGCTTCAACGTAAAGAACGTCTCAGTCAAGGATATCCGTCGTGGAAACGTATGC
TCCGACTCCAAGAACGACCCCGCAAAGGAGGCCGCCTCATTCAAAGCTCAGGTCATCGTT
CTCAATCATCCTGGTCAGATTGGCGCCGGTTACGCTCCCGTCCTTGATTGCCACACTGCT
CACATCGCTTGCAAATTTGCCGAACTCATCGAGAAGATTGATCGTCGGACAGGTAAATCG
CTCGAGGACTCCCCGAAATTCGTCAAGTCTGGTGATGCTTGCATCGTCAAGCTTGTGCCC
AGCAAGCCCATGTG
>Dermoloma_intermedium_SAV4303_epitype
TTGAATGAACTTGGTTGGGCTGTTGCTGGTGGGGCATGTGCACGCCTGACCCTGTGCACC
TTATGTAGACT-TGGACTCGGGCTT-CCTTGCCTGT-CTAGTCTATGTCTTTTTATGTCA
AAGAATGTTA-TGATGCCTTTATACAACTTTCAACAACGGATCTCTTGGCTCTCGCATCG
ATGAAGAACGCAGCGAAATGCGATAAGTAATGTGAATTGCAGAATTCAGTGAATCATCGA
ATCTTTGAACGCACCTTGCGCTCCTTGGTATTCCGAGGAGCATGCCTGTTTGAGTATCAT
GAAATTCTCAAGCTCTTAGGCTTGGATTGTGGGACGGGC-TGGCTCTCCTAAAATGCATT
AGCAAACCCTTTGCGGTTTTGGTGTGATAATTATCTATGCCTCCAAACTAACAAGGATTC
CCCTAGTAACTGCGAGTGAAGCGGGAAGAGCTCAAATTTAAAATCTGGCAGTCCTTGTGG
CCGGAGTTGTAATCTAGAGAAGTGCTATCCGCGCTGGACCGTGTACAAGTCTCCTGGAAT
GGAGCGTCACAGAGGGTGAGAATCCCGTCTTTGACACGGAC-CCCAGGGCTTATGTGATG
TGCTCTCAAAGAGTCGAGTTGTTTGGGAATGCAGCTCTAAATGGGTGGTAAATTCCATCT
AAAGCTAAATATTGGCGAGAGACCGATAGCGAACAAGTACCGTGAGGGAAAGATGAAAAG
AACTTTGGAAAGAGAGTTAAACAGTACGTGAAATTGTTGAAAGGGAAACGCTTGAAGTCA
GTCGCGTTGACCAGGGATCAACCTTGCTTTTTGCTTGGCGTACTTCCTAACGGGTCAGCA
TCAATTTTGACCGGTGGATAAAGGTGGGGAATGTGGCATCTTCTTATAGCCTTTGGTCRC
ATACATCGGTTGGGATTGAGGAACTCAGCACGCGCAAGGCCGGGTACCACGT-CGTGCTT
AGGATGCTGGCATAATGGCTTTAATCGACCCGTCTTGAAACACGGACCAAGGAGTCTAAC
ATGCACGCGAGTGTTTGGGTGGAAAACCCGAGCGCGCAATGAAAGTGAAAATTGAGATCC
CTGTCGTGGGGAGCATCGATGCCCGGACCAGACCTTTTGTGACGGATCCGCGGTTGAGCG
TGTGTGCTGGGACCCGAAAGATGGTGAACTATGCCTGAATAGGGTGAAGCCAGAGGAAAC
TCTGGTGGAGGCTCGTAGCGATTCTGACGTGCAAATCGATCGTCGAATTTGGGTTTGGAT
CCTAATTTTGCCGACAAAATTCGCCACATTCGCGACCCGAAAGCACGAATGGCTGTCGTC
TGGTCACATTGCAAAACGAAAATGGTTTGCGAGCCTGATGATCCCAAGGACGAAGGAGCG
GAAGAGGTCAAGTCATTGCAGCCGGACAAGAGATTAATGACCCCATCAGAAGTCTATACT
GTTTTCAAAAAGATGTCGGACTCCGATCTTCATTTGATCGGCCTCTCCGATGAATATGCG
CGTCCCGAATGGATGATTTTGGCCCTCATGGCTTGTATATCCGTTGGTTCTTATTCTGCT
CCCGTCATCGAGTTTTTGGAGGAGTGGGGATTGGAATCTCTTGAAGAAAATGCCCATTCC
TCTACTCCTTGCACCAAGGTGTTTGTCAATGGTGTGTGGATGGGCGTTCACCGCGATCCT
GCGAATTTAGTGAAAACCATCAAGAAGTTGCGACGGAAGGACGACATCAGTCCTGAGGTC
TCCGTTGTTCGAGATATTCGAGAGAAGGAGTTGCGCTTGTATACTGACGCTGGACGCGTC
TGCCGACCATTATTTATTGTTGAAAATCAACAACTACAGCTTCAAAAGAAACATATCAGR
TGGCTCAACAATGGCTATAACGACGATGGGGAAGAGTATAAGTGGGAGCAGCTTGTGAAG
GGCGGCATAATCGAGCTGTTAGATGCAGAAGAGGAAGAAACCGTCATGATATCGATGACA
CCTGAGGATCTGGAGAACTCTCGACTGCATCAGAGTGGCGTCGACCCTCATGCCAACGAC
GGAGACTTTGATCCTGCAGCACGACTGAAGGCWGGAATCAATTCCCATACATGGACGCAC
TGCGAAATCCATCCGAGCATGATCCTCGGTATATGCGCAAGCATCATACCCTTCCCTGAC
CACAACCAAAGCCACTTCTTCAAGTCAACGCCTACACTTGCGATGTCTGTGGCTCGGAGA
CCTTTCAAGATATATCAAATAAATCGTTCACTCCCATCCTCGACTGCCAAAACGAAAACG
AATGCATGAAGAACAATATTCGTGGCTCTTTGCACATGCAGACGCGAGCATGTCGTTTCA
GTCCGTTCCAAGAAGTCAAAATCCAAGAAATGGCAGATCAAGTTCCCGTTGGGCACATTC
CTCGGTCCATGACTGTTCATCTTCATGGAAACCTGACGCGACTAATGAGCCCAGGAGATG
TTGTCCACCTTGGCGGAATCTTCCTTCCCATTCCATATACTGGCTTTCAAGCCATCCGCG
CCGGACTCCTCACAGACACTTACTTGGAGGCCCATTATATCCTCCAACTCAAAAAGCAAT
ATAGCGAGATGGAGGTAACGACGGATATCGAGCATGCCATCACAGAACTCAAACGTGATC
CTGCACTATACCATAAGCTTTCGCAGAGCATCGCACCAGAAATTTACGGTCATGAAGACG
TGAAGAAGGCACTACTTTTACTACTGGTAGGAGGGGTGACGAAGGTCACTGGAGACGGTA
TGAAAATCAGGGGAGATATAAACATGTGCCTAATGGGAGACCCCGTGGAGCGAAGACCGT
TTCAATGAAATCGTGAAGGAGACTTCCAATTTCATCAAGAAAGTCGGTTATAACCCTAAG
ACCGTTGCATTTGTGCCCATATCTGGCTGGCATGGAGACAACATGCTGGAAGAATCCAGC
AACATGACGTGGTACAAGGGCTGGACGCGGGAGACCAAGGCAGGTGTTGTCAAGGGCAAG
ACCCTCCTTGATGCCATCGATGCCATCGAGCCACCCGTTCGACCCGCTGAGAAACCTCTG
CGCCTTCCCCTTCAGGATGTCTACAAAATTGGTGGTATCGGAACTGTACCAGTGGGTCGT
GTGGAGACTGGCGTGATCAAGGCTGGAATGGTTGTAACATTTGCACCTACCAACGTCACC
ACTGAAGTCAAGTCTGTCGAAATGCACCACGAGCAGCTTGAGCAAGGTTCGCCTGGTGAC
AACGTCGGCTTCAACGTAAAGAACGTCTCAGTCAAGGATATCCGTCGTGGAAACGTATGC
TCCGACTCCAAGAACGACCCCGCAAAGGAGGCCGCCTCATTCAAAGCTCAGGTCATCGTT
CTCAATCATCCTGGTCAGATTGGCGCCGGTTACGCTCCCGTCCTTGATTGCCACACTGCT
CACATCGCTTGCAAATTTGCCGAACTCATCGAGAAGATTGATCGTCGGACAGGTAAATCG
CTCGAGGACTCCCCGAAATTCGTCAAGTCTGGTGATGCTTGCATCGTCAAGCTTGTGCCC
AGCAAGCCCATGTG
>Dermoloma_intermedium_SAVF20869
TTGAATGAACTTGGTTGGGCTGTTGCTGGTGGGGCATGTGCACGCCTGACCCTGTGCACC
TTATGTAGACT-TGGACTCGGGCTT-CCTTGCCTGT-CTAGTCTATGTCTTTTTATGTCA
AAGAATGTTA-TGATGCCTTTATACAACTTTCAACAACGGATCTCTTGGCTCTCGCATCG
ATGAAGAACGCAGCGAAATGCGATAAGTAATGTGAATTGCAGAATTCAGTGAATCATCGA
ATCTTTGAACGCACCTTGCGCTCCTTGGTATTCCGAGGAGCATGCCTGTTTGAGTATCAT
GAAATTCTCAAGCTCTTAGGCTTGGATTGTGGGACGGGC-TGGCTCTCCTAAAATGCATT
AGCAAACCCTTTGCGGTTTTGGTGTGATAATTATCTATGCCTCCAA--------------
----------------------GGGAAGAGCTCAAATTTAAAATCTGGCAGTCCTTGTGG
CCGGAGTTGTAATCTAGAGAAGTGCTATCCGCGCTGGACCGTGTACAAGTCTCCTGGAAT
GGAGCGTCACAGAGGGTGAGAATCCCGTCTTTGACACGGAC-CCCAGGGCTTATGTGATG
TGCTCTCAAAGAGTCGAGTTGTTTGGGAATGCAGCTCTAAATGGGTGGTAAATTCCATCT
AAAGCTAAATATTGGCGAGAGACCGATAGCGAACAAGTACCGTGAGGGAAAGATGAAAAG
AACTTTGGAAAGAGAGTTAAACAGTACGTGAAATTGTTGAAAGGGAAACGCTTGAAGTCA
GTCGCGTTGACCAGGGATCAACCTTGCTTTTTGCTTGGCGTACTTCCTAACGGGTCAGCA
TCAATTTTGACCGGTGGATAAAGGTGGGGAATGTGGCATCTTCTTATAGCCTTTGGTCGC
ATACATCGGTTGGGATTGAGGAACTCAGCACGCGCAAGGCCGGGTACCACGT-CGTGCTT
AGGATGCTGGCATAATGGCTTTAATCGACCCGTCTTGAAACACGGACCAAGGAGTCTAAC
ATGCACGCGAGTGTTTGGGTGGAAAACCCGAGCGCGCAATGAAAGTGAAAATTGAGATCC
CTGTCGTGGGGAGCATCGATGCCCGGACCAGACCTTTTGTGACGGATCCGCGGTTGAGCG
TGTGTGCTGGGACCCGAAAGATGGTGAACTATGCCTGAATAGGGTGAAGCCAGAGGAAAC
TCTGGTGGAGGCTCGTAGCGATTCTGACGTGCAAATCGATCGTCGAATTTGGGTTTGGAT
CCTAATTTTGCCGACAAAATTCGCCACATTCGCGACCCGAAAGCACGAATGGCTGTCGTC
TGGTCACATTGCAAAACGAAAATGGTTTGCGAGCCTGATGATCCCAAGGACGAAGGAGCG
GAAGAGGTCAAGTCATTGCAGCCGGACAAGAGATTAATGACCCCATCAGAAGTCTATACT
GTTTTCAAAAAGATGTCGGACTCYGATCTTCATTTGATCGGCCTCTCCGATGAATATGCG
CGTCCCGAATGGATGATTTTGGCCCTCATGGCTTGTATATCCGTTGGTTCTTATTCTGCT
CCCGTCATCGAGTTTTTGGAGGAGTGGGGATTGGAATCTCTTGAAGAAAATGCCCATTCC
TCTACTCCTTGCACCAAGGTGTTTGTCAATGGTGTGTGGATGGGCGTTCACCGCGATCCT
GCGAATTTAGTGAAAACCATCAAGAAGTTGCGACGGAAGGACGACATCAGTCCTGAGGTC
TCCGTTGTTCGAGATATTCGAGAGAAGGAGTTGCGCTTGTATACTGACGCTGGACGCGTC
TGCCGACCATTATTTATTGTTGAAAATCAACAACTACAGCTTCAAAAGAAACATATCAGR
TGGCTCAACAATGGCTATAACGACGATGGGGAAGAGTATAAGTGGGAGCAGCTYGTGAAG
GGCGGCATAATCGAGCTGTTAGATGCAGAAGAGGAAGAAACCGTCATGATATCGATGACA
CCTGAGGATCTGGAGAACTCTCGACTGCATCAGAGTGGCGTCGACCCTCATGCCAACGAC
GGAGACTTTGATCCYGCAGCACGACTGAAGGCTGGAATCAATTCCCATACATGGACGCAC
TGCGAAATCCATCCGAGCATGATCCTCGGTATATGCGCAAGCATCATACCCTTCCCTGAC
CACAACCAAAGCCACTTCTTCAAGTCAACGCCTACACTTGCGATGTCTGTGGCTCGGAGA
CCTTTCAAGATATATCAAATAAATCGTTCACTCCCATCCTCGACTGCCAAAACGAAAACG
AATGCATGAAGAACAATATTCGTGGCTCTTTGCACATGCAGACGCGAGCATGTCGTTTCA
GTCCGTTCCAAGAAGTCAAAATCCAAGAAATGGCAGATCAAGTTCCCGTTGGGCACATTC
CTCGGTCCATGACTGTTCATCTTCATGGAAACCTGACGCGACTAATGAGCCCAGGAGATG
TTGTCCACCTTGGCGGAATCTTCCTTCCCATTCCATATACTGGCTTTCAAGCCATCCGCG
CCGGACTCCTCACAGACACTTACTTGGAGGCCCATTATATCCTCCAACTCAAAAAGCAAT
ATAGCGAGATGGAGGTAACGACGGATATCGAGCATGCCATCACAGAACTCAAACGTGATC
CTGCACTATACCATAAGCTTTCGCAGAGCATCGCACCAGAAATTTACGGTCATGAAGACG
TGAAGAAGGCACTACTTTTACTACTGGTAGGAGGGGTGACGAAGGTCACTGGAGACGGTA
TGAAAATCAGGGGAGATATAAACATGTGCCTAATGGGAGACCCCGTGGAGCGAAGACCGT
TTCAATGAAATCGTGAAGGAGACTTCCAATTTCATCAAGAAAGTCGGTTATAACCCTAAG
ACCGTTGCATTTGTGCCCATATCTGGCTGGCATGGAGACAACATGCTGGAAGAATCCAGC
AACATGACGTGGTACAAGGGCTGGACGCGGGAGACCAAGGCAGGTGTTGTCAAGGGCAAG
ACCCTCCTTGATGCCATCGATGCCATCGAGCCACCCGTTCGACCCGCTGAGAAACCTCTG
CGCCTTCCCCTTCAGGATGTCTACAAAATTGGTGGTATCGGAACTGTACCAGTGGGTCGT
GTGGAGACTGGCGTGATCAAGGCTGGAATGGTTGTAACATTTGCACCTACCAACGTCACC
ACTGAAGTCAAGTCTGTCGAAATGCACCACGAGCAGCTTGAGCAAGGTTCGCCTGGTGAC
AACGTCGGCTTCAACGTAAAGAACGTCTCAGTCAAGGATATCCGTCGTGGAAACGTATGC
TCCGACTCCAAGAACGACCCCGCAAAGGAGGCCGCCTCATTCAAAGCTCAGGTCATCGTT
CTCAATCATCCTGGTCAGATTGGCGCCGGTTACGCTCCCGTCCTTGATTGCCACACTGCT
CACATCGCTTGCAAATTTGCCGAACTCATCGAGAAGATTGATCGTCGGACAGGTAAATCG
CTCGAGGACTCCCCGAAATTCGTCAAGTCTGGTGATGCTTGCATCGTCAAGCTTGTGCCC
AGCAAGCCCATGTG
>Dermoloma_intermedium_SAVF22209
TTGAATGAACTTGGTTGGGCTGTTGCTGGTGGGGCATGTGCACGCCTGACCCTGTGCACC
TTATGTAGACT-TGGACTCGGGCTT-CCTTGCCTGT-CTAGTCTATGTCTTTTTATGTCA
AAGAATGTTA-TGATGCCTTTATACAACTTTCAACAACGGATCTCTTGGCTCTCGCATCG
ATGAAGAACGCAGCGAAATGCGATAAGTAATGTGAATTGCAGAATTCAGTGAATCATCGA
ATCTTTGAACGCACCTTGCGCTCCTTGGTATTCCGAGGAGCATGCCTGTTTGAGTATCAT
GAAATTCTCAAGCTCTTAGGCTTGGATTGTGGGACGGGC-TGGCTCTCCTAAAATGCATT
AGCAARCCCTTTGCGGTTTTGGTGTGATAATTATCTATGCCTCCAA--------------
-----------------GAAGCGGGAAGAGCTCAAATTTAAAATCTGGCAGTCCTTGTGG
CCGGAGTTGTAATCTAGAGAAGTGCTATCCGCGCTGGACCGTGTACAAGTCTCCTGGAAT
GGAGCGTCACAGAGGGTGAGAATCCCGTCTTTGACACGGAC-CCCAGGGCTTATGTGATG
TGCTCTCAAAGAGTCGAGTTGTTTGGGAATGCAGCTCTAAATGGGTGGTAAATTCCATCT
AAAGCTAAATATTGGCGAGAGACCGATAGCGAACAAGTACCGTGAGGGAAAGATGAAAAG
AACTTTGGAAAGAGAGTTAAACAGTACGTGAAATTGTTGAAAGGGAAACGCTTGAAGTCA
GTCGCGTTGACCAGGGATCAACCTTGCTTTTTGCTTGGCGTACTTCCTAACGGGTCAGCA
TCAATTTTGACCGGTGGATAAAGGTGGGGAATGTGGCATCTTCTTATAGCCTTTGGTCGC
ATACATCGGTTGGGATTGAGGAACTCAGCACGCGCAAGGCCGGGTACCACGT-CGTGCTT
AGGATGCTGGCATAATGGCTTTAATCGACCCGTCTTGAAACACGGACCAAGGAGTCTAAC
ATGCACGCGAGTGTTTGGGTGGAAAACCCGAGCGCGCAATGAAAGTGAAAATTGAGATCC
CTGTCGTGGGGAGCATCGATGCCCGGACCAGACCTTTTGTGACGGATCCGCGGTTGAGCG
TGTGTGCTGGGACCCGAAAGATGGTGAACTATGCCTGAATAGGGTGAAGCCAGAGGAAAC
TCTGGTGGAGGCTCGTAGCGATTCTGACGTGCAAATCGATCGTCGAATTTGGGTTTGGAT
CCTAATTTTGCCGACAAAATTCGCCACATTCGCGACCCGAAAGCACGAATGGCTGTCGTC
TGGTCACATTGCAAAACGAAAATGGTTTGCGAGCCTGATGATCCCAAGGACGAAGGAGCG
GAAGAGGTCAAGTCATTGCAGCCGGACAAGAGATTAATGACCCCATCAGAAGTCTATACT
GTTTTCAAAAAGATGTCGGACTCTGATCTTCATTTGATCGGCCTCTCCGATGAATATGCG
CGTCCCGAATGGATGAT-------------------------------------------
------------------------------------------------------------
------------------------------------------------------------
------------------------------------------------------------
------------------------------------------------------------
-------------------------------AACTACAGCTTCAAAAGAAACATATCAGA
TGGCTCAACAATGGCTATAACGACGATGGGGAAGAGTATAAGTGGGAGCAGCTCGTGAAG
GGCGGCATAATCGAGCTGTTAGATGCAGAAGAGGAAGAAACCGTCATGATATCGATGACA
CCTGAGGATCTGGAGAACTCTCGACTGCATCAGAGTGGCGTCGACCCTCATGCCAACGAC
GGAGACTTTGATCCYGCAGCAcGACTGAAGGCTGGAATCAATTCCCATACATGGACGCAC
TGCGAAATCCATCCGAGCATGATCCTCGGTATATGCGCAAGCATCATACCCTTCCCTGAC
CACAACCAAAGCCACTTCTTCAAGTCAACGCCTACACTTGCGATGTCTGTGGCTCGGAGA
CCTTTCAAGATATATCAAATAAATCGTTCACTCCCATCCTCGACTGCCAAAACGAAAACG
AATGCATGAAGAACAATATTCGTGGCTCTTTGCACATGCAGACGCGAGCATGTCGTTTCA
GTCCGTTCCAAGAAGTCAAAATCCAAGAAATGGCAGATCAAGTTCCCGTTGGGCACATTC
CTCGGTCCATGACTGTTCATCTTCATGGAAACCTGACGCGACTAATGAGCCCAGGAGATG
TTGTCCACCTTGGCGGAATCTTCCTTCCCATTCCATATACTGGCTTTCAAGCCATCCGCG
CCGGACTCCTCACAGACACTTACTTGGAGGCCCATTATATCCTCCAACTCAAAAAGCAAT
ATAGCGAGATGGAGGTAACGACGGATATCGAGCATGCCATCACAGAACTCAAACGTGATC
CTGCACTATACCATAAGCTTTCGCAGAGCATCGCACCAGAAATTTACGGTCATGAAGACG
TGAAGAAGGCACTACTTTTACTACTGGTAGGAGGGGTGACGAAGGTCACTGGAGACGGTA
TGAAAATCAGGGGAGATATAAACATGTGCCTAATGGGAGACCCCGTGGAGCGAAGACCGT
TTCAATGAAATCGTGAAGGAGACTTCCAATTTCATCAAGAAAGTCGGTTATAACCCTAAG
ACCGTTGCATTTGTGCCCATATCTGGCTGGCATGGAGACAACATGCTGGAAGAATCCAGC
AACATGACGTGGTACAAGGGCTGGACGCGGGAGACCAAGGCAGGTGTTGTCAAGGGCAAG
ACCCTCCTTGATGCCATCGATGCCATCGAGCCACCCGTTCGACCCGCTGAGAAACCTCTG
CGCCTTCCCCTTCAGGATGTCTACAAAATTGGTGGTATCGGAACTGTACCAGTGGGTCGT
GTGGAGACTGGCGTGATCAAGGCTGGAATGGTTGTAACATTTGCACCTACCAACGTCACC
ACTGAAGTCAAGTCTGTCGAAATGCACCACGAGCAGCTTGAGCAAGGTTCGCCTGGTGAC
AACGTCGGCTTCAACGTAAAGAACGTCTCAGTCAAGGATATCCGTCGTGGAAACGTATGC
TCCGACTCCAAGAACGACCCCGCAAAGGAGGCCGCCTCATTCAAAGCTCAGGTCATCGTT
CTCAATCATCCTGGTCAGATTGGCGCCGGTTACGCTCCCGTCCTTGATTGCCACACTGCT
CACATCGCTTGCAAATTTGCCGAACTCATCGAGAAGATTGATCGTCGGACAGGTAAATCG
CTCGAGGACTCCCCGAAATTCGTCAAGTCTGGTGATGCTTGCATCGTCAAGCTTGTGCCC
AGCAAGCCCATGTG
>Dermoloma_intermedium_SAVF4137
TTGAATGAACTTGGTTGGGCTGTTGCTGGTGGGGCATGTGCACGCCTGACCCTGTGCACC
TTATGTAGACT-TGGACTCGGGCTT-CCTTGCCTGT-CTAGTCTATGTCTTTTTATGTCA
AAGAATGTTA-TGATGCCTTTATACAACTTTCAACAACGGATCTCTTGGCTCTCGCATCG
ATGAAGAACGCAGCGAAATGCGATAAGTAATGTGAATTGCAGAATTCAGTGAATCATCGA
ATCTTTGAACGCACCTTGCGCTCCTTGGTATTCCGAGGAGCATGCCTGTTTGAGTATCAT
GAAATTCTCAAGCTCTTAGGCTTGGATTGTGGGACGGGC-TGGCTCTCCTAAAATGCATT
AGCAAACCCTTTGCGGTTTTGGTGTGATAATTATCTATGCCTCCAAACTAACAAGGATTC
CCCTAGTAACTGCGAGTGAAGCGGGAAGAGCTCAAATTTAAAATCTGGCAGTCCTTGTGG
CCGGAGTTGTAATCTAGAGAAGTGCTATCCGCGCTGGACCGTGTACAAGTCTCCTGGAAT
GGAGCGTCACAGAGGGTGAGAATCCCGTCTTTGACACGGAC-CCCAGGGCTTATGTGATG
TGCTCTCAAAGAGTCGAGTTGTTTGGGAATGCAGCTCTAAATGGGTGGTAAATTCCATCT
AAAGCTAAATATTGGCGAGAGACCGATAGCGAACAAGTACCGTGAGGGAAAGATGAAAAG
AACTTTGGAAAGAGAGTTAAACAGTACGTGAAATTGTTGAAAGGGAAACGCTTGAAGTCA
GTCGCGTTGACCAGGGATCAACCTTGCTTTTTGCTTGGCGTACTTCCTAACGGGTCAGCA
TCAATTTTGACCGGTGGATAAAGGTGGGGAATGTGGCATCTTCTTATAGCCTTTGGTCRC
ATACATCGGTTGGGATTGAGGAACTCAGCACGCGCAAGGCCGGGTACCACGT-CGTGCTT
AGGATGCTGGCATAATGGCTTTAATCGACCCGTCTTGAAACACGGACCAAGGAGTCTAAC
ATGCACGCGAGTGTTTGGGTGGAAAACCCGAGCGCGCAATGAAAGTGAAAATTGAGATCC
CTGTCGTGGGGAGCATCGATGCCCGGACCAGACCTTTTGTGACGGATCCGCGGTTGAGCG
TGTGTGCTGGGACCCGAAAGATGGTGAACTATGCCTGAATAGGGTGAAGCCAGAGGAAAC
TCTGGTGGAGGCTCGTAGCGATTCTGACGTGCAAATCGATCGTCGAATTTGGGT------
------------------------------------------------------------
------------------------------------------------------------
------------------------------------------------------------
------------------------------------------------------------
-----------------TTTGGCCCTCATGGCTTGTATATCCGTTGGTTCTTATTCTGCT
CCCGTCATCGAGTTTTTGGAGGAGTGGGGATTGGAATCTCTTGAAGAAAATGCCCATTCC
TCTACTCCTTGCACCAAGGTGTTTGTCAATGGTGTGTGGATGGGCGTTCACCGCGATCCT
GCGAATTTAGTGAAAACCATCAAGAAGTTGCGACGGAAGGACGACATCAGTCCTGAGGTC
TCCGTTGTTCGAGATATTCGAGAGAAGGAGTTGCGCTTGTATACTGACGCTGGACGCGTC
TGCCGACCATTATTTATTGTTGAAAATCAACAACTACAGCTTCAAAAGAAACATATCAGG
TGGCTCAACAATGGCTATAACGACGATGGGGAAGAGTATAAGTGGGAGCAGCTCGTGAAG
GGCGGCATAATCGAGCTGTTAGATGCAGAAGAGGAAGAAACCGTCATGATATCGATGACA
CCTGAGGATCTGGAGAACTCTCGACTGCATCAGAGTGGCGTCGACCCTCATGCCAACGAC
GGAGACTTTGATCCTGCAGCACGACTGAAGGCTGGAATCAATTCCCATACATGGACGCAC
TGCGAAATCCATCCGAGCATGATCCTCGGTATATGCGCAAGCATCATACCCTTCCCTGAC
CACAACCA----------------------------------------------------
------------------------------------------------------------
------------------------------------------------------------
------------------------------------------------------------
------------------------------------------------------------
------------------------------------------------------------
------------------------------------------------------------
------------------------------------------------------------
------------------------------------------------------------
------------------------------------------------------------
------------------------------------------------------------
------------------------------------------------------------
------------------------------------------------------------
------------------------------------------------------------
------------------------------------------------------------
------------------------------------------------------------
------------------------------------------------------------
------------------------------------------------------------
------------------------------------------------------------
------------------------------------------------------------
------------------------------------------------------------
------------------------------------------------------------
------------------------------------------------------------
--------------
>Dermoloma_intermedium_SAVF4147
TTGAATGAACTTGGTTGGGCTGTTGCTGGTGGGGCATGTGCACGCCTGACCCTGTGCACC
TTATGTAGACT-TGGACTCGGGCTT-CCTTGCCTGT-CTAGTCTATGTCTTTTTATGTCA
AAGAATGTTA-TGATGCCTTTATACAACTTTCAACAACGGATCTCTTGGCTCTCGCATCG
ATGAAGAACGCAGCGAAATGCGATAAGTAATGTGAATTGCAGAATTCAGTGAATCATCGA
ATCTTTGAACGCACCTTGCGCTCCTTGGTATTCCGAGGAGCATGCCTGTTTGAGTATCAT
GAAATTCTCAAGCTCTTAGGCTTGGATTGTGGGACGGGC-TGGCTCTCCTAAAATGCATT
AGCAAGCCCTTTGCGGTTTTGGTGTGATAATTATCTATGCCTCCAAACTAACAAGGATTC
CCCTAGTAACTGCGAGTGAAGCGGGAAGAGCTCAAATTTAAAATCTGGCAGTCCTTGTGG
CCGGAGTTGTAATCTAGAGAAGTGCTATCCGCGCTGGACCGTGTACAAGTCTCCTGGAAT
GGAGCGTCACAGAGGGTGAGAATCCCGTCTTTGACACGGAC-CCCAGGGCTTATGTGATG
TGCTCTCAAAGAGTCGAGTTGTTTGGGAATGCAGCTCTAAATGGGTGGTAAATTCCATCT
AAAGCTAAATATTGGCGAGAGACCGATAGCGAACAAGTACCGTGAGGGAAAGATGAAAAG
AACTTTGGAAAGAGAGTTAAACAGTACGTGAAATTGTTGAAAGGGAAACGCTTGAAGTCA
GTCGCGTTGACCAGGGATCAACCTTGCTTTTTGCTTGGCGTACTTCCTAACGGGTCAGCA
TCAATTTTGACCGGTGGATAAAGGTGGGGAATGTGGCATCTTCTTATAGCCTTTGGTCGC
ATACATCGGTTGGGATTGAGGAACTCAGCACGCGCAAGGCCGGGTACCACGT-CGTGCTT
AGGATGCTGGCATAATGGCTTTAATCGACCCGTCTTGAAACACGGACCAAGGAGTCTAAC
ATGCACGCGAGTGTTTGGGTGGAAAACCCGAGCGCGCAATGAAAGTGAAAATTGAGATCC
CTGTCGTGGGGAGCATCGATGCCCGGACCAGACCTTTTGTGACGGATCCGCGGTTGAGCG
TGTGTGCTGGGACCCGAAAGATGGTGAACTATGCCTGAATAGGGTGAAGCCAGAGGAAAC
TCTGGTGGAGGCTCGTAGCGATTCTGACGTGCAAATCGATCGTCGAATTTGGGT------
------------------------------------------------------------
------------------------------------------------------------
------------------------------------------------------------
------------------------------------------------------------
-----------------TTTGGCCCTCATGGCTTGTATATCCGTTGGTTCTTATTCTGCT
CCCGT-ATCGAATTTTTGGAGGAGTGGGGATTGGAATCTCTTGAAGAAAATGCCCATTCC
TCTACTCCTTGCACCAAGGTGTTTGTCAATGGTGTGTGGATGGGCGTTCACCGCGATCCT
GCGAATTTAGTGAAAACCATCAAGAAGTTGCGACGGAAGGACGACATCTGTCCTGAGGTC
TCCGTTGTTCGAGATATTCGAGAGAAGGAGTTGCGCTTGTATACTGATGCTGGACGCGTC
TGCCGACCATTATTTATTGTTGAAAATCAACAACTACAGCTTCAAAAGAAACATATCAGA
TGGCTCAACAATGGCTATAACGACGATGGGGAAGAGTATAAGTGGGAGCAGCTCGTGAAG
GGCGGCATAATCGAGCTGTTAGATGCAGAAGAGGAAGAAACCGTCATGATATCGATGACA
CCTGAGGATCTGGAGAACTCTCGACTGCATCAGAGTGGCGTCGACCCTCATGCCAACGAC
GGAGACTTTGATCCCGCAGCAAGACTGAAGGCTGGAATCAATTCCCATACATGGACGCAC
TGCGAAATCCATCCGAGCATGATCCTCGGTATATGCGCAAGCATCATACCCTTCCCTGAC
CACAACCA----------------------------------------------------
------------------------------------------------------------
------------------------------------------------------------
------------------------------------------------------------
------------------------------------------------------------
------------------------------------------------------------
------------------------------------------------------------
------------------------------------------------------------
------------------------------------------------------------
------------------------------------------------------------
------------------------------------------------------------
------------------------------------------------------------
------------------------------------------------------------
------------------------------------------------------------
------------------------------------------------------------
------------------------------------------------------------
------------------------------------------------------------
------------------------------------------------------------
------------------------------------------------------------
------------------------------------------------------------
------------------------------------------------------------
------------------------------------------------------------
------------------------------------------------------------
--------------
>Dermoloma_josserandii_SAVF20808_epitype
TTGAATAAACTTGGTTGGGCTGTTGCTGATGGGATATGTGCACGCCTACCCCTGTGCACC
TTTTGTAGATGCTGGACTCGGGCTTTCCT--CAAATT--GCTCTACGTTTTTTTATGTCA
TTGAATGTTATTGATGCCTTTATACAACTTTCAACAACGGATCTCTTGGCTCTCGCATCG
ATGAAGAACGCAGCGAAATGCGATAAGTAATGTGAATTGCAGAATTCAGTGAATCATCGA
ATCTTTGAACGCACCTTGCGCTCCTTGGTATTCCGAGGAGCATGCCTGTTTGAGTATCAT
GAAATTCTCAAG--TTTAGGCTTGGATTGTGGGACAGGC-TTGCTCTCCTGAAATGCATG
AGCGAACCATTGTGGATCCTGGTGTGATAATTATCTATGCCTCTAAACTAACAAGGATTC
CCCTAGTAACTGCGAGTGAAGCGGGAAAAGCTCAAATTTAAAATCTGGCGGTCCTTGCGG
CTGGAGTTGTAATCTAGAGAAGTGCTATCCGCGCTGGACCGTGTACAAGTCTCCTGGAAC
GGAGCGTCATAGAGGGTGAGAATCCCGTCTTTGACACGGACTACCAGGGCTTATGTGATG
CGCTCTCAAAGAGTCGAGTTGTTTGGGATTGCAGCTCTAAATGGGTGGTAAATTCCATCT
AAAGCTAAATATTGGCGAGAGACCGATAGCGAACAAGTACCGTGAGGGAAAGATGAAAAG
AACTTTGGAAAGAGAGTTAAACAGTACGTGAAATTGTTGAAAGGGAAACGCTTGAAGTCA
GTCACGTTGGCCAGGGATCAACCTTGCTTTTTGCTTGGCGTACTTTCTAACGGGTCAGCA
TCAATTTTGACCGGTGGATAAAGGTGGGGAATGTGGCATCCTCTTATAGCCCTTGGTCGC
ATACATCGGTTGGGATTGAGGAACTCAGCACGCGCAAGGCCGGGTACCACGTACGTGCTT
AGGATGCTGGCATAATGGCTTTAATCGACCCGTCTTGAAACACGGACCAAGGAGTCTAAC
ATGCACGCGAGTGTTTGGGTGGAAAACCCGAGCGCGTAATGAAAGTGAAAATTGAGATCC
CTGTCGTGGGGAGCATCGATGCCCGGACCAGACCTTTTGTGACGGATCCGCGGTTGAGCG
TGTATGCTGGGACCCGAAAGATGGTGAACTATGCCTGAATAGGGTGAAGCCAGAGGAAAC
TCTGGTGGAGGCTCGTAGCGATTCTGACGTGCAAATCGATCGTCGAATTTGGGTTTGGAT
CCTAATTTTGCCGACAAAATTCGCCACATTCGCGACCCCAAAATCCGGATGGCCGTTGTC
TGGTCACACTGCAAAACGAAAACGGTTTGCGAGCCTGAAGACCCCAAGGACAAAACCGCG
GAA---------------------------------------------------------
------------------------------------------------------------
-----------------TCTGGCTCTCATGGCCTGTATATCTGTTGGTTCTTATTCTGCA
CCTGTCATTGAGTTCTTGGAAGAGTGGGGATTGGAATCTCTCGAGGAAAACGCCCACTCT
TCCACTCCGTGCACCAAAGTATTTGTCAACGGTGTCTGGATGGGCGTTCACCGCGATCCC
GCGAATCTAGTGAAAACCATCAAGAAACTGCGGCGGAAGGACGATATCAGTCCTGAAGTG
TCGGTTGTTCGAGATATCCGGGAGAAGGAGTTGCGCTTGTATACCGATGCCGGACGTGTT
TGTCGACCACTATTCATTGTTGAAAATCAACAGCTACAGCTGCAAAAGAAACACATCACT
TGGCTCAACAGGGGCTATAATGAAGAGCACGAAGAGTACAAATGGGAGCAGCTTGTCAAG
GGCGGTATCATTGAGTTACTGGACGCAGAAGAGGAAGAGACTGTCATGATATCGATGACA
CCAGAGGACCTGGAGAATTCTAGATTGCATCAGAGCGGCGTCGACCCTCATGCTAACGAT
GGAGAGTTTGACCCGGCAGCAAGACTGAAGGCCGGAATCAATTCGCATACTTGGACGCAC
TGTGAAATCCATCCAAGCATGATTCTGGGTATATGCGCAAGTATCATTCCCTTCCCTGAC
CACAACCA---------------------------------------TGCGGCTCAGAGA
CCTTTCAAGACATATCGAATAAATCATTCGCCCCTATCTTTGACTGTCAGAACGAGAATG
AGTGCAAGAAGAATAACATCCATGGTTCGTTACACATGCAAACGCGTGCATGTCGTTTCA
GTCCGTTCCAGGAAGTGAAGATCCAGGAAATGGCAGACCAAGTTCCCGTCGGGCATATCC
CTCGGTCCATGACGGTCCATGTTCATGGAAACCTGACGCGATTAATGAACCCTGGCGACG
TTGTCCACCTGGGAGGCATTTTCCTTCCTATCCCTTATACTGGATTCCAAGCCATCCGCG
CTGGGCTCCTGACTGACACTTATTTAGAAACCCATCATATTCATCAACTCAAGAAGCAAT
ACAGCGAGATGGAGGTGACACCGGATATCGACCGTGCCATCACAGAACTGAAACGTGACC
CCGCACTATATCAGAAGCTTTCGCAGAGCATCGCACCAGAAATTTACGGCCATGATGATG
TAAAGAAAGCACTCCTTCTACTACTAGTCGGGGGAGTGACGAAGGTCACTGGAGATGGTA
TGAAAATCAGGGGGGACATAAACATGTGCCTAATGGGAGACCCCGTGGAGTGAAGATCGT
TTCAACGAAATCGTAAAGGAGACTTCCAATTTCATCAAGAAGGTCGGTTACAACCCGAAG
ACTGTCGCATTCGTACCCATTTCTGGCTGGCACGGCGACAACATGTTGGAAGAGTCCTCA
AACATGACTTGGTACAAAGGATGGACACGGGAGACTAAGGGTGGTGTTGTCAAGGGCAAG
ACCCTTCTTGATGCCATCGATGCCATCGAGCCCCCCGTCAGGCCCTCTGAGAAGCCCCTC
CGTCTCCCTCTTCAGGATGTCTACAAAATTGGCGGTATTGGTACCGTGCCCGTCGGCCGT
GTTGAAACCGGTGTCATCAAGGCTGGAATGGTTGTAACATTTGCGCCCACCAACGTCACC
ACTGAAGTCAAGTCCGTCGAAATGCACCACGAACAGCTCGAGCAGGGTTCCCCTGGTGAC
AACGTCGGATTCAACGTCAAGAACGTTTCGGTCAAGGATATCCGCCGTGGAAATGTGTGC
TCCGATTCCAAGAATGACCCTGCGAAGGAAGCCGCGTCTTTCAACGCTCAGGTCATCGTC
CTCAACCATCCTGGTCAGATTGGTGCCGGCTACGCACCCGTCCTCGATTGTCATACTGCC
CACATCGCTTGTAAATTCGCTGAGCTTATCGAGAAGATCGACCGTCGGACAGGTAAATCG
CTCGAGAATTCGCCCAAGTTCGTCAAGTCTGGCGACGCTTGCATCGTCAAGCTTGTGCCC
AGCAAGCCCATGTG
>Dermoloma_josserandii_SAVF20849
TTGAATAAACTTGGTTGGGCTGTTGCTGATGGGATATGTGCACGCCTACCCCTGTGCACC
TTTTGTAGATGCTGGACTCGGGCTTTCCT--CAAATT--GCTCTACGTTTTTTTATGTCA
TTGAATGTTATTGATGCCTTTATACAACTTTCAACAACGGATCTCTTGGCTCTCGCATCG
ATGAAGAACGCAGCGAAATGCGATAAGTAATGTGAATTGCAGAATTCAGTGAATCATCGA
ATCTTTGAACGCACCTTGCGCTCCTTGGTATTCCGAGGAGCATGCCTGTTTGAGTATCAT
GAAATTCTCAAG--TTTAGGCTTGGATTGTGGGACAGGC-TTGCTCTCCTGAAATGCATG
AGCGAACCATTGTGGATCCTGGTGTGATAATTATCTATGCCTCTAAACTAACAAGGATTC
CCCTAGTAACTGCGAGTGAAGCGGGAAAAGCTCAAATTTAAAATCTGGCGGTCCTTGCGG
CTGGAGTTGTAATCTAGAGAAGTGCTATCCGCGCTGGACCGTGTACAAGTCTCCTGGAAC
GGAGCGTCATAGAGGGTGAGAATCCCGTCTTTGACACGGACTACCAGGGCTTATGTGATG
CGCTCTCAAAGAGTCGAGTTGTTTGGGATTGCAGCTCTAAATGGGTGGTAAATTCCATCT
AAAGCTAAATATTGGCGAGAGACCGATAGCGAACAAGTACCGTGAGGGAAAGATGAAAAG
AACTTTGGAAAGAGAGTTAAACAGTACGTGAAATTGTTGAAAGGGAAACGCTTGAAGTCA
GTCACGTTGGCCAGGGATCAACCTTGCTTTTTGCTTGGCGTACTTTCTAACGGGTCAGCA
TCAATTTTGACCGGTGGATAAAGGTGGGGAATGTGGCATCCTCTTATAGCCCTTGGTCGC
ATACATCGGTTGGGATTGAGGAACTCAGCACGCGCAAGGCCGGGTACCACGTACGTGCTT
AGGATGCTGGCATAATGGCTTTAATCGACCCGTCTTGAAACACGGACCAAGGAGTCTAAC
ATGCACGCGAGTGTTTGGGTGGAAAACCCGAGCGCGTAATGAAAGTGAAAATTGAGATCC
CTGTCGTGGGGAGCATCGATGCCCGGACCAGACCTTTTGTGACGGATCCGCGGTTGAGCG
TGTATGCTGGGACCCGAAAGATGGTGAACTATGCCTGAATAGGGTGAAGCCAGAGGAAAC
TCTGGTGGAGGCTCGTAGCGATTCTGACGTGCAAATCGATCGTCGAATTTGGGTTTGGAT
CCTAATTTTGCCGACAAAATTCGCCACATTCGCGACCCCAAAATCCGCATGGCCGTTGTC
TGGTCACACTGCAAAACGAAAACGGTTTGCGAGCCTGATGACCCCAAGGACGAAACCGCG
GAA---------------------------------------------------------
------------------------------------------------------------
-----------------TCTGGCTCTCATGGCCTGTATATCTGTTGGTTCTTATTCTGCA
CCTGTCATTGAGTTCTTGGAAGAGTGGGGATTGGAATCTCTCGAGGAAAACGCCCACTCT
TCCACTCCGTGCACCAAAGTATTTGTCAACGGTGTCTGGATGGGCGTTCACCGCGATCCC
GCGAATCTAGTGAAAACCATCAAGAAACTGCGGCGGAAGGACGATATCAGTCCTGAAGTG
TCGGTTGTTCGAGATATCCGGGAGAAGGAGTTGCGCTTGTATACCGATGCCGGACGTGTT
TGTCGACCACTATTCATTGTTGAAAATCAACAGCTACAGCTGCAAAAGAAACACATCACT
TGGCTCAACAGGGGCTATAATGAAGAGCACGAAGAGTACAAATGGGAGCAGCTTGTCAAG
GGCGGTATCATTGAGTTACTGGACGCAGAAGAGGAAGAGACTGTCATGATATCGATGACA
CCAGAGGACCTGGAGAATTCTAGATTGCATCAGAGCGGCGTCGACCCTCATGCTAACGAT
GGAGAGTTTGACCCGGCAGCAAGACTGAAGGCCGGAATCAATTCGCATACTTGGACGCAC
TGTGAAATCCATCCAAGCATGATTCTGGGTATATGCGCAAGTATCATTCCCTTCCCTGAC
CACAACCA----------------------------------------------------
------------------------------------------------------------
------------------------------------------------------------
------------------------------------------------------------
------------------------------------------------------------
------------------------------------------------------------
------------------------------------------------------------
------------------------------------------------------------
------------------------------------------------------------
------------------------------------------------------------
---------------------------------------------TGGAGTGAAGATCGT
TTCAACGAAATCGTAAAGGAGACTTCCAATTTCATCAAGAAGGTCGGTTACAACCCGAAG
ACTGTCGCATTCGTACCCATTTCTGGCTGGCACGGCGACAACATGTTGGAAGAGTCCTCA
AACATGACTTGGTACAAAGGATGGACACGGGAGACTAAGGGTGGTGTTGTCAAGGGCAAG
ACCCTTCTTGATGCCATCGATGCCATCGAGCCCCCCGTCAGGCCCTCTGAGAAGCCCCTC
CGTCTCCCTCTTCAGGATGTCTACAAAATTGGCGGTATTGGTACCGTGCCCGTCGGCCGT
GTTGAAACCGGTGTCATCAAGGCTGGAATGGTTGTAACATTTGCGCCYACCAACGTCACC
ACTGAAGTCAAGTCCGTCGAAATGCACCACGAACAGCTCGAGCAGGGTTCCCCTGGTGAC
AACGTCGGATTCAACGTCAAGAACGTTTCGGTCAAGGATATCCGCCGTGGAAATGTGTGC
TCCGATTCCAAGAATGACCCTGCGAAGGAAGCCGCGTCTTTCAACGCTCAGGTCATCGTC
CTCAACCATCCTGGTCAGATTGGTGCCGGCTACGCACCCGTCCTCGATTGTCATACTGCC
CACATCGCTTGTAAATTCGCTGAGCTTATCGAGAAGATCGACCGTCGGACAGGTAAATCG
CTCGAGAATTCGCCCAAGTTCGTCAAGTCTGGCGACGCTTGCATCGTCAAGCTTGTGCCC
AGCAAGCCCATGTG
>Dermoloma_josserandii_SAVF20907
TTGAATAAACTTGGTTGGGCTGTTGCTGATGGGATATGTGCACGCCTACCCCTGTGCACC
TTTTGTAGATGCTGGACTCGGGCTTTCCT--CAAATT--GCTCTACGTTTTTTTATGTCA
TTGAATGTTATTGATGCCTTTATACAACTTTCAACAACGGATCTCTTGGCTCTCGCATCG
ATGAAGAACGCAGCGAAATGCGATAAGTAATGGGAATTGCAGAATTCAGTGAATCATCGA
ATCTTTGAACGCACCTTGCGCTCCTTGGTATTCCGAGGAGCATGCCTGTTTGAGTATCAT
GAAATTCTCAAG--TTTAGGCTTGGATTGTGGGACAGGC-TTGCTCTCCTGAAATGCATG
AGCGAACCATTGTGGATCCTGGTGTGATAATTATCTATGCCTCTAAACTAACAAGGATTC
CCCTAGTAACTGCGAGTGAAGCGGGAAAAGCTCAAATTTAAAATCTGGCGGTCCTTGCGG
CTGGAGTTGTAATCTAGAGAAGTGCTATCCGCGCTGGACCGTGTACAAGTCTCCTGGAAC
GGAGCGTCATAGAGGGTGAGAATCCCGTCTTTGACACGGACTACCAGGGCTTATGTGATG
CGCTCTCAAAGAGTCGAGTTGTTTGGGATTGCAGCTCTAAATGGGTGGTAAATTCCATCT
AAAGCTAAATATTGGCGAGAGACCGATAGCGAACAAGTACCGTGAGGGAAAGATGAAAAG
AACTTTGGAAAGAGAGTTAAACAGTACGTGAAATTGTTGAAAGGGAAACGCTTGAAGTCA
GTCACGTTGGCCAGGGATCAACCTTGCTTTTTGCTTGGCGTACTTTCTAACGGGTCAGCA
TCAATTTTGACCGGTGGATAAAGGTGGGGAATGTGGCATCCTCTTATAGCCCTTGGTCGC
ATACATCGGTTGGGATTGAGGAACTCAGCACGCGCAAGGCCGGGTACCACGTACGTGCTT
AGGATGCTGGCATAATGGCTTTAATCGACCCGTCTTGAAACACGGACCAAGGAGTCTAAC
ATGCACGCGAGTGTTTGGGTGGAAAACCCGAGCGCGTAATGAAAGTGAAAATTGAGATCC
CTGTCGTGGGGAGCATCGATGCCCGGACCAGACCTTTTGTGACGGATCCGCGGTTGAGCG
TGTATGCTGGGACCCGAAAGATGGTGAACTATGCCTGAATAGGGTGAAGCCAGAGGAAAC
TCTGGTGGAGGCTCGTAGCGATTCTGACGTGCAAATCGATCGTCGAATTTGGGTTTGGAT
CCTAATTTTGCCGACAAAATTCGCCACATTCGCGACCCCAAAATCCGCATGGCCGTTGTC
TGGTCACACTGCAAAACGAAAACGGTTTGCGAGCCTGATGACCCCAAGGACGAAACCGCG
GAA---------------------------------------------------------
------------------------------------------------------------
-----------------TCTGGCTCTCATGGCCTGTATATCTGTTGGTTCTTATTCTGCA
CCTGTCATTGAGTTCTTGGAAGAGTGGGGATTGGAATCTCTCGAGGAAAACGCCCACTCT
TCCACTCCGTGCACCAAAGTATTTGTCAACGGTGTCTGGATGGGCGTTCACCGCGATCCC
GCGAATCTAGTGAAAACCATCAAGAAACTGCGGCGGAAGGACGATATCAGTCCTGAAGTG
TCGGTTGTTCGAGATATCCGGGAGAAGGAGTTGCGCTTGTATACCGATGCCGGACGTGTT
TGTCGACCACTATTCATTGTTGAAAATCAACAGCTACAGCTGCAAAAGAAACACATCACT
TGGCTCAACAGGGGCTATAATGAAGAGCACGAAGAGTACAAATGGGAGCAGCTTGTCAAG
GGCGGTATCATTGAGTTACTGGACGCAGAAGAGGAAGAGACTGTCATGATATCGATGACA
CCAGAGGACCTGGAGAATTCTAGATTGCATCAGAGCGGCGTCGACCCTCATGCTAACGAT
GGAGAGTTTGACCCGGCAGCAAGACTGAAGGCCGGAATCAATTCGCATACTTGGACGCAC
TGTGAAATCCATCCAAGCATGATTCTGGGTATATGCGCAAGTATCATTCCCTTCCCTGAC
CACAACCA----------------------CATATACTTGCGATGTTTGCGGCTCAGAGA
CCTTTCAAGACATATCGAATAAATCATTCGCCCCTATCTTTGACTGTCAGAACGAGAATG
AGTGCAAGAAGAATAACATCCATGGTTCGTTACACATGCAAACGCGTGCATGTCGTTTCA
GTCCGTTCCAGGAAGTGAAGATCCAGGAAATGGCAGACCAAGTTCCCGTCGGGCATATCC
CTCGGTCCATGACGGTCCATGTTCATGGAAACCTGACGCGATTAATGAACCCTGGCGACG
TTGTCCACCTGGGAGGCATTTTCCTTCCTATCCCTTATACTGGATTCCAAGCCATCCGCG
CTGGGCTCCTGACTGACACTTATTTAGAAACCCATCATATTCATCAACTCAAGAAGCAAT
ACAGCGAGATGGAGGTGACACCGGATATCGACCGTGCCATCACAGAACTGAAACGTGACC
CCGCACTATATCAGAAGCTTTCGCAGAGCATCGCACCAGAAATTTACGGCCATGATGATG
TAAAGAAAGCACTCCTTCTACTACTAGTCGGGGGAGTGACGAAGGTCACTGGAGATGGTA
TGAAAATCAGGGGGGACATAAACATGTGCCTAATGGGAGACCCCGTGGAGTGAAGATCGT
TTCAACGAAATCGTAAAGGAGACTTCCAATTTCATCAAGAAGGTCGGTTACAACCCGAAG
ACTGTCGCATTCGTACCCATTTCTGGCTGGCACGGCGACAACATGTTGGAAGAGTCCTCA
AACATGACTTGGTACAAAGGATGGACACGGGAGACTAAGGGTGGTGTTGTCAAGGGCAAG
ACCCTTCTTGATGCCATCGATGCCATCGAGCCCCCCGTCAGGCCCTCTGAGAAGCCCCTC
CGTCTCCCTCTTCAGGATGTCTACAAAATTGGCGGTATTGGTACCGTGCCCGTCGGCCGT
GTTGAAACCGGTGTCATCAAGGCTGGAATGGTTGTAACATTTGCGCCCACCAACGTCACC
ACTGAAGTCAAGTCCGTCGAAATGCACCACGAACAGCTCGAGCAGGGTTCCCCTGGTGAC
AACGTCGGATTCAACGTCAAGAACGTTTCGGTCAAGGATATCCGCCGTGGAAATGTGTGC
TCCGATTCCAAGAATGACCCTGCGAAGGAAGCCGCGTCTTTCAACGCTCAGGTCATCGTC
CTCAACCATCCTGGTCAGATTGGTGCCGGCTACGCACCCGTCCTCGATTGTCATACTGCC
CACATCGCTTGTAAATTCGCTGAGCTTATCGAGAAGATCGACCGTCGGACAGGTAAATCG
CTCGAGAATTCGCCCAAGTTCGTCAAGTCTGGCGACGCTTGCATCGTCAAGCTTGTGCCC
AGCAAGCCCATGTG
>Dermoloma_magicum_ABS(GG220904)
TCGAGTGA-CTTGGCCGTGCTGTTGCTGGCGGGGCATGTGCACGCTCTGCCCTGTGCACC
-TGTGTAGACCCTGGACTCGGGCTTTCC-TGCA-TTT-TGGTCTATGTCTTTTTATGTCG
CAGAATGTAGTTGATGCCCTTATACAACTTTCAACAACGGATCTCTTGGCTCTCGCATCG
ATGAAGAACGCAGCGAAATGCGATAAGTAATGTGAATTGCAGAATTCAGTGAATCATCGA
ATCTTTGAACGCATCTTGCGCTCCTTGGTATTCCGAGGAGCATGCCTGTTTGAGTGTCAT
GAAATTCTCAAGCTTT--GGATTGGATTGTGGGGCGGGCTTAGCTCCCCTGAAATGCATT
AGCGAACC-TTGTGGATCTAGGTGTGATAATTATCTACACCTCTAA--------------
------------------------------------------------------------
------------------------------------------------------------
------------------------------------------------------------
------------------------------------------------------------
------------------------------------------------------------
------------------------------------------------------------
------------------------------------------------------------
------------------------------------------------------------
------------------------------------------------------------
------------------------------------------------------------
------------------------------------------------------------
------------------------------------------------------------
------------------------------------------------------------
------------------------------------------------------------
------------------------------------------------------------
------------------------------------------------------------
------------------------------------------------------------
------------------------------------------------------------
-----------------TTTGGCCCTCATGGCTTGTATATCCGTTGGCTCTTATTCTGCT
CCCGTTATCGAGTTCTTAGAAGAGTGGGGATTGGAGTCTCTTGAAGAAAACGCACATTCT
TCCACCCCGTGCACCAAGGTCTTTGTTAATGGTGTGTGGATGGGTGTTCACCGTGATCCT
GCGAACCTAGTAAAAACCATCAAGAAGTTGCGACGGAAGGATGATATCAGTCCTGAAGTT
TCGGTYGTACGAGATATTCGAGAGAAGGAGYTGCGGTTGTATACCGATGCTGGACGCGTT
TGCCGACCATTATTCATCGTTGAAAATCAGCAATTACAGCTGCAAAAGAAGCACATCAAG
TGGCTCACAAAAGGTTATAATGATGATGATGAAGAATACAAGTGGGAGCAGCTCGTGAAA
GGCGGTATCATTGAGTTGCTGGACGCAGAAGAGGAAGAGACTGTCATGATATCGATGACA
CCTGAGGATTTGGAGAACTCTCGATTGCAGCAGAGTGGTATCGACCCTCATGCGAACGAT
GGGGAATTTGATCCGGCGGCGAGATTGAAGGCTGGAATTAATTCACACACTTGGACACAT
TGTGAGATTCATCCGAGCATGATCCTTGGTATCTGTGCAAGCATCATTCCCTTCCCTGAC
CACAACCA----------------------------------------------------
------------------------------------------------------------
------------------------------------------------------------
------------------------------------------------------------
------------------------------------------------------------
------------------------------------------------------------
------------------------------------------------------------
------------------------------------------------------------
------------------------------------------------------------
------------------------------------------------------------
------------------------------------------------------------
------------------------------------------------------------
------------------------------------------------------------
------------------------------------------------------------
------------------------------------------------------------
------------------------------------------------------------
------------------------------------------------------------
------------------------------------------------------------
------------------------------------------------------------
------------------------------------------------------------
------------------------------------------------------------
------------------------------------------------------------
------------------------------------------------------------
--------------
>Dermoloma_magicum_SAVF23434
TCGAGTGA-CTTGGCCGTGCTGTTGCTGGCGGGGCATGTGCACGCTCTGCCCTGTGCACC
-TGTGTAGACCCTGGACTCGGGCTTTCC-TGCA-TTT-TGGTCTATGTCTTTTTATGTCG
CAGAATGTAGTTGATGCCCTTATACAACTTTCAACAACGGATCTCTTGGCTCTCGCATCG
ATGAAGAACGCAGCGAAATGCGATAAGTAATGTGAATTGCAGAATTCAGTGAATCATCGA
ATCTTTGAACGCATCTTGCGCTCCTTGGTATTCCGAGGAGCATGCCTGTTTGAGTGTCAT
GAAATTCTCAAGCTTT--GGATTGGATTGTGGGGCGGGCTTAGCTCCCCTGAAATGCATT
AGCGAACC-TTGTGGATCTAGGTGTGATAATTATCTACACCTCTAA--------------
------------------------------------------------------------
------------------------------------------------------------
------------------------------------------------------------
------------------------------------------------------------
------------------------------------------------------------
------------------------------------------------------------
------------------------------------------------------------
------------------------------------------------------------
------------------------------------------------------------
------------------------------------------------------------
------------------------------------------------------------
------------------------------------------------------------
------------------------------------------------------------
------------------------------------------------------TTGGAT
CCTAATTTTGCCGACAAAATTCGCCACATTCGCGACCCTAAAACACGGATGGCTGTCGTC
TGGTCACACTGCAAAACGAAAATGGTTTGCGAGCCTGATGATCCCAAGGATGAAGGGACG
GAAGAGGTCAAGTCAATGCAACCTGATAAACGATTAATGGCCCCTTCAGAAGTCTACACT
GTCTTCAAAAAGATGTCKGACTCTGACCTTCATGTGATCGGCCTCTCCGACGAGTATGCA
CGTCCCGAATGGATGTT-------------------------------------------
------------------------------------------------------------
------------------------------------------------------------
------------------------------------------------------------
------------------------------------------------------------
------------------------------------------------------------
------------------------------------------------------------
------------------------------------------------------------
------------------------------------------------------------
------------------------------------------------------------
------------------------------------------------------------
--------AAGCCCCTTCTTCAAGTCAACGCCTACACCTGTGATGTTTGTGGCTCTGAGA
CCTTTCAAGACATATCGAATAAATCGTTTACTCCCATTGTTGACTGCCAAAACGAAAACG
AGTGCAAGAAAAATAATATTCGTAACTCTTTACACATGCAAACGCGTGCGTGTCGATTCA
GTCCGTTCCAAGAAGTCAAGATTCAGGAAATGGCGGATCAAGTTCCCGTCGGACATATAC
CTCGGTCTATGACGGTCCACATTCACGGAAACCTGACGCGACTGATGAACCCTGGTGATG
TTGTTCACCTTGGTGGAATTTTCCTTCCTATTCCTTATACCGGCTTCCAAGCCATCCGCG
CCGGGCTTCTCACAGACACTTATTTGGAAGCTCACCATATCCACCAACTCAAAAAGCAAT
ATAGCGAGATGGAGATGACACCAGACATCGAGCGTGCTATCATGGAATTGAAGCGCGATC
CTGCTCTGTACCAAAAGCTTTCGCACAGTATCGCACCGGAAATTTATGGCCATGAAGATG
TGAAGAAGGCACTACTCTTACTGCTCGTAGGTGGGGTAACGAAAGTCACTGGAGACGGTA
TGAAAATCCGGGGAGATATAAACATATGCCTAATGGGAGACCCCGTGGAGTGAAGATCGT
TTCAACGAAATCGTGAAGGAGACTTCTAACTTCATCAAGAAAGTTGGTTACAACCCGAAG
AGCGTTGCATTCGTACCCATCTCCGGCTGGCACGGCGACAACATGTTGGAGGAGTCCTCA
AACATGCTTTGGTACAAGGGATGGACACGGGAGACTAAAGCTGGTGTTGTCAAGGGCAAG
ACTCTTCTTGATGCTATCGATGCTATCGAGCCTCCCGTTCGACCCTCCGAGAAACCCCTT
CGTCTTC-----------------------------------------------------
------------------------------------------------------------
------------------------------------------------------------
------------------------------------------------------------
------------------------------------------------------------
------------------------------------------------------------
------------------------------------------------------------
------------------------------------------------------------
--------------
>Dermoloma_magicum_SAVF4142_epitype
TCGAGTGA-CTTGGCCGTGCTGTTGCTGGCGGGGCATGTGCACGCTCTGCCCTGTGCACC
-TGTGTAGACCCTGGACTCGGGCTTTCC-TGCA-TTT-TGGTCTATGTCTTTTTATGTCG
CAGAATGTAGTTGATGCCCTTATACAACTTTCAACAACGGATCTCTTGGCTCTCGCATCG
ATGAAGAACGCAGCGAAATGCGATAAGTAATGTGAATTGCAGAATTCAGTGAATCATCGA
ATCTTTGAACGCATCTTGCGCTCCTTGGTATTCCGAGGAGCATGCCTGTTTGAGTGTCAT
GAAATTCTCAAGCTTT--GGATTGGATTGTGGGGCGGGCTTAGCTCCCCTGAAATGCATT
AGCGAACC-TTGTGGATCTAGGTGTGATAATTATCTACACCTCTAAACTAACAAGGATTC
CCCTAGTAACTGCGAGTGAAGCGGGAAAAGCTCAAATTTAAAATCTGGCGGT-CTTGCGG
CCGGAGTTGTAATCTAGAGAAGTGCTATCCGCGCTGGACCGTGTACAAGTCTCCTGGAAC
GGAGCGTCATAGAGGGTGAGAATCCCGTCTTTGACACGGACTACCAGGGCTTATGTGATG
TGCTCTCAAAGAGTCGAGTTGTTTGGGAATGCAGCTCTAAATGGGTGGTAAATTCCATCT
AAAGCTAAATATTGGCGAGAGACCGATAGCGAACAAGTACCGTGAGGGAAAGATGAAAAG
AACTTTGGAAAGAGAGTTAAACAGTACGTGAAATTGTTGAAAGGGAAACGCTTGAAGTCA
GTCGCGTTGGCCAGGGATCAACCTTGCTTTTTGCTTGGCGTACTTCCTAACGGGTCAGCA
TCAATTTTGATCGATGGATAAAGGTGGGGAATGTGGCATCTTCTTATAGCCCTCGGTCGC
ATACATCGGTTAGGATTGAGGAACTCAGCACGCCTGTGGCCGGGTACCACGT-CGTGCTT
AGGATGCTGGCAAAATGGCTTTAATCGACCCGTCTTGAAACACGGACCAAGGAGTCCAAC
ATGCACGCGAGTGTTTGGGTGGAAAACCCGAGCGCGTAATGAAAGTGAAAATTGAGATCC
CTGTCGTGGGGAGCATCGATGCCTGGACCAGACCTTTTGTGACGGATCCACGGTTGAGCG
TGTATGCTGGGACCCGAAAGATGGTGAACTATGCCTGAATAGGGTGAAGCCAGAGGAAAC
TCTGGTGGAGGCTCGTAGCGATTCTGACGTGCAAATCGATCGTCGAATTTGGGTTTGGAT
CCTAATTTTGCCGACAAAATTCGCCACATTCGCGACCCTAAAACACGGATGGCTGTCGTC
TGGTCACACTGCAAAACGAAAATGGTTTGCGAGCCTGATGATCCCAAGGATGAAGGGACG
GAAGAGGTCAAGTCAATGCAACCTGATAAACGATTAATGGCCCCTTCAGAAGTCTACACT
GTCTTCAAAAAGATGTCGGACTCTGACCTTCATCTGATCGGCCTCTCCGATGAGT-----
-----------------TTTGGCCCTCATGGCTTGTATATCCGTTGGCTCTTATTCTGCT
CCCGTTATCGAGTTCTTAGAAGAGTGGGGATTGGAGTCTCTTGAAGAAAACGCACATTCT
TCCACCCCGTGCACCAAGGTCTTTGTTAATGGTGTGTGGATGGGTGTTCACCGTGATCCT
GCGAACCTAGTAAAAACCATCAAGAAGTTGCGACGGAAGGATGATATCAGTCCTGAAGTT
TCGGTCGTACGAGATATTCGAGAGAAGGAGCTGCGGTTGTATACCGATGCTGGACGCGTT
TGCCGACCATTATTCATCGTTGAAAATCAGCAATTACAGCTGCAAAAGAAGCACATCAAG
TGGCTCACAAAAGGTTATAATGATGATGATGAAGAATACAAGTGGGAGCAGCTCGTGAAA
GGCGGTATCATTGAGTTGCTGGACGCAGAAGAGGAAGAGACTGTCATGATATCGATGACA
CCTGAGGATTTGGAGAACTCTCGATTGCAGCAGAGTGGTATCGACCCTCATGCGAACGAT
GGGGAATTTGATCCGGCGGCGAGATTGAAGGCTGGAATTAATTCACACACTTGGACACAT
TGTGAGATTCATCCGAGCATGATCCTTGGTATCTGTGCAAGCATCATTCCCTTCCCTGAC
CACAACCAAAGCCCCTTCTTCAAGTCAACGCCTACACCTGTGATGTTTGTGGCTCTGAGA
CCTTTCAAGACATATCGAATAAATCGTTTACTCCCATTGTTGACTGCCAAAACGAAAACG
AGTGCAAGAAAAATAATATTCGTAACTCTTTACACATGCAAACGCGTGCGTGTCGATTCA
GTCCGTTCCAAGAAGTCAAGATTCAGGAAATGGCGGATCAAGTTCCCGTCGGACATATAC
CTCGGTCTATGACGGTCCACATTCACGGAAACCTGACGCGACTGATGAACCCTGGTGATG
TTGTTCACCTTGGTGGAATTTTCCTTCCTATTCCTTATACCGGCTTCCAAGCCATCCGCG
CCGGGCTTCTCACAGACACTTATTTGGAAGCTCACCATATCCACCAACTCAAAAAGCAAT
ATAGCGAGATGGAGATGACACCAGACATCGAGCGTGCTATCATGGAATTGAAGCGCGATC
CTGCTCTGTACCAAAAGCTTTCGCACAGTATCGCACCGGAAATTTATGGCCATGAAGATG
TGAAGAAGGCACTACTCTTACTGCTCGTAGGTGGGGTAACGAAAGTCACTGGAGACGGTA
TGAAAATCCGGGGAGATATAAACATATGCCTAATGGGAGACCCCGTGGAGTGAAGATCGT
TTCAACGAAATCGTGAAGGAGACTTCTAACTTCATCAAGAAAGTTGGTTACAACCCGAAG
AGCGTTGCATTCGTACCCATCTCCGGCTGGCACGGCGACAACATGTTGGAGGAGTCCTCA
AACATGCTTTGGTACAAGGGATGGACACGGGAGACTAAAGCTGGTGTTGTCAAGGGCAAG
ACTCTTCTTGATGCTATCGATGCTATCGAGCCTCCCGTTCGACCCTCCGAGAAACCCCTT
CGTCTTCCTCTTCAGGATGTCTACAAAATCGACGGTATCGGGACTGTACCGGTCGGTCGT
GTCGAAGCTGGTATCATCAAGGCTGGAATGGTTGTAACATTTGCGCCTACCAATGTCACT
ACCGAAGTCAAGTCCGTCGAAATGCATCACGAGCAGCTTGAACAGGGTCTTCCTGGTGAC
AACGTGGGATTCAACGTCAAGAACGTGTCCGTCAAAGATATTCGTCGTGGAAACGTGTGC
TCTGATTCCAAGAACGATCCCGCGAAGGAGGCTGCTTCCTTCAATGCTCAGGTCATCGTT
CTCAACCACCCTGGTCAGATTGGTGCCGGCTACGCTCCCGTTCTTGATTGCCACACTGCT
CATATCGCTTGTAAATTCGCCGAACTCATCRAGAAGATTGATCGCCGGACAGGTAAATCG
CTTGAGGACTCGCCGAAGTTCGTCAAGTCTGGTGACGCCTGCATTGTCGAACTCGTGCCC
AGCAAGGCCATGTG
>Dermoloma_magicum_SAVF4347
TCGAGTGA-CTTGGCCGTGCTGTTGCTGGCGGGGCATGTGCACGCTCTGCCCTGTGCACC
-TGTGTAGACCCTGGACTCGGGCTTTCC-TGCA-TTT-TGGTCTATGTCTTTTTATGTCG
CAGAATGTAGTTGATGCCCTTATACAACTTTCAACAACGGATCTCTTGGCTCTCGCATCG
ATGAAGAACGCAGCGAAATGCGATAAGTAATGTGAATTGCAGAATTCAGTGAATCATCGA
ATCTTTGAACGCATCTTGCGCTCCTTGGTATTCCGAGGAGCATGCCTGTTTGAGTGTCAT
GAAATTCTCAAGCTTT--GGATTGGATTGTGGGGCGGGCTTAGCTCCCCTGAAATGCATT
AGCGAACC-TTGTGGATCTAGGTGTGATAATTATCTACACCTCTAAACTAACAAGGATTC
CCCTAGTAACTGCGAGTGAAGCGGGAAAAGCTCAAATTTAAAATCTGGCGGT-CTTGCGG
CCGGAGTTGTAATCTAGAGAAGTGCTATCCGCGCTGGACCGTGTACAAGTCTCCTGGAAC
GGAGCGTCATAGAGGGTGAGAATCCCGTCTTTGACACGGACTACCAGGGCTTATGTGATG
TGCTCTCAAAGAGTCGAGTTGTTTGGGAATGCAGCTCTAAATGGGTGGTAAATTCCATCT
AAAGCTAAATATTGGCGAGAGACCGATAGCGAACAAGTACCGTGAGGGAAAGATGAAAAG
AACTTTGGAAAGAGAGTTAAACAGTACGTGAAATTGTTGAAAGGGAAACGCTTGAAGTCA
GTCGCGTTGGCCAGGGATCAACCTTGCTTTTTGCTTGGCGTACTTCCTAACGGGTCAGCA
TCAATTTTGATCGATGGATAAAGGTGGGGAATGTGGCATCTTCTTATAGCCCTCGGTCGC
ATACATCGGTTAGGATTGAGGAACTCAGCACGCCTGTGGCCGGGTACCACGT-CGTGCTT
AGGATGCTGGCAAAATGGCTTTAATCGACCCGTCTTGAAACACGGACCAAGGAGTCCAAC
ATGCACGCGAGTGTTTGGGTGGAAAACCCGAGCGCGTAATGAAAGTGAAAATTGAGATCC
CTGTCGTGGGGAGCATCGATGCCTGGACCAGACCTTTTGTGACGGATCCACGGTTGAGCG
TGTATGCTGGGACCCGAAAGATGGTGAACTATGCCTGAATAGGGTGAAGCCAGAGGAAAC
TCTGGTGGAGGCTCGTAGCGATTCTGACGTGCAAATCGATCGTCGAATTTGGGT------
------------------------------------------------------------
------------------------------------------------------------
------------------------------------------------------------
------------------------------------------------------------
------------------------------------------------------------
------------------------------------------------------------
------------------------------------------------------------
------------------------------------------------------------
------------------------------------------------------------
------------------------------------------------------------
------------------------------------------------------------
------------------------------------------------------------
------------------------------------------------------------
------------------------------------------------------------
------------------------------------------------------------
------------------------------------------------------------
------------------------------------------------------------
------------------------------------------------------------
------------------------------------------------------------
------------------------------------------------------------
------------------------------------------------------------
------------------------------------------------------------
------------------------------------------------------------
------------------------------------------------------------
------------------------------------------------------------
------------------------------------------------------------
------------------------------------------------------------
------------------------------------------------------------
------------------------------------------------------------
------------------------------------------------------------
------------------------------------------------------------
------------------------------------------------------------
------------------------------------------------------------
------------------------------------------------------------
------------------------------------------------------------
------------------------------------------------------------
------------------------------------------------------------
------------------------------------------------------------
--------------
>Dermoloma_murinellum_LIP(PAM6090203)
TTGAATAAACTTGGTT-GGCTGTTGCTGATGGGGTATGTGCACGCCTTT-CCTGTGCACC
-TTTGTAGACCCTGGACTCGGGCTTTCCTTGCAC-TTCTGGTCTATGTCTTTTTATGTCA
C-GAATGTTATTGATGCCTTTATACAACTTTCAACAACGGATCTCTTGGCTCTCGCATCG
ATGAAGAACGCAGCGAAATGCGATAAGTAATGTGAATTGCAGAATTCAGTGAATCATCGA
ATCTTTGAACGCACCTTGCGCTCCTTGGTATTCCGAGGAGCATGCCTGTTTGAGTATCAT
GAAATTCTCAAGCTTTTAGGCTTGGATTGTGGAACAGGCTTTGCTCTTCTGAAATGCATT
AGCGAACCCTTGTGGA-TTTGGTGTGATAATTATCTACGC-TCTAA---------GATTC
CCCTAGTAACTGCGAGTGAAGCGGGAAAAGCTCAAATTTAAAATCTGGCGGTCCTTGTGG
CTGGAGTTGTAATCTAGAGAAGTGCTATCCGCGTTGGACCGTGTACAAGTCTCCTGGAAC
GGAGCGTCATAGAGGGTGAGAATCCCGTCTTTGACACGGACTACCAGGGCTTATGTGATG
CGCTCTCAAAGAGTCGAGTTGTTTGGGAATGCAGCTCTAAATGGGTGGTAAATTCCATCT
AAAGCTAAATATTGGCGAGAGACCGATAGCGAACAAGTACCGTGAGGGAAAGATGAAAAG
AACTTTGGAAAGAGAGTTAAACAGTACGTGAAATTGTTGAAAGGGAAACGCTTGAAGTCA
GTCGCGTTGGCCAGGGATCAACCTTGCTTTTTGCTTGGTGTACTTTCTGATGGGTCAGCA
TCAATTTTGACTGGTGGATAAAGGTGGGGAATGTGGCATCTTCTTATAGCCCTTGGTCGC
ATACATCGGTTGGGATTGAGGAACTCAGCACGCGCAAGGCCGGGTACCACGTACGTGCTT
AGGATGCTGGCATAATGGCTTTAATCGACCCGTCTTGAAACACGGACCAAGGAGTCTAAC
ATGCACGCGAGTGTTTGGGTGGAAAACCCGA-CGCGTAATGAAAGTGAAAGTTGAGATCC
CTGTCGTGGGGAGCATCGACGCCCGGACCAGACCTTTTGTGACGGATCCGCGGTTGAGCG
TGTATGCTGGGACCCGAAAGATGGTGAACTATGCCTGAATAGGGTGAAGCCAGAGGAAAC
TCTGGTGGAGGCTCGTAGCGATTCTGACGTGCAAATCGATCGTCGAATTTGGGT------
------------------------------------------------------------
------------------------------------------------------------
------------------------------------------------------------
------------------------------------------------------------
------------------------------------------------------------
------------------------------------------------------------
------------------------------------------------------------
------------------------------------------------------------
------------------------------------------------------------
------------------------------------------------------------
------------------------------------------------------------
------------------------------------------------------------
------------------------------------------------------------
------------------------------------------------------------
------------------------------------------------------------
------------------------------------------------------------
------------------------------------------------------------
------------------------------------------------------------
------------------------------------------------------------
------------------------------------------------------------
------------------------------------------------------------
------------------------------------------------------------
------------------------------------------------------------
------------------------------------------------------------
------------------------------------------------------------
------------------------------------------------------------
------------------------------------------------------------
------------------------------------------------------------
------------------------------------------------------------
------------------------------------------------------------
------------------------------------------------------------
------------------------------------------------------------
------------------------------------------------------------
------------------------------------------------------------
------------------------------------------------------------
------------------------------------------------------------
------------------------------------------------------------
------------------------------------------------------------
--------------
>Dermoloma_obscurum_SAVF20012_holotype
TTGAATAAAATTGGTCAGGCTGTTGCTGATAGGATATGTGCACGCCTGTTCCTGTGCACC
TTTTGTAGATGCTGGG-T-G-GCTTTCCTTGCATG-TCTGCTCTACGT-----TAGGTCA
CAGAATGTAATTGATGCCTTTATACAACTTTCAACAACGGATCTCTTGGCTCTCGCATCG
ATGAAGAACGCAGCGAAATGCGATAAGTAATGTGAATTGCAGAATTCTGTGAATCATCGA
ATCTTTGAACGCACCCTGCGCTCTTTGGTATTCCGAGGAGCATGCCTGTGTGAGTATCAT
GAAGTTCTCACGCTTTTAGGCTTGGATAATGGGACAGGCTTTGCTCTCCTTAAATGCATC
AGCGAATCTTTGTTGGCTCTGGTGTGATAATTATCAAAACCTCTAAACTAACAAGGATTC
CCCTAGTAACTGCGAGTGAAGCGGGAAAAGCTCAAATTTAAAATCTGGCAGTCCTTGCGG
CTGGAGTTGTAATCTAGAGAAGTGCTGTCCGCGCTGGACCGTGTACAAGTCTCCTGGAAT
GGAGCGTCATAGAGGGTGAGAATCCCGTCTTTGACACGGACTACCAGGGCTT-TGTGATG
TGCTCTCAAAGAGTCGAGTTGTTTGGGAATGCAGCTCTAAATGGGTGGTAAATTCCATCT
AAAGCTAAATATTGGCGAGAGACCGATAGCGAACAAGTACCGTGAGGGAAAGATGAAAAG
AACTTTGGAAAGAGAGTTAAACAGTATGTGAAATTGTTGAAAGGGAAACGCTTGAAGTCA
GTCACGTTGGCCAGG-ATCAACCTTGCT--TCGCTTGGCGTATTTTCTGACGGGTCAGCA
TCAATTTTGACCGGTGGAGAAAGGTAGGGAATGTGGCATCCTCTTATAGCCCTTGGTCGC
ATGCATCGGTTGGGATTGAGGAACTCAGCATGCGCAAGGCCGGGTACCACGTACATGCTT
AGGATGCTGGCATAATGGCTTTAATCGACCCGTCTTGAAACACGGACCAAGGAGTCTAAC
ATGCACGCGAGTGTTTGGGTGGAAAACCCGAGCGCGCAATGAAAGTGAAAATTGAGATCC
CTGTCGTGGGGAGCATCGATGCCCGGACCAGACCTTTTGTGACGGATCCGCGGTTGAGCG
TGTATGCTGGGACCCGAAAGATGGTGAACTATGCCTGAATAGGGTGAAGCCAGAGGAAAC
TCTGGTGGAGGCTCGTAGCGATTCTGACGTGCAAATCGATCGTCGAATTTGGGTTTGGAT
CCTAACTTTGCGGACAARATTCGCCACATCCGCGATCCCAAAACYCGCATGGCCGTTGTC
TGGTCACATTGCAAAACGAAAATGATTTGCGAGCCTGATGACCCAAAGGACGAAGGCGCG
GAA---------------------------------------------------------
------------------------------------------------------------
-----------------CCTAGCGCTCATGGCTTGCATATCTGTTGGGTCTTATTCCGCT
CCCGTAATCGAGTTCTTGGAAGAGTGGGGATTGGAATCTCTCGAGGAAAACGCACATTCC
TCCACCCCATGCACCAAAGTATTCGTCAATGGTGTATGGATGGGCGTGCACCGCGATCCC
GCAAATCTAGTGAAAACCATCAAGAAGTTGCGGCGGAAGGATGACATCAGCCCTGAGGTC
TCAGTTGTCCGAGATATTCGAGAGAAGGAGTTGCGGTTGTACACCGATGCCGGACGCGTC
TGTCGACCACTATTCATCGTTGAAAACCAACAACTGCAGCTGCAAAAGAAACACGTTACC
TGGTTGAATCGGGGTTATAATGACGATCACGACGTATTCAAGTGGGAGCAGCTCGTTAAG
GGCGGTATTATCGAGTTGTTGGACGCGGAAGAGGAAGAGACTGTCATGATTTCAATGACA
CCGGAGGATCTGGAGAACTCTAGATTGCAGCAGAGCGGCGTCGACCCCCATGCTAATGAC
GKCGATTTTGATCCGGCAGCAAGGCTGAAGGCGGGAATTAATTCGCACACTTGGACGCAT
TGTGAAATTCATCCGAGCATGATTTTGGGTATATGTGCAAGCATCATTCCCTTCCMTGAC
CATAATCAAAGCCTCTCCTTCAAGTGAACGCGTATACTTGCGATGTTTGCGGATCAGAAA
CCTTCCAAGATATATCGAACAAGCAATTCACACCCATCTTTGACTGTCAGAACGAGAACG
AGTGCAAGAAAAATAACATTCGTGGTTCGTTACACATGCAGACGCGTGCATGCCGCTTCA
CTCCCTTCCAAGAAGTCAAGATCCAGGAAATGGCAGATCAAGTTCCTGTTGGTCATATCC
CTCGGTCCATGACGGTTCACGTTCACGGAAACTTGACCCGACTGATGAATCCTGGCGATG
TTGTCCACCTTGGAGGCATCTTCCTTCCAATCCCTTATACTGGGTTCCAAGCCATTCGTG
CTGGGCTTTTGACGGACACCTACTTGGAAACCCACCATATTCACCAACTGAAGAAACAGT
ACAGCGAGATGGAGATGACTCCGGAGATGGAGCATGCGATTTCGGAGCTAAAGCGTGACC
CGGCACTATACAGCAAGCTTGCACAGAACATCGCTCCCGAAATCTATGGCCATGACGATG
TGAAGAAAGCGCTGCTTCTACTGCTCGTAGGAGGGGTGACGAAGGTGACTGGAGACGGTA
TGAAAATCAGGG-AGACCTAAACGTCTGCTTGATGGGAGACCCCGTGGAGCGAAGACCGG
TTCAACGAAATCGTCAAGGAAACGTCAAACTTCATCAAGAAGGTCGGTTACAACCCGAAG
GCGGTGGCTTTCGTGCCCATCTCCGGCTGGCATGGCGACAACATGTTGGAAGAGTCCTCA
AATATGACTTGGTACAAGGGATGGACGAAAGAGACGAAAGCTGGTGTTGTCAAGGGCAAA
ACCCTTCTTGATGCCATCGATGCCATCGAGCCCCCTGTCCGACCCTCGGAGAAACCTCTC
CGGCTTCCTCTTCAGGATGTCTACAAAATCGGCGGCATTGGGACTGTCCCTGTCGGTCGT
GTCGAAACTGGTATTATCAAAGCCGGAATGGTCGTAACTTTTGCGCCCACAAACGTCACC
ACTGAAGTCAAGTCCGTCGAAATGCATCACGAACAGCTCGAACAAGGTTCTCCTGGAGAC
AACGTCGGATTCAACGTCAAGAACGTGTCCGTCAAGGATATTCGCCGTGGAAACGTGTGC
TCCGACTCCAAGAACGACCCTGCGAAGGAGGCCGCCTCCTTCAATGCCCAAGTTATCGTT
CTCAACCATCCTGGTCAAATCGGTGCCGGCTACGCACCTGTTCTCGATTGCCATACCGCC
CATATTGCTTGCAAATTCGCTGAACTTATCGAGAAGATCGATCGTCGGACAGGTAAATCG
TTGGAGAATGCGCCCAAATTCGTCAAATCCGGCGATGCTTGCATCGTCAAGCTTATCCCC
AGCAAGCCCATGTG
>Dermoloma_obscurum_SAVF20013
TTGAATAAATTTGGTCAGGCTGTTGCTGATAGGATATGTGCACGCCTGTTCCTGTGCACC
TTTGGTAGATGCTGGG-T-G-GCTTTCCTTGCATG-TCTGCTCTACGT-----TATGTCA
CAGAATGTAATTGATGCCTTTATACAACTTTCAACAACGGATCTCTTGGCTCTCGCATCG
ATGAAGAACGCAGCGAAATGCGATAAATAATGTGAATTGCAGAATTCAGTGAATCATCGA
ATCTTTGAACGCACCTTGCGCTCCTTGGTATTCCGARGAGCATGCCTGTTTGAGTATCAT
GAAGTTCTCAAGCTTTTAGGCTTGGATAATGGGACAGGCTTTGCTCTCCTTAAATGCATC
AGCGAATCTTTGTTGGCTCTGGTGTGATAATTATCAAAACCTCTAAACTAACAAGGATTC
CCCTAGTAACTGCGAGTGAAGCGGGAAAAGCTCAAATTTAAAATCTGGCAGTCCTTGCGG
CTGGAGTTGTAATCTAGAGAAGTGCTGTCCGCGCTGGACCGTGTACAAGTCTCCTGGAAT
GGAGCGTCATAGAGGGTGAGAATCCCGTCTTTGACACGGACTACCAGGGCTT-TGTGATG
TGCTCTCAAAGAGTCGAGTTGTTTGGGAATGCAGCTCTAAATGGGTGGTAAATTCCATCT
AAAGCTAAATATTGGCGAGAGACCGATAGCGAACAAGTACCGTGAGGGAAAGATGAAAAG
AACTTTGGAAAGAGAGTTAAACAGTATGTGAAATTGTTGAAAGGGAAACGCTTGAAGTCA
GTCACGTTGGCCAGG-ATCAACCTTGCT--TCGCTTGGCGTATTTTCTGACGGGTCAGCA
TCAATTTTGACCGGTGGAGAAAGGTAGGGAATGTGGCATCCTCTTATAGCCCTTGGTCGC
ATGCATCGGTTGGGATTGAGGAACTCAGCATGCGCAAGGCCGGGTACCACGTACATGCTT
AGGATGCTGGCATAATGGCTTTAATCGACCCGTCTTGAAACACGGACCAAGGAGTCTAAC
ATGCACGCGAGTGTTTGGGTGGAAAACCCGAGCGCGCAATGAAAGTGAAGATTGAGATCC
CTGTCGTGGGGAGCATCGATGCCCGGACCAGACCTTTTGTGACGGATCCGCGGTTGAGCG
TGTATGCTGGGACCCGAAAGATGGTGAACTATGCCTGAATAGGGTGAAGCCAGAGGAAAC
TCTGGTGGAGGCTCGTAGCGATTCTGACGTGCAAATCGATCGTCGAATTTGGGTTTGGAT
CCTAACTTTGCGGACAAAATTCGCCACATCCGCGATCCCAAAACCCGCATGGCCGTTGTC
TGGTCACATTGCAAAACGAARATGATTTGCGAGCCTGATGACCCAAAGGACGAAGGCGCG
GAAGAGGTCAAGTCGATGCAGCCAGACAAGCGTATAATCACCCCCGCAGAAGTTTACACT
GTTTTCAAAAAGATGTCGGACTCCGACCTTCACCTCATTGGTCTATCCGATGA-------
-----------------CCTAGCGCTCATGGCTTGCATATCTGTTGGGTCTTATTCCGCT
CCCGTAATCGAGTTCTTGGAAGAGTGGGGATTGGAATCTCTCGAGGAAAACGCACATTCC
TCCACCCCATGCACCAAAGTATTCGTCAATGGTGTATGGATGGGCGTGCACCGCGATCCC
GCAAATCTAGTGAAAACCATCAAGAAGTTGCGGCGGAAGGATGACATCAGCCCTGAGGTC
TCAGTTGTCCGAGATATTCGAGAGAAGGAGTTGCGGTTGTACACCGATGCCGGACGCGTC
TGTCGACCACTATTCATCGTTGAAAACCAACAACTGCAGCTGCAAAAGAAACACGTTACC
TGGTTGAATCGGGGTTATAATGACGATCACGACGTATTCAAGTGGGAGCAGCTCGTTAAG
GGCGGTATTATCGAGTTGTTGGACGCGGAAGAGGAAGAGACTGTCATGATTTCAATGACA
CCGGAGGATCTGGAGAACTCTAGATTGCAGCAGAGCGGCGTCGACCCCCATGCTAATGAC
GKCGATTTTGATCCGGCAGCAAGGCTGAAGGCGGGAATTAATTCGCACACTTGGACGCAT
TGTGAAATTCATCCGAGCATGATTTTGGGTATATGTGCAAGCATCATTCCCTTCCMTGAC
CATAATCA-----------------------------------------CGGATCAGAAA
CCTCTCAAGATATATCGAACAAGCAATTCACACCCATCTTTGACTGTCAGAACGAGAACG
AGTGCAAGAAAAATAACATTCGTGGTTCGTTACACATGCAGACGCGTGCATGCCGCTTCA
GTCCCTTCCAAGAAGTCAAGATCCAGGAAATGGCAGATCAAGTTCCTGTTGGTCATATCC
CTCGGTCCATGACGGTTCACGTTCACGGAAACTTGACCCGACTGATGAATCCTGGCGATG
TTGTCCACCTTGGAGGGATCTTCCTTCCAATCCCTTATACTGGGTTCCAAGCCATTCGTG
CTGGGCTTTTGACGGACACCTACTTGGAAACCCACCATATTCACCAACTGAAGAAACAGT
ACAGCGAGATGGAGATGACTCCGGAGATGGAGCATGCGATTTCGGAGCTAAAGCGTGACC
CGGCACTATACAGCAAGCTTGCACAGAACATCGCTCCCGAAATCTATGGCCATGACGATG
TGAAGAAAGCGCTGCTTCTACTGCTCGTAGGAGGGGTGACGAAGGTGACTGGAGACGGTA
TGAAAATCAGGG-A-------------------------------TGGAGCGAAGACCGG
TTCAACGAAATCGTCAAGGAAACGTCAAACTTCATCAAGAAGGTCGGTTACAACCCGAAG
GCGGTGGCTTTCGTGCCCATCTCCGGCTGGCATGGCGACAACATGTTGGAAGAGTCCTCA
AATATGCCTTGGTACAAGGGATGGACGAAAGAGACGAAAGCTGGTGTTGTCAAGGGCAAA
ACCCTTCTTGATGCCATCGATGCCATCGAGCCCCCTGTCCGACCCTCGGAGAAACCTCTC
CGGCTTCCTCTTCAGGATGTCTACAAAATCGGCGGCATTGGGACTGTCCCTGTCGGTCGT
GTCGAAACTGGTATTATCAAAGCCGGAATGGTCGTAACTTTTGCGCCCACAAACGTCACC
ACTGAAGTCAAGTCYGTCGAAATGCATCACGAACAGCTCGAACAAGGTTCTCCTGGAGAC
AACGTCGGATTCAACGTCAAGAACGTGTCCGTCAAGGATATTCGCCGTGGAAACGTGTGC
TCCGACTCCAAGAACGACCCTGCGAAGGAGGCCGCCTCCTTCAATGCCCAAGTTATCGTT
CTCAACCATCCTGGTCAAATCGGTGCCGGCTACGCACCTGTTCTCGATTGCCATACCGCC
CATATTGCTTGCAAATTCGCTGAACTTATCGAGAAGATCGATCGTCGGACAGGTAAATCG
TTGGAGAATGCGCCCAAATTCGTCAAATCCGGCGATGCTTGCATCGTCAAGCTTATCCCC
AGCAAGCCCATGTG
>Dermoloma_obscurum_SAVF20549
TTGAATAAAATTGGTCAGGCTGTTGCTGATAGGATATGTGCACGCCTGTTCCTGTGCACC
TTTTGTAGATGCTGGG-T-G-GCTTTCCTTGCATG-TCTGCTCTACGT-----TATGTCA
CAGAATGTAATTGATGCCTTTATACAACTTTCAACAACGGATCTTTTGGCTCTCGCATCG
ATGAAGAACGCAGCGAAATGCGATAAGTAATGTGAATTGCAGAATTCAGTGAATCATCGA
ATCTTTGAACGCACCTTGCGCTCCTTGGTATTCCGAGGAGCATGCCTGTTTGAGTATCAT
GAAGTTCTCAAGCTTTTAGGCTTGGATAATGGGACAGGCTTTGCTCTCCTTRAATGCATC
AGCGAATCTTTGTTGGCTCTGGTGTGATAATTATCRAAACCTCTAAACTAACAAGGATTC
CCCTAGTAACTGCGAGTGAAGCGGGAAAAGCTCAAATTTAAAATCTGGCAGTCCTTGCGG
CTGGAGTTGTAATCTAGAGAAGTGCTGTCCGCGCTGGACCGTGTACAAGTCTCCTGGAAT
GGAGCGTCATAGAGGGTGAGAATCCCGTCTTTGACACGGACTACCAGGGCTT-TGTGATG
TGCTCTCAAAGAGTCGAGTTGTTTGGGAATGCAGCTCTAAATGGGTGGTAAATTCCATCT
AAAGCTAAATATTGGCGAGAGACCGATAGCGAACAAGTACCGTGAGGGAAAGATGAAAAG
AACTTTGGAAAGAGAGTTAAACAGTATGTGAAATTGTTGAAAGGGAAACGCTTGAAGTCA
GTCACGTTGGCCAGG-ATCAACCTTGCT--TCGCTTGGCGTATTTTCTGACGGGTCAGCA
TCAATTTTGACCGGTGGAGAAAGGTAGGGAATGTGGCATCCTCTTATAGCCCTTGGTCGC
ATGCATCGGTTGGGATTGAGGAACTCAGCATGCGCAAGGCCGGGTACCACGTACATGCTT
AGGATGCTGGCATAATGGCTTTAATCGACCCGTCTTGAAACACGGACCAAGGAGTCTAAC
ATGCACGCGAGTGTTTGGGTGGAAAACCCGRGCGCGCAATGAAAGTGAAAATTGAGATCC
CYGTCGTGGGGAGCATCGATGCCCGGACCAGACCTTTTGTGACGGATCCGCGGTTGAGCG
TGTATGCTGGGACCCGAAAGATGGTGAACTATGCCTGAATAGGGTGAAGCCAGAGGAAAC
TCTGGTGGAGGCTCGTAGCGATTCTGACGTGCAAATCGATCGTCGAATTTGGGTTTGGAT
CCTAACTTTGCGGACAAAATTCGCCACATCCGCGATCCCAAAACCCGCATGGCCGTTGTC
TGGTCACATTGCAAAACGAAGATGATTTGCGAGCCTGATGACCCAAAGGACGAAGGCGCG
GAAGAGGTCAAGTCGATGCAGCCAGACAAGCGTATAATCACCCCCGCAGAAGTTTACACT
RTTTTCAAAAAGATGTCGRACTCCGACCTTCACCTCATTGGTCTATCCGATGAATACGCA
CGTCCCGAATGGATGATCCTAGCGCTCATGGCTTGCATATCTGTTGGGTCTTATTCCGCT
CCCGTAATCGAGTTCTTGGAAGAGTGGGGATTGGAATCTCTCGAGGAAAACGCACATTCC
TCCACCCCATGCACCAAAGTATTCGTCAATGGTGTATGGATGGGCGTGCACCGCGATCCC
GCAAATCTAGTGAAAACCATCAAGAAGTTGCGGCGGAAGGATGACATCAGCCCTGAGGTC
TCAGTTGTCCGAGATATTCGAGAGAAGGAGTTGCGGTTGTACACCGATGCCGGACGCGTC
TGTCGACCACTATTCATCGTTGAAAACCAACAACTGCAGCTGCAAAAGAAACACGTTACC
TGGTTGAATCGGGGTTATAATGACGATCACGACGTATTCAAGTGGGAGCAGCTCGTTAAG
GGCGGTATTATCGAGTTGTTGGACGCGGAAGAGGAAGAGACTGTCATGATTTCAATGACA
CCGGAGGATCTGGAGAACTCTAGATTGCAGCAGAGCGGCRTCGACCCCCATGCTAATGAC
GGCGACTTTGATCCGGCAGCAAGGCTGAAGGCGGGAATTAATTCGCACACTTGGACGCAT
TGTGAAATTCATCCGAGCATGATTTTGGGTATATGTGCAAGCATCATTCCCTTCCCTGAC
CATAATCA----------------------------------------------------
--------------------------------------------------------AACG
AGTGCAAGAAAAATAACATTCGTGGTTCGTTACACATGCAGACGCGTGCATGCCGCTTCA
CTCCCTTCCAAGAAGTCAAGATCCAGGAAATGGCAGATCAAGTTCCTGTTGGTCATATCC
CTCGGTCCATGACGGTTCACGTTCACGGAAACTTGACCCGACTGATGAATCCTGGCGATG
TTGTCCACCTTGGAGGGATCTTCCTTCCAATCCCTTATACTGGGTTCCAAGCCATTCGTG
CTGGGCTTTTGACGGACACCTACTTGGAAACCCACCATATTCACCAACTGAAGAAACAGT
ACAGCGAGATGGAGATGACTCCGGAGATGGAGCATGCGATTTCGGAGCTAAAGCGTGACC
CGGCACTATACAGCAAGCTTGCACAGAACATCGCTCCCGAAATCTATGGCCATGACGATG
TGAAGAAAGCGCTGCTTCTACTGCTCGTAGGAGGGGTGACGAAGGTGACTGGA-------
------------------------------------------------------------
-----------------------------------------GGTCGGTTACAACCCGAAG
GCGGTGGCTTTCGTGCCCATCTCCGGCTGGCATGGCGACAACATGTTGGAAGAGTCCTCA
AATATGACTTGGTACAAGGGATGGACGAAAGAGACGAAAGCTGGTGTTGTCAAGGGCAAA
ACCCTTCTTGATGCCATCGATGCCATCGAGCCCCCTGTCCGACCCTCGGAGAAACCTCTC
CGGCTTCCTCTTCAGGATGTCTACAAAATCGGCGGCATTGGGACTGTCCCTGTCGGTCGT
GTCGAAACTGGTATTATCAAAGCCGGAATGGTCGTAACTTTTGCGCCCACAAACGTCACC
ACTGAAGTCAAGTCCGTCGAAATGCATCACGAACAGCTCGAACAAGGTTCTCCTGGAGAC
AACGTCGGATTCAACGTCAAGAACGTGTCCGTCAAGGATATTCGCCGTGGAAACGTGTGC
TCCGACTCCAAGAACGACCCTGCGAAGGAGGCCGCCTCCTTCAATGCCCAAGTTATCGTT
CTCAACCATCCTGGTCAAATCGGTGCCGGCTACGCACCTGTTCTCGATTGCCATACCGCC
CATATTGCTTGCAAATTCGCTGAACTTATCGAGAAGATCGATCGTCGGACAGGTAAATCG
TTGGAGAATGCGCCCAAATTCGTCAAATCCGGCGATGCTTGCATCGTCAAGCTTATCCCC
AGCAAGCCCATGTG
>Dermoloma_obscurum_SAVF20553
TTGAATAAAATTGGTCAGGCTGTTGCTGATAGGATATGTGCACGCCTGTTCCTGTGCACC
TTTTGTAGATGCTGGG-T-G-GCTTTCCTTGCATG-TCTGCTCTTCGT-----TATGTCA
CAGAATGTAATTGATGCCTTTATACAACTTTCAACAACGGATCTCTTGGCTCTCGCATCG
ATGAAGAACGCAGCGAAATGCGATAAGTAATGTGAATTGCAGAATTCAGTGAATCATCGA
ATCTTTGAACGCACCTTGCGCTCCTTGGTATTCCGAGGAGCATGCCTGTTTGAGTATCAT
GAAGTTCTCAAGCTTTTAGGCTTGGATAATGGGACAGGCTTTGCTCTCCTTAAATGCATC
AGCGAATCTTTGTTGGCTCTGGTGTGATAATTATCGAAACCTCTAAACTAACAAGGATTC
CCCTAGTAACTGCGAGTGAAGCGGGAAAAGCTCAAATTTAAAATCTGGCAGTCCTTGCGG
CTGGAGTTGTAATCTAGAGAAGTGCTGTCCGCGCTGGACCGTGTACAAGTCTCCTGGAAT
GGAGCGTCATAGAGGGTGAGAATCCCGTCTTTGACACGGACTACCAGGGCTT-TGTGATG
TGCTCTCAAAGAGTCGAGTTGTTTGGGAATGCAGCTCTAAATGGGTGGTAAATTCCATCT
AAAGCTAAATATTGGCGAGAGACCGATAGCGAACAAGTACCGTGAGGGAAAGATGAAAAG
AACTTTGGAAAGAGAGTTAAACAGTATGTGAAATTGTTGAAAGGGAAACGCTTGAAGTCA
GTCACGTTGGCCAGG-ATCAACCTTGCT--TCGCTTGGYGTATTTTCTGACGGGTCAGCA
TCAATTTTGACCGGTGGAGAAAGGTAGGGAATGTGGCATCCTCTTATAGCCCTTGGTCGC
ATGCATCGGTTGGGATTGAGGAACTCAGCATGCGCAAGGCCGGGTACCACGTACATGCTT
AGGATGCTGGCATAATGGCTTTAATCGACCCGTCTTGAAACACGGACCAAGGAGTCTAAC
ATGCACGCGAGTGTTTGGGTGGAAAACCCGAGCGCGCAATGAAAGTGAAAATTGAGATCC
CTGTCGTGGGGAGCATCGATGCCCGGACCAGACCTTYTGTGACGGATCCGCGGTTGAGCG
TGTATGCTGGGACCCGAAAGATGGTGAACTATGCCTGAATAGGGTGAAGCCAGAGGAAAY
TCTGGTGGAGGCTCGTAGCGATTCTGACGTGCAAATCGATCGTCGAATTTGGGTTTGGAT
CCTAACTTTGCGGACAAAATTCGCCACATCCGCGATCCCAAAACCCGCATGGCCGTTGTC
TGGTCACATTGCAAAACGAAGATGATTTGCGAGCCTGATGACCCAAAGGACGAAGGCGCG
GAAGAGGTCAAGTCGATGCAGCCAGACAAGCGTATAATCACCCCCGCAGAAGTTTACACT
GTTTTCAAAAAGATGTCGGACTCYGACCTTCACCTCATTGGTCTATCCGATGAATACGCA
CGTCCCGAATGGATGATCCTAGCGCTCATGGCTTGCATATCYGTTGGGTCTTATTCCGCT
CCCGTAATCGAGTTCTTGGAAGAGTGGGGATTGGAATCTCTCGAGGAAAACGCACATTCC
TCCACCCCATGCACCAAAGTATTCGTCAATGGTGTATGGATGGGCGTGCACCGCGATCCC
GCAAATCTAGTGAAAACCATCAAGAAGTTGCGGCGGAAGGATGACATCAGCCCTGAGGTC
TCAGTTGTCCGAGATATTCGAGAGAAGGAGTTGCGGTTGTACACCGATGCCGGACGCGTC
TGTCGACCACTATTCATCGTTGAAAACCAACAACTGCAGCTGCAAAAGAAACACGTTACC
TGGTTGAATCGGGGTTATAATGACGATCACGACGTATTCAAGTGGGAGCAGCTCGTTAAG
GGCGGTATTATCGAGYTGTTGGACGCGGAAGAGGAAGAGACTGTCATGATTTCAATGACA
CCGGAGGATCTGGAGAACTCTAGATTGCAGCAGAGCGGCGTCGACCCCCATGCTAATGAC
GGCGACTTTGATCCGGCAGCAAGGCTGAAGGCGGGAATTAATTCGCACACTTGGACGCAT
TGTGAAATTCATCCGAGCATGATTTTGGGTATATGTGCAAGCATCATTCCCTTCCCTGAC
CATAATCA----------------------------------------------------
------------------------------------------------------------
------------------------------------------------------------
------------------------------------------------------------
------------------------------------------------------------
------------------------------------------------------------
------------------------------------------------------------
------------------------------------------------------------
------------------------------------------------------------
------------------------------------------------------------
---------------------------------------------TGGAGCGAAGACCGG
TTCAACGAAATCGTCAAGGAAACGTCAAACTTCATCAAGAAGGTCGGTTACAACCCGAAG
GCGGTGGCTTTCGTGCCCATCTCCGGCTGGCATGGCGACAACATGTTGGAAGAGTCCTCA
AATATGACTTGGTACAAGGGATGGACGAAAGAGACGAAAGCTGGTGTTGTCAAGGGCAAA
ACCCTTCTTGATGCCATCGATGCCATCGAGCCCCCTGTCCGACCCTCGGAGAAACCTCTC
CGGCTTCCTCTTCAGGATGTCTACAAAATCGGCGGCATTGGGACTGTCCCTGTCGGTCGT
GTCGAAACTGGTATTATCAAAGCCGGAATGGTCGTAACTTTTGCGCCCACAAACGTCACC
ACTGAAGTCAAGTCCGTCGAAATGCATCACGAACAGCTCGAACAAGGTTCTCCTGGAGAC
AACGTCGGATTCAACGTCAAGAACGTGTCCGTCAAGGATATTCGCCGTGGAAACGTGTGC
TCCGACTCCAAGAACGACCCTGCGAAGGAGGCCGCCTCCTTCAATGCCCAAGTTATCGTT
CTCAACCATCCTGGTCAAATCGGTGCCGGCTACGCACCTGTTCTCGATTGCCATACCGCC
CATATTGCTTGCAAATTCGCTGAACTTATCGAGAAGATCGATCGTCGGACAGGTAAATCG
TTGGAGAATGCGCCCAAATTCGTCAAATCCGGCGATGCTTGCATCGTCAAGCTTATCCCC
AGCAAGCCCATGTG
>Dermoloma_parvisporum_OF21841(NOBAS293716)
TTGAATAAA-TTGGTTGGGCCGTTGCTGATGGGATATGTGCACGCCTAGCCCTGTGCACC
TCCTGTAGGCTCTGGCCTCGGGCTTCTCTTGTA-ATTC-GGTCTATGT-CTTTTAAGTCA
CAGAATGTCATTGACGCCTTTATACAACTTTCAACAACGGATCTCTTGGCTCTCGCATCG
ATGAAGAACGCAGCGAAATGCGATAAGTAATGTGAATTGCAGAATTCAGTGAATCATCGA
ATCTTTGAACGCACCTTGCGCTCCTTGGTATTCCGAGGAGCATGCCTGTTTGAGTATCAT
GaaaTTCTCAAG-TTTTAGGCTTGGATTGTGGGACAGGCTTTGCTCTCCTGAAATACATT
AGCGAACC----------------------------------------------------
------------------------------------------------------------
------------------------------------------------------------
------------------------------------------------------------
------------------------------------------------------------
------------------------------------------------------------
------------------------------------------------------------
------------------------------------------------------------
------------------------------------------------------------
------------------------------------------------------------
------------------------------------------------------------
------------------------------------------------------------
------------------------------------------------------------
------------------------------------------------------------
------------------------------------------------------------
------------------------------------------------------------
------------------------------------------------------------
------------------------------------------------------------
------------------------------------------------------------
------------------------------------------------------------
------------------------------------------------------------
------------------------------------------------------------
------------------------------------------------------------
------------------------------------------------------------
------------------------------------------------------------
------------------------------------------------------------
------------------------------------------------------------
------------------------------------------------------------
------------------------------------------------------------
------------------------------------------------------------
------------------------------------------------------------
------------------------------------------------------------
------------------------------------------------------------
------------------------------------------------------------
------------------------------------------------------------
------------------------------------------------------------
------------------------------------------------------------
------------------------------------------------------------
------------------------------------------------------------
------------------------------------------------------------
------------------------------------------------------------
------------------------------------------------------------
------------------------------------------------------------
------------------------------------------------------------
------------------------------------------------------------
------------------------------------------------------------
------------------------------------------------------------
------------------------------------------------------------
------------------------------------------------------------
------------------------------------------------------------
------------------------------------------------------------
------------------------------------------------------------
------------------------------------------------------------
--------------
>Dermoloma_parvisporum_SAVF20229_holotype
TTGAATAAA-TTGGTTGGGCTGTTGCTGATGGGATATGTGCACGCCTAGCCCTGTGCACC
TCCTGTAGGCTCTGGCCTCGGGCTTCTCTTGTA-ATTC-GGTCTATGT-CTTTTAAGTCA
CAGAATGTCATTGACGCCTTTATACAACTTTCAACAACGGATCTCTTGGCTCTCGCATCG
ATGAAGAACGCAGCGAAATGCGATAAGTAATGTGAATTGCAGAATTCAGTGAATCATCGA
ATCTTTGAACGCACCTTGCGCTCCTTGGTATTCCGAGGAGCATGCCTGTTTGAGTATCAT
GAAATTCTCAAG-TTTTAGGCTTGGATTGTGGGACAGGCTTTGCTCTCCTGAAATACATT
AGCGAACCCTTGTGGGTCCTGGTGTGATAATTATCTACGCCTCTAAACTAACAAGGATTC
CCCTAGTAACTGCGAGTGAAGCGGGAAAAGCTCAAATTTAAAATCTGGTAGTCCTTGTGG
CTGGAGTTGTAATCTAGAGAAGTGCTATCCGCGTTGGACCGTGTACAAGTCTCCTGGAAT
GGAGCGTCATAGAGGGTGAGAATCCCGTCTTTGACACGGACTACCAGGGCTTATGTGATG
CGCTCTCAAAGAGTCGAGTTGTTTGGGAATGCAGCTCTAAATGGGTGGTAAATTCCATCT
AAAGCTAAATATTGGCGAGAGACCGATAGCGAACAAGTACCGTGAGGGAAAGATGAAAAG
AACTTTGGAAAGAGAGTTAAACAGTACGTGAAATTGTTGAAAGGGAAACGCTTGAAGTCA
GTCAYGTTGGCCAGGGATCAACCTTGCTTTTTGCTTGGCGTACTTTCTAACGGGTCAGCA
TCAATTTTGACCAGTGGATAAAGGTAGGGAATGTGGCATCTTCTTATAGCCCTTGGTTGC
ATACACTGGTTGGGATTGAGGAACTCAGCATGCGCAAGGCCGGGTACCACGTACATGCTT
AGGATGCTGGCATAATGGCTTTAATCGACCCGTCTTGAAACACGGACCAAGGAGTCTAAC
ATGCACGCGAGTGTTTGGGTGGAAAACCCGAGCGCGTAATGAAAGTGAAAATTGAGATCC
CTGTCGTGGGGAGCATCGATGCCTGGACCAGACCTTTTGTGACGGTTCCACGGTTGAGCG
TGTATGCTGGGACCCGAAAGATGGTGAACTATGCCTGAATAGGGTGAAGCCAGAGGAAAC
TCTGGTGGAGGCTCGTAGCGATTCTGACGTGCAAATCGATCGTCGAATTTGGGTTTGGAT
CCTAATTTTGCGGACAAAATTCGCCACGTTCGCGACCCGAAAACCCGGATTGCCGTCGTC
TGGTCACATTGCAAAACGAAAATGATTTGCGAGCCTGATGACCCAAAGGATGAAGGGGCG
GAAGAGGTCAAGTCGATGCAGCCGGATAAGCGGTTAATGACCCCGTCAGAGGTCTACACC
GTTTTCAAAAAGATGTCAGATTCCGATCTTCATCTGATCGGCCTCTCGGATGAGTACGCG
CGTCCCGAATGGATGATTCTCGCGCTCATGGCTTGTATATCAGTCGGTTCTTATTCCGCT
CCTGTCATCGAGTTCTTGGAAGAGTGGGGGTTGGAGTCCCTGGAAGAAAATGCGCATTCT
TCCACCCCATGCACGAAGGTATTCGTCAATGGGGTATGGATGGGCGTACACCGTGATCCC
GCGAATTTGGTCAAAACCATCAAGAAGTTGCGACGGAAGGACGACATCAGTCCCGAAGTT
TCGGTCGTTCGAGATATTCGGGAGAAGGAACTGCGCTTGTACACCGATGCTGGTCGCGTT
TGTCGACCACTATTCATCGTGGAAAATCAACAGCTACAGCTGCAAAAGAAACATATCCAG
TGGCTCAACAGAGGCTATAACGAGGATGGGGAAGAATACAAATGGGAGCAGCTTGTGAAG
GGTGGTATTATCGAATTGTTGGATGCAGAGGAGGAAGAAACCGTCATGATATCTATGACA
CCAGAAGATCTGGAGAACTCTAGATTACAACAGAGCGGCATCGACCCTCATGCTAACGAT
GGAGAGTTTGATCCAGCAGCAAGACTGAAGGCTGGAATCAATTCACACACTTGGACGCAC
TGTGAGATTCATCCGAGCATGATCCTGGGGATATGTGCAAGCATCATCCCTTTCCCTGAC
CACAACCAAAGCCCCTTCTGCAAGTCAACGCATACACCTGTGATGTTTGTGGCTCAGAGA
CCTTCCAAGATATCTCGAATAAATCATTCACCCCCATATTCAACTGTCAAAACGAAAACG
AGTGCAAGAAGAACAACATACATGGTTCTTTGCACATGCAGACGCGTGCGTGTCGTTTCA
GTCCGTTCCAGGAAGTCAAGATCCAGGAAATGGCAGATCAAGTTCCCGTCGGGCATATCC
CTCGGTCCATGACGATTCATGTTCACGGAAACTTGACGCGACTAGTGAACCCTGGCGACG
TTGTCCACCTTGGCGGAATCTTCCTTCCTATTCCTTATACTGGCTTTCAAGCCATTCGCG
CTGGACTGCTCACAGACACATATTTAGAGGCTCACTACATTCATCAACTCAAAAAGCAAT
ACAGCGAGATGGAAACGACACCGGAAATCGAGCGCGCCATTGCAGAACTCAAACGCGACC
CCGCATTATACCAGAAGCTTTCGCAAAGCATCGCGCCAGAAATTTACGGCCACGAAGACG
TGAAGAAAGCCCTGCTTTTATTGTTGGTTGGAGGAGTAACGAAGGTCACCGGCGATGGTA
TGAAAATCAGGGGA-------------------------------TGGAGCGAAGACCGG
TTCAACGAAATCGTAAAGGAAACCTCCAACTTCATCAAGAAGGTTGGTTACAACCCGAAG
ACCGTCGCATTCGTCCCCATCTCTGGCTGGCATGGAGACAACATGTTGGAGGAGTCCGCA
AACATGACTTGGTACAAAGGATGGACACGGGAGACCAAAGCTGGTCCCGTCAAGGGCAAG
ACTCTTCTTGATGCTATCGATGCTATCGAGCCCCCTGTCCGACCTTCAGACAAACCTCTC
CGTCTTCCCCTTCAGGATGTCTACAAAATTGGTGGTATCGGAACTGTGCCCGTCGGCCGT
GTCGAGACTGGTGTCATCAAGGCTGGAATGGTTGTAACATTTGCACCCACCAACGTCACC
ACTGAAGTCAAGTCCGTCGAAATGCATCATGAACAGCTCGAGCAAGGTAGTCCTGGCGAC
AACGTCGGGTTCAACGTCAAGAACGTGTCAGTCAAGGATATTCGTCGTGGAAACGTGTGC
TCCGACTCCAAGAATGACCCTGCGAAGGAGGCCGCCTCCTTCAACGCTCAGGTCATCGTT
CTCAACCACCC-GGYCAGATTGGTGCCGGGTACGCACCCGTCCTCGATTGCCATACTGCC
CACATCGCTTGTAA-TTCGCCGAGCTCATCGAG-AGATCGATCGTCGGACAGGTAAATCG
CTT---------------------------------------------------------
--------------
>Dermoloma_phaeopodium_CNF16130
TTGAATAAACTTGGTTGGGTTGTTGCTGATGGGATATGTGCACGCCCTT-CCTGTGCACC
-TTTGTAGACCCTGGACTCGGGCTTTCCTTGCAT-TTCTGGTCTATGTCTTTTTATGTCA
CAGAATGTTATTGATGCCTTTATACAACTTTCAACAACGGATCTCTTGGCTCTCGCATCG
ATGAAGAACGCAGCGAAATGCGATAAGTAATGTGAATTGCAGAATTCAGTGAATCATCGA
ATCTTTGAACGCACCTTGCGCTCCTTGGTATTCCGAGGAGCATGCCTGTTTGAGTATCAT
GAAATTCTCAAACTTTTAGGCTTGGATTGTGGGACAGGCTTTGCTCTTCTGAAATGCATT
AGCGAACCCTTGTGGATTTTGGTGTGATAATTATCTACGC-TCTAAACTAACAAGGATTC
CCCTAGTAACTGCGAGTGAAGCGGGAAAAGCTCAAATTTAAAATCTGGCGGTCC-TGTGG
CTGGAGTTGTAATCTAGAGAAGTGCTATCCGCGCTGGACCGTGTACAAGTCTCCTGGAAC
GGAGCGTCATAGAGGGTGAGAATCCCGTCTTTGACACGGACTACCAGGGCTT-TGTGATG
CGCTCTCAAAGAGTCGAGTTGTTTGGGAATGCAGCTCTAAATGGGTGGTAAATTCCATCT
AAAGCTAAATATTGGCGAGAGACCGATAGCGAACAAGTACCGTGAGGGAAAGATGAAAAG
AACTTTGGAAAGAGAGTTAAACAGTACGTGAAATTGTTGAAAGGGAAACGCTTGAAGTCA
GTCGCGTTGGCCAGGGATCAACCTTGCTTTTTGCTTGGTGTACTTTCTGATGGGTCAGCA
TCAATTTTGACTGGTGGATAAAGGTGGGGAATGTGGCATCTTCTTATAGCCCTTGGTTGC
ATACATCGGTTGGGATTGAGGAACTCAGCACGCGCAAGGCCGGGTACCACGTACGTGCTT
AGGATGCTGGCATAATGGCTTTAATCGACCCGTCTTGAAACACGGACCAAGGAGTCTAAC
ATGCACGCGAGTGTTTGGGTGGAAAACCCGAGCGCGTAATGAAAGTGAAAGTTGAGATCC
CTGTCGTGGGGAGCATCGACGCCCGGACCAGACCTTCTGTGACGGATCCGCGGTTGAGCG
TGTATGCTGGGACCCGAAAGATGGTGAACTATGCCTGAATAGGGTGAAGCCAGAGGAAAC
TCTGGTGGAGGCTCGTAGCGATTCTGACGTGCAAATCGATCGTCGAATTTGGGT------
------------------------------------------------------------
------------------------------------------------------------
------------------------------------------------------------
------------------------------------------------------------
------------------------------------------------------------
------------------------------------------------------------
------------------------------------------------------------
------------------------------------------------------------
------------------------------------------------------------
------------------------------------------------------------
------------------------------------------------------------
------------------------------------------------------------
------------------------------------------------------------
------------------------------------------------------------
------------------------------------------------------------
------------------------------------------------------------
------------------------------------------------------------
------------------------------------------------------------
------------------------------------------------------------
------------------------------------------------------------
------------------------------------------------------------
------------------------------------------------------------
------------------------------------------------------------
------------------------------------------------------------
------------------------------------------------------------
------------------------------------------------------------
------------------------------------------------------------
------------------------------------------------------------
------------------------------------------------------------
------------------------------------------------------------
------------------------------------------------------------
------------------------------------------------------------
------------------------------------------------------------
------------------------------------------------------------
------------------------------------------------------------
------------------------------------------------------------
------------------------------------------------------------
------------------------------------------------------------
--------------
>Dermoloma_phaeopodium_GDOR(G3112)
TTGAATAAACTTGGTTGGGTTGTTGCTGATGGGATATGTGCACGCCCTT-CCTGTGCACC
GTTTGTAGACCCTGGACTCGGGCTTTCCTTGCAT-TTCTGGTTTATGTCTTTTTATGTCA
CAGAATGTTATTGATGCCTTTATACAACTTTCAACAACGGATCTCTTGGCTCTCGCATCG
ATGAAGAACGCAGCGAACTGCGATAAGTAATGTGAATTGCAGAATTCAGTGAATCATCGA
ATCTTTGAACGCACCTTGCGCTCCTTGGTATTCCGAGGAGCATGCCTGTTTGAGTATCAT
GAAATTCTCAAACTTTTAGGCTTGGATTGTGGGACAGGCTTTGCTCTTCTGAAATGCATT
AGCGAACCCTTGTGGATTTTGGTGTGATAATTATCTACGC-TCTAA--------------
--------------------------AAAGCTCAAATTTAAAATCTGGCGGTCCTTGTGG
CTGGAGTTGTAATCTAGAGAAGTGCTATCCGCGCTGGACCGTGTACAAGTCTCCTGGAAC
GGAGCGTCATAGAGGGTGAGAATCCCGTCTTTGACACGGACTACCAGGGCTTATGTGATG
CGCTCTCAAAGAGTCGAGTTGTTTGGGATTGCAGCTCTAAATGGGTGGTAAATTCCATCT
AAAGCTAAATATTGGCGAGAGACCGATAGCGAACAAGTACCGTGAGGGAAAGATGAAAAG
AACTTTGGAAAGAGAGTTAAACAGTACGTGAAATTGTTGAAAGGGAAACGCTTGAAGTCA
GTCACGTTGGCCAGGGATCAACCTTGCTTTTTGCTTGGCGTACTTTCTAACGGGTCAGCA
TCAATTTTGACTGGTGGATAAAGGTGGGGAATGTGGCATCTTCTTATAGCCCTTGGTCGC
ATACATCGGTTGGGATTGAGGAACTCAGCACGCGCAAGGCCGGGTACCACGTACGTGCTT
AGGATGCTGGCATAATGGCTTTAATCGACCCGTCTTGAAACACGGACCAAGGAGTCTAAC
ATGCACGCGAGTGTTTGGGTGGAAAACCCGAGCGCGTAATGAAAGTGAAAATTGAGATCC
CTGTCGTGGGGAGCATCGATGCCCGGACCAGACCTTTTGTGACGGATCCGCGGTTGAGCG
TGTATGCTGGGACCCGAAAGATGGTGAACTATGCCTGAATAGGGTGAAGCCAGAGGAAAC
TCTGGTGGAGGCTCGYAGCGATTCTGACGTGCAAATCGATCGTCRAATTTGGGT------
------------------------------------------------------------
------------------------------------------------------------
------------------------------------------------------------
------------------------------------------------------------
-----------------TTTGGCCCTCATGGCTTGTATATCCGTTGGTTCTTATTCTGCT
CCCGTCATCGAGTTCTTGGAAGAGTGGGGATTGGAATCCCTCGAAGAAAATGCTCATTCT
TCTACTCCGTGCACCAAGGTGTTTGTCAATGGCGTATGGATGGGTGTTCACCGCGATCCT
GCGAATCTAGTGAAAACCATCAAGAAGTTGCGACGAAAGGACGATATCAGTCCCGAAGTT
TCAGTTGTGCGAGATATTCGGGAGAAGGAATTGCGCTTGTATACGGATGCTGGACGCGTT
TGTCGACCACTATTCATTGTTGAGAATCAACAGCTGCAGCTGCAGAAGAAACACATACAT
TGGCTCAACAGGGGTTACAATGACGATCAAGAAGAATACAAGTGGGAGCAGCTTGTGAAG
GGTGGTATAATTGAGTTGTTGGATGCAGAAGAAGAAGAAACCGTCATGATTTCGATGACA
CCAGARGATCTGGAGAACTCTCGGTTGCATCAGAGTGGTGTTGACCCCCATGCAAATGAC
GGAGAATTTGATCCGGCAGCAAGACTGAAGGCTGGGATCAACTCGCACACTTGGACACAC
TGCGAGATTCATCCGAGCATGATCCTGGGTATATGTGCAAGTATTATTCCCTTCCCCGAC
CACAACCA----------------------------------------------------
------------------------------------------------------------
------------------------------------------------------------
------------------------------------------------------------
------------------------------------------------------------
------------------------------------------------------------
------------------------------------------------------------
------------------------------------------------------------
------------------------------------------------------------
------------------------------------------------------------
------------------------------------------------------------
------------------------------------------------------------
------------------------------------------------------------
------------------------------------------------------------
------------------------------------------------------------
------------------------------------------------------------
------------------------------------------------------------
------------------------------------------------------------
------------------------------------------------------------
------------------------------------------------------------
------------------------------------------------------------
------------------------------------------------------------
------------------------------------------------------------
--------------
>Dermoloma_phaeopodium_SAVF20541
TTGAATAAACTTGGTTGGGTTGTTGCTGATGGGATATGTGCACGCCCTT-CCTGTGCACC
-TTTGTAGACCCTGRACTCGGGCTTTCCTTGCAT-TTCTGGTCTATGTCTTTTTATGTCA
CAGAATGTTATTGATGCCTTTATACAACTTTCAACAACGGATCTCTTGGCTCTCGCATCG
ATGAAGAACGCAGCGAAATGCGATAAGTAATGTGAATTGCAGAATTCAGTGAATCATCGA
ATCTTTGAACGCACCTTGCGCTCCTTGGTATTCCGAGGAGCATGCCTGTTTGAGTATCAT
GAAATTCTCAAACTTTTAGGCTTGGATTGTGGGACAGGCTTTGCTCTTCTGAAATGCATT
AGCGAACCCTTGTGGATTTTGGTGTGATAATTATCTACGC-TCTAAACTAACAAGGATTC
CCCTAGTAACTGCGAGTGAAGCGGGAAAAGCTCAAATTTAAAATCTGGCGGTCC-TGTGG
CTGGAGTTGTAATCTAGAGAAGTGCTATCCGCGCTGGACCGTGTACAAGTCTCCTGGAAC
GGAGCGTCATAGAGGGTGAGAATCCCGTCTTTGACACGGACTACCAGGGCTTATGTGATG
CGCTCTCAAAGAGTCGAGTTGTTTGGGAATGCAGCTCTAAATGGGTGGTAAATTCCATCT
AAAGCTAAATATTGGCGAGAGACCGATAGCGAACAAGTACCGTGAGGGAAAGATGAAAAG
AACTTTGGAAAGAGAGTTAAACAGTACGTGAAATTGTTGAAAGGGAAACGCTTGAAGTCA
GTCGCGTTGGCCAGGGATCAACCTTGCTTTTTGCTTGGTGTACTTTCTGATGGGTCAGCA
TCAATTTTGACTGGTGGATAAAGGTGGGGAATGTGGCATCTTCTTATAGCCCTTGGTTGC
ATACATCGGTTGGGATTGAGGAACTCAGCACGCGCAAGGCCGGGTACCACGTACGTGCTT
AGGATGCTGGCATAATGGCTTTAATCGACCCGTCTTGAAACACGGACCAAGGAGTCTAAC
ATGCACGCGAGTGTTTGGGTGGAAAACCCGAGCGCGTAATGAAAGTGAAAGTTGAGATCC
CTGTCGCGGGGAGCATCGACGCCCGGACCAGACCTTCTGTGACGGATCCGCGGTTGAGCG
TGTATGCTGGGACCCGAAAGATGGTGAACTATGCCTGAATAGGGTGAAGCCAGAGGAAAC
TCTGGTGGAGGCTCGTAGCGATTCTGACGTGCAAATCGATCGTCGAATTTGGGTTTGGAT
CCTAATTTTGCTGACAAAATTCGCCACATCCGCGATCCAAAAACCCGCATGGCTGTTGTC
TGGTCACATTGCAAAACCAAAATGGTATGTGAGCCTGATGACCCCAAGGATGACGGGGCA
GAGGAGGTCAAGTCGATGCAGCCAGACAAGCGCATACTCGCTCCTTCAGAAGTCTACACT
GTCTTCAAAAAGATGTCCGACTCCGATCTTCATCTGATAGGCCTCTCTGACGAATACGCA
CGTCCTGAATGGATGATTTTGGCCCTCATGGCTTGTATATCCGTTGGTTCTTATTCTGCT
CCCGTCATCGAGTTCTTGGAAGAGTGGGGATTGGAATCCCTCGAAGAAAATGCTCATTCT
TCTACTCCGTGCACCAAGGTGTTTGTCAATGGCGTRTGGATGGGTGTTCACCGCGATCCT
GCGAATCTAGTGAAAACCATCAAGAAGTTGCGACGAAAGGACGATATCAGTCCCGAAGTT
TCAGTTGTGCGAGATATTCGGGAGAAGGAATTGCGCTTGTATACGGATGCTGGACGCGTT
TGTCGACCACTATTCATTGTTGAGAATCAACAGCTGCAGCTGCAGAAGAAACACATACAT
TGGCTCAACAGGGGTTACAATGACGATCAAGAAGAATACAAGTGGGAGCAGCTTGTGAAG
GGTGGTATAATTGAGTTGTTGGATGCAGAAGAAGAAGAAACCGTCATGATTTCGATGACA
CCAGAAGATCTGGAGAACTCTCGGTTGCATCAGAGTGGTGTTGACCCCCATGCAAATGAC
GGAGAATTTGATCCGGCAGCAAGACTGAAGGCTGGGATCAACTCGCACACTTGGACACAC
TGCGAGATTCATCCGAGCATGATCCTGGGTATATGTGCAAGTATTATTCCCTTCCCCGAC
CACAACCA----------------------------------------------------
------------------------------------------------------------
------------------------------------------------------------
------------------------------------------------------------
------------------------------------------------------------
------------------------------------------------------------
------------------------------------------------------------
------------------------------------------------------------
------------------------------------------------------------
------------------------------------------------------------
---------------------------------------------TGGAGTGAAGACCGT
TTCAACGAAATCGTAAAGGAGACTTCCAACTTCATCAAGAAGGTCGGCTACAACCCCAAG
ACCGTCGCCTTCGTGCCTATCTCAGGCTGGCACGGCGACAACATGTTGGAGGAGTCCGCA
AACATGACTTGGTACAAAGGGTGGACACGGGAGACCAAGGCTGGCGTCGTCAAAGGCAAA
ACCCTTCTTGATGCCATCGATGCCATCGAGCCCCCTGTCCGGCCCTCGGACAAACCTCTC
CGTCTTCCCCTCCAGGATGTTTACAAAATTGGCGGTATTGGGACGGTGCCYGTCGGTCGT
GTCGAGACTGGTGTCATCAAGGCTGGAATGGTYGTAACATTTGCCCCCAGCAACGTCACC
ACTGAAGTGAAATCGGTCGAAATGCATCAYGAACAACTCGAGCAAGGTTCCCCTGGTGAC
AATGTCGGATTCAACGTCAAGAACGTTTCGGTGAAGGATATCCGCCGTGGAAATGTGTGC
TCTGATTCCAAGAACGACCCTGCAAAGGAGGCCGCTTCCTTCAATGCCCAAGTTATCGTT
CTCAACCACCCTGGTCAGATTGGTGCCGGTTACGCACCCGTCCTTGATTGCCATACTGCC
CACATTGCTTGCAAGTTCGCTGAGCTTATCGAGAAAATTGATCGTCGGACAGGCAAATCG
CTTGAGAACTCTCCCAAATTCGTGAAGTCGGGCGATGCTTGCATCGTCAAGCTCGTGCCG
AGCAAGCCCATGTG
>Dermoloma_phaeopodium_SAVF20545
TTGAATAAACTTGGTTGGGTTGTTGCTGATGGGATATGTGCACGCCCTT-CCTGTGCACC
-TTTGTAGACCCTGRACTCGGGCTTTCCTTGCAT-TTCTGGTCTATGTCTTTTTATGTCA
CAGAATGTTATTGATGCCTTTATACAACTTTCAACAACGGATCTCTTGGCTCTCGCATCG
ATGAAGAACGCAGCGAAATGCGATAAGTAATGTGAATTGCAGAATTCAGTGAATCATCGA
ATCTTTGAACGCACCTTGCGCTCCTTGGTATTCCGAGGAGCATGCCTGTTTGAGTATCAT
GAAATTCTCAAACTTTTAGGCTTGGATTGTGGGACAGGCTTTGCTCTTCTGAAATGCATT
AGCGAACCCTTGTGGATTTTGGTGTGATAATTATCTACGC-TCTAAACTAACAAGGATTC
CCCTAGTAACTGCGAGTGAAGCGGGAAAAGCTCAAATTTAAAATCTGGCGGTCC-TGTGG
CTGGAGTTGTAATCTAGAGAAGTGCTATCCGCGCTGGACCGTGTACAAGTCTCCTGGAAC
GGAGCGTCATAGAGGGTGAGAATCCCGTCTTTGACACGGACTACCAGGGCTTATGTGATG
CGCTCTCAAAGAGTCGAGTTGTTTGGGAATGCAGCTCTAAATGGGTGGTAAATTCCATCT
AAAGCTAAATATTGGCGAGAGACCGATAGCGAACAAGTACCGTGAGGGAAAGATGAAAAG
AACTTTGGAAAGAGAGTTAAACAGTACGTGAAATTGTTGAAAGGGAAACGCTTGAAGTCA
GTCGCGTTGGCCAGGGATCAACCTTGCTTTTTGCTTGGTGTACTTTCTGATGGGTCAGCA
TCAATTTTGACTGGTGGAYAAAGGTGGGGAATGTGGCATCTTCTTATAGCCCTTGGTTGC
ATACATCGGTTGGGATTGAGGAACTCAGCACGCGCAAGGCCGGGTACCACGTACGTGCTT
AGGATGCTGGCATAATGGCTTTAATCGACCCGTCTTGAAACACGGACCAAGGAGTCTAAC
ATGCACGCGAGTGTTTGGGTGGAAAACCCGAGCGCGTAATGAAAGTGAAAGTTGAGATCC
CTGTCGYGGGGAGCATCGACGCCCGGACCAGACCTTCTGTGACGGATCCGCGGTTGAGCG
TGTATGCTGGGACCCGAAAGATGGTGAACTATGCCTGAATAGGGTGAAGCCAGAGGAAAC
TCTGGTGGAGGCTCGTAGCGATTCTGACGTGCAAATCGATCGTCGAATTTGGGTTTGGAT
CCTAATTTTGCTGACAAAATTCGCCACATCCGCGATCCAAAAACCCGCATGGCTGTTGTC
TGGTCACATTGCAAAACCAAAATGGTATGTGAGCCTGATGACCCCAAGGATGACGGGGCA
GAGGAGGTCAAGTCGATGCAGCCAGACAAGCGCATACTCGCTCCTTCAGAAGTCTACACT
GTCTTCAAAAAGATGTCCGACTCCGATCTTCATCTGATAGGCCTCTCTGACGAATACGCA
CGTCCTGAATGGATGAT-----CCCTCATGGCTTGTATATCYGTTGGTTCTTATTCTGCT
CCCGTCATCGAGTTCTTGGAAGAGTGGGGATTGGAATCCCTCGAAGARAATGCTCATTCT
TCTACTCCGTGCACCAAGGTGTTTGTCAATGGCGTATGGATGGGTGTTCACCGCGATCCT
GCGAATCTAGTGAAAACCATCAAGAAGTTGCGACGAAAGGACGATATCAGTCCCGAAGTT
TCAGTTGTGCGAGATATTCGGGAGAAGGAATTGCGCTTGTATACGGATGCTGGACGCGTT
TGTCGACCACTATTCATTGTTGAGAATCAACAGCTGCAGCTGCAGAAGAAACACATACAT
TGGCTCAACAGGGGTTACAATGACGATCAAGAAGAATACAAGTGGGAGCAGCTTGTGAAG
GGTGGTATAATTGAGTTGTTGGATGCAGAAGAAGAAGAAACCGTCATGATTTCGATGACA
CCAGARGATCTGGAGAACTCTCGGTTGCATCAGAGTGGTGTTGACCCCCATGCAAATGAC
GGAGAATTTGATCCGGCAGCAAGACTGAAGGCTGGGATCAACTCGCACACTTGGACACAC
TGCGAGATTCATCCGAGCATGATCCTGGGTATATGTGCAAGTATTATTCCCTTCCCCGAC
CACAACCA----------------------------------------------------
------------------------------------------------------------
------------------------------------------------------------
------------------------------------------------------------
------------------------------------------------------------
------------------------------------------------------------
------------------------------------------------------------
------------------------------------------------------------
------------------------------------------------------------
------------------------------------------------------------
---------------------------------------------TGGAGTGAAGACCGT
TTCAACGAAATCGTAAAGGAGACTTCCAACTTCATCAAGAAGGTCGGCTACAACCCCAAG
ACCGTCGCCTTCGTGCCTATCTCAGGCTGGCAYGGCGACAACATGTTGGAGGAGTCCGCA
AACATGACTTGGTACAAAGGGTGGACACGGGAGACCAAGGCTGGCGTCGTCAAAGGCAAA
ACCCTTCTTGATGCTATCGATGCCATCGAGCCCCCTGTCCGGCCCTCGGACAAACCTCTC
CGTCTTCCCCTCCAGGATGTTTACAAAATTGGCGGTATTGGGACGGTGCCCGTCGGTCGT
GTCGAGACTGGTGTCATCAAGGCTGGAATGGTTGTAACATTTGCCCCCAGCAACGTCACC
ACTGAAGTGAAATCGGTCGAAATGCATCACGAACAACTCGAGCAAGGTTCCCCTGGTGAC
AATGTCGGATTCAACGTCAAGAACGTTTCGGTGAAGGATATCCGCCGTGGAAATGTGTGC
TCTGATTCCAAGAACGACCCTGCAAAGGAGGCCGCTTCCTTCAATGCCCAAGTTATCGTT
CTCAACCACCCTGGTCAGATTGGTGCCGGTTACGCACCCGTCCTTGATTGCCATACTGCC
CACATTGCTTGCAAGTTCGCTGAGCTTATCGAGAAAATTGATCGTCGGACAGGCAAATCG
CTTGAGAACTCTCCCAAATTCGTGAAGTCGGGCGATGCTTGCATCGTCAAGCTCGTGCCG
AGCAAGCCCATGTG
>Dermoloma_phaeopodium_SAVF20548
TTGAATAAACTTGGTTGGGTTGTTGCTGATGGGATATGTGCACGCCCTT-CCTGTGCACC
-TTTGTAGACCCTGGACTYGGGCTTTCCTTGCAT-TTCTGGTYTATGTCTTTTTATGTCA
CAGAATGTTATTGATGCCTTTATACAACTTTCAACAACGGATCTCTTGGCTCTCGCATCG
ATGAAGAACGCAGCGAAATGCGATAAGTAATGTGAATTGCAGAATTCAGTGAATCATCGA
ATCTTTGAACGCACCTTGCGCTCCTTGGTATTCCGAGGAGCATGCCTGTTTGAGTATCAT
GAAATTCTCAAACTTTTAGGCTTGGATTGTGGGACAGGCTTTGCTCTTCTGAAATGCATT
AGCGAACCCTTGTGGATTTTGGTGTGATAATTATCTACGC-TCTAAACTAACAAGGATTC
CCCTAGTAACTGCGAGTGAAGCGGGAAAAGCTCAAATTTAAAATCTGGCGGTCC-TGTGG
CTGGAGTTGTAATCTAGAGAAGTGCTATCCGCGCTGGACCGTGTACAAGTCTCCTGGAAC
GGAGCGTCATAGAGGGTGAGAATCCCGTCTTTGACACGGACTACCAGGGCTT-TGTGATG
CGCTCTCAAAGAGTCGAGTTGTTTGGGAATGCAGCTCTAAATGGGTGGTAAATTCCATCT
AAAGCTAAATATTGGCGAGAGACCGATAGCGAACAAGTACCGTGAGGGAAAGATGAAAAG
AACTTTGGAAAGAGAGTTAAACAGTACGTGAAATTGTTGAAAGGGAAACGCTTGAAGTCA
GTCGCGTTGGCCAGGGATCAACCTTGCTTTTTGCTTGGTGTACTTTCTGATGGGTCAGCA
TCAATTTTGACTGGTGGATAAAGGTGGGGAATGTGGCATCTTCTTATAGCCCTTGGTTGC
ATACATCGGTTGGGATTGAGGAACTCAGCACGCGCAAGGCCGGGTACCACGTACGTGCTT
AGGATGCTGGCATAATGGCTTTAATCGACCCGTCTTGAAACACGGACCAAGGAGTCTAAC
ATGCACGCGAGTGTTTGGGTGGAAAACCCGAGCGCGTAATGAAAGTGAAAGTTGAGATCC
CTGTCGYGGGGAGCATCGACGCCCGGACCAGACCTTCTGTGACGGATCCGCGGTTGAGCG
TGTATGCTGGGACCCGAAAGATGGTGAACTATGCCTGAATAGGGTGAAGCCAGAGGAAAC
TCTGGTGGAGGCTCGTAGCGATTCTGACGTGCAAATCGATCGTCGAATTTGGGTTTGGAT
CCTAATTTTGCTGACAAAATTCGCCACATCCGCGATCCAAAAACCCGCATGGCTGTTGTC
TGGTCACATTGCAAAACCAAAATGGTATGTGAGCCTGATGACCCCAAGGATGACGGGGCA
GAGGAGGTCAAGTCGATGCAGCCAGACAAGCGCATACTCGCTCCTTCAGAAGTMTACRCT
GTCTTCAAAAAGATGTCCGACTCCGATCTTCATCTGATAGGCCTCTCTGACGAATACGCA
CGTCCTGAATGGATGATTTTGGCCCTCATGGCTTGTATATCCGTTGGTTCTTATTCTGCT
CCCGTCATCGAGTTCTTGGAAGAGTGGGGATTGGAATCCCTCGAAGARAATGCTCATTCT
TCTACTCCGTGCACCAAGGTGTTTGTCAATGGCGTATGGATGGGTGTTCACCGCGATCCT
GCGAATCTAGTGAAAACCATCAAGAAGTTGCGACGAAAGGACGATATCAGTCCCGAAGTT
TCAGTTGTGCGAGATATTCGGGAGAAGGAATTGCGCTTGTATACGGATGCTGGACGCGTT
TGTCGACCACTATTCATTGTTGAGAATCAACAGCTGCAGCTGCAGAAGAAACACATACAT
TGGCTCAACAGGGGTTACAATGACGATCAAGAAGAATACAAGTGGGAGCAGCTTGTGAAG
GGTGGTATAATTGAGTTGTTGGATGCAGAAGAAGAAGAAACSGTCATGATTTCGATGACA
CCAGAAGATCTGGAGAACTCTCGGTTGCATCAGAGTGGTGTTGACCCCCATGCAAATGAC
GGAGAATTTGATCCGGCAGCAAGACTGAAGGCTGGGATCAACTCGCACACTTGGACACAC
TGCGAGATTCATCCGAGCATGATCCTGGGTATATGTGCAAGTATTATTCCCTTCCCCGAC
CACAACCA---CCTCTCCTTCAAGTCAACGCGTACACTTGCGACGTCTGCGGCTCAGAG-
CCTTTCAAGATATATCGAATAAATCATTTACCCCCATCTTCGATTGTCAAAATGAGAACG
AGTGCAAGAAGAACGGCATCCGTGGATCGTTGCACATGCAGACTCGTGCGTGTCGTTTCA
GTCCATTCCAGGAAGTCAAAATTCAGGAAATGGCAGATCAAGTCCCCGTCGGTCACATTC
CTCGATCCATGACAGTTTACGTTCACGGCAACTTGACGCGACTGATGAACCCTGGCGATG
TTGTCCACCTTGGGGGAATCTTCCTTCCCATCCCTTATACTGGATTCCAAGCCATCCGTG
CTGGGCTTCTCACAGACACGTATTTGGAAACCCACCATGTTTACCAACTTAAGAAGCAGT
ATAGCGAGATGGAGGTGACACCGGAAATCGATCGTGCCATTTCGGAGCTGAAGCGTGACC
CCGCCCTATATAACAAGCTTTCGCAGAGTATTGCCCCTGAAATCTATGGTCACGAAGACG
TGAAGAAGGCTCTACTTCTCTTGCTAGTAGGTGGTGTCACGAAGGTCACCGGAGATGGTA
TGAAAATCAGGG-AGACCTCAATGTATGCCTAATGGGAGA-----TGGAGTGAAGACCGT
TTCAACGAAATCGTAAAGGAGACTTCCAACTTCATCAAGAAGGTCGGCTACAACCCCAAG
ACCGTCGCCTTCGTGCCTATCTCAGGCTGGCAYGGCGACAACATGTTGGAGGAGTCCGCA
AACATGACTTGGTACAAAGGGTGGACACGGGAGACCAAGGCTGGCGTCGTCAAAGGCAAA
ACCCTTCTTGATGCCATCGATGCCATCGAGCCCCCTGTCCGGCCCTCGGACAAACCTCTC
CGTCTTCCCCTCCAGGATGTTTACAAAATTGGCGGTATTGGGACGGTGCCYGTCGGTCGT
GTCGAGACTGGTGTCATCAAGGCTGGAATGGTYGTAACATTTGCCCCCAGCAACGTCACC
ACTGAAGTGAAATCGGTCGAAATGCATCAYGAACAACTCGAGCAAGGTTCCCCTGGTGAC
AATGTCGGATTCAACGTCAAGAACGTTTCGGTGAAGGATATCCGCCGTGGAAATGTGTGC
TCTGATTCCAAGAACGACCCTGCAAAGGAGGCCGCTTCCTTCAAYGCCCAAGTTATCGTT
CTCAACCACCCTGGTCAGATTGGTGCCGGTTACGCACCCGTCCTTGATTGCCATACTGCC
CACATTGCTTGCAAGTTCGCTGAGCTTATCGAGAAAATTGATCGTCGGACAGGCAAATCG
CTTGAGAACTCTCCCAAATTCGTGAAGTCGGGCGATGCTTGCATCGTCAAGCTCGTGCCG
AGCAAGCCCATGTG
>Dermoloma_phaeopodium_SAVF20859
TTGAATAAACTTGGTTGGGTTGTTGCTGATGGGATATGTGCACGCCCTT-CCTGTGCACC
-TTTGTAGACCCTGRACTCGGGCTTTCCTTGCAT-TTCTGGTCTATGTCTTTTTATGTCA
CAGAATGTTATTGATGCCTTTATACAACTTTCAACAACGGATCTCTTGGCTCTCGCATCG
ATGAAGAACGCAGCGAAATGCGATAAGTAATGTGAATTGCAGAATTCAGTGAATCATCGA
ATCTTTGAACGCACCTTGCGCTCCTTGGTATTCCGAGGAGCATGCCTGTTTGAGTATCAT
GAAATTCTCAAACTTTTAGGCTTGGATTGTGGGACAGGCTTTGCTCTTCTGAAATGCATT
AGCGAACCCTTGTGGATTTTGGTGTGATAATTATCTACGC-TCTAA--------------
----------------------GGGAAGAGCTCAAATTTAAAATCTGGCGGTCC-TGTGG
CTGGAGTTGTAATCTAGAGAAGTGCTATCCGCGCTGGACCGTGTACAAGTCTCCTGGAAC
GGAGCGTCATAGAGGGTGAGAATCCCGTCTTTGACACGGACTACCAGGGCTT-TGTGATG
CGCTCTCAAAGAGTCGAGTTGTTTGGGAATGCAGCTCTAAATGGGTGGTAAATTCCATCT
AAAGCTAAATATTGGCGAGAGACCGATAGCGAACAAGTACCGTGAGGGAAAGATGAAAAG
AACTTTGGAAAGAGAGTTAAACAGTACGTGAAATTGTTGAAAGGGAAACGCTTGAAGTCA
GTCGCGTTGGCCAGGGATCAACCTTGCTTTTTGCTTGGTGTACTTTCTGATGGGTCAGCA
TCAATTTTGACTGGTGGAYAAAGGTGGGGAATGTGGCATCTTCTTATAGCCCTTGGTTGC
ATACATCGGTTGGGATTGAGGAACTCAGCACGCGCAAGGCCGGGTACCACGTACGTGCTT
AGGATGCTGGCATAATGGCTTTAATCGACCCGTCTTGAAACACGGACCAAGGAGTCTAAC
ATGCACGCGAGTGTTTGGGTGGAAAACCCGAGCGCGTAATGAAAGTGAAAGTTGAGATCC
CTGTCGCGGGGAGCATCGACGCCCGGACCAGACCTTCTGTGACGGATCCGCGGTTGAGCG
TGTATGCTGGGACCCGAAAGATGGTGAACTATGCCTGAATAGGGTGAAGCCAGAGGAAAC
TCTGGTGGAGGCTCGTAGCGATTCTGACGTGCAAATCGATCGTCGAATTTGGGTTTGGAT
CCTAATTTTGCTGACAAAATTCGCCACATCCGCGATCCAAAAACCCGCATGGCTGTTGTC
TGGTCACATTGCAAAACCAAAATGGTATGTGAGCCTGATGACCCCAAGGATGACGGGGCA
GAGGAGGTCAAGTCGATGCAGCCAGACAAGCGCATACTCGCTCCTTCAGAAGTCTACACT
GTCTTCAAAAAGATGTCCGACTCCGATCTTCATCTGATAGGCCTCTCTGACGAATACGCA
CGTCCTGAATGGATGATTTTGGCCCTCATGGCTTGTATATCCGTTGGTTCTTATTCTGCT
CCCGTCATCGAGTTCTTGGAAGAGTGGGGATTGGAATCCCTCGAAGAAAATGCTCATTCT
TCTACTCCGTGCACCAAGGTGTTTGTCAATGGCGTATGGATGGGTGTTCACCGCGATCCT
GCGAATCTAGTGAAAACCATCAAGAAGTTGCGACGAAAGGACGATATCAGTCCCGAAGTT
TCAGTTGTGCGAGATATTCGGGAGAAGGAATTGCGCTTGTATACGGATGCTGGACGCGTT
TGTCGACCACTATTCATTGTTGAGAATCAACAGCTGCAGCTGCAGAAGAAACACATACAT
TGGCTCAACAGGGGTTACAATGACGATCAAGAAGAATACAAGTGGGAGCAGCTTGTGAAG
GGTGGTATAATTGAGTTGTTGGATGCAGAAGAAGAAGAAACCGTCATGATTTCGATGACA
CCAGAAGATCTGGAGAACTCTCGGTTGCATCAGAGTGGTGTTGACCCCCATGCAAATGAC
GGAGAATTTGATCCGGCAGCAAGACTGAAGGCTGGGATCAACTCGCACACTTGGACACAC
TGCGAGATTCATCCGAGCATGATCCTGGGTATATGTGCAAGTATTATTCCCTTCCCCGAC
CACAACCAAAGCCTCTCCTTCAAGTCAACGCGTACACTTGCGACGTCTGCGGCTCAGAGA
CCTTTCAAGATATATCGAATAAATCATTTACCCCCATCTTCGATTGTCAAAATGAGAACG
AGTGCAAGAAGAACGGCATCCGTGGATCGTTGCACATGCAGACTCGTGCGTGTCGTTTCA
GTCCATTCCAGGAAGTCAAAATTCAGGAAATGGCAGATCAAGTCCCCGTCGGTCACATTC
CTCGATCCATGACAGTTTACGTTCACGGCAACTTGACGCGACTGATGAACCCTGGCGATG
TTGTCCACCTTGGGGGAATCTTCCTTCCCATCCCTTATACTGGATTCCAAGCCATCCGTG
CTGGGCTTCTCACAGACACGTATTTGGAAACCCACCATGTTTACCAACTTAAGAAGCAGT
ATAGCGAGATGGAGGTGACACCGGAAATCGATCGTGCCATTTCGGAGCTGAAGCGTGACC
CCGCCCTATATAACAAGCTTTCGCAGAGTATTGCCCCTGAAATCTATGGTCACGAAGACG
TGAAGAAGGCTCTACTTCTCTTGCTAGTAGGTGGTGTCACGAAGGTCACCGGAGATGGTA
TGAAAATCAGGGGAGACCTCTATGTATGCCTAATGGGAGACCCCGTGGAGTGAAGACCGT
TTCAACGAAATCGTAAAGGAGACTTCCAACTTCATCAAGAAGGTCGGCTACAACCCCAAG
ACCGTCGCCTTCGTGCCTATCTCAGGCTGGCACGGCGACAACATGTTGGAGGAGTCCGCA
AACATGACTTGGTACAAAGGGTGGACACGGGAGACCAAGGCTGGCGTCGTCAAAGGCAAA
ACCCTTCTTGATGCYATCGATGCCATCGAGCCCCCTGTCCGGCCCTCGGACAAACCTCTC
CGTCTTCCCCTCCAGGATGTTTACAAAATTGGCGGTATTGGGACGGTGCCCGTCGGTCGT
GTCGAGACTGGTGTCATCAAGGCTGGAATGGTYGTAACATTTGCCCCCAGCAACGTCACC
ACTGAAGTGAAATCGGTCGAAATGCATCAYGAACAACTCGAGCAAGGTTCCCCTGGTGAC
AATGTCGGATTCAACGTCAAGAACGTTTCGGTGAAGGATATCCGCCGTGGAAATGTGTGC
TCTGATTCCAAGAACGACCCTGCAAAGGAGGCCGCTTCCTTCAATGCCCAAGTTATCGTT
CTCAACCACCCTGGTCAGATTGGTGCCGGTTACGCACCCGTCCTTGATTGCCATACTGCC
CACATTGCTTGCAAGTTCGCTGAGCTTATCGAGAAAATTGATCGTCGGACAGGCAAATCG
CTTGAGAACTCTCCCAAATTCGTGAAGTCGGGCGATGCTTGCATCGTCAAGCTCGTGCCG
AGCAAGCCCATGTG
>Dermoloma_phaeopodium_SAVF4249_epitype
TTGAATAAACTTGGTTGGGTTGTTGCTGATGGGATATGTGCACGCCCTT-CCTGTGCACC
-TTTGTAGACCCTGGACTCGGGCTTTCCTTGCAT-TTCTGGTCTATGTCTTTTTATGTCA
CAGAATGTTATTGATGCCTTTATACAACTTTCAACAACGGATCTCTTGGCTCTCGCATCG
ATGAAGAACGCAGCGAAATGCGATAAGTAATGTGAATTGCAGAATTCAGTGAATCATCGA
ATCTTTGAACGCACCTTGCGCTCCTTGGTATTCCGAGGAGCATGCCTGTTTGAGTATCAT
GAAATTCTCAAACTTTTAGGCTTGGATTGTGGGACAGGCTTTGCTCTTCTGAAATGCATT
AGCGAACCCTTGTGGATTTTGGTGTGATAATTATCTACGC-TCTAAACTAACAAGGATTC
CCCTAGTAACTGCGAGTGAAGCGGGAAGAGCTCAAATTTAAAATCTGGCGGTCC-TGTGG
CTGGAGTTGTAATCTAGAGAAGTGCTATCCGCGCTGGACCGTGTACAAGTCTCCTGGAAC
GGAGCGTCATAGAGGGTGAGAATCCCGTCTTTGACACGGACTACCAGGGCTT-TGTGATG
CGCTCTCAAAGAGTCGAGTTGTTTGGGAATGCAGCTCTAAATGGGTGGTAAATTCCATCT
AAAGCTAAATATTGGCGAGAGACCGATAGCGAACAAGTACCGTGAGGGAAAGATGAAAAG
AACTTTGGAAAGAGAGTTAAACAGTACGTGAAATTGTTGAAAGGGAAACGCTTGAAGTCA
GTCGCGTTGGCCAGGGATCAACCTTGCTTTTTGCTTGGTGTACTTTCTGATGGGTCAGCA
TCAATTTTGACTGGTGGATAAAGGTGGGGAATGTGGCATCTTCTTATAGCCCTTGGTTGC
ATACATCGGTTGGGATTGAGGAACTCAGCACGCGCAAGGCCGGGTACCACGTACGTGCTT
AGGATGCTGGCATAATGGCTTTAATCGACCCGTCTTGAAACACGGACCAAGGAGTCTAAC
ATGCACGCGAGTGTTTGGGTGGAAAACCCGAGCGCGTAATGAAAGTGAAAGTTGAGATCC
CTGTCGCGGGGAGCATCGACGCCCGGACCAGACCTTCTGTGACGGATCCGCGGTTGAGCG
TGTATGCTGGGACCCGAAAGATGGTGAACTATGCCTGAATAGGGTGAAGCCAGAGGAAAC
TCTGGTGGAGGCTCGTAGCGATTCTGACGTGCAAATCGATCGTCGAATTTGGGTTTGGAT
CCTAATTTTGCTGACAAAATTCGCCACATCCGCGATCCAAAAACCCGCATGGCTGTTGTC
TGGTCACATTGCAAAACCAAAATGGTATGTGAGCCTGATGACCCCAAGGATGACGGGGCA
GAGGAGGTCAAGTCGATGCAGCCAGACAMGCGCATACTCGCTC-----------------
------------------------------------------------------------
------------------------------------------------------------
------------------------------------------------------------
------------------------------------------------------------
------------------------------------------------------------
-----------AGATATTCGGGAGAAGGAATTGCGCTTGTATACGGATGCTGGACGCGTT
TGTCGACCACTATTCATTGTTGAGAATCAACAGCTGCAGCTGCAGAAGAAACACATACAT
TGGCTCAACAGGGGTTACAATGACGATCAAGAAGAATACAAGTGGGAGCAGCTTGTGAAG
GGTGGTATAATTGAGTTGTTGGATGCAGAAGAAGAAGAAACCGTCATGATTTCGATGACA
CCAGAAGATCTGGAGAACTCTCGGTTGCATCAGAGTGGTGTTGACCCCCATGCAAATGAC
GGAGAATTTGATCCGGCAGCAAGACTGAAGGCTGGGATCAACTCGCACACTTGGACACAC
TGCGAGATTCATCCGAGCATGATCCTGGGTATATGTGCAAGTATTATTCCCTTCCCCGAC
CACAACCA----------------------------------------------------
------------------------------------------------------------
------------------------------------------------------------
------------------------------------------------------------
------------------------------------------------------------
------------------------------------------------------------
------------------------------------------------------------
------------------------------------------------------------
------------------------------------------------------------
------------------------------------------------------------
---------------------------------------------TGGAGTGAAGACCGT
TTCAACGAAATCGTAAAGGAGACTTCCAACTTCATCAAGAAGGTCGGCTACAACCCCAAG
ACCGTCGCCTTCGTGCCTATCTCAGGCTGGCAYGGCGACAACATGTTGGAGGAGTCCGCA
AACATGACTTGGTACAAAGGGTGGACACGGGAGACCAAGGCTGGCGTCGTCAAAGGCAAA
ACCCTTCTTGATGCYATCGATGCCATCGAGCCCCCTGTCCGGCCCTCGGACAAACCTCTC
CGTCTTCCCCTCCAGGATGTTTACAAAATTGGCGGTATTGGGACGGTGCCTGTCGGTCGT
GTCGAGACTGGTGTCATCAAGGCTGGAATGGTTGTAACATTTGCCCCCAGCAACGTCACC
ACTGAAGTGAAATCGGTCGAAATGCATCACGAACAACTCGAGCAAGGTTCCCCTGGTGAC
AATGTCGGATTCAACGTCAAGAACGTTTCGGTGAAGGATATCCGCCGTGGAAATGTGTGC
TCTGATTCCAAGAACGACCCTGCAAAGGAGGCCGCTTCCTTCAATGCCCAAGTTATCGTT
CTCAACCACCCTGGTCAGATTGGTGCCGGTTACGCACCCGTCCTTGATTGCCATACTGCC
CACATTGCTTGCAAGTTCGCTGAGCTTATCGAGAAAATTGATCGTCGGACAGGCAAATCG
CTTGAGAACTCTCCCAAATTCGTGAAGTCGGGCGATGCTTGCATCGTCAAGCTCGTGCCG
AGCAAGCCCATGTG
>Dermoloma_pruinosipes_BBF(CH16100418)
TTGAATAAACTTGGTTAGGTTGTTGCTGATGGGATATGTGCACGCCTTT-CCTGTGCACC
-TTTGTAGACCCTGGACTCGGGCTTTCCTTGCAT-TTCTGGTCTATGTCTTTTTATGTCA
AAGAATGTTATTGATGCCTTTATACAACTTTCAACAACGGATCTCTTGGCTCTCGCATCG
ATGAAGAACGCAGCGAAATGCGATAAGTAATGTGAATTGCAGAATTCAGTGAATCATCGA
ATCTTTGAACGCACCTTGCGCTCCTTGGTATTCCGAGGAGCATGCCTGTTTGAGTATCAT
GAAATTCTCAAGCTTTTAGGCTTGGATTGTGGGACAGGCTTTGCTCTTCTGAAATGCATT
AGCGAACCCTTGTGGATTTTGGTGTGATAATTATCTACGC-TCTAAACTAACAAGGATTC
CCCTAGTAACTGCGAGTGAAGCGGGAAAAGCTCAAATTTAAAATCTGGCAGTCC-TGTGG
CTGGAGTTGTAATCTAGAGAAGTGCTATCCGCGCTGGACCGTGTACAAGTCTCCTGGAAC
GGAGCGTCATAGAGGGTGAGAATCCCGTCTTTGACACGGACTACCAGGGCTT-TGTGATG
CGCTCTCAAAGAGTCGAGTTGTTTGGGAATGCAGCTCTAAATGGGTGGTAAATTCCATCT
AAAGCTAAATATTGGCGAGAGACCGATAGCGAACAAGTACCGTGAGGGAAAGATGAAAAG
AACTTTGGAAAGAGAGTTAAACAGTACGTGAAATTGTTGAAAGGGAAACGCTTGAAGTCA
GTCGCGTTGGCCAGGGATCAACCTTGCTTTTTGCTTGGTGTACTTTCTGATGGGTCAGCA
TCAATTTTGACTGGTGGATAAAGGTGGGGAATGTGGCATCTTCTTATAGCCCTTGGTTGC
ATACATCGGTTGGGATTGAGGAACTCAGCACGCGCAAGGCCGGGTACCACGTACGTGCTT
AGGATGCTGGCATAATGGCTTTAATCGACCCGTCTTGAAACACGGACCAAGGAGTCTAAC
ATGCACGCGAGTGTTTGGGTGGAAAACCCGAGCGCGTAATGAAAGTGAAAGTTGAGATCC
CTGTCGYGGGGAGCATCGACGCCCGGACCAGACCTTTTGTGACGGTTCCGCGGTTGAGCG
TGTATGCTGGGACCCGAAAGATGGTGAACTATGCCTGAATAGGGTGAAGCCAGAGGAAAC
TCTGGTGGAGGCTCGTAGCGATTCTGACGTGCAAATCGATCGTCGAATTTGGGT------
------------------------------------------------------------
------------------------------------------------------------
------------------------------------------------------------
------------------------------------------------------------
------------------------------------------------------------
------------------------------------------------------------
------------------------------------------------------------
------------------------------------------------------------
------------------------------------------------------------
------------------------------------------------------------
------------------------------------------------------------
------------------------------------------------------------
------------------------------------------------------------
------------------------------------------------------------
[truncated: 165,763 more chars]
