# Supplementary material for: ﻿A phylogenetic and morphological study of the genus Dermoloma (Agaricales, Tricholomataceae) in Europe and North America exposes inefficiency of opportunistic species descriptions
Source: IMA Fungus. 2025 Jul 10;16:e157337. doi: 10.3897/imafungus.16.157337 (PMC12272084; doi:10.3897/imafungus.16.157337)
Supplement: ﻿Supplementary material 3 — Tricholomataceae multilocus alignment [file imafungus-16-e157337-s003.fas]

>Albomagister leucoloma TENNF065323 ECV4202
TTGAATGAACTTGGTTGGACTGTTGCTGGCTTTTTGGAGCATGTGCACGT
CTGACATCAAATTCTTTTACCACCTGTGCACTTTTTGTAGACTTGGAATA
CCTCTCGAGTTTTAAATGCTCGGCCATAGGAGATTTGCTGCATGGCTTAT
CTCTAAATTTTCCAGTCTATGTTTTCATATACACTTTGTATGTCAATATA
TATATCGATACTGGGCTTCATTGCCTTTTAATCATATACAACTTTCAACA
ACGGATCTCTTGGCTCTCGCATCGATGAAGAACGCAGCGAAATGCGATAA
GTAATGTGAATTGCAGAATTCAGTGAATCATCGAATCTTTGAACGCACCT
TGCGCTCCTTGGTATTCCGAGGAGCATGCCTGTTTGAGTGTCATAAAATT
CTCAACCTCTCTGGCATTTGCTGGATGAGGATTGGATTGTGGAAGTTGCA
GGCTTTTTGACAAAGTCAGCTCTTCTGAAATACATTAGCGGAATTTTCTG
TGGGATATAGCTCTTGGTATGATAATTATCTATGCCATAATAGCTATGAA
AGCAGAGTCAGCTTCTAAATTGTCCTATATGGACAAAATCTTCTTGACAA
TTTACTAACAAGGATTCCCCTAGTAACTGCGAGTGAAGCGGGAAAAGCTC
AAATTTAAAATCTGGCAGTCTTTGGCTGTCCGAGTTGTAATCTAGAGAAG
TGTTATCCGCGCTGGACCATGTACAAGTCTCCTGGAATGGAGCGTCGTAG
AGGGTGAGAATCCCGTCTTTGACATGGACTACCAGGGCTATGTGATATGC
TCTCAAAGAGTCGAGTTGTTTGGGAATGCAGCTCTAAATGGGTGGTAAAT
TCCATCTAAAGCTAAATATTGGCGAGAGACCGATAGTGAACAAGTACCGT
GAGGGAAAGATGAAAAGAACTTTGGAAAGAGAGTTAAACAGTACGTGAAA
TTGTTGAAAGGGAAACGCTTGAAGTCAGTCACATTGGCCAGGGATCAACC
TTGCTTTTGCTTGGTGTACTTCCTGGTTAATGGGTCAGCATCAATTTTGA
CTGGTGGATAAAGGTCAGAGGAATGTGGCATCTTCGGATGTGTTATAGCC
TCTGGTTGTATACATCGGTTGGGATTGAGGAACTCAGTACAAATCGTGCT
TATGATGCTGGCATAATGGCTTTAATCGACCCGTCTTGAAACACGGACCA
AGGAGTCTAACATGCATGCGAGTGTTTGGGTGGAAAACCCGAGCGCGAAA
TGAAAGTGAAAATTGAGATCCCTGTCATGGGGAGCATCGATGCCCGGACC
AGACCTTCTGTGACGGATCTGTGGTTGAGCATGTATGCTGGGACCCGAAA
GATGGTGAACTATGCCTGAATAGGGTGAAGCCAGAGGAAACTCTGGTGGA
GGCTCGTAGCGATTCTGACGTGCAAATCGATCGTCGAATTTGGGTATAGG
GGCGAAAGACTAATCGACTGGCGCTCATGGCATGTATATCTGTCGGTTCT
TACTCTGCACCCGTCATCGAGTTCTTGGAAGAATGGGGTTTRGAGTCTTT
GGAAGAAAACGCACATTCTTCTACTCCGTGCACCAAGGTGTTTGTTAATG
GTGTGTGGATGGGAGTTCATCGTGATCCTGCAAATCTCGTCAAAACCATC
AAGAAGCTGCGGCGAAAGGACGACATCAGCCCAGAAGTTTCYGTAGTACG
AGATATACGGGAGAAGGAGTTGCGACTGTATACCGATGCTGGGCGTGTTT
GTCGACCGCTTTTTATTGTCGAAAACCAACAACTAGCGCTTCAAAAGAAA
CATATCAGGTGGCTGAACAATGGTTTTAATGATGAAGGAGAGGAGTATAA
GTGGGAACAGCTTGTGAAAGGTGGCATTATCGAGCTATTGGATGCTGAAG
AGGAAGAGACTGTCATGATATCGATGACGCCAGAGGATCTGGAGACCTCG
AGATTACAACAGAGCGGCGTTGACCCTCATGCAAATGATGGAGATTTTGA
CCCTGCTGCGAGGCTCAAGGCGGGGATCAATTCGCACACATGGACGCACT
GCGAAATTCATCCGAGTATGATTCTCGGCATATGTGCAAGTATCATTCCC
TTTCCTGATCACAACCAgcaccacgtttgtcccttgatattcatgggcgt
tcttctgcccgtggcggggggttgtgtaacgcgcgttttcgatcgcttga
tcgccgcgttgaccccattgcacccgcccggtgtcagttggacacgaggt
tgcgtggtgaaatggggggctgaacgaagagtgcgaaattatgtgcaacc
cgtgcgccctgaaagccacgttcttgcagtgatggattagcccaaccgca
cgacactgtgacgcagtagtYgttgtgtgttcgtggtcatagcacttgtg
actcgatgtctaatgcccccattttgttgttcgcctgtcatgttgggttc
agttgtgcggggctctgtcgttgctgtagacacaatatgctgacgtcccc
atccacatatctgtttaaaaacacttcaactactcacattccattcacca
aacgatcgatgatgacaataataagttggatcctaatttcgccgacaaaa
tacgacatgttcgcgacccRaaagctaggatgtcgattgtctggtcacac
tgcaaaaccaagacagtttgcgaaccggacgatcctaaggatgaaggggc
agaaccagacaaYgaagaagtcaagaaaggacatggtggttgcgggcaca
tccaaccccagattaggaaggaaggccttaaactcttcgtgcaatataag
aaaacaaaagacgatgacgaggtttgtagtgccgtggctgcttaaccctt
cattcatgttgttcggcctcacaggaagtcaagtcgttgcaaccggacaa
gcgattgtttgctccgtccgatgtttacaccgtcttcaagaagatgtctg
aacatgaccttcatctYattggactttcggatgagtacgcacgcccggaa
tggatgatcctaactgttatgccRgttcctcctcctcctgtacgccccag
cattgctgtcgacggtggtgcgatgaggagcgaggatgatttaacatata
aactcggagatattatcaaagcttctgcgaatgtccggcggtgcgagcaa
gagggtgcccccgctcacgtcatctcagaatttgaacagctt
>Albomagister luteifolius TENNF168776 MSG137
TTGAATTTGTTGGCTTGGACTGTTGCTGGCTTCTTTTTGAAGCAATTGTG
CACGTCTAATATTTCTTTTACCACTTGTGCACTGTTTGTAGACTTGGAAT
ATCTCTCAAGCGACAACCAAGCTTGGCTTATAAGAAGATTTGCATGGCCT
TATCTCTGCTTTCCAGTCTATGTCTTTCATATACACTTTGTATGTCGAAT
ATAGTTGGTATGGGACATTTATTTGTCCTTTAATTGTTATACAACTTTCA
ACAACGGATCTCTTGGCTCTCGCATCGATGAAGAACGCAGCGAAATGCGA
TAAGTAATGTGAATTGCAGAATTCAGTGAATCATCGAATTTTTGAACGCA
CCTTGCGCTTCTTGGTATTCCGAGGAGCATGCCTGTTTGAGTGTCATGAC
CTTCTCAACCTGATCTAGTTTTCAGGCTTGGATTATGGAAGTTGCTGGTC
TTTTTTTAAAAAAAGATTGGCTCTTCTCAAATGCATCAGCGGAATCTTCT
GTGGACATGTTGGTATGATAAATTATCTATGCCATAGTTATGAAAGCAGG
GAAATCGGCTTCTAAAAACTATTTTGTTTTGACAATTTTCCCCTAGTAAC
TGCGAGTGAAGAGGGAAAAGCTCAAATTTAAAATCTGATAGTCTTTGATT
GTCCGAGTTGTAATCTAGAGAAGTGTTATCCGCGTTGGACCATGTAAAAG
TCTCCTGGAATGGAGCATCATAGAGGGTGAGAATCCCGTCTTTGACATGG
GCTACCAGGGCTATGTGATATGCTCTCAAAGAGTCGAGTTGTTTGGGAAT
GCAGCTCTAAATGGGTGGTAAATTCCATCTAAAGCTAAATATTGGCGAGA
GACCGATAGTGAACAAGTACCGTGAGGGAAAGATGAAAAGAACTTTGGAA
AGAGAGTTAAACAGTACGTGAAATTGTTGAAAGGGAAACGCTTGAAGTCA
GTCGCATTGATCAGGGATCAACCTTGCTCTTTTTTGCTTGGTGTACTTTC
TGATCAATGGGTCAGCATCAATTTTGACTGGTGGATAAAGGTCAGAGGAA
TGTGGCATCTTCGGATGTGTTTATAGCCTCTGATTGCATGCATCAGTTGG
GATTGAGGAACTCAGCATACTGTAAAGTGTGTCTTAGGATGTTGGCATAA
TGGCTTCAATCGACCCGTCTTGAAACACGGACCAAGGAGTCTAACATGCA
TGCAAGTATTTGAGTGGAAAACTCAAGTGCGAAATGAAAGTGAAAATTGA
GATCCTTGTCATAAGGAGCATCGATGCCCAGACCAGACCTTTTGTGACGG
CTCTGAGGTTGAGCATGTATGCTGGGACCCGAAAGATGGTGAACTATGCC
TGAATAGGGTGAAGCCAGAGGAAACTCTGGTGGAGGCTCGTAGCGATTCT
GACGTGCAAATCGATCGTCGAATTTGGGTATAGGGGCGAAAGACTAATCG
ACTGGCGCTTATGGCGTGTATATCTGTTGGTTCTTACTCTGCACCGGTTA
TCGAGTTCTTAGAAGAATGGGGTTTAGAATCTTTGGAAGAAAACGCCCAT
TCTTCTACTCCGTGCACCAAGGTGTTTGTTAATGGTGTGTGGATGGGAGT
TCATCGTGATCCTGCAAATCTTGTCAAAACTATCAAGAAGCTGCGGCGAA
AAGACGACATCAGCCCGGAAGTCTCTGTGGTACGAGATATACGGGAGAAA
GAGTTGCGACTGTATACCGATGCTGGACGTGTTTGTCGACCGCTTTTTAT
CGTTGAGAATCAACAACTAGCACTGCAAAAGAAACATATCAGATGGTTGC
ACAATGGTTTTAATGATGAAGGGGAAGAGTATAAATGGGAACAGCTTGTG
AAGGGTGGCATAATCGAGCTATTAGACGCTGAGGAGGAAGAGACCGTCAT
GATTTCGATGACACCAGAGGATCTGGAAACTTCTAGATTACAACAGAGCG
GCGTTAACCCTCATGCGAATGATGGAGATTTCGATCCTGCTGCGAGGCTC
AAGGCAGGGATTAACTCGCACACATGGACCCATTGTGAAATTCATCCTAG
TATGATTCTCGGCATATGCGCAAGTATCATCCCTTTCCCTGACCACAACC
Attcggtcacattgagttggcaaggcccgtcttccatcccggtgcgcatc
tttttatgcacttggccatctattcttgagtgctgaccccccacccgtct
aaaaggtttcattgtgaaagttaaaaaaattcttgaaagtatatgtgtaa
attgtgggaagctaaaagctgacatcgtgagtcggatctctcgttcctct
attcgttttgctcccccgcatcccaattttctgggggctctctccataat
ccatggagaaccccaaacccgcaccacgtttgttctcttgataatcatga
ggcgttcttctgcccgtggcgggggggttgtgtagcgcgcgttttcgatc
gcttgatcgccgcgttgaccccgttgcacccgcccggtgtcagttggaca
cgaggttgcgtggtgaaatggggggctgaacgaggagtgcgaaattctgt
gtagttcgtgtgccttgaaagccacgttctcgcagtgatggattagccca
acctcactacactgtgacgcagtggcagttgtgtgttcgtggtgcatagc
acttatgactccatgtccaatgcccccgtttgttgtttgcttttcatgtt
ctttcgttgttgggttcggttgtgtggggttgtcgttgctgtagacacaa
tatgctgacgttcccatccacatatctttttaaacacactcttcgactac
tcacattccattcacctcacgatcgaataataagttggatcctaatttcg
ccgacaaaatacgacatgttcgcgacccgaaagctaggatgtcgattgtc
tggtcacactgcaaaacaaagacggtttgcgagccagacgatcctaagga
tgaaggagcagaacaagacaacgaagaagtcaagaaggggcatggtggat
gtggacatatacaaccccagatcaggaaggagggcctcaaactcttcgtg
caatataagaaaacaaaagacgatgatgaggtttgtagtgctgtggccgc
tgaaacctgccattcatgttatccggccctttacaggaagtcaagtcgtt
gcaaccagacaagcggttgtttgctccatctgatgtttacaccgtcttca
agaagatgtctgaacatgtc
>Albomagister subaustralis TENNF064620 MGW676
TTGAATAAAAGACTGTTGCTGGCTTCTTGAAGCATATTGTGCACGTCTAG
CTTTATATTTTATCACCTGTGCACCCTTTGTAGACTTTGGAATTACCTCT
CGAGTGACAACCAAGCTCGGCTTATAGGGAGATTTGCATGGCTTATCTCT
GTATTTTTCCAGTCTATGTCTTTTCATATACACTTTGTATGTTGGTCAAT
AAGAAAATGATAATTGGTTTATACAACTTTCAACAACGGATCTCTTGGCT
CTCGCATCGATGAAGAACGCAGCGAAATGCGATAAGTAATGTGAATTGCA
GAATTCAGTGAATCATCGAATCTTTGAACGCACCTTGCGCTCCTTGGTAT
TCCGAGGAGCATGCCTGTTTGAGTGTCATGATGTTTCTCAACCTGATCTA
GCTTCAGGCTTGGATTATGGAGGTTGCAGGCCCCTAAAGGTCAGCTCTTC
TCAAATGCATTAGCAGAATCTTCTGTGAATAGCTATTGGTGTGATAATTA
TCTATGCCATGACTATAAAGACAGAGAGTCAGCTTCTAAAGACCACTTTT
TATTCTTTACTAACAAGGATTCCCCTAGTAACTGCGAGTGAAGAGGGAAA
AGCTCAAATTTAAAATCTGGCAGTCTAAAGATTGTCCGAGTTGTAATCTA
GAGAAGTGTTATCTGCGCTGGACCATGTATAAGTCTCCTGGAATGGAGCG
TCATAGAGGGTGAGAATCCCGTCTTTGACATGGACTACCAGGGCTTTGTG
ATACGCTCTCAAAGAGTCGAGTTGTTTGGGAATGCAGCTCTAAATGGGTG
GTAAATTCCATCTAAAGCTAAATATTGGCGAGAGACCGATAGCGAACAAG
TACCGTGAGGGAAAGATGAAAAGAACTTTGGAAAGAGAGTTAAACAGTAC
GTGAAATTGTTGAAAGGGAAACGCTTGAAGTCAGTCACGTTGATCAGGAA
TCAACCTTGCTCGTCTTGGTGCACTTTCTGGTCAATGGGTCAGCATCAAT
TTTGACCGTTGGATAAAGGTCAGAGAAATGTGGCATCTTAGGATGTGTTA
TAGTCTCTGGTCGCATGCATCGGTCAGGATTGAGGAACTCAGCATGCTTT
TCTTAAAGTATGTCTTAGGATGTTGGCATAATGGCTTTAATCGACCCGTC
TTGAAACACGGACCAAGGAGTCTAACATGCATGCAAGTGTTTGAGTAGAA
AACTCGAGCGCGAAATGAAAGTGAAAATTGAGATCCTTGTCGTGAGGAGC
ATCGATGCCCAGACTAGACCTTTTTGTGACAGATCTGTGGTTGAGCATGT
ATGCTGGGACCCGAAAGATGGTGAACTATGCCTGAATAGGGTGAAGCCAG
AGGAAACTCTGGTGGAGGCTCGTAGCGATTCTGACGTGCAAATCGATCGT
CGAATTTGGGTATAGGGGCGAAAGACTAATCGACTGGCGCTTATGGCGTG
TATATCTGTCGGTTCTTACTCCGCACCGGTCATCGAGTTTTTGGAAGAAT
GGGGTTTAGAGTCTTTGGAAGAAAACGCACATTCTTCTACTCCGTGCACC
AAGGTGTTTGTTAATGGTGTGTGGATGGGAGTTCACCGTGATCCTGCAAA
TCTTGTCAAAACCATCAAGAAGCTGCGGCGAAAGGACGATATCAGTCCAG
AAGTCTCTGTAGTGCGAGATATACGGGAGAAGGAGTTGCGACTGTATACC
GATGCTGGACGTGTTTGTCGACCGCTTTTTATCGTTGAGAATCAACAACT
AGCACTGCAAAAGAAACATATCAGATGGTTACACAATGGTTTTAATGATG
AAGGAGAGGAGTATAAGTGGGAACAGCTTGTGAAAGGTGGCATTATCGAG
CTATTAGATGCTGAAGAGGAAGAGACCGTCATGATCTCGATGACACCAGA
AGATCTGGAGACCTCTAGATTACAGCAGAGCGGCGTTAACCCTCATGCAA
ATGATGGAGATTTCGATCCTGCTGCGAGACTCAAGGCTGGGATTAACTCG
CACACATGGACACATTGTGAAATTCATCCGAGTATGATTCTCGGCATATG
TGCAAGTATCATCCCTTTCCCTGATCACAACCAcacattgagttggcgag
gcccgtcttccatcccggtgcgcatctttacatgcactttgccatctatt
cttgaatactgaccctcacacgtctaataggtttcattgtgaaagttaaa
aaaattcttgaaagtatatgtgtaaactgtggaaagctaaaagctgacat
cgtgagtcggatctctcgttcctctattcgttttgctcccccacatccca
attttctgggggctctctccataatccatggagaaccccaaacccgcacc
acgtttgttcccttgataatcatgaggcgttcttctgcccgtggcggggg
gttgtatagcgcgcgttttcgatcgcttgatcgccgcgttgaccccRttg
cacccgcccggtgtcagttggacacgaggttgcgtggtgaaatggggggc
tgaacgaggagtgcgaaattgtgtgcagttcgtgYgccttgaaagccacg
ttcttgcagtgatggattagcccaacctcactacactgtgacgcagtggc
agttgtgtgttcgtggtgcatagcacttatgactcgatgtccaatgcccc
cattttgttgtctgcttttcatgttcttttgttgttgggttcggttgtgt
ggggttgtcgttgctgtagacacaatatgctgacgttcccatccacatat
ctttgttaaacacactcttcgactactcacattccattcaccacacgatc
gatgatgaacaatattaagttggatcctaatttcgccgacaaaatacgtc
atgttcgcgacccgaaagctaggatgtccattgtctggtcacactgcaaa
accaagacgatttgcgagccagacgatcctaaggatgaaggagcagaaca
agacaacgaagatgtcaagaaggggcatggtggatgtgggcacatacaac
ctcagatcaggaaagagggcctcaaactctttgtgcaatataagaaaaca
aaagatgatgacgaggtttgtagtgctgttgccgctaaaacctgacattc
atgttattcggccttttacaggaagtcaagtcgttgcaaccagacaagcg
gttgtttgctccatctgatgtttacaccgtcttcaagaagatgtctgagc
atgaccttcatttgattggactgtcagatgaatatgcccgcccagaatgg
atgatcttgactgttatgcctgttcctccgccgcctgtacgccccagtat
tgctgttgatggcggggcaatgaggagcgaggatgatttaacata
>Corneriella bambusarum DED5462
ATGAATGAACTTGGTTTGGGCTGTTGCTGGCCTCTACAAAGGCATGTGCA
CGCCTGATGCCAATTTTCTAAACCACCTGTGCACTCATTGTAGACTCTCT
ATTGGAGTATTTGCTAGGGGAATTGCAGGTTTACGATAACTGCTTTCCCT
ATTATTTCTCTTTTACTCTTTGAGGTCTACGTTTTTTGTTATAAACCCCT
TTATAAACATGTCTTTGAATGTAAATGACTGGGCTTTTATTGCCTTTAAA
TCATATATACAACTTTCAACAACGGATCTCTTGGCTCTCGCATCGATGAA
GAACGCAGCGAAATGCGATAAGTAATGTGAATTGCAGAATTCAGTGAATC
ATCGAATCTTTGAACGCACCTTGCGCTCCTTGGTATTCCGAGGAGCATGC
CTGTTTGAGTGTCATGAAATTCTCAACCATTTCAATTTGTTTTCACGAGT
TGGAATTGGCTTGGATTATTGGGAGTTAGTGCAGGCTTGATTTTTATTCG
AGCCAGCTCTCCTTAAATGCATTAGCAGAGTCTTTATAAAGCCAGCTTTT
GGTGTGATAATTTATCTACGCCACTGTTTGGAAAAACTAAAGAGATTCAG
CTGTCTAAATACTCTTTCTTTGACAATTTTGATTCCCCTAGTAACTGCGA
GTGAAGCGGGAAGAGCTCAAATTTGAAATCTGGCAGTCTTTGGCTGTCCG
AGTTGTAATCTAGAGAAGTGTTATCCGCGCTGGACCGTGTACAAGTCTCC
TGGAATGGAGCGTCACAGAGGGTGAGAATCCCGTCTTTGACACGGACTAC
CAGGGCTTTGTGATGCGCTCTCAAAGAGTCGAGTTGTTTGGGAATGCAGC
TCTAAAAGGGTGGTAAATTCCATCTAAAGCTAAATATTGGCGAGAGACCG
ATAGCGAACAAGTACCGTGAGGGAAAGATGAAAAGAACTTTGGAAAGAGA
GTTAAACAGTACGTGAAATTGTTGAAAGGGAAACGCTTGAAGTCAGTCAC
ATTGGTCAGGAATCAACCTTGCTTTACTAGCATGGTGTACTTCCTGGTTT
CCAATGGGTCAGCATCAATTTTGACTGATGGATAAAGGTCAAGGGAATGT
GGCATCCTCGGATGTGTTATAGCCTTTGGTCACATACATTGGTTGGGATT
GAGGAACTCAGCATGCCGCAAGGCCGGGTCCTTTGGACTACGTTCATGCT
TAGGATGCTGGCATAATGGCTTTAATCGACCCGTCTTGAAACACGGACCA
AGGAGTCTAACATGCATGCAAGTGTTTGGGTGGAAAACCCAAGCGCGTAA
TGAAAGTGAAAATTGAGATCCCTGTCATGGGGAGCATCGATGCCCGGACC
AGACCTTTTGTGACGGATCCGCGGTTGAGCATGTATGCTGGGACCCGAAA
GATGGTGAACTATGCCTGAATAGGGTGAAGCCAGAGGAAACTCTGGTGGA
GGCTCGTAGCGATTCTGACGTGCAAATCGATCGTCGAATTTGGGTATAGG
GGCGAAACTTGCTCTGATGGCGTGCATAACTGTTGGTTCGTATTCCGCGC
CAGTAATCGAGTTTTTGGAAGAATGGGGGCTGGAATCTCTGGAAGAAAAC
GCCCATTCATCTACTCCCTGCACAAAGGTGTTTGTGAATGGTGTATGGAT
GGGTGTCCATCGCGACCCTGCAAATCTCGTCAAAACCATCAAGAAGTTGA
GGCGGAAGGACGACATCAGTCCTGAAGTCTCCGTTGTTCGGGATATACGT
GAGAAGGAACTACGATTGTATACGGATGCAGGTCGCGTTTGTCGGCCGTT
GTTCATTGTTGAAAACCAGCAGCTAGCGTTACAAAAGAAACATATCAGGT
GGCTCACTAATGGGTATAATGACGAGGGGGACGAGTTTAAGTGGGAGCAG
CTTGTGAAGGGAGGGATTGTTGAGCTGTTGGATGCAGAAGAGGAAGAGAC
TGTCATGATTTCTATGACACCAGAGGACCTGGAAAATTCGAGGTTGCAGC
AGAGCGGCATTGATCCTCATGCCAACGATGGCGACTTCGATCCTGCGGCG
AGATTAAAAGCTGGTATCAATTCACATACCTGGACGCATTGTGAGATCCA
CCCTAGCATGATCCTGGGAATATGTGCGAGTATCATACCATTTCCTGATC
ACAACCAaaaaatgataaagcagttcgtgcgccgtgaaacgctcacgatc
ttgcatgatggataagccaaccgcacactgctgtgacgcagtagtagctg
cgagttggcgtgctctcactccgtgactcgatgtctctcgccccctgttt
gttgtttgctctcttgtcttcgttcatgcggggtttggagattgtgggac
cgggttgttgtagacacgatgctgacgtcttcgttttcatatatttctaa
acattgtttccattcaaattgctcaactcttatgttgcaatgataagttg
gatgtcaattttgccgacaaaatccgacatgttcgcgacccgaaagctcg
tatgtccattgtctggtcgtactgcaaaacgaaaatggtttgcgagcccg
atgatcccaaggatgaaggggcggacgataatgaggaggttaagaaaggt
catggcggctgtgggcacattcagcctcagatcagaaaggagggtctgaa
gctcttcgcccaatataaaaaggcgaaggatgatgatgatgtatgttacc
cttccttttcccgttatgttcaaggtagctgacattgttttaggaggtca
agtctcttcaaccagacaagcggccattaacaccatctgatgtctacacg
gtgttcaagaagatgtccgattccgacctccacctcattggactttcgga
ggagtatgcacgtccggaatggatgattttgaccgttatgcctgttccac
caccccctgtgcgcccgagtatagctgttgatggcggtgccatgagaagt
gaagacgacttgacctacaaacttggcgacatcatcaaagcttctgcaaa
tgttcgacggtgcgagcagg
>Corneriella humicola DED7871
ATGAATGAACTTGGTATAGTCTGTTGCTGGCCCGTTAAAAGGCATGTGCA
CGTCTAATACCAATTTTCTAAACCACCTGTGCACTTGTTGTAGACTCTCT
TTCGGAGTATTTGCTTGGGGAACTGCAGGATTATCATATTACTGCTTTCT
CTATCATTTCTCTTTTACTCATTGAGGTCTATGTTTTTCATTAAACCCCT
TTATAAATATGGCTTTGAATGTAAATGACTGGGCTTTATTGCCTATAAAT
CATAATACAACTTTCAACAACGGATCTCTTGGCTCTCGCATCGATGAAGA
ACGCAGCGAAATGCGATAAGTAATGTGAATTGCAGAATTCAGTGAATCAT
CGAATCTTTGAACGCACCTTGCGCTCCTTGGTATTCCGAGGAGCATGCCT
GTTTGAGTGTCATGAAATTCTCAACCATTCCAACTTGTTTATTATGAGTT
GAATGGCTTGGAATATTGGGAGTTTGTGCAGGCTTAATTTTTCTTTGAGC
CAGCTCTCCTTAAATACATTAGCAGAGTCTTTCTAAAGCCAGCTTTTGGT
GTGATAATTTATCTACGCCACTGTCTGGAAAAACTAAAGGGATTCAGCTA
TCTAAAACCCCTTACTTTTGAAACATTTACTAACAAGGATTCCCTTAGTA
ACTGCGAGTGAAGCGGGAAGAGCTCAAATTTGAAATCTGGCAGTCTTTGG
CTGTCCGAGTTGTAATCTAGAGAAGTGTTATCCGCGCTGGACCGTGTACA
AGTCTCCTGGAATGGAGCGTCATAGAGGGTGAGAATCCCGTCTTTGACAC
GGACTACCAGGGCTTTGTGATGCGCTCTCAAAGAGTCGAGTTGTTTGGGA
ATGCAGCTCTAAAAGGGTGGTAAATTCCATCTAAAGCTAAATATTGGCGA
GAGACCGATAGCGAACAAGTACCGTGAGGGAAAGATGAAAAGAACTTTGG
AAAGAGAGTTAAACAGTACGTGAAATTGTTGAAAGGGAAACGCTTGAAGT
CAGTCACATTGGTCAGGAATCAACCTTGCTTTTCTAGCATGGTGTACTTC
CTGGTTTCCAATGGGTCAGCATCAATTTTGACTGATGGATAAAGGTCAAG
GGAATGTGGCATCTTCGGATGTGTTATAGCCTTTGGTCACATACATTGGT
TGGGATTGAGGAACTCAGCATGCCGCAAGGCCGAGTCCATTGGACTACGT
TCATGCTTAGGATGCTGGCATAATGGCTTTAATCGACCCGTCTTGAAACA
CGGACCAAGGAGTCTAACATGCATGCAAGTGTTTGGGTGGAAAACCCAAG
CGCGTAATGAAAGTGAAAATTGAGATCCCTGTCATGGGGAGCATCGATGC
CCGGACCAGACCTTTTGTGACGGATCCGCGGTTGAGCATGTATGCTGGGA
CCCGAAAGATGGTGAACTATGCCTGAATAGGGTGAAGCCAGAGGAAACTC
TGGTGGAGGCTCGTAGCGATTCTGACGTGCAAATCGATCGTCGAATTTGG
GTATAGGGGCGAAAGACTAATCGA
>Dennisiomyces glabescentripes KM188910 JPF1000A
TTGCATGAACTTGGTTGGGCTGTTGCTGGCTCCCCTCTGGGGCATGTGCA
CGCTCACCACCAATTTCTTTCCACCTGTGCACCTATTGTAGACTAGGAAT
TAACTCTTCGAAGTTGACTCGGTTTTTGGTAATTGCAGTGTGAACAAGCC
TGCTCTTTTGCCTACAGTTCCTGTCTATGCTTTTCATATACTCCTATTTG
TATGTCTGGAAATGTTATTGAATGGCATGAAGTGCCTTTAATCTAATACA
ACTTTCAACAATGGATCTCTTGGCTCTCGCATCGATGAAGAACGCAGCGA
AATGCGATAAGTAATGTGAATTGCAGAATTCAGTGAATCATCGAATCTTT
GAACGCACCTTGCGCTCCTTGGAAATTCCGAGGAGCATGCCTGTTTGAGT
GTCATGATATTCTCAACCTCTTCAATTTTTTGTTGATGAGGCTTGGTAGT
TGGGGGTCTTGCCGGCCTTTTTCATCCGTGAAAAATTTGGCTCTCCTCAA
ATGCATTAGCGGGAACCTTTGTGGAACTGGCATTCAGTGTGATAATTTAT
CTACACTGTGGCTTGTGAAGCAACATTGATTGGGGGGGTTCAGCTTCTAA
CTGTCTCTTGTAGACAACTTCTTGACTCACTTCCCTAGTAACTGCGAGTG
AAGCGGGAAAAGCTCAAATTTAAAATCTGGCAGTCTTTGGSTGTCCGAGT
TGTAATCTAGAGAAGTGTTATCTGCGCTGGACCGTGTATAAGTCTCCTGG
AATGGAGCGTCGTAGAGGGTGAGAATCCCGTCTTTGACATGGACTACCAG
GGCTTTGTGATGCGCTCTCAAAGAGTCGAGTTGTTTGGGAATGCAGCTCT
AAATGGGTGGTAAATTCCATCTAAAGCTAAATATTGGCGAGAGACCGATA
GCGAACAAGTACCGTGAGGGAAAGATGAAAAGAACTTTGGAAAGAGAGTT
AAACAGTACGTGAAATTGTTGAAAGGGAAACACTTGAAGTCAGTCGCGTT
GGCCAGGGATCAACCTTGCTTTTTTATGTATGGTGTATTTCCTGGTTGAT
GGGTCAGCATCAATTTTGACTGGTGGATAAAGGTTGGGGGAATGTGGCAT
CTTTGGATGTGTTATAGCCCCTGACTGTATACATCAGTTGGGATTGAGGA
ACTCAGCATGCTGGAAAGGCCAGGTTTTTTAAAAACCATGTTCATGCTTA
GGATGCTGGCATAATGGCTTTAATTGACCCGTCTTGAAACACGGACCAAG
GAGTCTAACATGCATGCGAGTGTTTGGGTGGAAAACCCGAGTGCGTAATG
AAAGTGAAAATTGAGATCCCTGTCATAGGGAGCATTGATGCCCGGACCAG
ACCTTCTGTGACGGATCCGCGGTTGAGCATGTATGCTGGGACCCGAAAGA
TGGTGAACTATGCCTGAATAGGGTGAAGCCAGAGGAAACTCTGGTGGAGG
CTCGCAGCGATTCTGACGTGCAAATCGATCGTC
>Dennisiomyces sp1 BZ916
TTGAATGAACTTGGTTGGGCTGTTGCTGGCTCTCTTTTGGGGGCATGTGC
ACGCTTGGCACCAATTTCTTACCACCTGTGCACCTATTGTAGACTAGGAA
TCAACTCTTCGAGGTTTGACTCGGTTATTGGTAATTGCAGTGTGTGCAAG
CCTGCTTTTTTGCCTACAGGTTCCTGTCTATGCTTTTTTATTATACTCCT
ATTTGTATGTCTGGGAATGTTATTGAATGGCATGAATTGCCCTTTAATCT
TATTATACAACTTTCAACAATGGATCTCTTGGCTCTCGCATCGATGAAGA
ACGCAGCGAAATGCGATAAGTAATGTGAATTGCAGAATTCAGTGAACCAT
CGAATCTTTGAACGCACCTTGCGCTCCTTGGAAATTCTGAGGAGCATGCC
TGTTTGAGTGTCATGATATTCTCAACCTCTTCAACTTTTTGTTGAACGAG
GCTTGGTAGTTGGGGGTATGCCGGTGTTTTTTTTTCTTTTGTAAAAAATT
GGCTCTCCTCAAATGCATTAGCAGAACCTTTGTGGAACCAGCTTTCAGTG
TGATAATTATCTATGCTGTAGCTTGCGAAGCAATATTGATTGGGGTTTCA
GCTTCTAACTGTCTCTTGTAGACAAACCTCTTGACTCTATTTACTAACAA
GGATTCCCCTAGTAACTGCGAGTGAAGCGGGAAAAGCTCAAATTTAAAAT
CTGGCAGTCTTTGGCTGTCCGAGTTGTAATCTAGAGAAGTGCTATCCGCG
CTGGACCGTGTATAAGTCTCCTGGGATGGAGCGTCATAGAGGGTGAGAAT
CCCGTCTTTGACACGGACTACCAGGGCTCTGTGATGTGCTCTCAAAGAGT
CGAGTTGTTTGGGAATGCAGCTCTAAATGGGTGGTAAATTCCATCTAAAG
CTAAATATTGGCGAGAGACCGATAGCGAACAAGTACCGTGAGGGAAAGAT
GAAAAGAACTTTGGAAAGAGAGTTAAACAGTACGTGAAATTGTTGAAAGG
GAAACGCTTGAAGTCAGTCGCATTGGCCTAGGGATCAACCTTGCTTCATG
CTTGGTGTATTTCCTGGTTGATGGGTCAGCATCAATTTTGACTGGTGGAT
AAAGGTTGGGGGAATGTGGCATCTTTGGATGTGTTATAGCCTCTGATTGT
ATACATCAGTTGGGATTGAGGAACTCAGCATGCCGAAAGGGCCAGGTTTA
AAAACCATGTTCATGCTTAGGATGCTGGCATAATGGCTTTAATTGACCCG
TCTTGAAACACGGACCAAGGAGTCTAACATGCATGCAAGTGTTTGGGTGG
AAAACCCGAGTGCGTAATGAAAGTGAAAATTGAGATCCCTGTTGTAGGGA
GCATTGATGCCCGGACCAGACCTTCTGTGACGGATCTGCGGTTGAGCATG
TATGCTGGGACCCGAAAGATGGTGAACTATGCCTGAATAGGGTGAAGCCA
GAGGAAACTCTGGTGGAGGCTCGTAGCGATTCTGACGTGCAAATCGATCG
TCAAATTTGGGTATAGGGGCGAAAGACTAATCGATTAGCTCTGATGGCCT
GTATTTCCGTGGGATCGTACTCCGCACCTGTCATTGAATTTTTGGAGGAG
TGGGGCCTGGAATCCCTTGAGGAGAACGCACATTCGACGACTCCCTGCAC
AAAGGTATTTGTTAACGGCGTATGGATGGGCGTTCATCGCGATCCTGCCA
ACCTTGTAAAAACTATCAAGAAGTTGAGACGGAAGGACGACATCAGTCCC
GAGGTTTCGGTGGTTCGGGATATACGGGAAAAGGAACTGCGGCTGTATAC
TGATGCTGGACGTGTTTGCCGTCCTCTRTTCATTGTGGAGAACCAACAAC
TGGCTCTGCAGAAGAAGCATATCAGGTGGCTTCAAAATGGTTATAACGAC
GAGGGGGAGGAGTTCAAATGGGAGCAGCTCGTGAAGGGTGGGATTGTTGA
GCTATTAGATGCCGAAGAGGAAGAAACTGTCATGATATCCATGACTCCAG
AAGATCTGGAGAATTCTCGACTGCAACAAAGTGGGATTGATCCTCATGCT
AACGACGGGGATTTTGATCCTGCGGCGAGGCTGAAGGCTGGTATCAATTC
GCACACGTGGACCCATTGCGAGATTCATCCCAGCATGATCCTTGGAATTT
GTGCAAGCATAATTCCGTTCCCTGATCATAACCA
>Dennisiomyces sp2 PR4763
TTGAATGAACTTGGTTGGGCTGTTGCTGGCTCTTGAAGCATGTGCACGCT
CAGCACCAATTTCTTACCACCTGTGCACCCACTGTAGACTAGGAATTAAT
TCTTCGAGGTTGACTCGGTTTTTGGCAATTGCAGTGTGTGAAAGCCTGCT
TTTTTGCCTATAGTTCCTGTCTATGATTTTCATATACTCCTATTGTATGT
CTAAGAGTGTTATTAAATGGCATAAATTTGCCTTAATCTTATATACAACT
TTCAACAACGGATCTCTTGGCTCTCGCATCGATGAAGAACGCAGCRAAAT
GCGATAAGTAATGTGAATTGCAGAATTCAGTGAATCATCGAATCTTTGAA
CGCACCTTGCGCTCCTTGGAAATTCCGAGGAGCATGCCTGTTTGAGTGTC
ATGATATTCTCAACCTCTACAACTTTTGTTGATGGGGCTTGGTAGTTGGG
GGTTTGCCGGTCTTTTCTTCTGTGAAATCGGCTCGCCTTAAATGCATTAG
CGGGAACCTTTTGTGGACCAGCTTTCAGTGTGATAATTATCTACGCTGTA
GCTTGTGAAGCAATTTTGATTGGGTTCAGCTTCCAATTGTCTCTTGTAGA
CAACCTCTTGACTTGTTTCTGCGAGTGAAGCGGGAAAAGCTCAAATTTAA
AATCTGGCAGTCTTTGGCTGTCCGAGTTGTAATCTAGAGAAGTGTTATCC
GCGCTGGACCGTGTATAAGTCTCCTGGAATGGAGCGTCGTAGAGGGTGAG
AATCCCGTCTTTGGCACGGACTGCCAGGGCTCTGTGATGCGCTCTCAAAG
AGTCGAGTTGTTTGGGAATGCAGCTCTAAATGGGTGGTAAATTCCATCTA
AAGCTAAATATTGGCGAGAGACCGATAGCGAACAAGTACCGTGAGGGAAA
GATGAAAAGAACTTTGGAAAGAGAGTTAAACAGTACGTGAAATTGTTGAA
AGGGAAACGCTTGAAGTCAGTCGCATTGGCCAGGGATCAACCTTGCTTAT
GCTTGGTGTACTTCCTAGTTGATGGGTCAGCATCAATTTTGACCGGTGGA
TAAAGGTTGGGGGAATGTGGCATCTTTGGATGTGTTATAGCCTTCAATTG
TATACATCAGTTGGGATTGAGGAACTCAGCACGCCGAAAGGTCGGGTTTT
AACCACGTTCGTGCTTAGGATGCTGGCATAATGGCTTTAATCGACCCGTC
TTGAAACACGGACCAAGGAGTCTAACATGCATGCGAGTGTTTGGGTGGAA
AACCCGAGTGCGCAATGAAAGTGAAAATTGAGATCCCTGTCGTGGGGAGC
ATCGATGCCCGGACCAGACCTTCTGTGACGGATCCGCGGTTGAGCATGTA
TGCTGGGACCCGAAAGATGGTGAACTATGCCTGAATAGGGTGAAGCCAGA
GGAAACTCTGGTGGAGGCTCGTAGCGATTCTGACGTGCAAATCGATCGTC
GAATTTG
>Dennisiomyces sp4 PR6613
TTGAATGAACTTGGTTGGGCTGTTGCTGGCCTCTCTGGCATGTGCACGCT
CAGCACCAATTTCTCTACCACCTGTGCACTTAATGTAGACTAGGAACTAA
CTCTTCGAGGTTGACTCGAGTTTTCTGTTTTGGTAATTGCAGTGTGTCAA
AGCCTGCTTTTTTGCCTGCAGTTCCTGTCTATGCTTTTTTCATATATACT
CCTATTGTATGTCCAAGAATGTTATTGAATAGGCATTGATTTGCCTTTAA
ACCTTATACAACTTTCAACAACGGATCTCTTGGCTCTCGCATCGATGAAG
AACGCAGCGAAATGCGATAAGTAATGTGAATTGCAGAATTCAGTGAATCA
TCGAATCTTTGAACGCACCTTGCGCTCCTTGGAAATTCCGAGGAGCATGC
CTGTTTGAGTGTCATGATATTCTCAACCTTCTCAACTTTTGTTGATGGGG
GCTTGGATGTTGGGGGGGTCTGCCGGCCATGTCATTGATTAGTATGACCA
TCGGCTCTCCTTAAATGCATTAGCAGAACCTTTGTGGACCAGCTTTCAGT
GTGATAATTATCTATGCTGTAGCTTGTGAAGCAATATTGATTGGGTTCAG
CTTCTAATGGTCTTTTTTTGTAGACAACTTGACTCATCTACTAACAAGGA
TTCCCCTAGTAACTGCGAGTGAAGCGGGAAAAGCTCAAATTTGAAATCTG
GCAGTCTTTGGCTGTCCGAGTTGTAATCTAGAGAAGTGTTATCCGCGCTG
GACCGTGTATAAGTCTCCTGGAATGGAGCGTCATAGAGGGTGAGAATCCC
GTCTTTGCCACGGACTACCAGGGCTCTGTGATGCGCTCTCAAAGAGTCGA
GTTGTTTGGGAATGCAGCTCTAAATGGGTGGTAAATTCCATCTAAAGCTA
AATATTGGCGAGAGACCGATAGCGAACAAGTACCGTGAGGGAAAGATGAA
AAGAACTTTGGAAAGAGAGTTAAACAGTACGTGAAATTGTTGAAAGGGAA
ACGCTTGAAGTCAGTCGCGTTGGCTGGGGATCAACCTTGTTTATTTTATG
CTTGGTGTACTTCCTGGTCAATGGGTCAGCATCAATTTTGACTGGTGGAT
AAAGGTTGGAGGAATGTGGCATCTTTTTGGATGTGTTATAGCCTCTGATT
GTATGCATCAGTTGGGATTGAGGAACTCAGCATGCCGAAAAGGCCAGGTT
GTTTACAACCATGTTCATGCTTAGGATGCTGGCATAATGGCTTTAATCGA
CCCGTCTTGAAACACGGACCAAGGAGTCTAACATGCATGCAAGTGTTTGG
GTGGAAAACCCGAGCGCGTAATGAAAGTGAAAATTGAGATCCCTGTCGTG
GGGAGCATCGATGCCCGGACCAGACCTTCTGTGACGGATCCGCGGTTGAG
CATGTATGCTGGGACCCGAAAGATGGTGAACTATGCCTGAATAGGGTGAA
GCCAGAGGAAACTCTGGTGGAGGCTCGTAGCGATTCTGACGTGCAAATCG
ATCGTCGAATTTGGGTATAGGGGCGAAAGACTAATCGAccacgttcctgc
aatgctggatagaggccaattgcacttagctgtgacgcagctgcagttgt
aattgccgggcctagcacttgtgacttgatgtctattgccccctgtgttt
gttgtatgcccttcatgttacgtgaatgtggggttcggatacgtgggagt
ctgtcgctgtaggcacaacatgctgacgtttccgcttgcatatcatctta
aaaccttcgactactcccgtgcaaacaccatgtttccaaatgttaagttg
gatgtcaattttgccgacaaaatccgacatatccgcgacccgaaagccag
gatgtccgtagtctggggctattgcaaagcgaaaacggtttgcgagccgg
acgaccctaaggacgagggtgcggaacaggatagtgaggaagtgaagaaa
ggtcatggtggttgtggacatgttcaaccccagatccggaaagagggttt
gaagctgttcgcccaatacaagaaggctaaggatgacgatgaggtttgtt
tttcctggctctgatgctattggtccaccgttagactgacttgttcagga
ggtcaagtcaatgcagccagataagcggctgctgacgccgtcagaagttt
ataccgtattcaagaaaatgtctgattctgatctccacctcattggactc
tccgacgagtatgctcgcccagaatggatgattctcactgttctgcccgt
tccacctccccccgtgcgcccgagtattgctgt
>Dennisiomyces sp5 TENNF067462 PBM3861
TTGAATGAACTTGGCTGGGCTGTTGCTGGCCCTCTCTCTCCAGGGCATGT
GCACGCTCAGCACCAATTTCTTACCACCTGTGCACATATTGTAGACTAGG
AATTGACTCTTCGAGCTTGACTCGGTTTTTGGTAATTGCAGTGTGTCCAA
GCCTGCTTTTTTGCCTCTAGTTCCTGTCTATGCTTTTCATATACTCCTAT
TTGTATGTCTGGAAATGTTATTGAATGGGCAAAAAATTGCCTTTAATCTT
ATACAACTTTCAACAACGGATCTCTTGGCTCTCGCATCGATGAAGAACGC
AGCGAAATGCGATAAGTAATGTGAATTGCAGAATTCAGTGAATCATCGAA
TCTTTGAACGCACCTTGCGCTCCTTGGAAATTCCGAGGAGCATGCCTGTT
TGAGTGTCATAACGTTCTCAACCTCTTCAACTTTTTTGTTGATGAGGCTT
TGGTAGTTGGGGGTCTGCCGGCCTTTTCTTTTTGTGAAAAATTGGCTCTC
CTCAAATGCATTAGCGGAACCTTCTGTGGAACCAGCTTTCAGTGTGATAA
TTATCTATGCTGTAGCTTGTGAAGCAAATACTGGTTGGGGTTCAGCTTCT
AACTGTTTCTTGTAGACAACTTCTTGACTTATTTACTGCGAGTGAAGCGG
GAAAAGCTCAAATTTGAAATCTGGCAGCCTTTGGCTGTCCGAGTTGTAAT
CTAGAGAAGTGTTATCCGCGCTGGACCGTGTACAAGTCTCCTGGAATGGA
GCGTCGTAGAGGGTGAGAATCCCGTCTTTGACACGGACTACCAGGGCTTT
GTGATGCGCTCTCAAAGAGTCGAGTTGTTTGGGAATGCAGCTCTAAATGG
GTGGTAAATTCCATCTAAAGCTAAATATTGGCGAGAGACCGATAGCGAAC
AAGTACCGTGAGGGAAAGATGAAAAGAACTTTGGAAAGAGAGTTAAACAG
TACGTGAAATTGTTGAAAGGGAAACRCTTGAAGTCAGTCGCGTTGGCCAG
GGATCAACCTTGCTTCATGCTTGGCGTATTTCCTGGTTGATGGGTCAGCA
TCAATTTTGACTGGTGGATAAAGGTTGGGGGAATGTGGCATCTTTTGATG
TGTTATAGCCTCTGATCGTATACATCGGTTGGGATTGAGGAACTCAGCAT
GCCGAAAAGGCCGGGTTTAAAAAACCACGTTCGTGCTTAGGATGCTGGCA
TAATGGCTTTAATTGACCCGTCTTGAAACACGGACCAAGGAGTCTAACAT
GCATGCGAGTGTTTGGGTGGAAAACCCAAGCGCGTAATGAAAGTGAAAAT
TGAGATCCCTGTCGTAGGGGAGCATCAATGCCCGGACYGGACCTTCTGCG
ATGGATCCGCGGTTGAGCATGTATGCTGGGACCCGAAAGATGGTGAACTA
TGCCTGAATAGGGTGAAGCCAGAGGAAACTCTGGTGGAGGCTCGTAGCGA
TTCTGACGTGCAAATCGATCGTCGAATTTGGGTATAGGGGCGAAAGACTA
ATCGATTAGCTCTGATGGCGTGTATTTCCGTGGGATCGTACTCTGCACCT
GTCATTGAATTTTTGGAGGAGTGGGGCCTGGAATCCCTTGAGGAGAACGC
ACATTCGACGACTCCCTGCACAAAAGTATTTGTTAACGGCGTATGGATGG
GCGTTCATCGCGATCCTGCCAACCTTGTCAAAACTATCAAGAAGTTGAGA
CGGAAGGACGACATCAGTCCCGAGGTTTCGGTGGTTCGGGATATACGGGA
AAAGGAACTGCGGCTGTATACTGATGCTGGACGTGTTTGTCGTCCTCTGT
TCATTGTGGAGAACCAACAACTGGCTCTGCAGAAGAAGCATATCAGGTGG
CTTCAAAATGGTTATAATGACGAGGGCGAGGAGTTCAAATGGGAGCAGCT
CGTGAAGGGTGGGATTGTTGAGCTATTAGATGCCGAAGAGGAAGAAACTG
TCATGATATCCATGACTCCAGAGGATCTGGAGAATTCTCGACTACAACAA
AGCGGGATTGATCCTCATGCCAACGACGGGGATTTTGATCCTGCGGCGAG
GCTGAAAGCTGGTATCAATTCGCACACGTGGACCCATTGCGAGATTCATC
CCAGCATGATCCTTGGAATTTGTGCAAGCATTATTCCGTTCCCTGATCAT
AACCAttcggtcacattgagttggcaaggcccgtcttccatcctggtgcg
tgccttcaattgaatcatcctcttatcaatgaatgacaacttcattgcag
gttttatcgtgaaggttaagaaggtcctcgagagcatctgtgtaaattgt
gggaagctgaaagctgatatcgtgagttgcgtctctatttcctctactcg
tttcgcacccccacatcccaattttctgggggctctctccatattccgtg
gtgaaccccaaacccactccgtgcttcgttcccttgataatcagggcgtt
cttctgactcggcggggggtcatatagcgcgcgttttcggtcgcttgatc
gccgcgctgacccaacttcacccgaccggcgtttggttggacacgcggtt
gtgcggtgaaatggggggctgaacgaggagtgcgaaaaaatagaatgcgg
gccgtgtgccgtgaaacgccacgttcctgcaatgatggataatggccaat
tgcgctcagctgtgacgcagctgcagttgcaattgctgggcctagcattt
gtgactcgatgtctcttgccccctatgtttgttgtacacccttcatgttc
cgcgaatgtggggtccggatacgtgggagtctgtcgctgtaggcacaaca
tgctgacgtttccgcttgcatatcttttaaaaaccttcgactactcccgc
gccatattttcaaatgttaagttggatgtcaatttcgccgacaaaatccg
acatatccgcgacccgaaagctcggatgtccgtagtctggaactattgca
aagctaaaacggtttgcgagccggacgatcctaaggatgagggtgcggaa
caggataatgaggaggtgaagaaaggtcatggtggttgtgggcatgttca
accccagattcggaaagagggtctgaagctgttcgctcaatacaagaagg
ctaaggatgatgatgaggtctgctttcctggctctgatgctactgggccc
tcattaactgacctgtccaggaggtcaagtcaatgcagccggataagcgg
ttgctgacgccgtcagaagtttataccgtattcaagaaaatgtctgattc
tgatctccacctcattggactctccgatgagtatgcccgcccagaatgga
tgatcctcactgttctgcccgttccacctccccccgttcgcccgagtatt
gccgtcgatggtggggcaatgaggagcgaggacgatttgacatacaaact
cggcgatatcattaaggcatctgcaaacgtccggagatgtgaacaagaag
gcgcacctgcccatgtcatctcagaatttgaacaactg
>Dermoloma compactum SAVF23421
TTGAATAAAAACTTGGTTGGGCTGTTGCTGATCCTCCGGGATATGTGCAC
GCCTACCAACCAACTTTTTCACCACCTGTGCACCTTTTGTAGATGCTGGA
TATCTCTCGAGTAACTAAAAACTCGGTTTTGAGGACTGCCCCAAGCTTTC
CTCAAATTTCTGCTCTACGTTTTTTTAACATACCCCATCGCATGTCATTG
AATGTAATTGATATAGGCTTTTGTTGCCTTTAAAAAAAAATCTATACAAC
TTTCAACAACGGATCTCTTGGCTCTCGCATCGATGAAGAACGCAGCGAAA
TGCGATAAGTAATGTGAATTGCAGAATTCAGTGAATCATCGAATCTTTGA
ACGCACCTTGCGCTCCTTGGTACTCCGAGGAGCATGCCTGTTTGAGTATC
ATGAAACTCTCAACCTTTTCAGTTTGCTGATCAGGCTTGGATTGTGGGAG
TTTTTGCAGGCTTCCCCCAGAAGTCATGCTCTCCTGAAATGCATGAGCAG
AAACCCATTGTGGACCAGCTCCTGGTGTGATAATTATCTACGCCATAGCT
GCAAAGCAACTTGCCAATTTGTTTTTGGGGGGTTTTGCTTCTAATTGTCT
CATACTGGGACAACATTTTGACCTTTCTAACAAGGATTCCCCTAGTAACT
GCGAGTGAAGCGGGAAAAGCTCAAATTTAAAATCTGGCGGTCCTTGCGGC
TGTCCGAGTTGTAATCTAGAGAAGTGCTATCCGCGCTGGACCGTGTACAA
GTCTCCTGGAACGGAGCGTCATAGAGGGTGAGAATCCCGTCTTTGACACG
GACTACCAGGGCTTATGTGATGTGCTCTCAAAGAGTCGAGTTGTTTGGGA
TTGCAGCTCTAAATGGGTGGTAAATTCCATCTAAAGCTAAATATTGGCGA
GAGACCGATAGCGAACAAGTACCGTGAGGGAAAGATGAAAAGAACTTTGG
AAAGAGAGTTAAACAGTACGTGAAATTGTTGAAAGGGAAACGCTTGAAGT
CAGTCACGTTGGCCAGGGATCAACCTTGCTTTTTGCTTGGCGTACTTTCT
GGTTAACGGGTCAGCATCAATTTTGACCGGTGGATAAAGGTCAGGGGAAT
GTGGCATCTTCTGATGTGTTTATAGCCCTTGGTCGCATACATCGGTTGGG
ATTGAGGAACTCAGCACGCCGCAAGGCCGGGTTTTTACCACGTACGTGCT
TAGGATGCTGGCATAATGGCTTTAATCGACCCGTCTTGAAACACGGACCA
AGGAGTCTAACATGCACGCGAGTGTTTGGGTGGAAAACCCGAGCGCGTAA
TGAAAGTGAAAATTGAGATCCCTGTCGTGGGGAGCATCGATGCCCGGACC
AGACCTTTTGTGACGGATCCGCGGTTGAGCGTGTATGCTGGGACCCGAAA
GATGGTGAACTATGCCTGAATAGGGTGAAGCCAGAGGAAACTCTGGTGGA
GGCTCGTAGCGATTCTGACGTGCAAATCGATCGTCGAATTTGGGTATAGG
GGCGAAAGACTAATCGACTGGCTCTCATGGCCTGTATATCTGTTGGTTCT
TATTCTGCACCTGTCATCGAGTTTTTGGAAGAGTGGGGATTGGAATCTCT
CGAGGAAAATGCCCATTCTTCCACTCCGTGCACCAAAGTATTTGTCAACG
GTGTCTGGATGGGCGTTCACCGCGATCCCGCGAATCTAGTGAAAACCATC
AAGAAACTGCGGCGGAAGGACGATATCAGTCCTGAAGTTTCAGTTGTTCG
AGATATCCGGGAGAAAGAATTGCGCTTGTATACCGATGCCGGACGCGTTT
GTCGACCACTATTCATTGTTGAAAATCAACAGCTACAGCTGCAAAAGAAA
CACATCACTTGGCTGAACAGGGGCTATAATGAAGATCATGAAGAGTACAA
ATGGGAGCAGCTTGTCAAGGGCGGTATCATTGAGTTACTGGACGCAGAAG
AGGAAGAGACTGTCATGATATCGATGACACCAGAGGACCTGGAGAATTCT
AGATTGCATCAGAGCGGCGTTGACCCTCATGCTAACGATGGAGAGTTTGA
CCCGGCAGCAAGACTGAAGGCTGGAATCAATTCGCATACTTGGACGCACT
GCGAAATCCATCCAAGCATGATTCTGGGTATATGCGCAAGTATCATTCCC
TTCCCTGATCACAACCAgtgagtcgcgttttcctttcctctactcgtttc
gcacccccacatcccaattttctgggggctctctccatattccatggaga
accccaaacccgcaccacgtttcgtcccttcgataatcaagggcgttctt
ccagcccgtggcggggggttgtgtagcgcgcgttttcgatcgcttgatcg
ccgcgttgaccccactgcatccgctcggtgtttggttggacacggggttg
cgtggtgaaatggggggccgaacgaggagtgcgaaaacaatacatgcatc
tcgtgtgccatgaaacgccacgttcatgctctgatggattggcccaaccg
gacatcgctgtgacgcagtggtcgtcgcgcgtttcggagcccagcacttt
gtgactcgatgtctgttgccccctgtgttactcctctttgtcgcttgcct
tccatgtcttggtccagatttgtggggttattgttgctgtagacacaacg
tgctgacgtttccattcgcatatttgtcttaaaaaaactcatcgactacc
attcaaccacctcaccgttctgctactcgttcgcaatgtaagttggaccc
taattttgccgacaaaattcgccacattcgcgatcccaaaatccgcatgg
ccgttgtctggtcacactgcaaaacgaaaacggtttgcgagcctgatgac
cccaaggacgaaactgcggaacaagataatgacgaggtcaagaaaggtca
cggcggctgtgggcacattcagccccagatcaggaaggagggcttgaagc
ttttcgtccaatacaagaaggcaaaagacgacgacgaggtttgttagctc
atgcccgtggagtctacttacttacccatactcatccccgcgaaatcagg
aggtcaagtcgatgcaaccagacaagcgcatactggccccctcagaagtc
tacaccgttttcaaaaagatgtcggactccgatcttcacttaatcggcct
ctccgacgaatatgcacgtcctgagtggatga
>Dermoloma intermedium LIP PAM14110905
TTGAATGAACTTGGTTGGGCTGTTGCTGGTCCCTTGGGGCATGTGCACGC
CTGACACCAACTTCTTTTACCACCTGTGCACCTTATGTAGACTTGGAAAC
ATCCTCTCCGAGGGCAACTCGGTTAGAGGGGCTGCTGCTGCCTTCCAAAG
AGGCCAGCTTCCCCTTGCCTGTCTCCAGTCTATGTCTTTTTAACAATAAC
ACTGCATGTCAAAGAATGTTATGATACAGGCTTTTCATAGCCTTTAAAAT
CTAATACAACTTTCAACAACGGATCTCTTGGCTCTCGCATCGATGAAGAA
CGCAGCGAAATGCGATAAGTAATGTGAATTGCAGAATTCAGTGAATCATC
GAATCTTTGAACGCACCTTGCGCTCCTTGGTATTCCGAGGAGCATGCCTG
TTTGAGTATCATGAAATTCTCAATCCTGGTTAGCTCTTGTAGTTGATCAG
GCTTGGATTGTGGGAGGTCTTTGCGGGCTTCACTCCTGAAGTCGGCTCTC
CTAAAATGCATTAGCGTAAAGCCTCTTTGCGGTACTTTTGGTGTGATAAT
TATCTATGCCATGTCTGCGAAGTGTAGGTTTGGCTTCCAATYGTCTCGGT
GAGACAAACTTTCATGACCTTTTACTAACAAGGATTCCCCTAGTAACTGC
GAGTGAAGCGGGAAGAGCTCAAATTTAAAATCTGGCAGTCCTTGTGGCCG
TCCGAGTTGTAATCTAGAGAAGTGCTATCCGCGCTGGACCGTGTACAAGT
CTCCTGGAATGGAGCGTCACAGAGGGTGAGAATCCCGTCTTTGACACGGA
CCCCCAGGGCTTATGTGATGTGCTCTCAAAGAGTCGAGTTGTTTGGGAAT
GCAGCTCTAAATGGGTGGTAAATTCCATCTAAAGCTAAATATTGGCGAGA
GACCGATAGCGAACAAGTACCGTGAGGGAAAGATGAAAAGAACTTTGGAA
AGAGAGTTAAACAGTACGTGAAATTGTTGAAAGGGAAACGCTTGAAGTCA
GTCGCGTTGACCAGGGATCAACCTTGCTTTTTTGCTTGGCGTACTTCCTG
GCTCAACGGGTCAGCATCAATTTTGACCGGTGGATAAAGGTCAGGGGAAT
GTGGCATCTTCGGATGTGTTATAGCCTTTGGTCGCATACATCGGTTGGGA
TTGAGGAACTCAGCACGCCGCAAGGCCGGGTCTTTGACCACGTTCGTGCT
TAGGATGCTGGCATAATGGCTTTAATCGACCCGTCTTGAAACACGGACCA
AGGAGTCTAACATGCACGCGAGTGTTTGGGTGGAAAACCCGAGCGCGCAA
TGAAAGTGAAAATTGAGATCCCTGTCGTGGGGAGCATCGATGCCCGGACC
AGACCTTTTGTGACGGATCCGCGGTTGAGCGTGTGTGCTGGGACCCGAAA
GATGGTGAACTATGCCTGAATAGGGTGAAGCCAGAGGAAACTCTGGTGGA
GGCTCGTAGCGATTCTGACGTGCAAATCGATCGTCGAATTTGGGTATAGG
GGCGAAAGACTAATCGATTGGCCCTCATGGCTTGTATATCCGTTGGTTCT
TATTCTGCTCCCGTCATCGAGTTTTTGGAGGAGTGGGGATTGGAATCTCT
TGAAGAAAATGCCCATTCCTCTACTCCTTGCACCAAGGTGTTTGTCAATG
GTGTGTGGATGGGCGTTCACCGCGATCCTGCGAATTTAGTGAAAACCATC
AAGAAGTTGCGACGGAAGGACGACATCAGTCCTGAGGTCTCCGTTGTTCG
AGATATTCGAGAGAAGGAGTTGCGCTTGTATACTGAYGCTGGACGCGTCT
GCCGACCATTATTTATTGTTGAAAATCAACAACTACAGCTTCAAAAGAAA
CATATCAGTGGGCTCAACAATGGCTATAACGACGATGGTGATGAGTATAA
GTGGGAGCAGCTYGTGAAGGGCGGCATAATCGAGCTGTTAGATGCAGAAG
AGGAAGAAACCGTCATGATATCGATGACACCTGAGGATCTGGAGAACTCT
CGACTGCATCAGAGTGGCGTCGACCCTCATGCCAACGACGGAGACTTTGA
TCCTGCAGCACGACTGAAGGCTGGAATCAATTCCCATACATGGACGCACT
GCGAAATCCATCCGAGCATGATCCTCGGTATATGCGCAAGCATCATACCC
TTCCCTGACCACAACCAgtgagtcgcgtcctccctttcctctactcgttt
cgcacccccacatcccaattttctgggggctctctccatatgccatggag
aaccccaaacccgcaccacgtttcgtccccttgataatcgagggcgttct
tccacccgtggcggggggtcgcgtaacgcgcgttttcggtcgcttgatcg
ccgcgttgaccccattgcatccgctcggtagttggttggacacggggttg
cgtggtgaaatggggggctgaacgaggagtgcgaaaacaatgcatgcagt
ccgtgtgctgcgaaacgccacgttcttgctttgatggaattggcctaacc
gcacgttgctgtaacgcagtggcagttgcgagttataggcccagcacttt
gtgactcgatgtctacccccccttttgttgcttcattttgttggttgctt
ttcatgttctcggttcggatttgtggggttattgttgacgtagacacaac
gtgctgacgtttccattcgcatatttgtcttaaaaaaactcttcgactac
tgcccatcacctcaccatcgtgttacttcttctccacaatgtaagttgga
tcctaattttgccgacaaaattcgccacattcgcgacccgaaagcacgaa
tggctgtcgtctggtcacattgcaaaacgaaaatggtttgcgagcctgat
gatcccaaggacgaaggagcggaacaagataatgacgatgtcaaacgtgg
tcatggtggttgtgggcatattcaaccccagatcaggaaggaaggcctga
agctttttgtccaatacaagaaggcaaaagatgatgatgaggtttgttct
gttgtgcccctgatgttcgttgaggctcatctcaatcatccacactccta
ggaggtcaagtcattgcagccggacaagagattaatgaccccatcagaag
tctatactgttttcaaaaagatgtcggactctgatcttcatttgatcggc
ctctccgatgaatatgcgcgtcccgaatggatga
>Dermoloma angustisporum GLMF137761
TTGAATAAAAACTTGGTTGGGCTGTTGCTGGTCCCTCGGGATATGTGCAC
GCCTTGCCACCTTTTTTTAACCACCTGTGCACCTTTGTAGATCTTGGATA
TCTCTCGAGTCTCGACTCGGTTTGAGGACTGCTGCGTTCGCAAGAGCCAG
CTTTCCTTGCATTTCCGGTCTATGTCTTTTTCATATACACCGCATGTCAC
AGAATGTTATTGATAGGCTCTTATTGCCTTTAAATCTAATACAACTTTCA
ACAACAGATCTCTTGGCTCTCGCATCGATGAAGAACGCAGCGAAATGCGA
TAAGTAATGTGAATTGCAGAATTCAGTGAATCATCGAATCTTTGAACGCG
CCTTGCGCTCCTTGGTATTCCGAGGAGCATGCCTGTTTGAGTATCATGAA
TTTCTCAACCTTTTCAGCTTTTTTTTTGTTGATCAGGCTTGGATTGTGGG
AGTTGCAGGCTTCAACAGAAGTCTGCTCTTCTGAAATGCATTAGCAGGAA
CATCTTGTGGACCAGCTTTTGGTGTGATAATTATCTACGCTATAGCTGTG
AAGCAAGTCCAGCTTCTAATCGTCTCGTCATCGAGACAACCTCTTGATAT
TTACTAACAAGGATTCCCCTAGTAACTGCGAGTGAAGCGGGAAAAGCTCA
AATTTAAAATCTGGCGGTCCTTGTGGCTGTCCGAGTTGTAATCTAGAGAA
GTGCTATCCGCGCTGGACCGTGTACAAGTCTCCTGGAACGGAGCGTCATA
GAGGGTGAGAATCCCGTCTTTGACACGGACTTACCAGGGCTTATGTGATG
CGCTCTCAAAGAGTCGAGTTGTTTGGGAATGCAGCTCTAAATGGGTGGTA
AATTCCATCTAAAGCTAAATATTGGCGAGAGACCGATAGCGAACAAGTAC
CGTGAGGGAAAGATGAAAAGAACTTTGGAAAGAGAGTTAAACAGTACGTG
AAATTGTTGAAAGGGAAACGCTTGAAGTCAGTCGCATTGGCCAGGGATCA
ACCTTGCTTTTTGCTTGGTGTACTTTCTGGTTAATGGGTCAGCATCAATT
TTGACCGGTGGATAAAGGTCAGGGGAATGTGGCATCTTCGGATGTGTTAT
AGCCCTTGGTCGCATACATCGGTTGGGATTGAGGAACTCAGCACGCCGCA
AGGCCGGGTTTTTAACCACGTACGTGCTTAGGATGCTGGCATAATGGCTT
TAATCGACCCGTCTTGAAACACGGACCAAGGAGTCTAACATGCACGCGAG
TGTTTGGGTGGAAAACCCGAGCGCGTAATGAAAGTGAAAATTGAGATCCC
TGTCGTGGGGAGCATCGATGCCCGGACCAGACCTTTTGTGACGGATCCGC
GGTTGAGCGTGTATGCTGGGACCCGAAAGATGGTGAACTATGCCTGAATA
GGGTGAAGCCAGAGGAAACTCTGGTGGAGGCTCGTAGCGATTCTGACGTG
CAAATCGATCGTCGAATTTGGGTATAGGGGCGAAAGACTAATCGATTGGC
CCTCATGGCTTGTATATCCGTCGGTTATTATTCTGCTCCTGTCATCGAGT
TCTTGGAAGAGTGGGGGTTAGAATCCCTCGAGGAAAACGCCCATTCGTCC
ACTCCATGCACCAAGGTGTTTGTCAATGGCGTATGGATGGGCGTCCACCG
CGATCCTGCGAATCTAGTGAAAACCATCAAGAAGTTGCGACGGAAAGACG
ATATTAGTCCTGAAGTCTCGGTTGTGCGAGATATTCGGGAGAAAGAGCTG
CGCTTGTATACGGATGCTGGACGCGTTTGTCGACCACTATTCATTGTTGA
GAATCAACAGCTGCAGTTGCAGAAGAAACACATACGTTGGCTCAACAGAG
GTTATAACGACGACCAAGAAGAATACAAGTGGGAGCAGCTTGTCAAAGGT
GGCATCATYGAGTTGTTGGACGCAGAAGAAGAAGAAACCGTCATGATATC
GATGACGCCGGAGGATCTGGAGAACTCTCGGTTGCATCAGAGTGGTGTCG
ACCCTCATGCTAACGATGGAGAATTTGATCCCGCAGCACGACTGAAGGCT
GGAATCAATTCGCACACTTGGACGCACTGTGAAATTCATCCGAGCATGAT
CCTGGGTATATGTGCAAGTATCATTCCCTTCCCTGACCACAACCAgtgag
tcgcgttttccctttcctctactcgtttcgcacccccacatcccaatttt
ctgggggctctctccatattccatggagaaccccaaacccgcaccacgtt
tcgtccccttgataatcgagggcgttcttccaccccgtggcggggggtcg
tgtagcgcgcgttttcgatcgcttgatcgccgcgttgaccccattgcatc
tgctcggagtttggttggacacgaggttgcgtggtgaaatggggggccga
acgaggagtgcgaaaacaaaatgcatgcagctcgtgtgctataaaacgcc
acgttcgtgcaaggatggattggccgaaccgcatgctgctactgtgacgc
agtggtcatcgcgcgttcgtgagcccagcactttgtgactcgatgtctgt
cgccccctatgttgcttttgttttgttggttgcttttcatgttctcggtt
cggatgtgtggggttgttgctgtagacacaacatgctgacgtttccatcc
gcatatttgtcttaaaaactctcttcgactactgccaatcacgtcaatca
tgttgccatccattcacaacgtaagttggatcctaattttgctgacaaaa
ttcgccatattcgcgaccccaaaacccgcatggccgtcgtctggtcacac
tgcaaaacgaaaatggtttgcgagcctgatgaccccaaggacgacggggc
ggaacaggataatgacgaggtcaagaaaggtcatggtggctgcgggcata
tccagccccagattaggaaggagggcttgaagcttttcgttcaatataag
aagacgaaggacgatgatgaggtttgttagctcgtgtccttgatatatgg
ttgttcgttctcattttaatcgccacacaactaggaggtcaagtcgatgc
agccagacaagcgcatcctggccccatcagaagtctatactgttttcaaa
aagatgtcggactccgatcttcatMtgatcggcctctccgatgaatacgc
gcgtcctgaatggatga
>Dermoloma atrocinereum SAVF20523
TTGAATGAGCTTGGTTTGGGCTGTTGCTGGTCCTTTGGGGCATGTGCACG
CCTGGCGCCAACTTCTTTTACCACCTGTGCACCTTCTGTAGACTTGGAAA
CATCTCTCCGAGGTCAAACTCGGTTGGAGGGACTGCTGCCGCCTTTTCGG
GCCAGCTTTCCCTTGCCTGTTCTCCTTCAGTCTATGTCTTCTTTTACATT
TCACACCGCATGTCGTAGAATGTTAATGTTACAGGCTTTCATTGCCTTTA
AAACCTAATACAACTTTCAACAACGGATCTCTTGGCTCTCGCATCGATGA
AGAACGCAGCGAAATGCGATAAGTAATGTGAATTGCAGAATTCAGTGAAT
CATCGAATCTTTGAACGCACCTTGCGCTCCTTGGTATTCCGAGGAGCATG
CCTGTTTGAGTATCATGAAATTCTCAATCCTGTTTAGCTTTTGCAGCTGA
TCAGGCTTGGATTGTGGGAGGTTTATGCGGGCTTCACACCCAGAAGTCGG
CTCTCCTAAAATGCATTAGCGCAGAACCTCTTTGCGGTCTCTTGGTGTGA
TAATCATTTATGCCATGTCTGCAAAGTGTTAGTTCGGCTTCCAATCGTCT
CGGTGAGACAAACTTTCCATGACCTTTTACTAACAAGGATTCCCCTAGTA
ACTGCGAGTGAAGCGGGAAGAGCTCAAATTTAAAATCTGGCAGCCCTTGT
GGCTGTCCGAGTTGTAATCTAGAGAAGTGCTATCCGCGCTGGACCGTGTA
CAAGTCTCCTGGAATGGAGCGTCACAGAGGGTGAGAATCCCGTCTTTGAC
ACGGACCCCCAGGGCTTATGTGATGTGCTCTCAAAGAGTCGAGTTGTTTG
GGAATGCAGCTCTAAATGGGTGGTAAATTCCATCTAAAGCTAAATATTGG
CGAGAGACCGATAGCGAACAAGTACCGTGAGGGAAAGATGAAAAGAACTT
TGGAAAGAGAGTTAAACAGTACGTGAAATTGTTGAAAGGGAAACGCTTGA
AGTCAGTCGCGTTGGCCAGGGATCAACCTTGCTATTTTTGCTTGGTGTAC
TTCCTGGCTCAACGGGTCAGCATCAATTTTGACCGGTGGATAAAGGTCAG
GGGAATGTGGCATCTTCGGATGTGTTATAGCCCTTGGTCGCATACATCGG
TTGGGATTGAGGAACTCAGCACGCCGCAAGGCCGGGTCTCTAAGACCACG
TTCGTGCTTAGGATGCTGGCATAATGGCTTTAATCGACCCGTCTTGAAAC
ACGGACCAAGGAGTCTAACATGCACGCGAGTGTTTGGGTGGAAAACCCGA
GCGCGCAATGAAAGTGAAAATTGAGATCCCTGTCGTGGGGAGCATCGATG
CCCGGACCAGACCTTCTGTGACGGATCCGCGGTTGAGCGTGTATGCTGGG
ACCCGAAAGATGGTGAACTATGCCTGAATAGGGTGAAGCCAGAGGAAACT
CTGGTGGAGGCTCGTAGCGATTCTGACGTGCAAATCGATCGTCGAATTTG
GGTATAGGGGCGAAAGACTAATCGATTGGCTCTCATGGCTTGTATATCCG
TTGGTTCTTATTCTGCCCCTGTCATCGAGTTTCTGGAAGAATGGGGATTG
GAATCTCTTGAAGAAAACGCGCATTCCTCCACTCCGTGTACCAAGGTGTT
TGTCAATGGTGTGTGGATGGGCGTTCACCGCGATCCTGCGAATTTAGTGA
AAACCATCAAGAAGTTGCGACGGAAGGATGACATCAGTCCTGAGGTCTCC
GTTGTTCGAGATATTCGAGAGAAGGAGTTGCGCTTGTATACTGATGCTGG
ACGCGTCTGTCGACCATTATTTATCGTTGAAAATCAACAACTACAGCTCC
AAAAGAAACATATCAGGTGGCTTAACAACGGCTATAATGATGACGGGGAA
GAGTACAAGTGGGAGCAACTTGTGAAGGGTGGTATCATCGAGCTGTTGGA
TGCAGAAGAGGAAGAAACCGTCATGATATCGATGACACCGGAGGATCTGG
AGAACTCTCGACTGCATCAGAGTGGCGTCGACCCTCATGCCAACGACGGA
GACTTTGATCCTGCGGCAAGACTGAAAGCTGGAATCAATTCCCATACTTG
GACGCACTGCGAGATCCATCCGAGCATGATCCTGGGTATATGCGCGAGCA
TCATACCCTTCCCTGACCACAACCAacgaggttgcgtggtgaaatggggg
gctgaacgaggagtgcgaaaacaatgcatgcaatgcgtgtgctgcgaaac
gccacgttcttgctttgatggattagcctaaccgcactctactgtaacgc
agtggcagttgcgagctcataggcccagcactttgtaactcgatgtctac
cccccttttgttgcctcattcttgttggttgcttttcatgttctcggttc
ggatttgtggggttattgttgacgtagacacaacatgctgacgtttccca
tccgcatatttgtctaaaaaaaaactcttcgactgctgcccatcacctca
ccgtcgtgttacttgtccacaatgtaagttggatcctaattttgccgaca
aaattcgccacattcgcgacccgaaaacacggatggctgtcgtctggtca
cattgcaaaacgaaaatggtttgcgagccagatgatccgaaggacgaagg
agcggaacaggataatgacgatgtcaaacgcggccatggtggctgtgggc
atattcaaccccagatcaggaaggaaggcctgaagctttttgtccaatac
aagaaggcaaaagatgatgatgaggtttgttctgttgtgcccctgatgtc
tgttcatactcatcccaatcgcccacacgtctaggaggtcaagtcattgc
agccagacaagagattaatgactccgtcagaagtttatactgttttcaaa
aagatgtcggactccgatcttcatttgatcggcctctccgatgaatatgc
gcgtcc
>Dermoloma bellerianum SAVF20027
TTGAATGAACTTGGTCGGGCTGATGCTGGTCTCTCTCCTTGGGGGGGGCA
TGTGCACGCCTGGCACCATCTTCTTTTACCACCTGTGCACCTTGTAGACT
GTGGGGACTACCTTTCCGAGGTCAAACTCGGTTGAAAGGATTGCTGATGC
CAGCTTTCCTTTGCCTGTCTTCTGGTCTATGTCTTTTTATCACAAATGTA
TGACAATGAATGTTATGTTGGGCATTTATTGCCTTTAAAAACCTAATACA
ACTTTCAACAACGGATCTCTTGGCTCTCGCATCGATGAAGAACGCAGCGA
AATGCGATAAGTAATGTGAATTGCAGAATTCAGTGAATCATCGAATCTTT
GAACGCACCTTGCGCTCTTTGGTATTCCGAGGAGCATGTCTGTTTGAGTA
TCATGAAATTCTCAACCTTGCTTTTGCATCTGTGAAATCAGGGTTGGATT
GTGGGAGACTTTTGCAGGCTTCAAATCGAAGTCTGCTCTCCTGAAATATA
TTAGCAGAGTTGCATGAACAGCTTTTTATTGGTGTGATAATCATCTATGC
CATGCATGGGCTGTGAAAGCGAGTTTGCCTTCCAATTTAACCATCCGTTA
TTCATGACTTTTACTAACAAGGATTCCCCTAGTAACTGCGAGTGAAGCGG
GAAGAGCTCAAATTTAAAATCTGGCAATCCTTGTGGTTGTCCGAGTTGTA
ATCTAGAGAAGTGCTATCCGCGCTGGACCGTGTACAAGTCTCCTGGAATG
GAGCGTCACAGAGGGTGAGAATCCCGTCTTTGACACGGACCCCCAGGGCT
TATGTGATGCGCTCTCAAAGAGTCGAGTTGTTTGGGAATGCAGCTCTAAA
TGGGTGGTAAATTCCATCTAAAGCTAAATATTGGCGAGAGACCGATAGCG
AACAAGTACCGTGAGGGAAAGATGAAAAGAACTTTGGAAAGAGAGTTAAA
CAGTACGTGAAATTGTTGAAAGGGAAACGCTTGAAGTCAGTCGCGTTGGC
CAGGGATCAGCCTTGCTCTTTTGCTTGGTGCACTTCCTGGCTCAACGGGT
CAGCATCAATTTTGACCGGTGGATAAAGGTCAGGGGAATGTGGCATCCTC
GGATGTGTTATAGCCCCTGGTTGCATGCATCGGTTGGGATTGAGGAACTC
AGCACGCCGCAAGGCCGGGTTTCTAAAACCACGTTCGTGCTTAGGATGCT
GGCATAATGGCTTTAATCGACCCGTCTTGAAACACGGACCAAGGAGTCTA
ACATGCACGCGAGTGTTTGGGTGGAAAACCCAAGCGCGCAATGAAAGTGA
AAATTGAGATCCCTGTCGTGGGGAGCATCGATGCCCGGACCTGACCTTTT
TGTGACGGATCCGCGGTTGAGCGTGTATGCTGGGACCCGAAAGATGGTGA
ACTATGCCTGAATAGGGTGAAGCCAGAGGAAACTCTGGTGGAGGCTCGTA
GCGATTCTGACGTGCAAATCGATCGTCGAATTTGGGTATAGGGGCGAAAG
ACTAATCGATTGGCTCTTATGGCTTGTATATCCGTGGGTTCTTATTCTGC
TCCCGTCATCGAGTTTCTGGAAGAGTGGGGGTTAGAATCTCTCGAAGAAA
ACGCGCATTCCTCCACCCCGTGTACCAAGGTGTTTGTTAATGGTGTTTGG
ATGGGCGTTCACCGCGATCCCGCGAATTTAGTGAAAACCATCAAGAAGTT
GCGGCGGAAGGATGACATCAGCCCCGAGGTCTCTGTCGTTCGAGATATTC
GAGAGAAGGAGTTGCGCTTGTATACCGATGCTGGACGTGTTTGTCGACCG
TTATTTATTGTCGAAAGTCAACAACTACAGCTTCAAAAGAAACATATCAG
GTGGCTCAACAATGGGTTTAATGATGACGGGGAAGAATACAAGTGGGAGC
AGCTTGTGAAGGGTGGTATCATTGAGCTGTTAGATGCCGAAGAGGAAGAA
ACCGTCATGATATCGATGACACCAGAGGATCTGGAGAACTCTCGCCTTCA
TCAGAGTGGCGTCGACCCTCATGCCAACGACGGAGAGTTTGATCCTGCAG
CAAGACTGAAAGCTGGGATCAACTCCCACACCTGGACGCACTGCGAAATC
CATCCGAGCATGATCCTGGGTATCTGCGCAAGCATCATACCCTTCCCTGA
CCACAACCAaaacccgcaccgcgtttcgtccccttgatcatcgagggcgt
tcttccacccgaggcggggggtcgtgtagcgcgcgttttcgatcgcttga
tcgccgcgttgacctcattgcatccgctcggtagttggttggacacgggg
ttgcgtggtgaaatggggggctgaacgaggagtgcgaaaaacaatttatg
cagttcgtgtgctgtaaaatgtcacgttcttgctttgatggattggccca
cccgcctgctgctgtaacgcagtggcagttgcgagttcatggggcccagc
acttggtgactcgatgtctaccccccttttgttgcttcattttgttggtt
gctttcatgttctccgttcggatttgtggggttacttgttgacgtagaca
caacatgctgacgtttccatccgcatatttgtcttaaaaaaactcatcga
ctgctgccaatcacctcatcgtcgttttacttgcccacaacgtaagttgg
atcctaattttgccgacaaaattcgccacattcgcgacccgaaaacacgg
atggctgtcgtttggtcacattgcaaaacgaaaatggtttgcgagcctga
tgaccccaaggacgaaggggtggaacaggataacgatgatgtcaaacgtg
gtcatggtggctgtgggcatattcaaccccagatcaggaaggaaggtttg
aagctttttgtacaatacaagaaggcaaaagacgatgacgaggtttgttc
tactttgcccccgatgttcgtttgtgctcatccagatcacMcaccctagg
aggtcaagtcattgcaaccagWcaagagattaatgaccccgtcagaagtt
tatactgttttcaaaaagatgtcggactccgatcttcatttgatcggcct
ctccgatgaatatgcgcgtcccgaatggatga
>Dermoloma carpathicum SAVF4268
TTGAATGGACTTGGTCGGGCTGTTTGCTGGTCCCTCGGGGCATGTGCACG
CCTGGCGCCAACTTCTTTATACCACCTGTGCACCTTCTGTAGACTTGGAG
ACATCTCTCCGAGGTCAAACTCGGTTGGAGGGTCTGCTGCTGCTCTTTGG
GGCCAGCTTTCCCTTGCCTGTCTTCGGTCTATGTCCTTTTACATTCACAC
ACCGCATGTCAAAGAATGTAATGTTACAGGCTTTTTCATAGCCTTTAAAA
CCTAATACAACTTTCAACAACGGATCTCTTGGCTCTCGCATCGATGAAGA
ACGCAGCGAAATGCGATAAGTAATGTGAATTGCAGAATTCAGTGAATCAT
CGAATCTTTGAACGCACCTTGCGCTCCTTGGTATTCCGAGGAGCATGCCT
GTTTGAGTATCATGAAATTCTCAATCCTGTTTGGCTCTTGCAGCTGATCA
GGCTTGGATTGTGGGAGGTTTCTGCGGGCTTCACTCCAGAAGTCGGCTCT
CCTAAAACGCATTAGCGTAGAACCTCTTTGCGGCTATTTTGGTATGATAA
TTATCTATGCCATGTCTGCAAAGTGTAGGTTTGGCTTYCAATCGTCTCAG
TGAAGACAAATTCATGACCTTTTACTAACAAGGATTCCCCTAGTAACTGC
GAGTGAAGCGGGAAGAGCTCAAATTTAAAATCTGGCAGCCCTTGTGGCTG
CCCGAGTTGTAATCTAGAGAAGTGCTATCCGCGCTGGACCGTGTACAAGT
CTCCTGGAATGGAGCGTCACAGAGGGTGAGAATCCCGTCTTTGACACGGA
CCCCCAGGGCTTATGTGATGCGCTCTCAAAGAGTCGAGTTGTTTGGGAAT
GCAGCTCTAAATGGGTGGTAAATTCCATCTAAAGCTAAATATTGGCGAGA
GACCGATAGCGAACAAGTACCGTGAGGGAAAGATGAAAAGAACTTTGGAA
AGAGAGTTAAACAGTACGTGAAATTGTTGAAAGGGAAACGCTTGAAGTCA
GTCGCGTTGGCCAGGGATCAACCTTGCTCTTTTGCTTGGTGTACTTCCTG
GCTCAACGGGTCAGCATCAATTTTGACCGGTGGATAAAGGTTCAGGGGAA
TGTGGCATCTTCGGATGTGTTATAGCCCTTGGTCGCATACATCGGTTGGG
ATTGAGGAACTCAGCACGCCGCAAGGCCGGGTCTCTAAGACCACGTACGT
GCTTAGGATGCTGGCATAATGGCTTTAATCGACCCGTCTTGAAACACGGA
CCAAGGAGTCTAACATGCACGCGAGTGTTTGGGTGGAAAACCCGAGCGCG
TAATGAAAGTGAAAATTGAGATCCCTGTCGTGGGGAGCATCGATGCCCGG
ACCAGACCTTCTGTGACGGATCCGCGGTTGAGCGTGTATGCTGGGACCCG
AAAGATGGTGAACTATGCCTGAATAGGGTGAAGCCAGAGGAAACTCTGGT
GGAGGCTCGTAGCGATTCTGACGTGCAAATCGATCGTCGAATTTGGGTAT
AGGGGCGAAAGACTAATCGATTGGCCCTCATGGCTTGTATATCCGTTGGT
TCTTATTCTGCTCCCGTCATCGAGTTTCTGGAAGAGTGGGGATTGGAATC
TCTTGAAGAAAATGCCCACTCCTCCACTCCGTGTACCAAGGTGTTTGTCA
ATGGTGTGTGGATGGGCGTTCACCGCGACCCTGCAAATTTAGTGAAAACT
ATCAAGAAGTTGCGACGGAAGGATGACATCAGTCCTGAGGTCTCTGTCGT
TCGAGATATTCGAGAGAAGGAGTTGCGCTTGTATACTGATGCTGGACGCG
TCTGTCGACCATTATTTATTGTTGAAAATCAACAACTACAGCTTCAAAAG
AAGCACATCAGGTGGCTCAACAACGGCTATAACGACGACGGGGAGGAATA
CAAGTGGGAGCAGCTTGTGAAAGGCGGTATCATCGAACTGTTAGATGCAG
AAGAGGAAGAAACCGTCATGATATCAATGACACCGGAGGATCTGGAGAAC
TCTCGACTACATCAGAGTGGCGTCGACCCTCATGCCAATGACGGAGACTT
TGATCCTGCAGCAAGACTGAAGGCTGGAATCAATTCCCACACTTGGACGC
ACTGCGAAATCCATCCGAGCATGATCCTAGGTATATGCGCAAGCATCATA
CCCTTCCCTGATCACAACCAcaaacccgcaccacgtttcgtccccttgat
aatcgagggcgttcttccacccgtggcggggggtcgtgtaacgcgcgttt
tcggtcgcttgatcgccgcgttgaccccattgcatccgctcggtagttgg
ttggacacggggttgcgtggtgaaatggggggctgaacgaggagtgcgaa
aacaatgcatgcagtccgtgtgctgcgaaacgccacgttcttgctttgat
ggattgRcttaaccgcacgccgctgtaacgcagtggcagttgcgagttca
atggcccagcactttgtgactcgatgtctaccccccttttgtcgcttcat
ttttgttggttgcttttcatgttctcggttcggatttgtggggttattgt
tgatgtagacacaacatgctgacgtttccatccgcatatttgtcttaaaa
aaactcttcgactgctgcccatcacctcaccgtcgtgttattttttgccc
acaatgtaagttggatcctaattttgccgacaaaattcgccacattcgcg
acccgaaaacacgaatggctgtcgtctggtcacattgcaaaacgaaaatg
gtttgcgagcctgatgatcccaaggacgaaggcgccgaacaggataatga
cgatgtcaaacgcggccatggtggttgtgggcatattcaaccccagatca
ggaaggaaggcctgaagctttttgtccaatataagaaggcaaaagatgat
gatgaggtttgttctgttgtgccattgatattcgtgctcatcccaatcgt
ccacacacctaggaggtcaagtcattgcagccggacaagagattaatgac
cccatcagaagtctatactgttttcaaaaaaatgtcggactccgatcttc
atttgatcggcctMtccgatgaatatgcgcgtcccgaatggatga
>Dermoloma cuneifolium SAVF20076
TTGAATGAACTTGGTTGGGCTGTTGCTGGTCCCTCGGGGCATGTGCACGT
CTGACACCAACTTCTTTTTACCACCTGTGCACCTTCTGTAGACTTGGATA
CATCTCTCCGAGGTCAACTCGGTTGGAGGGTCTGCTGCTGCCGTAGTTTT
CTGGCCAGCTTTCCCTTGCCCGTGTCCGGTCTATGTCTTTTTTTACATTC
ACACCGCATGTCAAAGAATGTTATGTTACAGGCTTTCATGGCCTTTAAAA
CCTAATACAACTTTCAACAACGGATCTCTTGGCTCTCGCATCGATGAAGA
ACGCAGCGAAATGCGATAAGTAATGTGAATTGCAGAATTCAGTGAATCAT
CGAATCTTTGAACGCACCTTGCGCTCCTTGGTATTCCGAGGAGCATGCCT
GTTTGAGTATCATGAAATTCTCAATCCTGTTTGGCTCTTGCAGCTGATCA
GGCTTGGATTGTGGGAGGTTTTTTGCGGGCTTCACTCCAGAAGTCGGCTC
TCCTGAAATGCATTAGCGTAAAACCTCTTTGCGGTATTTTGGTGTGATAA
TTATCTATGCCATGTCTGTGAAGTGTGGGTTTGGCCTCCAATCGTCTCTC
AGCGAGACAAAATTCATGACCTTTTACTAACAAGGATTCCCCTAGTAACT
GCGAGTGAAGCGGGAAGAGCTCAAATTTAAAATCTGGCAGCCCCTGTGGT
TGTCCGAGTTGTAATCTAGAGAAGTGCTATCCGCGCTGGACCGTGTACAA
GTCTCCTGGAATGGAGCGTCACAGAGGGTGAGAATCCCGTCTTTGACACG
GACCCCCAGGGCTTATGTGATGCGCTCTCAAAGAGTCGAGTTGTTTGGGA
ATGCAGCTCTAAATGGGTGGTAAATTCCATCTAAAGCTAAATATTGGCGA
GAGACCGATAGCGAACAAGTACCGTGAGGGAAAGATGAAAAGAACTTTGG
AAAGAGAGTTAAACAGTACGTGAAATTGTTGAAAGGGAAACGCTTGAAGT
CAGTCGCGTTGGCCAGGGATCAACCTTGCTCTTTTGCTTGGTGTACTTCC
TGGCTCAACGGGTCAGCATCAATTTTGACCGGTGGATAAAGGTTAGGGGA
ATGTGGCATCTTCGGATGTGTTATAGCCCTTGGTCGCATACATCGGTTGG
GATTGAGGAACTCAGCACGCCGCAAGGCCGGGTCTCTAAGACCACGTTCG
TGCTTAGGATGCTGGCATAATGGCTTTAATCGACCCGTCTTGAAACACGG
ACCAAGGAGTCTAACATGCACGCGAGTGTTTGGGTGGAAAACCCGAGCGC
GCAATGAAAGTGAAAATTGAGATCCCTGTCGTGGGGAGCATCGATGCCCG
GACCAGACCTTCTGTGACGGATCCGCGGTTGAGCGTGTGTGCTGGACCCG
AAAGATGGTGAACTATGCCTGAATAGGGTGAAGCCAGAGGAAACTCTGGT
GGAGGCTCGTAGCGATTCTGACGTGCAAATCGATCGTCGAATTTGGGTAT
AGGGGCGAAAGACTAATCGATTGGCCCTCATGGCTTGTATATCCGTTGGA
TCTTATTCTGCTCCCGTCATCGAGTTTCTGGAAGAGTGGGGATTGGAATC
TCTTGAAGAAAATGCCCATTCCTCCACTCCGTGTACCAAGGTGTTTGTCA
ACGGTGTGTGGATGGGCGTTCACCGCGATCCTGCAAACTTAGTGAAAACC
ATCAAGAAGTTGCGACGGAAGGATGACATCAGCCCTGAGGTCTCCGTCGT
TCGAGATATTCGAGAGAAGGAGTTGCGCTTGTATACTGATGCTGGACGCG
TCTGTCGACCATTATTTATTGTTGAAAATCAACAACTACAACTTCAAAAG
AAACATATCAGGTGGCTCAACAACGGCTATAATGACGAAGGGGAAGAGTA
CAAGTGGGAGCAGCTTGTGAAAGGCGGTATCATCGAGCTGTTAGATGCAG
AGGAAGAGGAAACCGTCATGATATCAATGACACCGGAGGATCTGGAGAAC
TCTCGACTGCATCAGAGTGGCGTCGACCCCCATGCTAACGACGGAGACTT
TGATCCTGCCGCAAGACTGAAGGCTGGAATCAACTCCCACACTTGGACAC
ACTGCGAAATCCATCCGAGCATGATCCTAGGTATATGCGCAAGCATCATA
CCCTTCCCTGATCACAACCAgtgagtcgcgtcctccctttcctctactcg
tttcgcacccccacatcccaattttctgggggctctctccatatgccatg
gagaaccccaaacccgcaccacgtttcgtccccttgataatcgagggcgt
tcttccacccgtggcggggggtcgtgtaacgcgcgttttcggtcgcttga
tcgccgcgttgaccccattgcatccgctcggcagttggttggacacgggg
ttgcgtggtgaaatggggggctgaacgaggagtgcgaaaacaatgcatgc
agtccgtgtgctgcgaaacgccacgttcttgctttgatggaattggctta
accgtacgccgctgtaacgcagtggtagttgcgagttcataagcccagca
ctttgtgactcgatgtctacccccccttttgttgcttcattattgttggt
tgcctttcatgttctcagttcggatttgtggggttattgttgacgtagac
acaacatgctgacgtttccatccgcatatttgtcttaaaaaaaaactctt
cgactgctgcccatcacctcaccgtcgtgttatttcttgtccacaatgta
agttggatcccaattttgccgacaaaattcgccacattcgcgacccgaaa
gcacgaatggctgtcgtctggtcacattgcaaaacgaaaatggtttgcga
acctgatgatcccaaggacgaaggcgcggaacaggataatgacgatgtca
aacgcggtcatggtggttgtgggcatattcaaccccagatcaggaaggaa
ggcctgaagctttttgtccaatataagaaggcaaaagatgatgatgaggt
ttgttctgttgtgccactgatattcgctcgtactcatcccaatcgtccac
acacctaggaggtcaagtcattgcagccggacaagagattaatgacccca
tcagaagtctatactgttttcaaaaaaatgtcggactctgatcttcattt
gatcggcctctccgatgaatatgcgcgtcccgaatggatga
>Dermoloma magicum SAVF4142
TCGAGTAGACTTGGCCGTGCTGTTGCTGGCTCTTCGGGGCATGTGCACGC
TCTGCCTTCAACTCTCCTTTTTTACCACCTGTGCACCCTGTGTAGACCCT
GGAATATAAAATCTCTCGAGGAAACTCGGTTTGAGGGGTTTGCTGTGCGA
AAGCCAGCTTTCCCTGCATTTTCCTGGTCTATGTCTTTTTCATATACCCC
AACAGTATGTCGCAGAATGTAGTTGATGGGTTGATGCCCTTATAAACTAA
ATACAACTTTCAACAACGGATCTCTTGGCTCTCGCATCGATGAAGAACGC
AGCGAAATGCGATAAGTAATGTGAATTGCAGAATTCAGTGAATCATCGAA
TCTTTGAACGCATCTTGCGCTCCTTGGTATTCCGAGGAGCATGCCTGTTT
GAGTGTCATGAAAATTCTCAACCTTATTCAGCTTTGGCTGATCTGGATTG
GATTGTGGGGGGTTTGCGGGCTTCCGAGAAGTCAGCTCCCCTGAAATGCA
TTAGCGGAACCTTTGTGGAACCGGCTCTAGGTGTGATAATTATCTTACAC
CGTGGCCGTGAAGCAGTCTGCGTTCGGCTCTCTAACCTGTCTTGGAGACA
ACTTTCTGACATTACTAACAAGGATTCCCCTAGTAACTGCGAGTGAAGCG
GGAAAAGCTCAAATTTAAAATCTGGCGGTCTTGCGGCCGTCCGAGTTGTA
ATCTAGAGAAGTGCTATCCGCGCTGGACCGTGTACAAGTCTCCTGGAACG
GAGCGTCATAGAGGGTGAGAATCCCGTCTTTGACACGGACTACCAGGGCT
TATGTGATGTGCTCTCAAAGAGTCGAGTTGTTTGGGAATGCAGCTCTAAA
TGGGTGGTAAATTCCATCTAAAGCTAAATATTGGCGAGAGACCGATAGCG
AACAAGTACCGTGAGGGAAAGATGAAAAGAACTTTGGAAAGAGAGTTAAA
CAGTACGTGAAATTGTTGAAAGGGAAACGCTTGAAGTCAGTCGCGTTGGC
CAGGGATCAACCTTGCTCTTTTTTGCTTGGCGTACTTCCTGGTTTTAACG
GGTCAGCATCAATTTTGATCGATGGATAAAGGTCTGGGGAATGTGGCATC
TTCGGATGTGTTTATAGCCCTCGGTCGCATACATCGGTTAGGATTGAGGA
ACTCAGCACGCCCTCTGTGGCCGGGTTATTTTAACCACGTTCGTGCTTAG
GATGCTGGCAAAATGGCTTTAATCGACCCGTCTTGAAACACGGACCAAGG
AGTCCAACATGCACGCGAGTGTTTGGGTGGAAAACCCGAGCGCGTAATGA
AAGTGAAAATTGAGATCCCTGTCGTGGGGAGCATCGATGCCTGGACCAGA
CCTTTTGTGACGGATCCACGGTTGAGCGTGTATGCTGGGACCCGAAAGAT
GGTGAACTATGCCTGAATAGGGTGAAGCCAGAGGAAACTCTGGTGGAGGC
TCGTAGCGATTCTGACGTGCAAATCGATCGTCGAATTTGGGTATAGGGGC
GAAAGACTAATCGATTGGCCCTCATGGCTTGTATATCCGTTGGCTCTTAT
TCTGCTCCCGTTATCGAGTTCTTAGAAGAGTGGGGATTGGAGTCTCTTGA
AGAAAACGCACATTCTTCCACCCCGTGCACCAAGGTCTTTGTTAATGGTG
TGTGGATGGGTGTTCACCGTGATCCTGCGAACCTAGTAAAAACCATCAAG
AAGTTGCGACGGAAGGATGATATCAGTCCTGAAGTTTCGGTCGTACGAGA
TATTCGAGAGAAGGAGCTGCGGTTGTATACCGATGCTGGACGCGTTTGCC
GACCATTATTCATCGTTGAAAATCAGCAATTACAGCTGCAAAAGAAGCAC
ATCAAGTGGCTCACAAAAGGTTATAATGATGATGATGAAGAATACAAGTG
GGAGCAGCTCGTGAAAGGCGGTATCATTGAGTTGCTGGACGCAGAAGAGG
AAGAGACTGTCATGATATCGATGACACCTGAGGATTTGGAGAACTCTCGA
TTGCAGCAGAGTGGTATCGACCCTCATGCGAACGATGGGGAATTTGATCC
GGCGGCGAGATTGAAGGCTGGAATTAATTCACACACTTGGACACATTGTG
AGATTCATCCGAGCATGATCCTTGGTATCTGTGCAAGCATCATTCCCTTC
CCTGACCACAACCAatcgccgcgctgaccccattgcatccgctcggtgtt
ggttgggcacgaggttgcgtggtgaaatggggggctgaacgaggagtgcg
aaaaaaaagcatgcagctcgtgtgccgtgaaaaagccacgttcctgcggt
gatggattggcccgaccgcactctgctgtgacgcagccgtagttgcgtgt
ttatggggtctagcactttgtgactcgtgatgtctattgccccctatgtt
gtttctttgttgtttgcttttcatgttcctggttcgatttgtgggggtta
tcgttgccgtagacacaacatgctgacgtttccatccgcatatttgttaa
aacactcttcgactgctgccattcaatcacctctccatcgtgttgtccgc
atatgtaagttggatcctaattttgccgacaaaattcgccacattcgcga
ccctaaaacacggatggctgtcgtctggtcacactgcaaaacgaaaatgg
tttgcgagcctgatgatcccaaggatgaagggacggaacaggataacgac
gaggtcaagaaaggccacggtggctgtgggcacattcaaccccagatcag
gaaggagggtttgaagctctttgtccagtacaagaagcctaaagacgatg
atgaggttcgtcgtactgtgtctttagatgtcaactcatccatactcatt
tcggccgcccgtgcaaccaggaggtcaagtcaatgcaacctgataaacga
ttaatggccccttcagaagtctacactgtcttcaaaaagatgtcggactc
tgaccttcatctgatcggcctctccgatgagt
>Dermoloma obscurum SAVF20553
TTGAATAGAAAAATTGGTCAGGCTGTTGCTGATCTCTCACTGAGGATATG
TGCACGCCTGTTGCCAGCTTTCTTCTACCACCTGTGCACCTTTTGTAGAT
GCTGGACATCTGTCCCGAGTTCGGGGTGTGGAGGATCCTGCTGTGCATTT
TTTGCATAGCTTTCCTTGCATGTCTATGCTCTTCGTTCATATACACACTG
CATGTCACAGAATGTAATTGATAGGCTATTGCCTTTAACTTTAATACAAC
TTTCAACAACGGATCTCTTGGCTCTCGCATCGATGAAGAACGCAGCGAAA
TGCGATAAGTAATGTGAATTGCAGAATTCAGTGAATCATCGAATCTTTGA
ACGCACCTTGCGCTCCTTGGTATTCCGAGGAGCATGCCTGTTTGAGTATC
ATGAAGTTCTCAACCTTTTCAGCTTTTAAGCTGATCAGGCTTGGATAATG
GGAGTGTTGCAGGCTTCACAGAATGTCTGCTCTCCTTAAATGCATCAGCT
GGAATCTTTTGTTGGCCAGCCTCTGGTGTGATAATTATCGAAACCTGTGG
CTGCTACATCATCCTCTKCTTGAGGAGGTTCTGCTTCTAATAGTCTCTTT
CTGAGACAACACTTTTGACAACCTACTAACAAGGATTCCCCTAGTAACTG
CGAGTGAAGCGGGAAAAGCTCAAATTTAAAATCTGGCAGTCCTTGCGGCT
GTCCGAGTTGTAATCTAGAGAAGTGCTGTCCGCGCTGGACCGTGTACAAG
TCTCCTGGAATGGAGCGTCATAGAGGGTGAGAATCCCGTCTTTGACACGG
ACTACCAGGGCTTTTGTGATGTGCTCTCAAAGAGTCGAGTTGTTTGGGAA
TGCAGCTCTAAATGGGTGGTAAATTCCATCTAAAGCTAAATATTGGCGAG
AGACCGATAGCGAACAAGTACCGTGAGGGAAAGATGAAAAGAACTTTGGA
AAGAGAGTTAAACAGTATGTGAAATTGTTGAAAGGGAAACGCTTGAAGTC
AGTCACGTTGGCCAGGAATCAACCTTGCTTCTCGCTTGGYGTATTTTCTG
GTTGACGGGTCAGCATCAATTTTGACCGGTGGAGAAAGGTCAAGGGAATG
TGGCATCCTCGGATGTGTTTATAGCCCTTGGTCGCATGCATCGGTTGGGA
TTGAGGAACTCAGCATGCCGCAAGGCCGGGTTGAATAAACCACGTTACAT
GCTTAGGATGCTGGCATAATGGCTTTAATCGACCCGTCTTGAAACACGGA
CCAAGGAGTCTAACATGCACGCGAGTGTTTGGGTGGAAAACCCGAGCGCG
CAATGAAAGTGAAAATTGAGATCCCTGTCGTGGGGAGCATCGATGCCCGG
ACCAGACCTTYTGTGACGGATCCGCGGTTGAGCGTGTATGCTGGGACCCG
AAAGATGGTGAACTATGCCTGAATAGGGTGAAGCCAGAGGAAAYTCTGGT
GGAGGCTCGTAGCGATTCTGACGTGCAAATCGATCGTCGAATTTGGGTAT
AGGGGCGAAAGACTAATCGACTAGCGCTCATGGCTTGCATATCYGTTGGG
TCTTATTCCGCTCCCGTAATCGAGTTCTTGGAAGAGTGGGGATTGGAATC
TCTCGAGGAAAACGCACATTCCTCCACCCCATGCACCAAAGTATTCGTCA
ATGGTGTATGGATGGGCGTGCACCGCGATCCCGCAAATCTAGTGAAAACC
ATCAAGAAGTTGCGGCGGAAGGATGACATCAGCCCTGAGGTCTCAGTTGT
CCGAGATATTCGAGAGAAGGAGTTGCGGTTGTACACCGATGCCGGACGCG
TCTGTCGACCACTATTCATCGTTGAAAACCAACAACTGCAGCTGCAAAAG
AAACACGTTACCTGGTTGAATCGGGGTTATAATGACGATCACGACGTATT
CAAGTGGGAGCAGCTCGTTAAGGGCGGTATTATCGAGYTGTTGGACGCGG
AAGAGGAAGAGACTGTCATGATTTCAATGACACCGGAGGATCTGGAGAAC
TCTAGATTGCAGCAGAGCGGCGTCGACCCCCATGCTAATGACGGCGACTT
TGATCCGGCAGCAAGGCTGAAGGCGGGAATTAATTCGCACACTTGGACGC
ATTGTGAAATTCATCCGAGCATGATTTTGGGTATATGTGCAAGCATCATT
CCCTTCCCTGACCATAATCAgtgagttgcgtcttcctttcctctactcgt
ttcgcacccccacaacccaattttctgggggctctctccatattccatgg
agaaccccaaacccgcaccacgttctgtccccttggtaatcaagggcgtt
cttccacccgtggcggggggggtcgtgtagcgcgcgttttcgatcgcttg
atcgccgcgctgaccccattacttccgctcggtgtttggttggacacggg
gttgcgtggtgaaatggggggccgaacgaggagtgcgaaaactatgtatg
cagctcgtgtgccgtgaaaacgccacgttcgtgcaatgatggattggcca
accgcacatcactgtcacgcagtgaccgttgcgtgttcgtgggcccagca
ctttgtgactcgatgtctgtcgccccctgtgttgccctttctttgttggt
cgcttgtcatgttctgggttcggacttgtgggggttactatcgccgtaga
cacaacatgctgacgtttgcatccgcatatttgcttaaaaaactcatcct
caactgccgttcgacccacctcatcctcgtatcattcactacttgttcaa
aatgtaagttggatcctaactttgcggacaaaattcgccacatccgcgat
cccaaaacccgcatggccgttgtctggtcacattgcaaaacgaagatgat
ttgcgagcctgatgacccaaaggacgaaggcgcggaagataatgacgagg
tcaagaaaggccacggtggctgtggacacatccaaccMcagatcagaaag
gagggcctaaagcttttcgtccaatacaagaaaccaaaagatgacgacga
ggtttgtacgcttatgtcctcgggatctactcatgtgtactcatcccaac
cgcccacgcgaccaggaggtcaagtcgatgcagccagacaagcgtataat
cacccccgcagaagtttacactgttttcaaaaagatgtcggactcYgacc
ttcacctcattggtctatccgatgaatacgcacgtcccgaatggatga
>Dermoloma phaeopodium SAVF20541
TTGAATAAACTTGGTTGGGTTGTTGCTGATCCCTCGGGATATGTGCACGC
CCTTCCACCTTTTCAACCACCTGTGCACCCTTTGTAGACCCTGRATATCC
CTCGAGTTCTTGTAACTCGGTTTGAGGACTTGCTGTGCTTGCATGAGTCG
GCTTTCCTTGCATTTCTGGGTCTATGTCTTTTTATACACACTGCATGTCA
CAGAATGTTATTGATAAGGCTTTGCCTTTTAAATTTAATACAACTTTCAA
CAACGGATCTCTTGGCTCTCGCATCGATGAAGAACGCAGCGAAATGCGAT
AAGTAATGTGAATTGCAGAATTCAGTGAATCATCGAATCTTTGAACGCAC
CTTGCGCTCCTTGGTATTCCGAGGAGCATGCCTGTTTGAGTATCATGAAA
TTCTCAACCTTTTCAACTTTTTTGGGTTGATCAGGCTTGGATTGTGGGAG
TTGCAGGCTTCAACAGAAGTCTGCTCTTCTGAAATGCATTAGCAGGAACC
TCTTGTGGATCAGCTTTTGGTGTGATAATTATCTACGCTATTGCTGTGAT
GCATGTCCAGCTTCTAACTGTCTCTTTYGAGACAACCTCTTTCATATCTT
ACTAACAAGGATTCCCCTAGTAACTGCGAGTGAAGCGGGAAAAGCTCAAA
TTTAAAATCTGGCGGTCCCTGTGGCTGTCCGAGTTGTAATCTAGAGAAGT
GCTATCCGCGCTGGACCGTGTACAAGTCTCCTGGAACGGAGCGTCATAGA
GGGTGAGAATCCCGTCTTTGACACGGACTACCAGGGCTTATGTGATGCGC
TCTCAAAGAGTCGAGTTGTTTGGGAATGCAGCTCTAAATGGGTGGTAAAT
TCCATCTAAAGCTAAATATTGGCGAGAGACCGATAGCGAACAAGTACCGT
GAGGGAAAGATGAAAAGAACTTTGGAAAGAGAGTTAAACAGTACGTGAAA
TTGTTGAAAGGGAAACGCTTGAAGTCAGTCGCGTTGGCCAGGGATCAACC
TTGCTCTTTTGCTTGGTGTACTTTCTGGTTGATGGGTCAGCATCAATTTT
GACTGGTGGATAAAGGTCAGGGGAATGTGGCATCTTCGGATGTGTTATAG
CCCTTGGTTGCATACATCGGTTGGGATTGAGGAACTCAGCACGCCGCAAG
GCCGGGTTTTTAACCACGTACGTGCTTAGGATGCTGGCATAATGGCTTTA
ATCGACCCGTCTTGAAACACGGACCAAGGAGTCTAACATGCACGCGAGTG
TTTGGGTGGAAAACCCGAGCGCGTAATGAAAGTGAAAGTTGAGATCCCTG
TCGCGGGGAGCATCGACGCCCGGACCAGACCTTCTGTGACGGATCCGCGG
TTGAGCGTGTATGCTGGGACCCGAAAGATGGTGAACTATGCCTGAATAGG
GTGAAGCCAGAGGAAACTCTGGTGGAGGCTCGTAGCGATTCTGACGTGCA
AATCGATCGTCGAATTTGGGTATAGGGGCGAAAGACTAATCGATTGGCCC
TCATGGCTTGTATATCCGTTGGTTCTTATTCTGCTCCCGTCATCGAGTTC
TTGGAAGAGTGGGGATTGGAATCCCTCGAAGAAAATGCTCATTCTTCTAC
TCCGTGCACCAAGGTGTTTGTCAATGGCGTRTGGATGGGTGTTCACCGCG
ATCCTGCGAATCTAGTGAAAACCATCAAGAAGTTGCGACGAAAGGACGAT
ATCAGTCCCGAAGTTTCAGTTGTGCGAGATATTCGGGAGAAGGAATTGCG
CTTGTATACGGATGCTGGACGCGTTTGTCGACCACTATTCATTGTTGAGA
ATCAACAGCTGCAGCTGCAGAAGAAACACATACATTGGCTCAACAGGGGT
TACAATGACGATCAAGAAGAATACAAGTGGGAGCAGCTTGTGAAGGGTGG
TATAATTGAGTTGTTGGATGCAGAAGAAGAAGAAACCGTCATGATTTCGA
TGACACCAGAAGATCTGGAGAACTCTCGGTTGCATCAGAGTGGTGTTGAC
CCCCATGCAAATGACGGAGAATTTGATCCGGCAGCAAGACTGAAGGCTGG
GATCAACTCGCACACTTGGACACACTGCGAGATTCATCCGAGCATGATCC
TGGGTATATGTGCAAGTATTATTCCCTTCCCCGACCACAACCAgtgagtc
gcgtYctccctttcctctgctcgtttcgcaccccacatcccaattttctg
ggggctctctccatattccatggagaaccccaaacccgcaccgcgtttcg
tcccctcgacaatYgagggcgttcttccattccgtcgcggggggtcgtat
aacgcgcgttttcgatcgcttgatcgccgcgttgaccccattgcatccgc
tcggggctggttggacacggggttgcgtggtgaaatggggggccgaacga
ggagtgcgaaaacaatgcatgcagttcgtgcgctataaaatgccacgttc
gtgcactgatggattggccgaaccgcatactgctgtgacgcagtggtcat
tgtgtgttcgtgagcctagcactttgtgactcgatgtctgttgcccccta
tgttgccttgtgtctttgttgRtcgctttcatgttttcggtttggaggtg
tgggggtcgttgctgtagacacaacatgctgacgttccccatccgcatat
ttgtcttaaaaaaaactctactcgactactgccaattcctcaacacgacg
ctatccattcgctattcattcaaaacgtaagttggatcctaattttgctg
acaaaattcgccacatccgcgatccaaaaacccgcatggctgttgtctgg
tcacattgcaaaaccaaaatggtatgtgagcctgatgaccccaaggatga
cggggcagagcaggaaaacgacgaggccaagaaaggtcatggtggttgcg
ggcatatccagccccagatcaggaaggagggcttgaagctttttgttcaa
tataagaagacgaaggacgatgacgaggtttgttaaaccggtcatcattc
atattcatgttgaaccccacgcaactaggaggtcaagtcgatgcagccag
acaagcgcatactcgctccttcagaagtctacactgtcttcaaaaagatg
tccgactccgatcttcatctgataggcctctctgacgaatacgcacgtcc
tgaatggatga
>Dermoloma vestigium SAVF20662
TTGAATAAACTTGGTTAGGTTGTTGCTGACCCCTTGGGGTATGTGCACAC
CTTTCCACTTTTTTAACCACCTGTGCACCTTTGTAGACTTCAGATATCTC
TCGAGTTTTCATAACTTGGATGGAGGACTGCTGTGCTCGCAAGAGTCGGC
TTTACCTTACATTTCTGAGCCTACGTCTTTTCATATACACTGCATGTTAC
AGAATGTTATTGATAAGGCTTTGCCTTTTAAATAAATACAACTTTCAACA
ACGGATCTCTTGGCTCTCGCATCGATGAAGAACGCAGCGAAATGCGATAA
GTAATGTGAATTGCAGAATTCAGTGAATCATCGAATCTTTGAACGCACCT
TGCGCTCCTTGGTATTCCGAGGAGCATGCCTGTTTGAGTATCATGAAATT
CTCAACCTTTTCAGCTTTTTGTTGATTAGGCTTGGATTGTGGGAGTTGCA
GGCTTTGACCGAAGTCTGCTCTTCTGAAATACATTAGCCAGGAACTTCGT
GGACCAGCTTTGGTGTGATAATTATCTACGCTATCGCTGTGAAACAATTT
GTGTCCAGCTTCTAATCTAGTCTCTATGAGACCTTTCTGACAATTACTAA
CAAGGATTCCCCTAGTAACTGCGAGTGAAGCGGGAAAAGCTCAAATTTAA
AATCTGGCGGTCCTTGTGGCTGTCCGAGTTGTAATCTAGAGAAGTGCTAT
CCGCGCTGGACCGTGTACAAGTCCCCTGGAACGGGGCGTCATAGAGGGTG
AGAATCCCGTCTTTGACACGGACTACCAGGGCTTATGTGATGCGCTCTCA
AAGAGTCGAGTTGTTTGGGATTGCAGCTCTAAATGGGTGGTAAATTCCAT
CTAAAGCTAAATATTGGCGAGAGACCGATAGCGAACAAGTACCGTGAGGG
AAAGATGAAAAGAACTTTGGAAAGAGAGTTAAACAGTACGTGAAATTGTT
GAAAGGGAAACGCTTGAAGTCAGTCGCATTGGCCAGGGATCAACCTTGCT
CTTGCTTGGTGTACTTTCTGGTTAATGGGTCAGCATCAATTTTGACCGGT
GGATAAAGGTTAGGGGAATGTGGCATCTTCGGATGTGTTATAGCCCTTGG
CTGCATACATCGGTTGGGATTGAGGAACTCAGCACGCCGCAAGGCCGGGT
TTTTAACCACGTACGTGCTTAGGATGCTGGCATAATGGCTTTAATCGACC
CGTCTTGAAACACGGACCAAGGAGTCTAACATGCACGCGAGTGTTTGGGT
GGAAAACCCGAGCGCGTAATGAAAGTGAAAGTTGAGATCCCTGTCGTGGG
GAGCATCGACGCCCGGACCAGACCTTTTGTGACGGATCCGCGGTTGAGCG
TGTATGCTGGGACCCGAAAGATGGTGAACTATGCCTGAATAGGGTGAAGC
CAGAGGAAACTCTGGTGGAGGCTCGTAGCGATTCTGACGTGCAAATCGAT
CGTCGAATTTGGGTATAGGGGCGAAAGACTAATCGATTAGCCCTCATGGC
TTGTATATCCGTCGGTTCTTATTCTGCTCCTGTCATCGAATTCTTGGAAG
AGTGGGGTTTGGAATCCCTCGAGGAAAATGCTCATTCTTCCACTCCGTGC
ACCAAGGTGTTTGTCAACGGGGTGTGGATGGGCGTTCACCGTGATCCTGC
GAATCTGGTGAAAACTATCAAGAAGCTGCGACGGAAGGACGATATTAGTC
CCGAAGTTTCGGTTGTGCGAGATATTCGGGAGAAGGAGTTGCGCTTGTAT
ACAGACGCTGGACGCGTTTGTCGACCACTATTCATCGTTGAGAATCAACA
GCTGCAGCTGCAGAAGAAGCACATACATTGGCTCAACAGGGGTTACAATG
ATGACCAAGAAGAATATAAGTGGGAGCAGCTTATCAAGGGTGGTATTATT
GAGTTATTGGATGCAGAAGAAGAAGAAACAGTTATGATTTCGATGACGCC
GGAGGATCTAGAGAACTCTCGGCTGCATCAGAGCGGCGTTGACCCTCATG
CGAACGACGGGGAATTCGATCCAGCAGCAAGACTAAAGGCTGGGATCAAT
TCTCACACTTGGACACACTGCGAGATCCACCCGAGCATGATCCTGGGTAT
ATGTGCCAGCATTATTCCCTTCCCTGACCACAACCAgaaatggggggccg
aacgaggagtgcgaaaaaaatgcatgcagctcgcgagctatcaaatgccg
cgttcgtgcactgatggattggccgaaccgcgtgtcgctgtgacgcagtg
gtcatcgtgtgttcgtgagcccagcactttgtgactcgatgtctgttgcc
ccctatgttgccttgtctttgttgattgctttcatgttcttggtttggat
gtgtgggggtcgttgctgtagacacaacatgctgacgtttccatccgcat
atttgtctttaaaacactactcgactactgccaattccctcaacacgtcg
ctattcattcacaacgtaagttggatcccaattttgctgacaaaattcgc
catatccgcgaccccaaaacccgcatggctgttgtctggtcacattgcaa
aactaaaatggtctgcgagcctgatgaccccaaggatgatggagcagagg
agaatgaagatgtcaaaaaaggtcatggcggttgtgggcatatccagccc
cagatcaggaaggaaggcttaaagctctttgttcaatataagaaggcgaa
ggacgatgacgaggtctgttagctgatgttaaccgtagccgccattSgta
ctcatcttaaatatctgcgccacaaggaggtcaagtcgatgcagccggac
aagcgcatactggccccgtcagaagtctacaccgttttcaaaaagatgtc
cgactccgatcttcatctgatagRcctttctgatgaatacgcacgccccg
aatggatga
>Neodermoloma campestre TENNF066899 BW8
TTGAATCAAACATGGCAAAGGCTGTCGCTGGCTCTTCGGAGCATGTGCAC
GCTTGCTGCCAGTTTCTTTCAAAATTCTTACCCTTCTGTGCACCTCTGTG
TAGTGCTTGTCAAGTGAGAAATATGCATACATGATTTCAAGGTTGGCCTT
AGACGGCTTTCCTTGTAGTAATAATATGCTTGCATGTMTACGAGCTTGGT
GGCATCTACATTATATTTCTTATATACACTAAGCCTGTTGAATGTCTTAA
TGAAATTACTTTATACAACTTTCAACAACGGATCTCTTGGCTCTCGCATC
GATGAAGAACGCAGCGAAATGCGATAAGTAATGTGAATTGCAGAATTCAG
TGAATCATCGAATCTTTGAACGCACCTTGCGCTCCTTGGTATTCCGAGGA
GCATGCCTGTTTGAGTGTCATAAAATTCTCAACTACCTGTTTTCAGCAGT
TTCTCGATTGAAATTGCTGACTTTTGGGTGGTTGGATGGTTGGGGGGTAA
AATGTTTTTTTATATGCAGGCTTTTTATAAGTCGGCTCCCCTGAAATGCA
TTAGTGGCCTTTTATGGGTGCTGCTTGCTGGTATGATAAATTATCTATGC
CATCTGAGCACGCTCTTGGAGCTGCTTCCAAATTGCTTTTGAAACAAAAG
TCAAATGCTTTAAAGCTCAAATTTAAAATCTGGCAGTCGGCTGTCCGAGT
TGTAATCTAGAGAAGTGCTATCCGCGCTGGACCATGCATAAGTCTCCTGG
AATGGAGCATCATAGAGGGTGAGAATCCCGTCTACAACATGGACTACCAG
GGCTTTGTGATGCGCTCTCAAAGAGTCGAGTTGTTTGGGAATGCAGCTCT
AAATGGGTGGTAAATTCCATCTAAAGCTAAATATTGGCGAGAGACCGATA
GCGAACAAGTACCGTGAGGGAAAGATGAAAAGAACTTTGGAAAGAGAGTT
AAATAGTACGTGAAATTGTTGAAAGGGAAACACTTGAAGTCAGTCACATT
GGCCGATCAGCCTGCTTGGTGCACTTTCTGGATGGGTCAGCATCAATTTT
GACTGGTGGATAAAGCTAGGGGAATGTGGCATCTTTTGATGTGTTATAGC
CCTTGGTTGCATACACTGGTTGGGATTGAGGAACTCAGCACGCCCGGGTC
AATCACGAACGTGCTTAGGATGCTGGCATAATGGCTTTAATTGACCCGTC
TTGAAACACGGACCAAGGAGTCTAACATGCATGCAAGTGTTTGGGTGGAA
AACCCTGACGCGCAATGAAAGTGAAAATTGAGATCCCTGTCATGGGGAGC
ATCGATGCCCGGACCAGACCTTCTGTGACGGATCTGCGGTTGAGCATGCA
TGCTGGGACCCGAAAGATGGTGAACTATGCCTGAATAGGGTGAAGCCAGA
GGAAACTCTGGTGGAGCTCGTAGCGATTCTGACGTGCAATCGATCGTCGA
ATTTGGGTATAGCTCGCGCTTATGGCTTGCATTTCTGTTGGTTCTTATTC
CGCACCCGTCATCGAATTCTTAGAAGAATGGGGTTTGGAGTCTCTTGAAG
AAAAYGCTCACTCTTCTACTCCGTGCACTAAGGTCTTCGTTAACGGCGTA
TGGATGGGTGTTCACCGTGATCCCGCGAATCTGGTAAAAACAATCAAGAA
ACTGCGGCGGAAGGATGATATAAGTCCAGAAGTCTCGGTGGTCAGGGACA
TTCGTGAAAAGGAATTGCGGCTATACACCGACGCCGGGCGTGTTTGTCGA
CCCCTGTTCATCGTTGAAAACCAACAATTGCAGCTGCAGAAGAAACACAT
CAGATGGCTGAGCAATGGTTATAACGACGAAGGCGAGGAATTTAAATGGG
AACAGCTTGTGAAGGGAGGCATAATAGAGTTGTTAGATGCAGAAGAGGAG
GAGACAGTCATGATTTCGATGACGCCAGAGGATCTAGAGAACTCGAGGTT
GCAGCAGAGTGGGGTTGACGTACAAGCGAACGATGAAGACTTCGATCCGG
CTGCGCGGTTGAAGGCTGGCGTTAACTCGCATACATGGACTCACTGTGAG
ATCCATCCGAGCATGATCTTGGGGATATGTGCGAGTATTATCCCGTTCCC
TGATCACAACCAgtgagtcgagtcttccatttcctctactcgtttcgcac
ccccacatcccaattttctgggggctctctccgtatgccacggagaaccc
caaacccgcaccgcgtttcgttctcttgatgatcaagggcgttcttccac
cccgttgtgggaggtcgtatgcgcgcgttttcgatcgcttgatcgccgcg
ttgatctcactaaatcctcacggggactggttggacacggggttgcgtgg
tgaaatggggggctgaacgaggagtgcgaaaacaagcaggagcctcgtgc
accacatgtgccatgctcttgcRcggatggatttgcccaaccgcttccta
ctgtgacgcagtagcagttgcgtgttcgtggcacagcactttgtgacttc
atgtccgttgccccctgtactgttttttttttttgtgcgttgtctatatc
ttgtgttggttcggagttgtggggggactatccttctctgtagacacgag
ctgacgtttgcatcccccatatctgttttaatcctttcgatcacttcgcg
ttgaaatgtaaagttggatcctaattttgcggacaaaattcgccacattc
gggatcccaaaaaccggatggctatcgtttggtcacattgcaaaacgaaa
acggtctgcgagcctgatgatcctaaggatgaaggcgcagaacaagacga
aagcgaggtcaagaaaggtcatggtggttgtgggcatattcagcctcaaa
tcaggaaggagggcctaaaacttttcgtccaatacaaaaaagtgaaggac
gacgatgaggtccgttatgcagtgaatttccatctctttcactcacctct
ctccaaccctgcacaggacgtcaagtctatgcaagcagacaagcgactta
tgactccatcagaagtttacacggttttcaaaaagatgtcggactctgac
cttcatctgcttggcctttctgatgaatatgctcgccccgagtggatga
>Neodermoloma campestre TENNF074505 PMB4177
TTGAATCAAACATGGCAAAGGCTGTCGCTGGCTCTTCGGAGCATGTGCAC
GCTTGCTGCCAGTTTCTTTCAAAATTCTTACCCTTCTGTGCACCTCTGTG
TAGTGCTTGTCAAGTGAGAAATATGCATACATGATTTCAAGGTTGGCCTT
AGACGGCTTTCCTTGTAGTAATAATATGCTTGCATGTMTACGAGCTTGGT
GGCATCTACATTATATTTCTTATATACACTAAGCCTGTTGAATGTCTTAA
TGAAATTACTTTATACAACTTTCAACAACGGATCTCTTGGCTCTCGCATC
GATGAAGAACGCAGCGAAATGCGATAAGTAATGTGAATTGCAGAATTCAG
TGAATCATCGAATCTTTGAACGCACCTTGCGCTCCTTGGTATTCCGAGGA
GCATGCCTGTTTGAGTGTCATAAAATTCTCAACTACCTGTTTTCAGCAGT
TTCTCGATTGAAATTGCTGACTTTTGGGTGGTTGGATGGTTGGGGGGTAA
AATGTTTTTTTATATGCAGGCTTTTTATAAGTCGGCTCCCCTGAAATGCA
TTAGTGGCCTTTTATGGGTGCTGCTTGCTGGTATGATAAATTATCTATGC
CATCTGAGCACGCTCTTGGAGCTGCTTCCAAATTGCTTTTGAAACAAAAG
TCAAATGCTTTACTAACAAGGATTCCCCTAGTAACTGCGAGTGAAGCGGG
AAAAGCTCAAATTTAAAATCTGGCAGTCCTTGGCTGTCCGAGTTGTAATC
TAGAGAAGTGCTATCCGCGCTGGACCATGCATAAGTCTCCTGGAATGGAG
CATCATAGAGGGTGAGAATCCCGTCTACAACATGGACTACCAGGGCTTCT
GTGATGCGCTCTCAAAGAGTCGAGTTGTTTGGGAATGCAGCTCTAAATGG
GTGGTAAATTCCATCTAAAGCTAAATATTGGCGAGAGACCGATAGCGAAC
AAGTACCGTGAGGGAAAGATGAAAAGAACTTTGGAAAGAGAGTTAAATAG
TACGTGAAATTGTTGAAAGGGAAACACTTGAAGTCAGTCACATTGGCCAG
GGATCAGCCTTGCCCCTGCTTGGTGCACTTTCTGGTTAATGGGTCAGCAT
CAATTTTGACTGGTGGATAAAGTCTAGGGGAATGTGGCATCTTTTAGATG
TGTTATAGCCCTTGGTTGCATACACTGGTTGGGATTGAGGAACTCAGCAC
GCCGTAAGGCCGGGTCATTTATGATCACGCAACGTGCTTAGGATGCTGGC
ATAATGGCTTTAATTGACCCGTCTTGAAACACGGACCAAGGAGTCTAACA
TGCATGCAAGTGTTTGGGTGGAAAACCCTGGACGCGCAATGAAAGTGAAA
ATTGAGATCCCTGTCATGGGGAGCATCGATGCCCGGACCAGACCTTCTGT
GACGGATCTGCGGTTGAGCATGCATGCTGGGACCCGAAAGATGGTGAACT
ATGCCTGAATAGGGTGAAGCCAGAGGAAACTCTGGTGGAGGCTCGTAGCG
ATTCTGACGTGCAAATCGATCGTCGAATTTGGGTATAGGGGCGAAARACT
AATCGACTCGCGCTTATGGCTTGCATTTCTGTTGGTTCTTATTCCGCACC
CGTCATCGAATTCTTAGAAGAATGGGGTTTGGAGTCTCTTGAAGAAAAYG
CTCACTCTTCTACTCCGTGCACTAAGGTCTTCGTTAACGGCGTATGGATG
GGTGTTCACCGTGATCCCGCGAATCTGGTAAAAACAATCAAGAAACTGCG
GCGGAAGGATGATATAAGTCCAGAAGTCTCGGTGGTCAGGGACATTCGTG
AAAAGGAATTGCGGCTATACACCGACGCCGGGCGTGTTTGTCGACCCCTG
TTCATCGTTGAAAACCAACAATTGCAGCTGCAGAAGAAACACATCAGATG
GCTGAGCAATGGTTATAACGACGAAGGCGAGGAATTTAAATGGGAACAGC
TTGTGAAGGGAGGCATAATAgacttcatgtccgttgccccctgtactgtt
ttttttttttgtgcgttgtctatatcttgtgttggttcggagttgtgggg
ggactatccttctctgtagacacgagctgacgtttgcatcccccatatct
gttttaatcctttcgatcacttcgcgttgaaatgtaaagttggatcctaa
ttttgcggacaaaattcgccacattcgggatcccaaaaaccggatggcta
tcgtttggtcacattgcaaaacgaaaacggtctgcgagcctgatgatcct
aaggatgaaggcgcagaacaagacgaaagcgaggtcaagaaaggtcatgg
tggttgtgggcatattcagcctcaaatcaggaaggagggcctaaaacttt
tcgtccaatacaaaaaagtgaaggacgacgatgaggtccgttatgcagtg
aatttccatctctttcactcacctctctccaaccctgcacaggacgtcaa
gtctatgcaagcagacaagcgacttatgactccatcagaagtttacacgg
ttttcaaaaagatgtcggactctgaccttcatctgcttggcctttctgat
gaatatgctcgccccgagtggatga
>Entoloma asterosporum TENNF064538 PMB3268
TTGAATAAACTGGTTGGGTTGGTGCTGGCTCTCATGAGCATGTGCACGCC
TAATCCATTTTTAACCACCTGTGCACCTTATGTAGACTTGAACAAATTTC
GAGATCCATTGTGTACTCGCTTAGAGAATTGCTGCTGTCTGTATAGGCCA
AGCTTTTCTTGTTCTTCAAGTCTATGTCTTTATTACTAAACCCCGGTATA
AGAATGTAATTGATAGGCTATCATGCCTTTAATCACAAATACAACTTTCA
ACAACGGATCTCTTGGCTCTCGCATCGATGAAGAACGCAGCGAAATGCGA
TAAGTAATGTGAATTGCAGAATTCAGTGAATCATCGAATCTTTGAACGCA
CCTTGCGCTCCTTGGTATTCTGAGGAGCATGCCTGTTTGAGTGTCATGAA
ATTCTCAACCTTTTCTAGCTTTTGCAAGCTAGATTGGGCTTGGATTATGG
AAGTTGCTGGCTTGTTTGAAGCCAGCTCTTCTAAAATGCATTAGCAAAAA
AGATCATTGCTGCTTATCATTTGGTATGATAATTATTTATACCATTGTGA
GTTGGCATTTCATTTTGCTTCTAACTGTCTCTATTATGGGGGACAAATTT
GATAATTTTGACCTCAAATCCGCTGAACTTAAGCATATACTAACAAGGAT
TCCCCTAGTAACTGCGAGTGAAGCGGGAAAAGCTCAAATTTAAAATCTGG
TGGTCTTTGGCTGCCCGAGTTGTAATCTAGAGAAGCATTATCCGCGCTGG
ACCATGTATAAGTCTCCTGGAATGGAGCGTCATAGAGGGTGAGAATCCCG
TCTTTGACATGGACTACCAGGGCATTGTGATGTGCTCTCAAAGAGTCGAG
TTGTTTGGGAATGCAGCTCTAAATGGGTGGTAAATTCCATCTAAAGCTAA
ATATTGGCGAGAGACCGATAGCGAACAAGTACCGTGAGGGAAAGATGAAA
AGAACTTTGGAAAGAGAGTTAAACAGTACGTGAAATTGTTGAAAGGGAAA
CGCTTGAAGTCAGTCGTGTTGATCAGGGATCAGCCTTGCTTTTTTGCTTG
GTGTACTTTCTGGTTGACAGGTCAGCATCAATTTTGACTGGTGGAAAAAG
GCCAAGGGAATGTGACATCTTCGGATGTGTTATAGCTCTTGACTGTATAC
ATTGGTTGGGATTGAGGAACTCAGCACGCCGCAAGGCCGGGTTTTAACCA
CGTTCGTGCTTAGGATGCTGGCATAATGGCTTTAATCGACCCGTCTTGAA
ACACGGACCAAGGAGTCTAACATGCCTGCGAGTGTTTGGGTGGAAAACCC
AAGCGCGCAATGAAAGTGAAAGTTGGGATCTCTGTCGTGGAGAGCACCGA
CACCCGGACCAGACCTTCTGTGACGGATCCGCGGTAGAGCATGTATGTTG
GGACCCGAAAGATGGTGAACTATGCCTGAATAGGGTGAAGCCAGAGGAAA
CTCTGGTGGAGGCTCGTAGCGATTCTGACGTGCAAATCGATCGTCGAATT
TGGGTATAGGGGCGAAAGACTAATCGACTGGCCTTGATGGCTTGTATCTC
CGTCGGTTCCTACTCTGCCCCTGTCATCGAGTTTTTGGAAGAATGGGGCT
TGGAGTCGCTGGAAGAAAATGCACACTCCCAGACTCCCTGTACCAAGGTA
TTCGTGAACGGTGTATGGATGGGAGTCCATCGGGATCCTGCGAATCTCGT
AAAGACAATTAAGAAGCTCAGGCGGAAGGACGACATTAGCCCAGAGGTAT
CTGTTGTCCGAGATATTCGGGAGAAGGAGCTGCGCCTATATACCGACGCC
GGCCGCGTTTGCAGACCTTTGTTCATCGTCGAAAACCAGCAGCTGACCCT
CCAGAAGAAACATGTCAAATGGCTTGCCGAGGGCTTCAACGAAGAGGGGG
AGGAGTATAAATGGGACAACCTCGTCAAAGGTGGAATAGTAGAGCTTTTA
GACGCCGAGGAGGAGGAAACAGTGATGATAGCCATGACTCCTGAAGACCT
CGAAAACTCGCGTTTGCAACAAAGTGGTATCGACACCGCAGCCAACGATG
GGGAGTTTGACCCAGCGGCCAGGTTGAAAGCCGGCACAAACTCTCATACC
TGGACACACTGCGAGATTCATCCTAGCATGATTCTAGGCATCTGTGCTAG
CATTATTCCCTTCCCAGACCACAACCAATCGAGTTGGCAAGGCCAGTCTT
CCATCCAGGTATGTGTTTCACATTTTTTTTTCCCTTTCATATCACAACTC
AACATTACCTCGCCACTCCTGTCAGGGTTCATTGTGAAAGTGAAAAAGAT
CCTCGAGAGTATATGTGTAAATTGTGGAAAGTTAAAAGCCGACATCGTGA
GTCGTGTCTCCTCTTCCATTACTCGTTTCGTTCCCCCACCACCCAATTTT
CTGGGGGCTCTCTCCATTGCGGAGAACCCCAAACCCGCACCACGTTAGTT
CCCTTATTAATTGAGGGCGCTCTTCCACCTGTGGCGGGAGGTTATGTAAC
GCGCGTTTTCGATCGCTTGATCGCCGCGTTGACCTCATTGCAACCGCTCA
GTGTTTGGTTGGGCACGAGGTTGCGTGGTGAAATGGGGGGCTGAACGAGG
AGTGCGAAAAAAAGACCATCCGGCCCGTGTGCCGTGAAAAGCCACGAGTT
GGTTTTGATGGATTGGCAGGTCCACGTTGGGCTGTGAAGCAGCTTCGGCG
CGTGTCATTTGCCTAGCACTTCATGACTCTTGATGTCGAACGCCCTGCCT
CGATTGTTTGCCGTGGTCGGGGATCGACGTTCGTGAGGGGGTTCTTGTCG
TAGACACAGGACGCTGACCTTTTTACTCGTTTGCATATCCGTTGTCTTAA
AAAAATTCTCTCCGCCAACCTATCACGCATTATTCCCGCTCGTCGCGTTT
TTCGACATGGTGTTTTAACGACAATGTAAGACGGACCCAACCTTTGCGGA
CAAAATTCGTCACGTCCGCGATCCCAAACGCCGGATGGCTTTGGTCTGGG
GCATATGCAAGACGAAATCGATCTGCGAGCCTGATGACCCAAAGGATGAG
GGCGTCGAACCAGACGGCGAGGAGGTCAAAAAGGGTCACGGAGGCTGTGG
TCATGTCCAGCCTCAGATACGAAAGGAAGGACTGAAGCTCTTCGTGCAAT
ACAAGCGGTCTAAGGACGATGATGAGGTCTGTTGGGCGAGGAGTTCAGGT
TTCCTGTAACGCTCACCATTGTCTTGGTTAGGAGGTCAAGTCAATGCAGC
CTGACAAGAGGCTGTTCACCCCATCTGAAGTCTATACGGTCTTCAAGAAG
ATGTCGGATTCCGATCTTCATCTCCTTGGGCTTTCCGACGAATATGCCCG
GCCAGAATGGATGATTTTGACGGTCCTGCCCGTGCCGCCACCACCTGTCC
GTCCAAGTATTGCTGTCGACGGCGGTGCAATGCGAAGTGAGGACGATTTG
ACATACAAGCTTGGGGACATCATCAAAGCCTCTGCCAATGTCCGGAGATG
TGAACAGGAGGGTGCACCAGCGCACGTCATCTCGGAGTTCGAGCAGCTA
>Leucopaxillus alboalutaceus GB0065210 LAS00082
ATGAATAAACTTGGTTCGGCTGTTGCTGGCTCTTTGGAGCACTGTGCACG
CCTAACTATTTTATTTTACCACCTGTGCATTTTGTGTAGGCTTGGGAATA
AATTGTCGAGTGTTTTTAGTATACTTGGTACTGAGGCTTGTTGTGCGGAC
AACGCTGACTTTCCTTATTATTATTTCYGAGTCTATGTTTTTCATATACT
CCAATAGTATGTTGCCGAATGTTATTGATGGGCTTTCAAAGCCTTTAAAA
TCTAATACAACTTTCAACAACGGATCTCTTGGCTCTCGCATCGATGAAGA
ACGCAGCGAAATGCGATAAGTAATGTGAATTGCAGAATTCAGTGAATCAT
CGAATCTTTGAACGCACCTTGCGCTCCTTGGTATTCCGAGGAGCATGCCT
GTTTGAGTGTCATGAAAATTCTCATCCTTATAAAGTTTATTATTATTTTA
TACTGGTATGGATTGTGGGAGTGTGTGCTGGCTTATTTCAAGTTGGCTCT
CCTTAAATGCATTAGCAGAACCTTGTATAGGTTGGCCTTTTAGTGTGATA
ATTATCTACGCTATATAAGGGTGACCTGTGTGTTAAACGAGGTTMGGCTT
CGAACAGTCCTGTTTTTAGGACAATATTTATGACGTTTTTAGTAACTGCG
AGTGAAGCGGGAAGAGCTCAAATTTAAAATCTGGCAGCTTTGCTGTCCGA
GTTGTAATCTAGAGAAGTGCTATCCGCGCTGGACCGTGTACAAGTCTCCT
GGAATGGAGCGTCATAGAGGGTGAGAATCCCGTCTTTGACACGGATTTGC
CAGGGCTTATGTGATGTGCTCTCAAAGAGTCGAGTTGTTTGGGAATGCAG
CTCTAAATGGGTGGTAAATTCCATCTAAAGCTAAATATTGGCGAGAGACC
GATAGCGAACAAGTACCGTGAGGGAAAGATGAAAAGAACTTTGGAAAGAG
AGTTAAACAGTACGTGAAATTGTTGAAAGGGAAACGCTTGAAGTCAGTCG
CGTTGTCCAGGGATCAACCTTGCTCTTTGTTTGGTGCACTTCCTGGTTAA
CGGGTCAGCATCAATTTTGACTGGTGGATAAAGTTCAGAGGAATGTRGCA
TCTTCGGATGTGTTATAGCCCTTGTTCGCATACATCAGTTGGGATTGAGG
AACTCAGCACGCCGCAAGGCCGGGTTTTTMAAAAACCACGTTCGTGCTTA
GGATGCTGGCATAATGGCTTTAATCGACCCGTCTTGAAACACGGACCAAG
GAGTCTAACATGCATGCGAGTGTTTGGGTGGAAAACCCGAGCGCATAATG
AAAGTGAAAATTGAGATCCCTGTCGTAGGGAGCATCGATGCCCGGGCCAG
ACCTTTTGTGACGGTTCCGCGGTTGAGCATGTATGCTAGGACCCGAAAGA
TGGTGAACTATGCCTGAATAGGGTGAAGCCAGAGGAAACTCTGGTGGAGG
CTCGTAGCGATTCTGACGTGCAAATCGATCGTCGAATTTGGGTATAGGGT
TAGCACTCATGGCTTGTATCTCCGTTGGTTCTTATTCTGCACCCGTCATC
GAGTTCCTGGAGGAGTGGGGATTGGAGTCTCTTGAAGAAAACGCACATTC
ATCTACTCCATGCACCAAGGTTTTCGTTAACGGTGTATGGATGGGTGTCC
ACAGAGATCCCGCAAATTTGGTCAAAACCATTAAGAAGCTGCGACGAAAG
GATGACATAAGTCCTGAAGTTTCGGTTGTTCGAGATATTCGGGAGAAAGA
ACTACGGTTATACACTGACGCAGGCCGTGTATGTCGACCGCTATTTATCG
TCGAAAATCAACAACTCGCGCTTCAGAAAAAGCACATCAGGTGGCTCAAC
AACGGTTATAATGACGAGGGAGAGGAGTATAAATGGGAGCAGCTTGTGAA
AGGTGGAATTATTGAGTTATTAGATGCAGAAGAGGAAGAGACAGTCATGA
TATCGATGACGCCAGAGGATTTGGAAAACTCTAGATTGCAGCAAAGTGGC
ATTGATCCTCATGCCAACGATGGGGAGTTCGATCCAGCCGCAAGACTGAA
GTCTGGAATCAATTCGCATACTTGGACACATTGTGAGATTCATCCTAGTA
TGATCCTAGGCATTTGTGCAAGTATCATCCCTTTCCCCGATCACAATCA
>Leucopaxillus cerealis GB0068845
TTGAATAATTAGGTTGAGTTGTTGCTGGCTCTTTGGAGCAATTTGTGCAC
ACTTGACTTCAATTTATTTTACCACCTGTGCACTTTGTGTAGACTTGGAA
AAAGTGTATTGCTGAGTTATCCCAATAACTTGGTTATTGAGGTCTGCTGT
GTGAAAGCTCAGCTTTCCTTGACATTATTTCAAGTCTATGTATTTTATAT
ACACCTATAGTATGTTAATAGAATGTATTGATGGGCATGAAATGGCCTAT
AAATCTAATACAACTTTCAACAACGGATCTCTTGGCTCTCGCATCGATGA
AGAACGCAGCGAAATGCGATAAGTAATGTGAATTGCAGAATTCAGTGAAT
CATCGAATCTTTGAACGCACCTTGCGCTCCTTGGTATTCCGAGGAGCATG
CCTGTTTGAGTGTCATGAAATTCTCAACCTTACAAAGTTTTTGACTTTGT
CTGGCTTGGATTGTGGGAGTTACTGCTGGCTTATCTCAAGTTGGCTCTCC
TTAAATGTATTAGCAGAACCATAAGTTGGCTCTTTAGTGTGATAATTATC
TACGCTATGTGAGTGACTTGTCTTGGATCAGCTTCTAATTGTCTTTAACA
AGACTTTATGACCATTTTTCCCCTAGTAACTGCGAGTGAAGCGGGAAAAG
CTCAAATTTAAAATCTGGCAGCTTTGCTGTCCGAGTTGTAATCTAGAGAA
GTGCTATCCGCGCTGGACCGTGTACAAGTCTCCTGGAATGGAGCGTCATA
GAGGGTGAGAATCCCGTCTTTGACACGGACTACCAGGGCTTATGTGATGT
GCTCTCAAAGAGTCGAGTTGTTTGGGAATGCAGCTCTAAATGGGTGGTAA
ATTCCATCTAAAGCTAAATATTGGCGAGAGACCGATAGCGAACAAGTACC
GTGAGGGAAAGATGAAAAGAACTTTGGAAAGAGAGTTAAACAGTACGTGA
AATTGTTGAAAGGGAAACGCTTGAAGTCAGACACGTTGTTCAGGGATCAA
CCTTGCTCTTTTGCTTGGTGTACTTCCTGACTTAACGGGTCAGCATCAAT
TTTGACTGATGGATAAAGTTCATTGGAATGTAGCATCTTCAGATGTGTTA
TAGACTTTGTTCGTATACATCAGTTGGGATTGAGGAACTCAGCACGCCGC
AAGGCCGGGTTTTTAACCACGTTCGTGCTTAGGATGCTGGCATAATGGCT
TTAATCGACCCGTCTTGAAACACGGACCAAGGAGTCTAACATGCATGCGA
GTGTTTGGGTGGAAAACCCGAGCGCGTAATGAAAGTGAAAATTGAGATCC
CTGTCGTGGGGAGCATCGATGCCCGGACCAGACCTTTTGTGACGGATCCG
CGGTTGAGCATGTATGCTAGGACCCGAAAGATGGTGAACTATGCCTGAAT
AGGGTGAAGCCAGAGGAAACTCTGGTGGAGGCTCGTAGCGATTCTGACGT
GCAAATCGATCGTCGAATTTGGGTATAGGGGCGAAAGACTAATCGACTAG
CACTCATGGCTTGTATTTCTGTCGGTTCTTATTCTGCCCCCGTCATTGAG
TTCCTGGAGGAGTGGGGATTGGAATCTCTTGAAGAAAATGCACATTCATC
TACTCCTTGCACTAAGGTATTTGTTAATGGTGTATGGATGGGTGTTCATC
GTGATCCCGCAAATTTGGTCAAAACTATCAAGAAATTGCGACGGAAGGAT
GATATAAGTCCTGAAGTGTCCGTTGTTCGGGATATTCGTGAAAAAGAACT
ACGGTTATATACTGATGCTGGACGGGTTTGTCGACCGTTGTTTATTGTTG
AAAACCAGCAGCTTGCGCTTCAGAAAAAGCATATCCGGTGGCTCAACAAC
AGTTATAACGACGAGGGAGAGGAGTATAAATGGGAACAGCTTGTTAAAGG
TGGCATTATCGAGCTGTTGGATGCAGAAGAGGAAGAGACCGTCATGATAT
CGATGACACCAGAGGATCTGGAAACCTCTAGACTGCAGCAGAGCGGCATC
GATCCACATGCCAATGATGGTGAATTCGATCCAGCCGCGAGATTGAAGTC
TGGAATCAACTCGCATACCTGGACACACTGTGAAATTCATCCAAGTATGA
TTTTAGGCATATGTGCAAGTATCATCCCTTTCCCTGATCACAACCAttcg
gtcatatagagttggcgaggccggtatttcatccaggtgcgtactgtccc
attgaccagagccattcctacatctcacattctggttaatacctgcacaa
aaaggttttattgttaaagtgaaaaaaatcctggagagtatatgtgtaaa
ttgtgggaagttgaaagcggacattgtgagtcgcgtctccttgcctctat
tcgtttcgcacccccacatcccaattttctgggggctctctccatattcc
atggggaaccccaaacccgtaccacgtttgtttcttcgataatcgaaggc
gctcttccagcccttagcggggagtcgtatagcgcgcgttttcgatcgct
tgatcgccgcgttgacttcattgcaaccgcttggtgtctggttgggcacg
aggttgcgtggtgaaatggggggctgaacgaggagtgcgaaaaaaatacg
cgcagctcgtgtgctgtgaaaagccacgtccttgcggtgatggattggcc
tagccgcgctatgctgtgacgcagtgatagttgcgtgctaatggggcata
gcactataactcgatgtccaatgccccctatcatgtttgttctatctttt
tatgttcccatatttggggttcggatttattgggggttgatgctgtagac
acaatgctgacgcttccattcgcatatatctgtcgtttaaactctcgact
actgccactcatcactatcgttttgctacttgccaacaatgtaagctgga
tccaaattttgccgacaaaattcgccacatccgtgaccccaaatctcgga
tggctgtcgtctggtcacactgcaaaacgaaaatgatttgcgagtctgat
gagcctaaagaagaaggagcggaacaggataacgacgatgtcaagaaagg
ccatggcggttgtgggcacgtacaaccgcagatcaggaaggagggtctga
aactcttcgtccagtataagaaaccgaaagacgatgatgaggttcgttgt
gtcactatgcattgacccattcatgtctcaatttttttttgtgcacagga
ggtcaagtcaagtcagcctgaaaagcgacttttgacaccctctgaagttt
acaccgtgttcaaaaaaatgtctgattctgatcttcatttgattgggctg
tcagatgaatatgcgcgtccggaatggatgattttgacggtgatgcccgt
ccctccgccacccgtgcgccccagtatcgctgttgatggcggtgctatga
ggagcgaggatgatttgacgtac
>Leucopaxillus gentianeus EL29111
TTGAATAAATTAGTCGGGTTGTTGCTGGCTTTTAGGAGCAATGTGCACAC
CTGACATTTTATTTTACCACCTGTGCACTTTGTGTAGACTTGGGAGCATT
GTATATTATCAAGTTGTCAAATGCTTGGTTTGAGGTTTGCTACAATGTGT
AGATTTTTCTTTTGCACTTGGGCTTTCCTTGACATTATTTCCAAGTCTAT
GTATTTTATTATATACTCTGTTATAGCATGTAATGAATGGGCATGAATGC
CTATAAACCTAATACAACTTTCAACAACGGATCTCTTGGCTCTCGCATCG
ATGAAGAACGCAGCGAAATGCGATAAGTAATGTGAATTGCAGAATTCAGT
GAATCATCGAATCTTTGAACGCACCTTGCGCTCCTTGGTATTCCGAGGAG
CATGCCTGTTTGAGTGTCATGAAATTCTCAACCTTATCAAAGTTTTTGAC
TTTGTCTGGCTTGGACTGTGGGATATGCTGGCTTGTCAAAAGTCAGCTCT
CCTTAAATGTATTAGCAGAATCTTTTAAAGGTTAGCTTTTTAGTGTGATA
ATTATCTACGCTATGAAGTGCCTTGTTTGCAATTCAGCTTCTAAATTGTC
TTATTAAAAGACACCATGACCCTAGTAACTGCGAGTGAAGCGGGAAAAGC
TCAAATTTAAAATCTGGCAGCTTTGCTGTCCGAGTTGTAATCTAGAGAAG
TGTTATCCGCGCTGGACCGTGTACAAGTCTCCTGGAATGGAGCGTCATAG
AGGGTGAGAATCCCGTCTTTGACACGGACTACCAGGGCTTATGTGATGCG
CTCTCAAAGAGTCGAGTTGTTTGGGAATGCAGCTCTAAATGGGTGGTAAA
TTCCATCTAAAGCTAAATATTGGCGAGAGACCGATAGCGAACAAGTACCG
TGAGGGAAAGATGAAAAGAACTTTGGAAAGAGAGTTAAACAGTACGTGAA
ATTGTTGAAAGGGAAACGCTTGAAGTCAGTCATGTTGCCCAAGGATCAAC
CTTGCTCTTTTGCTTGGTGTACTTCTTGGATCGACAGGTCAGCATCAATT
TTGATCGATGGATAAAGTTCAGAGGAATGTGGCATCTTCGGATGTGTTAT
AGCCTTTGTCCGTATACATCGGTTGGGATTGAGGAACTCAGCATGCCGCA
AGGCCAGGTTTTTAAACCATGTTCATGCTTAGGATGCTGGCATAATGGCT
TTAATCGACCCGTCTTGAAACACGGACCAAGGAGTCTAACATGCATGCGA
GTGTTTGGGTGGAAAACCCGAGCGCGCAATGAAAGTGAAAATTGAGATCC
CTGTTGTGGGGAGCATCGATGCCCGGACCAGACCTTTTGTGACGGATCCG
CGGTTGAGCATGTATGCTAGGACCCGAAAGATGGTGAACTATGCCTGAAT
AGGGTGAAGCCAGAGGAAACTCTGGTGGAGGCTCGTAGCGATTCTGACGT
GCAAATCGATCGTCGAATTTGGGTATAGGGGCGAAAGACTAATCGACTAG
CACTCATGGCTTGTATCTCCGTCGGTTCTTATTCTGCCCCTGTCATTGAG
TTTCTGGAGGAGTGGGGATTGGAATCTCTTGAAGAAAATGCACATTCATC
TACACCATGCACTAAGGTCTTCGTTAATGGTGTATGGATGGGTGTCCATC
GCGATCCCGCAAATTTGGTAAAAACCATAAAGAAATTGCGACGGAAGGAT
GACATAAGTCCTGAAGTGTCAGTTGTTCGGGATATTCGGGAGAAAGAACT
GCGGTTATATACTGACGCGGGACGCGTTTGCCGACCATTGTTTATTGTTG
AAAATCAACAGCTCGCACTGCAGAAGAAGCATATCAGGTGGCTCAACAAT
GGCTATAACGACGAAGGAGAGGAGTATAAATGGGAACAGCTTGTCAAAGG
CGGCATTATCGAGCTATTGGATGCAGAAGAGGAAGAGACCGTCATGATAT
CGATGACACCAGAGGATCTGGAAAATTCTAGACTGCAGCAGAGCGGTATC
GATCCACATGCCAACGACGGAGAATTTGATCCAGCCGCGAGATTGAAGTC
TGGAATCAACTCGCATACTTGGACACACTGTGAAATTCATCCGAGTATGA
TCTTAGGTATATGTGCGAGTATCATCCCTTTCCCTGATCACAATCA
>Leucopaxillus lilacinus TENNF066653 PBM3584
TTGAATAAACTTTGGTTGGGTTGCTGCTGGCTCTTAGGAGCAATGTGCAC
ATCTGACTTCAATTTTATTATAATACCACCTGTGCACTTTGTGTAGATTT
GGAAAATAAAAAAAGACAAGTGTTGTCGGGTTATCAAATACTCGGTGATT
TGAGGTCTGCTGTGTGGAAAGCATGGCTTTCCTTTGACATTGATTTATTT
TCCAAGTCTATGTATTTTTTATATACTATGTTATAGAATGTATTGATGGG
GATTTTGCCCATAAATATAATACAACTTTCAACAACGGATCTCTTGGCTC
TCGCATCGATGAAGAACGCAGCGAAATGCGATAAGTAATGTGAATTGCAG
AATTCAGTGAATCATCGAATCTTTGAACGCACCTTGCGCTCCTTGGTATT
CCGAGGAGCATGCCTGTTTGAGTGTCATGAAAATTCTCAACCTCACAAAG
TTGTTTAACAGCTTTGTCTGGCTTGGTTTGTGGGAGCTTCTGCTGGCTTT
ACCAAAAGTTGGCTCTCCTTAAATGCATTAGCAGAACCCTTTTATGAGTT
TGCTGTTTTAGTGTGATAATTATCTACACTATAAAAGTGACTTGTCCTTG
TAATGAAGGGTTCAGCTTATAACTGTCTGAATTTAAGTAAGACCTTTTTA
TGAACATTTTTAGTAACTGCGAGTGAAGCGGGAAAAGCTCAAATTTAAAA
TCTGGCAGCTTTGCTGTCCGAGTTGTAATCTAGAGAAGTGCTATCCGCGC
TGGACCGTGTACAAGTCTCCTGGAATGGAGCGTCATAGAGGGTGAGAATC
CCGTCTTTGACACGGACTACCAGGGCTTATGTGATGTGCTCTCAAAGAGT
CGAGTTGTTTGGGAATGCAGCTCTAAATGGGTGGTAAATTCCATCTAAAG
CTAAATATTGGCGAGAGACCGATAGCGAACAAGTACCGTGAGGGAAAGAT
GAAAAGAACTTTGGAAAGAGAGTTAAACAGTACGTGAAATTGTTGAAAGG
GAAACGCTTGAAGTCAGTCACATCAACCAGGGATCAACCTTGCTTTTTCT
TGCTTGGTGTATTTCCTGGATTGATGGGTCAGCATCAATTTTGACCGGTG
GATAAAGTTCAGAGGAATGTGGCATCTTAGGATGTGTTATAGACTTTGTT
CGTATACATCGGTTGGGATTGAGGAACTCAGCATGCCGCAAGGCCGGGTT
TTTATTAACCACGTCCATGCTTAGGATGCTGGCATAATGGCTTTAATCGA
CCCGTCTTGAAACACGGACCAAGGAGTCTAACANGCATGCGAGTGTTTGG
GTGGAAAACCCGAGCGCGTAATGAAAGTGAAAATTGAGATCCCTGTCATG
GGGAGCATCGATGCCCGGGCCAGACCTTTTGTGACGGTTCTGCGGTTGAG
CATGTATGCTAGGACCCGAAAGATGGTGAACTATGCCTGAATAGGGTGAA
GCCAGAGGAAACTCTGGTGGAGGCTCGTAGCGATTCTGACGTGCAAATCG
ATCGTCGAATTTGGGTATAGGGGCGAAAGACTAATCGACTAGCACTCATG
GCTTGTATCTCTGTCGGTTCTTATTCTGCCCCCGTTATTGAATTCCTGGA
GGAGTGGGGATTGGAATCTCTTGAAGAGAATGCACATTCATCTACTCCTT
GCACTAAGGTATTCGTTAATGGTGTATGGATGGGTGTTCATCGTGACCCC
GCAAATTTGGTCAAAACTATCAAGAAATTGCGACGGAAGGATGATATAAG
TCCTGAAGTGTCAGTTGTTCGGGATATTCGGGAGAAAGAACTACGGTTGT
ATACTGACGCGGGACGTGTTTGTCGACCATTGTTTATTGTTGAAAATCAG
CAGCTTGCGCTTCAGAAAAAGCATATTCGGTGGCTCAACAACGGTTATAA
TGATGAGGGAGAGGAGTATAAATGGGAGCAGCTTGTCAAAGGTGGCATTA
TCGAGTTATTGGATGCGGAAGAGGAAGAGACCGTCATGATATCGATGACA
CCAGAGGATCTGGAAACATCTAGACTGCAGCAGAGTGGCATTGATCCACA
TGCCAATGATGGTGAATTTGATCCGGCCGCCAGATTGAAGTCTGGAATCA
ACTCGCACACTTGGACACACTGTGAAATTCATCCAAGTATGATCTTAGGT
ATATGTGCAAGTATCATTCCTTTCCCTGATCACAACCA
>Leucopaxillus paradoxus GB0110968 TK04091
TTGAATAAACTTGGTTGGGTTGTTGCTGGCTCTTAGGAGCAATGTGCACA
CCCGACTTCAATTTATTTTACCACCTGTGCACTTTGTGTAGACTTGTGAA
AAAAAGATGTATGTTGTTATTACCCGAGTTATCAAATACTTGGGTAGTTA
TTGAGGTCTGCTGCGATGAAAAGCCCAGCTTTCCTTGACATTATTTATTT
CCAAGTCTATGTATTTTATATACTCCTATAGTATGTTATAGAATGTATTG
ATGGGCATGAAATGGCCTATAAATCTAATACAACTTTCAACAACGGATCT
CTTGGCTCTCGCATCGATGAAGAACGCAGCGAAATGCGATAAGTAATGTG
AATTGCAGAATTCAGTGAATCATCGAATCTTTGAACGCACCTTGCGCTCC
TTGGTATTCCGAGGAGCATGCCTGTTTGAGTGTCATGAAATTCTCAACCT
TACAAAGTTGTCAACTTTGTCTGGCTTGGATTGTGGGAGTTCTTTTTGCT
GGCTTATTTTCAAGTTAGCTCTCCTTAAACGCATTAGCAGAATCTTTTTT
ATAAGTTAGCTTTTTAGTGTGATAATTATCTACGCTATAAAGTGACTTGT
CTTGGTTCAGCTTCTAATTGTCTGAAATATAAGACTTTATGACCATTTTA
TTCCCCTAGTAACTGCGAGTGAAGCGGGAAAAGCTCAAATTTAAAATCTG
GCAGCTTTGCTGTCCGAGTTGTAATCTAGAGAAGTGCTATCCGCGCTGGA
CCGTGTACAAGTCTCCTGGAATGGAGCGTCATAGAGGGTGAGAATCCCGT
CTTTGACACGGACTACCAGGGCTTTTGTGATGTGCTCTCAAAGAGTCGAG
TTGTTTGGGAATGCAGCTCTAAATGGGTGGTAAATTCCATCTAAAGCTAA
ATATTGGCGAGAGACCGATAGCGAACAAGTACCGTGAGGGAAAGATGAAA
AGAACTTTGGAAAGAGAGTTAAACAGTACGTGAAATTGTTGAAAGGGAAA
CGCTTGAAGTCAGACACGTTGTCCTGGGATCAACCTTGCTCTTTTGCTTG
GTGTACTTCCTGGATTGACGGGTCAGCATCAATTTTGACCGGTGGATAAA
GTTCAAAGGAATGTAGCATCTTCGGATGTGTTATAGACTTTGTTTGTATA
CATCGGTTGGGATTGAGGAACTCAGCACGCCGCAAGGCCGGGTTTTTAAC
CACGTTCGTGCTTAGGATGCTGGCATAATGGCTTTAATCGACCCGTCTTG
AAACACGGACCAAGGAGTCTAACATGCATGCGAGTGTTTGGGTGGAAAAC
CCGAGCGCGTAATGAAAGTGAAAATTGAGATCCCTGTCGTGGGGAGCATC
GATGCCCGGACCAGACCTTTTGTGACGGATCCGCGGTTGAGCATGTATGC
TAGGACCCGAAAGATGGTGAACTATGCCTGAATAGGGTGAAGCCAGAGGA
AACTCTGGTGGAGGCTCGTAGCGATTCTGACGTGCAAATCGATCGTCGAA
TTTGGGTATAGGGGCGAAAGACTAATCGACTAGCACTCATGGCTTGTATA
TCTGTCGGTTCTTATTCTGCCCCCGTCATAGAGTTCCTGGAGGAGTGGGG
ATTGGAATCTCTTGAAGAAAATGCACATTCATCTACTCCTTGCACCAAGG
TATTCGTTAATGGTGTATGGATGGGTGTTCATCGTGATCCCGCAAATTTG
GTCAAAACTATCAAAAAATTGCGACGGAAGGATGATATAAGTCCTGAAGT
GTCAGTTGTTCGGGATATTCGGGAGAAAGAACTTCGGTTATATACTGACG
CAGGACGCGTTTGTCGACCATTGTTTATTGTTGAAAATCAGCAGCTTGCG
CTTCAGAAAAAACATATCCGATGGCTCAACAACGGTTATAATGATGACGG
AGAGGAGTATAAATGGGAGCAGCTTATCAAAGGCGGCATTATCGAGCTAT
TGGATGCAGAAGAGGAAGAGACCGTTATGATATCAATGACACCAGAGGAT
TTGGAAACCTCTAGACTGCAGCAGAGTGGCATCGATCCACATGCCAATGA
TGGTGAATTTGATCCAGCTGCGAGATTGAAGTCTGGAATCAACTCGCATA
CTTGGACGCACTGTGAAATTCATCCAAGTATGATATTAGGTATATGTGCA
AGTATCATCCCTTTCCCTGATCACAACCA
>Leucopaxillus tricolor TENNF061725 TFB13462
TTGAATAAATTTGGTTAAGTTGTTGCTGGCTTCTAGGAGCAAATGGTGCA
CACTTGACTTCAATTTTATTTTATCACCTGTGCACTTTGTGTAGACTTGG
GAAAATTGTGCTGCTGAGTTTTTAACAAAAACTTGGTTGTGTGAGGATAA
AGACTTTTTTTATATTGGTTTTCCTTGACAATTGTTTCCAAGTCTATGTA
TTTTATATACTCCTATAGTATGTTATAGAATGTGTAGTGATAGGCATGAA
TGGCCTATATATATATATAAATCTAATACAACTTTCAACAACGGATCTCT
TGGCTCTCGCATCGATGAAGAACGCAGCGAAATGCGATAAGTAATGTGAA
TTGCAGAATTCAGTGAATCATCGAATCTTTGAACGCACCTTGCGCTCCTT
GGTATTCCGAGGAGCATGCCTGTTTGAGTGTCATGAAATTCTCAACCTTA
CAAAGTTGTTAACTTTGTCTGGCTTGGATTGTGGGATTTTGTTGGCTTGT
TAAAAGCCAACTCTCCTTAAATGTATTAGCAGAATCTTTTATAGGTTGGC
TTTTTAGTGTGATAATTTATCTACACTATAGAGTAACTTGTTTTTATAAT
TCAGCTTCTAATTGTTTCAATTGAGACACATTATGACATTTTACTAACAA
GGATTCCCCTAGTAACTGCGAGTGAAGCGGGAAAAGCTCAAATTTAAAAT
CTGGCAGCTTTGCTGTCCGAGTTGTAATCTAGAGAAGTGTTATCCGCACT
GGACTGTGTACAAGTCTCCTGGAATGGAGCCTCATAGAGGGTGAGAATCC
CGTCTTTGACACGGACTACCAGGGCTTATGTGATGCGCTCTCAAAGAGTC
GAGTTGTTTGGGAATGCAGCTCTAAATGGGTGGTAAATTCCATCTAAAGC
TAAATATTGGCGAGAGACCGATAGCGAACAAGTACCGTGAGGGAAAGATG
AAAAGAACTTTGGAAAGAGAGTTAAACAGTACGTGAAATTGTTGAAAGGG
AAACGCTTGAAGTCAGTCATGTTGTTCAAGGATCAACCATGCTCCTTTGC
TTGGTGTACTTCTTGGATTGACAGGTCAGCATCAATTTTGACTGGTGGAT
AAAGTTCAGAGGAATGTGACATCCTTGGATGTGTTATAGCCTCTGATTGT
ATACATCAGTTGGGATTGAGGAATTCAGCATGCCGCAAGGCCGGGTTTTT
ATTACCACGTTCATGCTTAGGATGCTGGCATAATGGCTTTAATCGACCCG
TCTTGAAACACGGACCAAGGAGTCTAACATGCATGCGAGTGTTTGGGTGG
AAAACCCGAGCGCGTAATGAAAGTGAAAATTGAGATCCCTGTCGTGGGGA
GCATCGATGCCTGGACCAGACCTTTTGTGACGGATCCACGGTTGAGCATG
TATGCTAGGACCCGAAAGATGGTGAACTATGCCTGAATAGGGTGAAGCCA
GAGGAAACTCTGGTGGAGGCTCGTAGCGATTCTGACGTGCAAATCGATCG
TCGAATTTGGGTATAGGGGCGAAAGACTAATCGATTAGCACTCATGGCTT
GTATCTCCGTCGGTTCATATTCTGCCCCTGTCATTGAGTTTCTGGAGGAG
TGGGGATTGGAATCTCTTGAAGAAAATGCACATTCATCTACACCATGCAC
CAAGGTATTTGTCAATGGTGTATGGATGGGTGTCCATCGCGATCCCGCAA
ATCTGGTCAAAACCATAAAGAAATTGCGACGGAAGGATGATATAAGTCCA
GAAGTGTCAGTTGTTCGGGATATTCGGGAGAAAGAACTGCGATTGTATAC
TGACGCAGGACGCGTTTGCCGACCATTGTTTATTGTTGAAAATCAGCAGC
TTGCACTGCAGAAGAAACATATCAGGTGGCTTAACAACGGTTATAACGGC
GAGGGAGAAGAATATAAATGGGAACAGCTTGTCAAAGGTGGCATTATTGA
GCTATTGGATGCAGAGGAGGAAGAGACCGTAATGATATCGATGACACCAG
AGGATCTGGAAAATTCCAGACTGCAGCAGAGTGGTATCGATCCACATGCC
AATGATGGGGAATTCGATCCTGCCGCGAGGCTAAAGTCTGGAATCAACTC
GCATACCTGGACACACTGTGAAATTCATCCAAGTATGATATTAGGGATAT
GTGCGAGTATCATCCCTTTCCCTGATCATAATCA
>Porpoloma portentosum MES531
TTGAATGAACTTGGTTGGGTTGTTGCTGGCTCTTTTTGGGAGCATGTGCA
CACTTAACACCAATTTCTTACCACCTGTGCACCTTTTGTAGACTTGGAAT
AACTCTCGAGGCAACTCGGTTTTGGAGATTGCTGTGCGAAAAGCTAGCTT
TCTCCTATATATCCAGTCTATGTTTTTCATATACCCCTATAGTATGTCTA
AGAATGTAATACAAGGGCTTTAATTGCCTTTTAAACCCTATACAACTTTC
AACAACGGATCTCTTGGCTCTCGCATCGATGAAGAACGCAGCGAAATGCG
ATAAGTAATGTGAATTGCAGAATTCAGTGAATCATCGAATCTTTGAACGC
ACCTTGCGCTCCTTGGTATTCCGAGGAGCATGCCTGTTTGAGTGTCATGA
AATTCTCAACCCCTTCAGCTTTTTTGTTGATGGGGATTGGATTTTGGGGG
TTGCGGGCTTTATTCAARAGTCGGCTCTCCTTAAATACATTAGCGGAACC
TTTGTGGACCAGCTTTGGTGTGATAATTATCTACGCCATGGCAGTGAAAC
AGTTTAATAGGGTTCAGCTCCTAACAGTCTCCTGTAGACAATCTTCTTGA
CTATTTCTAGTAACTGCGAGTGAAGCGGGAAAAGCTCAAATTTAAAATCT
GGCGGTCTTTGGCTGTCCGAGTTGTAATCTAGAGAAGTGTTATCCGCGCT
GGACCGTGTACAAGTCTCCTGGAATGGAGCGTCATAGAGGGTGAGAATCC
CGTCTTTGACACGGACTACCAGGGCTTTGTGATGCGCTCTCAAAGAGTCG
AGTTGTTTGGGAATGCAGCTCTAAATGGGTGGTAAATTCCATCTAAAGCT
AAATATTGGCGAGAGACCGATAGCGAACAAGTACCGTGAGGGAAAGATGA
AAAGAACTTTGGAAAGAGAGTTAAACAGTACGTGAAATTGTTGAAAGGGA
AACRCTTGAAGTCAGTCACGTTGGCCAGGGATCAACCTTGCTTTTGCTTG
GCGTACTTCCTGGTTAATGGGTCAGCATCAATTTTGACCGGTGGATAAAG
GTCAGGGGAATGTGACATCTTCGGATGTGTTATAGCCCTTGGTTGCATAC
ATCGGTTGGGATTGAGGAACTCAGCACGCCGAAAGGCCGGGTTTTTACCA
CGTTCGTGCTTAGGATGCTGGCATAATGGCTTTAATCGACCCGTCTTGAA
ACACGGACCAAGGAGTCTAACATGCATGCGAGTGTTTGGGTGGAAAACCC
GAGCGCGTAATGAAAGTGAAAATTGAGATCCCTGTCGTGGGGAGCATTGA
TGCCCGGACCAGACCTTTTGTGACGGATCCGCGGTTGAGCATGTATGCTG
GGACCCGAAAGATGGTGAACTATGCCTGAATAGGGTGAAGCCAGAGGAAA
CTCTGGTGGAGGCTCGTAGCGATTCTGACGTGCAAATCGATCGTCGAATT
TGGGTATAGGGGCGAAAGACTAATCGATTAGCTCTGATGGCATGCATATC
CGTGGGATCGTATTCCGCGCCGGTCATCGAGTTTTTGGAAGAGTGGGGGT
TGGAGTCACTTGAAGAAAATGCGCATTCGACCACGCCTTGCACCAAGGTG
TTTGTAAATGGTGTATGGATGGGAGTTCATCGCGATCCTGCCAACCTAGT
CAAAACTATTAAGAAGCTGAGACGGAAGGACGACATCAGCCCTGAAGTTT
CCGTGGTTCGGGATATACGAGAAAAGGAGTTGCGACTGTATACCGATGCT
GGGCGGGTTTGTCGACCACTGTTCATCGTCGAAAGTCAGCAACTAGCTTT
GCAGAAGAAACACATCCGGTGGCTCCATAATGGCTATAATGACGATGGGG
ATGAGTTTAAGTGGGAGCAGCTTGTGAAGGGGGGGATTGTTGAGCTGCTG
GACGCTGAGGAGGAAGAGACCGTGATGATATCCATGACACCGGAGGATCT
GGAGAATTCCAGACTGCAACAAAGTGGCATTGATCCTCATGCTAACGATG
GAGACTTTGATCCTGCAGCAAGACTAAAGGCTGGTATCAATTCACACACT
TGGACTCACTGCGAGATTCATCCTAGCATGATTCTCGGAATTTGTGCAAG
CATCATTCCGTTCCCTGATCACAACCAatcgagttggcgagaccggtctt
tcatcctggtgcgtacattcatctaatatttctactcagtccttacatac
ttcttcacaataggcttcattgtgaaggttaaaaagatcctcgagagcat
ctgcgtcaattgtggaaagcttaaagccgatatcgtgagtcgtgtctcca
tttcctctactcgtttcgtacccccacatcccaattttctgggggctctc
tccatattccatggagaaccccgaacccacgccgcgtttcgttctcttga
taatcaagggcgttcttctgacccggcggggggtcgtgtagcgcgcgttt
tcggtcgcttgatcgccgcgttgaccccgttgcacccgtctggtgttggt
tggacacgcggttgtgtggtgaaatgggggctgaacgaggagtgcgaaaa
aatagatgtagttcgtgtgccgtgaaacgccacgttcttgcaatgatgga
tcgggccaactgcactatgctgtgacgcagccgtagttgcgagtttatgg
ctcagcactttgacttgatgtctctcgccccctatgtttgttgtactttc
ttcatgttccacgattgggggttcggatatgtgggtccggtcgctgtaga
cacaacatgctgacgtttctatttgcatatctttctaaaaactcgtcgac
tattcccattcaaattgctcaaacgtcatgttttcatgatataagttgga
tgtcaatttcgctgacaaaattcgacacgttcgggatccgaaaacccgga
tgtccattgtctggtcacattgcaaaacgaaaacggtttgcgagcccgat
gaccccaaggatgaaggggcagaacaggataacgaggaggttaagaaggg
tcatggtggttgtggacacgtccagccccaagtcagaaaggagggtctga
agctcttcgtccaatacaaaaaggcgaaggatgacgacgaggtttgtccc
atcttgtcaatgttagctcacccttattggaattggccacccatctagga
ggtcaagtcattgcagcctgacaagcggttactgacaccgtcggaagtct
acactgttttcaaaaagatgtctgattccgaccttcacatcatggggctg
tcggacgagtatgcgcgcccagaatggatgatcctgactgttttgcccgt
tccacctccgcctgtgcgcccaagtatcgccgtggacggcggtgctatga
ggagtgaagatgatttgacctacaaattaggtgacattatcaaggcttct
gccaatgtccgaagatgcgagcaggagggcgcccccgcgcatgttatctc
agagttcgaacagctg
>Porpoloma sejunctum CONCF0416
TTGAATGAACTTGGTTGGGTTGTTGCTGGCTCTTTCGGGAGCATGTGCAC
ACCCAACACCAATTTCTTACCACCTGTGCACCTTTTGTAGACTTGGAATA
ACTCTCGAGGCAACTCGGTTTTGGAGATGGATGTGCGAAAGCCAGCTTTC
TCCTATGTTTCCAGTCTATGTTTTTATATATACCCCTATAGTATGTCTAA
GAATGTAATACAAGGGCTTATTGCCTTTAACCCCTATACAACTTTCAACA
ACGGATCTCTTGGCTCTCGCATCGATGAAGAACGCAGCGAAATGCGATAA
GTAATGTGAATTGCAGAATTCAGTGAATCATCGAATCTTTGAACGCACCT
TGCGCTCCTTGGTATTCCGAGGAGCATGCCTGTTTGAGTGTCATGAAATT
CTCAATCTCTTCAACTTGTTGTTGAGGAGGCTTGGATGTTTGGGAGTTGC
GGGCTTGATTTACAAGTCGGCTCTCCTTAAATGCATTAGCGGAACCTTTG
TGGACCAGCTTTGGTGTGATAATTATCTACGCCATGGCATGTGAAACAGA
TTTAATAAGGTTCAGCTCCTAATAGTCTCCTGTAGACAATCTAGTAACTG
CGAGTGAAGCGGGAAAAGCTCAAATTTAAAATCTGGCGGTCTCTGGCCGT
CCGAGTTGTAATCTAGAGAAGTGTTATCCGCGCTGGACCGTGTACAAGTC
TCCTGGAATGGAGCGTCATAGAGGGTGAGAATCCCGTCTTTGACACGGAC
TACCAGGGCTTTGTGATGCGCTCTCAAAGAGTCGAGTTGTTTGGGAATGC
AGCTCTAAATGGGTGGTAAATTCCATCTAAAGCTAAATATTGGCGAGAGA
CCGATAGCGAACAAGTACCGTGAGGGAAAGATGAAAAGAACTTTGGAAAG
AGAGTTAAACAGTACGTGAAATTGTTGAAAGGGAAACGCTTGAAGTCAGT
CGCGTTGGCCAGGGATCAACCTTGCTTTTGCTTGGTGTACTTCCTGGTTA
ACGGGTCAGCATCAATTTTGACCGGTGGATAAAGGTCAAGGGAATGTGAC
ATCTTCGGATGTGTTATAGCCCTTGGTTGCATACATCGGTTGGGATTGAG
GAACTCAGCACGCCGAAAGGCCGGGTTTTTACCACGTTCGTGCTTAGGAT
GCTGGCATAATGGCTTTAATCGACCCGTCTTGAAACACGGACCAAGGAGT
CTAACATGCATGCGAGTGTTTGGGTGGAAAACCCGAGCGCGTAATGAAAG
TGAAAATTGAGATCCCTGTCGTGGGGAGCATCGATGCCCGGACCAGACCT
TTTGTGACGGATCCGCGGTTGAGCATGTATGCTGGGACCCGAAAGATGGT
GAACTATGCCTGAATAGGGTGAAGCCAGAGGAAACTCTGGTGGAGGCTCG
TAGCGATTCTGACGTGCAAATCGATCGTCGAATTTGGGTATAGGGGCGAA
AGACTAATCGATTAGCCCTGATGGCATGCATATCCGTGGGATCGTATTCC
GCGCCGGTCATCGAGTTTTTGGAAGAATGGGGGTTGGAATCACTTGAAGA
AAACGCGCATTCGACCACGCCGTGCACCAAGGTGTTTGTAAATGGTGTAT
GGATGGGCGTTCATCGCGATCCTGCCAACCTAGTCAAAACCATCAAGAAG
TTGAGACGGAAGGACGACATCAGCCCTGAAGTTTCCGTGGTTCGGGATAT
ACGGGAAAAGGAGTTGCGACTGTATACCGATGCTGGACGGGTCTGTCGAC
CGCTGTTCATCGTCGAAAATCAGCAACTAGCTCTGCAGAAGAAACACATC
CGGTGGCTCCATAATGGCTATAATGATGACGGGGATGAATTTAAGTGGGA
GCAGCTTGTGAAGGGGGGGATTGTTGAGCTGCTTGACGCTGAGGAGGAAG
AGACCGTGATGATATCCATGACACCAGAGGATCTTGAGAATTCCAGACTG
CAACAGAGCGGCATTGATCCTCATGCTAATGATGGAGACTTTGATCCTGC
AGCAAGACTAAAGGCTGGCATCAATTCACACACTTGGACTCATTGCGAGA
TTCATCCTAGCATGATTCTCGGAATTTGTGCAAGTATCATTCCGTTCCCT
GACCACAACCA
>Porpoloma terreum REH5830
TTGAATGAACTTGGTTAGGTTGTTGCTGGCTCTTTCGGGAGCATGTGCAC
ACTTAACACCAATTTCTTACCACCTGTGCACCTTTTGTAGACTTGGAATA
ACTCTCGAGGCAACTCGGCTTTGGAGATTGCTGTGCGAAGGCTAGCTTTC
TCCTATATAATCCAGTCTATGTTTTTCATATACCCCTATTGTATGTTCTA
AGAATGTAATACAAGGGCTTTTAATTGCCTTTAACCCTAATACAACTTTC
AACAACGGATCTCTTGGCTCTCGCATCGATGAAGAACGCAGCGAAATGCG
ATAAGTAATGTGAATTGCAGAATTCAGTGAATCATCGAATCTTTGAACGC
ACCTTGCGCTCCTTGGTATTCCGAGGAGCATGCCTGTTTGAGTGTCATGA
AATTCTCAACTTCTTCAGCTTTTTTGTTGATGAGGATTGGATTTTGGGGG
TTGCGGGCTTTATTCAAAAGTTGGCTCTCCTTAAATACATTAGCGGAACC
TTTGTGGACCAGCTTTGGTGTGATAATTATCTACGCCATGGCAGTGAAAC
AGTTTAATAGGGTTCAGCTSCTAACAGTCTCCTGTAGACAATTTTCTTGA
CTATTTAGTAACTGCGAGTGAAGCGGGAAAAGCTCAAATTTAAAATCTGG
CGGCCTTTGGCTGTCCGAGTTGTAATCTAGAGAAGTGTTATCCGCGCTGG
ACCGTGTACAAGTCTCCTGGAATGGAGCGTCATAGAGGGTGAGAATCCCG
TCTTTGACACGGACTACCAGGGCTTTGTGATGCGCTCTCAAAGAGTCGAG
TTGTTTGGGAATGCAGCTCTAAATGGGTGGTAAATTCCATCTAAAGCTAA
ATATTGGCGAGAGACCGATAGCGAACAAGTACCGTGAGGGAAAGATGAAA
AGAACTTTGGAAAGAGAGTTAAACAGTACGTGAAATTGTTGAAAGGGAAA
CGCTTGAAGTCAGTCACGTTGGCCAGGGATCAACCTTGCTTTTGCTTGGT
GTACTTCCTGGTTAATGGGTCAGCATCAATTTTGACCGGTGGATAAAGGT
CAGGGGAATGTGACATCTTCGGATGTGTTATAGCCCTTGGTTGCATACAT
CGGTTGGGATTGAGGAACTCAGCACGCCGAAAGGCCGGGTTTTTAACCAC
GTTCGTGCTTAGGATGCTGGCATAATGGCTTTAATCGACCCGTCTTGAAA
CACGGACCAAGGAGTCTAACATGCATGCAAGTGTTTGGGTGGAAAACCCG
AGCGCGTAATGAAAGTGAAAATTGAGATCCCTGTCATGGGGAGCATTGAT
GCCCGGACCAGACCTTTTGTGACGGATCCGCGGTTGAGCATGTATGCTGG
GACCCGAAAGATGGTGAACTATGCCTGAATAGGGTGAAGCCAGAGGAAAC
TCTGGTGGAGGCTCGTAGCGATTCTGACGTGCAAATCGATCGTCGAATTT
GGGTATAGGGGCGTTAGCTCTGATGGCATGCATATCCGTGGGATCGTATT
CCGCGCCGGTCATCGAGTTTTTGGAAGAGTGGGGGTTGGAGTCACTTGAA
GAAAATGCGCATTCGACCACGCCGTGCACCAAGGTGTTTGTAAATGGTGT
ATGGATGGGCGTTCATCGCGATCCTGCCAACCTAGTCAAAACTATTAAGA
AGCTGAGACGGAAGGACGACATCAGCCCTGAAGTTTCCGTGGTTCGGGAT
ATACGAGAAAAGGAGTTGAGACTGTATACCGATGCTGGACGGGTTTGTCG
ACCGCTGTTCATCGTCGAAAGTCAGCAACTAGCTTTGCAGAAGAAACACA
TCCGGTGGCTCCATAATGGCTACAATGACGATGGGGATGAGTTTAAGTGG
GAGCAGCTTGTGAAGGGGGGGATAGTTGAGCTGCTGGACGCTGAGGAGGA
AGAGACCGTGATGATATCTATGACACCGGAGGATCTGGAGAATTCCAGAC
TGCAACAAAGTGGCATTGATCCTCATGCTAATGATGGAGACTTTGATCCT
GCAGCAAGACTAAAGGCTGGCATCAATTCACACACTTGGACTCACTGCGA
GATTCATCCTAGCATGATTCTCGGAATTTGTGCAAGTATCATTCCGTTCC
CTGACCACAATCA
>Pseudobaeospora celluloderma TENNF067659 ECV5550
TTGAACTAAATTCTATTGGGTTGTAGCTGACCTTTTTAGGAGGTATTGTG
CACACTCAATTCAATTTAAATCTTACCCACCTGTGCACCTCTTTGTAGAT
TGTTGGGAACATCACTCAAGTCTTTATTACTTGGATTTAAGGATTGCTGA
GCTTTCCTTTCATGATCCCACATCTATGCCTTTTCATATACACTTGTAAT
CAAAAAAATATATGATGAATTGATAATAATGAAATACAACTTTCAACAAC
GGATCTCTTGGCTCTCGCATCGATGAAGAACGCAGCGAAATGCGATAAGT
AATGTGAATTGCAGAATTCAGTGAATCATCGAATCTTTGAACGCACCTTG
CACTCCTTGGTTATTCCGAGGAGTATGCCTGTTTGAGTGTCATTAAAATC
ATCAACCATATATATATATATAATATGGCTTGGACTTGGGATATTGCTGG
CCTGGAGAATGTCAGCTATCCTTAAATGTATTAGCAGGACATTATTTATT
ATTCTTGTCTGATTGGTGTGATAATTATCTGCGCCGTGATAGACTTGAAA
ACATGTTCAGCTTCTAATAATCTTGAATTTGATCAATTTCTAACAAGGAT
TCCCCTAGTAACTGCGAGTGAAGCGGGAAGAGCTCAAATTTAAAATCTGG
CAGTCATCAGATTGTCTGAATTGTAATCTAGAGAAGCGTTATCCGCGCTG
GACCATGTATAAGTCTCCTGGAATGGAGCGTCATAGAGGGTGAGAATCCC
GTCTTTGACATGGACAACCAGGGCTTCTGTGATGCGCTCTCAAAGAGTCG
AGTTGTTTGGGAATGCAGCTCTAAATGGGTGGTAAATTCCATCTAAAGCT
AAATATTGGTGAGAGACCGATAGCGAACAAGTACCGTGAGGGAAAGATGA
AAAGAACTTTGGAAAGAGAGTTAAACAGTACGTGAAATTGTTGAAAGGGA
AACGCTTGAAGTCAGTCACATCAGTCAGGGATCAACCTTGCTTTTTTTGC
TTGGTGTATTTCCTGATTGATGGGTCAGCATCAATTTTGATCAATGGATA
AAGTCCAGATGAATGTGGCATCCTTGGATGTGTTTATAGCTTCTGGTCAC
ATACATTGATTGGGATTGAGGAACTCAGCACACCAAAATGGTTGAGGTTT
TTAATGACCTACAATTTGTGCTTAGGATGTTGGCATAATGGCTTTAATCG
ACCCGTCTTGAAACACGGACCAAGGAGTCTAACATGCATGCAAGTGTTTG
GGTGGAAAACCCGAGCGCGTAATGAAAGTGAAAATTGGGAACCTCTTTTG
GTGCACCGATACCTGGACTTGAACTTTTGTGATGGATCTACGGTTGAGCA
TGTATGCTGGGACCCGAAAGATGGTGAACTATGCCTGAATAGGGTGAAGC
CAGAGGAAACTCTGGTGGAGGCTCGTAGCGATTCTGACGTGCAAATCGAT
CGTCGAATTTGGGTATAGGGGCGAAAGACTAATCGACTTGCCCTCATGGC
TTGCATTTCTGTGGGGTCATACTCTGCCCCTGTTATCGAATTCTTGGAAG
AATGGGGTTTGGAATCTCTCGAAGAAAACGCACATTCGTCCACGCCTTGT
ACGAAGGTGTTTGTTAATGGAGTGTGGATGGGTGTTCACCGGGACCCCGC
GAATTTAGTGAAGACCCTTAAGAAACTACGACGCAAGGACGACATCAGCC
CCGAGGTGTCGGTTGTTCGAGACATACGGGAGAAAGAATTACGCTTGTAC
ACCGATGCCGGCCGTGTCTGCCGGCCCCTCTTCATCGTCGAAAATCAGCA
GTTGGCTCTGCAGAAGAAGCACGTACGATGGATAGCTAATGGTTACAACG
ATGACGGAGATGAATATAAGTGGGAAAATCTTGTGAGGGGCGGCGTTATC
GAACTGCTGGATGCCGAAGAGGAGGAAACCGTGATGATATCAATGACGCC
GGAGGATTTGGAGAATTCCAGATTACATCAAAGCGGAATCGACCCTCAAG
CCAACGATGGAGATTTTGATCCGGCTGCTAGGCTGAAAGCTGGCATCAAT
TCACATACTTGGACGCATTGCGAAATCCACCCCAGCATGATACTCGGTGT
TTGTGCGAGCATCATACCGTTCCCTGATCATAATCAcacatagaacttgc
caggccagtttttcatccaggtgcgcattgccttatttaggtccaggtcc
ggagactcatatatccccgccgaatcgaaaaggtttcattgtgaaagtga
aaaagattctcgagtgtatatgtgtaaactgcggcaagttgaaagcggac
atcgtgagtcacgtctctttcctcctttcgtttcgcacccccaccaccca
attttctgggggctctctccatattccatggagaaccccaaacccgcacc
acgtttgtccctttgatttacaaagggcgttcttctaccccgtggtgggg
gatcacatagcgcgcgttttcggtcgcttgatcgccgcgttgatcccatt
gcatccacccggcttagttggacacgaggtgtgtggtgaaatggggggct
gaacgaggagtgcaaatgtatgcagttcgtgtgccgtgaaacgccacgtt
cttgcggtgatggacatacctcacgacagtctgctgtgacgcagcggtgc
tgtgcgcgatgggaatggcattttgtgactcgatgtcttctgccccctat
gatgtttttgctgttgttcccatgtctttgtgcagtggttggtgttgttc
tggtagacagaacgctgacgtttgcattcgcatattacctccacaactac
tactcgtaaactccgctgccgcgatctgtgcttaatattgaaccttgtaa
gttggacccgaatttcgcggacaaaattcgccatattcgcgacccgaaaa
gccgaatggccgtcgtctgggcgcactgtaaaacaaagatggtttgcgaa
gccgacgacccgaaggatgagggtgctgaacaggacggcgaagaagtaaa
gaaaagccatggcggttgtggccatattcaaccccagatcaggaaggaag
gtttgaaactcttcgtccaatataagaagtccaaagatgacgatgaggtg
tgacatttctgtcaactgatgaactcattcacgctttatttgatttagga
aggcaagtcgatgcagccagataaacgtttgatgaccccatccgacgttt
acaccgttctcaaaaagatggcggactccgatctccacctgataggatta
tctgacgagtacgctcgtcctgaatggatgatacttactgtaatgcccgt
cccaccaccaccggtccgcccaagtattgcagtagatggtggggcgatga
ggagtgaagatgacttgacttataaactcggagatatcatcaaagcttct
gctaatgttcggcgatgtgagcaggagggtgcgccggctcatgttatctc
cgagttcgaacaattg
>Pseudobaeospora sp TENNF067672 ECV5553
ATGAATAAATTCTGTTGGGTTGTTGCTGGCCTCTAGGGGCATGTGCACGT
CCGACTCAATTTTATACCACCTGTGCACCTTTCGTAGACCTGGATGTCTC
TCGAGGAAACTCGGATTTGAGGATTGCTGCTGTCGAAAGGCTCGGCTCTC
CTTTCACTTCCGGTCTATGTCTTTCATATACTCATGACCTAGAATGTAAT
CAATGGGCTTCATTTGCCTATAAACCTAATTACAACTTTCAACAACGGAT
CTCTTGGCTCTCGCATCGATGAAGAACGCAGCGAAATGCGATAAGTAATG
TGAATTGCAGAATTCAGTGAATCATCGAATCTTTGAACGCACCTTGCGCT
CCTTGGTATTCCGAGGAGCATGCCTGTTTGAGTGTCATGAAATTCTCAAC
CATTTCAGCTTGCTGATCTTGGCTTGGACTTGGGATCTGCTGGCTTCCAA
CAGGGAGTCGGCTGTCCTCAAATGCATTAGCAGGACTATGTCGATCAGCA
TTGGTGTGATAATTATCTACGCCGTGTGGAAAGACAAGAGTATGGTTCAG
CTTCTAACCGTCCCAACCCTGGGACAATCTTCATTGACAATTTCCCCTAG
TAACTGCGAGTGAAGCGGGAAAAGCTCAAATTTAAAATCTGGCGGTCTAT
GGCTGTCCGAGTTGTAATCTAGAGAAGTGTTATCCGCGCTGGACCGTGTA
CAAGTCTCCTGGAACGGAGCGTCATAGAGGGTGAGAATCCCGTCTTTGAC
ACGGACTCCCAGGGCTTTGTGATGCGCTCTCAAAGAGTCGAGTTGTTTGG
GAATGCAGCTCTAAATGGGTGGTAAATTCCATCTAAAGCTAAATATTGGC
GAGAGACCGATAGCGAACAAGTACCGTGAGGGAAAGATGAAAAGAACTTT
GGAAAGAGAGTTAAACAGTACGTGAAATTGTTGAAAGGGAAACGCTTGAA
GTCAGTCGCGTTGTCCAGGGATCAACCTTGCTTTTGCTTGGCGCATTTCC
TGGTTGACGGGTCAGCATCAATTTCGATCGATGGATAAAGTCCAGGGGAA
TGTGGCATCTTCGGATGTGTTATAGCCTTTGGTCGTATACATCGGTTGGG
ATTGAGGAACTCAGCACGCCGCAAGGCCGGGTTTTTAACCACGTACGTGC
TTAGGATGCTGGCATAATGGCTTTAATCGACCCGTCTTGAAACACGGACC
AAGGAGTCTAACATGCATGCGAGTGTTTGGGTGGAAAACCCGAGCGCGCA
ATGAAAGTGAAAATTGGGATCCCTGTCGTGGGGAGCACCGATGCCCGGAC
CAGACCTTCTGTGACGGATCCGCGGTTGAGCATGTATGCTGGGACCCGAA
AGATGGTGAACTATGCCTGAATAGGGTGAAGCCAGAGGAAACTCTGGTGG
AGGCTCGTAGCGATTCTGACGTGCAAATCGATCGTCAAATTTGGGTATAG
GGGCGAAAGACTAATCGACTTGCTCTCATGGCCTGTATTTCTGTGGGCTC
GTACTCCGCGCCTGTTATTGAATTCTTAGAAGAATGGGGCTTGGAATCTC
TCGAGGAAAATGCACACTCGTCCACGCCTTGCACTAAGGTGTTCGTCAAT
GGAGTATGGATGGGCGTCCACCGAGATCCCGCGAATTTGGTAAAGACGAT
CAAGAAACTACGACGAAAGGATGACATCAGCCCCGAGGTGTCGGTAGTTC
GAGATATTCGAGAGAAAGAATTGCGACTGTACACCGACGCYGGGCGTGTC
TGCCGTCCCCTTTACATAGTCGAAAATCAACAATTGGCACTGCAGAAGAA
GCACATAAGATGGCTGACCAATGGTTACAATGATGATGGAGATGAATATA
AGTGGCAACACTTGGTAAAAGGCGGCATCATCGAGCTGTTGGATGCTGAG
GAGGAGGAGACCGTGATGATATCAATGACGCCGGAGGATCTGGAGACCTC
TAGATTGCATCAAAGTGGAATCGACCCCCAAGTCAATGATGGAGAATTCG
ATCCTGCTGCCAGGCTGAAGGCTGGCATCAATTCACACACCTGGACGCAC
TGTGAGATCCACCCAAGTATGATACTTGGCATTTGTGCAAGCATCATACC
CTTCCCTGACCATAACCA
>Pseudobaeospora sp TENNF070699 CCB143666
ATGAAATAAATTCAGTCGAGTTGTTGCTGGTCTCTAGGGATATTGTGCAC
ACTCGATTCAATTTTACCACCTGTGCACCTTTTGTAGACTTGGACATTGA
TCAAATTGACGTTTTGGATTTGAGGATTGCTATCTAATAGCTTTCCTTTA
AACGTTCAAGTCTATGTTTTATCATATACACTTGTTTTAAAAGGTTAATG
ATGATAATTAAAAAGATGTAATACAACTTTCAACTACGGATCTCTTGGCT
CTCGCATCGATGAAGACCGCAGCGAAATGCGATAAGTAATGTGAATTGCA
GAATTCAGTGAATCATAGAATTTTTGAACGCACCTTGCACTCCTTGGTAT
TCCGAGGAGTATGCCTGTTTGAGTGTCATGTAATTCATCAACCATACCTT
ATTATGGCTTGGACTTGGGATGTTGCTGGTTTTACAACAAAATCAGCTAT
CCTTAAATGTATTAGCAGAATGACTCTGTTTGATTGGTGTGATAATCTAT
CTGCGCCATGAAGACAAAGTATAGGTTTTGCTTCTAATTGTCTACGGACT
TGCATTTTAGTAACTGCGAGTGAAGCGGGAAAAGCTCAAATTTAAAATCT
GGCAGTCTCTGGCTGTCCGAATTGTAATCTAGAGAAGCATTATCCGCGTT
GGACCGTGTACAAGTCTCCTGGAATGGAGCGTCATAGAGGGTGAGAATCC
CGTCTTTGACACGGACTACCAAGGCATTGTGATGTGCTCTCAAAGAGTCG
AGTTGTTTGGGAATGCAGCTCTAAATGGGTGGTAAATTCCATCTAAAGCT
AAATATTGGCGAGAGACCGATAGCGAACAAGTACCGTGAGGGAAAGATGA
AAAGAACTTTGGAAAGAGAGTTAAACAGTACGTGAAATTGTTGAAAGGGA
AACGCTTGAAGTCAGTCGCGTTGTCTAAGGATCAACCTTTGCTCTTTTGC
TTGGTGTATTTCTTAGTTGACGGGTCAGCATCAATTTTGATCAGTGGATA
AAGGTCAAGGGAATGTGACATCCTCGGATGTGTTATAGCCTTTGATTGCA
TACATTGATTGGGATTGAGGAACTCAGCACGCCGAAAGGCCGGGTTTAAT
TACTACGTTCGTGCTTAGGATGCTGGCATAATGGCTTTAATCGACCCGTC
TTGAAACACGGACCAAGGAGTCTAACATGCATGCGAGTGTTTGGGTGGAA
AACCCGAGCGCGTAATGAAAGTGAAAATTGGGAACCCTTTGTTGGGTGCA
CCGATGCCTGGACTTGAACTTTTGTGATAGATCTACGGTTGAGCATGTAT
GCTGGGACCCGAAAGATGGTGAACTATGCCTGAATAGGGTGAAGCCAGAG
GAAACTCTGGTGGAGGCTCGTAGCGATTCTGACGTGCAAATCGATCGTCA
AATTTGGGTATAGGGGCGAAAGACTAATCGACTTGCCCTCATGGCCTGCA
TTTCTGTGGGTTCATACTCTGCTCCTGTAATCGAATTTTTGGAAGAGTGG
GGSTTAGAATCTCTCGAAGAAAATGCGCACTCATCTACGCCTTGTACAAA
GGTGTTTGTCAATGGAGTGTGGATGGGTGTCCATCGGGATCCYGCGAATT
TGGTGAAGACCCTCAAGAAACTGCGGCGCAAGGATGACATCAGCCCCGAG
GTTTCRGTTGTCCGAGATATTCGAGAGAAAGAGCTACGAYTGTACACTGA
TGCCGGTCGTGTTTGCCGACCGCTTTTCATTGTCGAAAATCAGCAGCTAG
CTCTACAGAAGAAGCACATCAGATGGTTAACTAATGGTTACAATGACGAC
GGAGATGAGTACAACTGGGAAAATCTTGTCAGAGGTGGCGTAATTGAGCT
GCTGGACGCGGAAGAAGAGGAGACCGTAATGATATCGATGACTCCAGAAG
ATTTGGAGAATTCTAGATTACATCAGAGCGGCAGCGACCAAGCTAATGAT
GGAGACTTCGATCCAGCTGCTCGACTAAAAGCTGGCACCAATTCACATAC
CTGGACGCACTGCGAAATTCATCCCAGTATGATACTKGGTGTTTGTGCGA
GTATCATACCCTTCCCMGACCATAACCAttcggtcatattgagcttgcga
ggccRgttttccatcctggtgcgttattgcttcctgctcattgttaccct
taactgatttattttgaattgccccgaaaagggttcattgtgaaagtaaa
aaagatactggagtgtatttgtgtaaactgcgggaaattgaaagcggaca
tcgtgagtcacgtctccttcctcctttcgtttcgcacccccaccacccaa
ttttctgggggctctctccatattccatggagaaccccaaacccacacca
cgttttatgcctttgatttcaagggcgtccttcttccccgtggtggggga
tcacataacgcgcgttttcggtcgcttgatcgccgcgttgatcccattgc
atccactcggcgctgttggacacgaggtgtgtggtgaaatggggggctga
acgaggagtgcaaccagtgtttgcagttcgtggccgtgaaacgtcacgtt
cttgcagtgttggatatgccccaccacagtctgctgtgacgcagcggtta
ccgtgcgatgggaagtggcaccttgtgaatcgatgtcgactgccccattg
ttgttggtcgtttccatgtctttgccaaggggttggcgttattctggtag
acacaatgctgacgtttgcattcgcatattgccctaaccccctactactc
ataaactcgattgccactatctgtgcgtaattttgaactttgtaagttgg
accccagttttgcggacaaaattcgccatattcgcgacccgaaagcccga
atggccgtcgtctgggcccattgtaaaacgaaaatggtttgcgaagccga
tgacccgaaagatgaaggagctgaaccggacggcgaagaagttaagaaag
gacatggcggttgtggtcacattcaaccccagataaggaaggagggcttg
aagcttttcgcccagtacaaaaagcccaaggatgatgatgaggtttgact
ttcccgatgactggcgaatgtatgttcacgcggattcgttcccttaggag
ggcaagtcgatgcaaccagataaacgtttgatgacgccttcWgacgtcta
caccgttttcaaaaagatgttggattctgatcttcacttgattggattat
ccgacgaatacgcccgtcccgaatggatgatccttactgtcatgcccgtt
ccaccaccgcccgtgcgtccgagtatcgctgtagacggtggcgcgatgag
gagtgaagatgatttgacgtacaaacttggggatatcatcaaagcgtccg
ccaacgttcggcgatgtgagcaagaaggcgcaccggcgcatgtaatttcc
gagttcgaacagctg
>Pseudotricholoma metapodium ABS PM1021
TTGAATGAAATTGGTTGGGCTGTTGCTGGCCTTGTTAAGGTAGTTGTGCA
CGCCCGGCTTAAAAATTTCAATATTTGTTGTCATCTCCTGTGCACCCATT
TTGTAGACTGTGTATATTCTCTATGGTATAATATCTCTATCATTGATTTA
TATGAGGGCTGCTGGTTTCCAGCTTTCTTCTACGCATTTAAATTCAATGG
AGTGTTATTGAGAATCAATCAGTCTATGTTTTGTTACAACTCCAATCGAA
ACAGTCATTGCCAATGTGTGTGTATAAATAAATACATGTACAACTTTCAA
CAACGGATCTCTTGGCTCTCGCATCGATGAAGAACGCAGCGAAATGCGAT
AAGTAATGTGAATTGCAGAATTCAGTGAATCATCGAATCTTTGAACGCAC
CTTGCGCTCCTTGGTATTCCAAGGAGCATGCCTGTTTGAGTGTCATGAAA
TTTTCAGTCTTGTACATGTACATGTACGTGTATCAAGATTGGATAGTTGG
GAGTGTTATGCCAGGTTCACGAGAATGTTGGCTCTCCTGAAATTTATTGG
AGTTTTGAACCCCTCTGTGGATCGGCCATTGGTGTGATAAATTATCTACA
TCATGCTGTAAACGTGTATGGGGGGTTTCTCCAGGCTTTTAGYTTATTTG
AAATCTTTGACGTTTTACTAACAAGGATTCCCTTAGTAACTGCGAGTGAA
GTGGGAATAGCTCAAATTTGAAATCTGATGGTCTCTTTGACCGTCCGAGT
TGTAATCTAGAGAAGCGTTATCTGCGCTGGACCATGTACAAGTCTCCTGG
AACGGAGCGTCGTAGAGGGTGAGAATCCCGTCTTTGACATGGACTTACCA
GGGCTTCTGTGATGCGCTCTCAAAGAGTCGAGTTGTTTGGGAATGCAGCT
CTAAATGGGTGGTAAATTCCATCTAAAGCTAAATATTGGCGAGAGACCGA
TAGCGAACAAGTACCGTGAGGGAAAGATGAAAAGAACTTTGGAAAGAGAG
TTAAACAGTACGTGAAATTGTTGAAAGGGAAACGCTTGAAGTCAGTCATG
TTGGCCAGGAAATCAGCCTTGCATTTGTTTGCTTGGTGCACTTTCTTGGT
TTTCAACGGGTCAGCATCAGTTTTGATCAGTGGAAAAAGTTCAAGGGAAT
GTGGCATTCCTCGGAGTGTGTTTATAGCTYTTGTTCGCATACACTGGTTG
GGATTGAGGAACTCAGCACGCCGCAAGGCYGGGTCCATTTTGGACCACGT
TTCGTGCTTAGGATGCTGGCGCTAATGGCTTTAATCGACCCGTCTTGAAA
CACGGACCAAGGAGTCTAACATGCACGCGAGTGTTTGGGTGGAAAACCCG
AGCGCGCAATGAAAGTGAATATTGAGATCCCTGTCATGGGGAGCATCGAT
GCCCGGACCAGACCTTCTGTGACGGATCTGCGGTTGAGCGTGTATGCTGG
GACCCGAAAGATGGTGAACTATGCCTGAATAGGGTGAAGCCAGAGGAAAC
TCTGGTGGAGGCTCGTAGCGATTCTGACGTGCAAATCGATCGTCGAATTT
GGGTATAGGGGCGAAAGACTAATCGATTGGCTCTCATGGCTTGCATATCT
GTCGGTTCTTATTCTGCTCCCGTAATCGAGTTCTTGGAGGAGTGGGGTTT
AGAATCCCTCGAAGAAAATGCCCATTCTTCTACTCCGTGTACCAAGGTAT
TTGTCAATGGTGTTTGGATGGGCGTTCACCGAGATCCTGCAAATCTCGTG
AAAACGATCAAGAAGCTCCGACGGAAGGATGACATAAGTCCTGAAGTCTC
TGTTGTCAGAGATATTCGCGAAAAGGAGTTGCGATTGTATACCGACGCTG
GACGTGTTTGTCGACCATTATTTATTGTTGAAAACCAGCAGCTACAGCTC
CAAAAGAAACACATCAAGTGGCTCAATAACGGATATAATGAAGATAGAGA
AGAATACAAGTGGGAACAGCTTGTGAAAGGCGGTATTATCGAGCTTTTAG
ACGCGGAGGAGGAGGAAACTGTCATGATATCGATGACGCCAGAAGACCTT
GAAAACTCCAGACTACAACAGAGTGGCATTGACCCTCATGCCGACGACGG
AGACTTTGATCCAGCAGCAAGGTTGAAGGCYGGGATTAATTCGCACACCT
GGACACACTGCGAGATTCACCCTAGCATGATCTTGGGTATATGTGCAAGT
ATCATTCCTTTCCCTGATCATAATCAgtcttcctttcctctactcgtttc
gcacccccacaacccaattttctgggggctctctccatatgccatggaga
accccaaacccgcaccacgttttgttcccttgatatttgagggcgttctt
ccacccgtKgcggggggtcgtatagcgcgcgttttcggtcgcttgatcgc
cgcgctgatcccattacatccgcttggtgcctggttggacacgaggttgc
gtggtgaaatggggggctgaacgaggagtgtgaaatagcacatgtaggtc
atgcagtggccttcgatggatctacccaaccgcactctgctgtgacgcag
cggcaggagcgtgttcatcgggattggcacgccgtgactcgatgtctatt
gccccctatgtctgtttttttttgttgattgcttttcatgttctggcttg
gctttgttgggggttactgtagacacaacatgctgacgtttccatccgca
tatctgctttttaaaaaaattcttcgaccactgccattcaatcacctcac
cgtcgtattgctttgttcaacgttgtaagttggatcctaattttgccgac
aaaattcgccacattcgcgacccgaaaacccgtatggccgtcgtttggtc
acactgcaagacgaaaatgatttgcgagcctgacgaccctaaggatgagg
gtgtagagcaggagttagatgaggtcaagagaggccatggcggttgtggg
cacgtccagcctcagataaggaaggagggtctgaagcttttcgtccagta
caagaaaccaaaagatgatgacgaggtttgtcactacaaattttggtgct
tgtcacttcatactcatgtcgatcattcacacaaccaggaggtaaaatcg
ttgcagccggacaagcgcctaatgacccctttggaagtttatactgtttt
caaaaaaatgtccgattccgaccttcatcttatcggcctttccgatgaat
atgcgcgtcccgaatggatga
>Pseudotricholoma metapodium K AH22102006
TTGAATGAAATTGGTTGGGCTGTTGCTGGCCTTGTTAAGGTAGTTGTGCA
CGCCTGGCTTAAAAATTTCAATATTTGTTGTCATCTCCTGTGCACCCATT
TTGTAGACTGTGTATATTCTCTATGGTATAATATCTCTATCATTGATTTA
TATGAGGGCTGCTGGTTTCCAGCTTTCTTCTACGCATTTAAATTCAATGG
AGTGTTATTGAGAATCAATCAGTCTATGTTTTGCTACAACTCCAATCGAA
ACAGTCATTGCCAATGTGTATAAATAAATACATGTACAACTTTCAACAAC
GGATCTCTTGGCTCTCGCATCGATGAAGAACGCAGCGAAATGCGATAAGT
AATGTGAATTGCAGAATTCAGTGAATCATCGAATCTTTGAACGCACCTTG
CGCTCCTTGGTATTCCAAGGAGCATGCCTGTTTGAGTGTCATGAAATTTT
CAGTCTTGTACATGTACATGTACGTGTATCAAGATTGGATAGTTGGGAGT
GTTATGCCAGGTTCACGAGAATGTTGGCTCTCCTGAAATTTATTGGAGTT
TTGAACCCCTCTGTGGATCGGCCATTGGTGTGATAAATTATCTACATCAT
GCTGTAAACGTGTATGGGGGGTTTCTCCAGGCTTTTAGTTTATTTGAAAT
CTTTGACGTTTTACTAACAAGGATTCCCTTAGTAACTGCGAGTGAAGTGG
GAATAGCTCAAATTTGAAATCTGATGGTCTCTTTGACCGTCCGAGTTGTA
ATCTAGAGAAGCGTTATCTGCGCTGGACCATGTACAAGTCTCCTGGAACG
GAGCGTCGTAGAGGGTGAGAATCCCGTCTTTGACATGGACTTACCAGGGC
TTCTGTGATGCGCTCTCAAAGAGTCGAGTTGTTTGGGAATGCAGCTCTAA
ATGGGTGGTAAATTCCATCTAAAGCTAAATATTGGCGAGAGACCGATAGC
GAACAAGTACCGTGAGGGAAAGATGAAAAGAACTTTGGAAAGAGAGTTAA
ACAGTACGTGAAATTGTTGAAAGGGAAACGCTTGAAGTCAGTCATGTTGG
CCAGGAAATCAGCCTTGCATTTGTTTGCTTGGTGCACTTTCTTGGTTTTC
AACGGGTCAGCATCAGTTTTGATCAGTGGAAAAAGTTCAAGGGAATGTGG
CATTCCTCGGAGTGTGTTTATAGCTCTTGTTCGCATACACTGGTTGGGAT
TGAGGAACTCAGCACGCCGCAAGGCCGGGTCCATTTTGGACCACGTTTCG
TGCTTAGGATGCTGGCGCTAATGGCTTTAATCGACCCGTCTTGAAACACG
GACCAAGGAGTCTAACATGCACGCGAGTGTTTGGGTGGAAAACCCGAGCG
CGCAATGAAAGTGAATATTGAGATCCCTGTCATGGGGAGCATCGATGCCC
GGACCAGACCTTCTGTGACGGATCTGCGGTTGAGCGTGTATGCTGGGACC
CGAAAGATGGTGAACTATGCCTGAATAGGGTGAAGCCAGAGGAAACTCTG
GTGGAGGCTCGTAGCGATTCTGACGTGCAAATCGATCGTCGAATTTGGGT
ATAGGGGCGAAAGACTAATCGATTGGCTCTCATGGCTTGCATATCTGTCG
GTTCTTATTCTGCTCCCGTAATCGAGTTCTTGGAGGAGTGGGGTTTAGAA
TCCCTCGAAGAAAATGCCCATTCTTCTACTCCGTGTACCAAGGTATTTGT
CAATGGTGTTTGGATGGGCGTTCACCGAGATCCTGCAAATCTCGTGAAAA
CGATCAAGAAGCTCCGACGGAAGGATGACATAAGTCCTGAAGTCTCTGTT
GTCAGAGATATTCGCGAAAAGGAGTTGCGATTGTATACCGACGCTGGACG
TGTTTGTCGACCATTATTTATTGTTGAAAACCAGCAGCTACAGCTCCAAA
AGAAACACATCAAGTGGCTCAATAACGGATATAATGAAGATAGAGAAGAA
TACAAGTGGGAACAGCTTGTGAAAGGCGGTATTATCGAGCTTTTAGACGC
GGAGGAGGAGGAAACTGTCATGATATCGATGACGCCAGAAGACCTTGAAA
ACTCCAGACTACAACAGAGTGGCATTGACCCTCATGCCGACGACGGAGAC
TTTGATCCAGCAGCAAGGTTGAAGGCTGGGATTAATTCGCACACCTGGAC
ACACTGCGAGATTCACCCTAGCATGATCTTGGGTATATGTGCAAGTATCA
TTCCTTTCCCTGATCATAATCAcatattgaacttgcgagaccggtcttcc
atccaggtttgtgctctcttctagcatgcattttatcttaactcaaactc
gcggtcaaatatcaaaggcttcatagtaaaagtgaaaaagatcctagaga
gtatctgtgtaaactgcgggaaactgaaagccgacatcgtgagtcgcgtt
ttcctttcctctactcgtttcgcacccccacaacccaattttctgggggc
tctctccatatgccatggagaaccccaaacccgcaccacgttttgttccc
ttgatatttgagggcgttcttccacccgtggcggggggtcgtatagcgcg
cgttttcggtcgcttgatcgccgcgctgatcccattacatccgcttggtg
cctggttggacacgaggttgcgtggtgaaatggggggctgaacgaggagt
gtgaaatagcacatgtaggtcatgcagtggccttcgatggatctacccaa
ccgcactctgctgtgacgcagcggcaggagcgtgttcatcgggattggca
cgccgtgactcgatgtctattgccccctatgtctgtttttttttgttgat
tgcttttcatgttctggcttggctttgttgggggttactgtagacacaac
atgctgacgtttccatccgcatatctgctttttaaaaaaattcttcgacc
actgccattcaatcacctcaccgtcgtattgctttgttcaacgttgtaag
ttggatcctaattttgccgacaaaattcgccacattcgcgacccgaaaac
ccgtatggccgtcgtttggtcacactgcaagacgaaaatgatttgcgagc
ctgacgaccctaaggatgagggtgtagagcaggagttagatgaggtcaag
agaggccatggcggttgtgggcacgtccagcctcagataaggaaggaggg
tctgaagcttttcgtccagtacaagaaaccaaaagatgatgacgaggttt
gtcactacaaattttggtgcttgtcacttcatactcatgtcgatcattca
cacaaccaggaggtaaaatcgttgcagccggacaagcgcctaatgacccc
tttggaagtttatactgttttcaaaaaaatgtccgattccgaccttcatc
ttatcggcctttccgatg
>Pseudotricholoma umbrosum NY505218 REH4796
TTGAATGAAATTGGTTGGGCTGTTGCTGGCCTTGTAAGGTAGTTGTGCAC
GCCTGGCTCAAATTTTCAATATTTGTTGTCATCTCCTGTGCACCCATTTT
GTAGGCTGTGTTCTCTTTGGAATAATATCTCTATCATTGATTTAGATGAG
GCCTGCTGGGTTGTGCATGCAAGCAAGCACGAGCCHAGCTTTTCTCTACA
CATTTAAATTTAAATGGAGTATCATTGAGAATCAATCAGTCTATGTTTTG
TTATAACTCCAATCGAAATAGTCATTGCAAATGTATATAATAAATACATA
TACAACTTTCAACAACGGATCTCTTGGCTCTCGCATCGATGAAGAACGCA
GCGAAATGCGATAAGTAATGTGAATTGCAGAATTCAGTGAATCATCGAAT
CTTTGAACGCACCTTGCGCTCCTTGGTATTCCAAGGAGCATGCCTGTTTG
AGTGTCATGAAATTTTCAGTCTTATACRTGTATGTGTTTTAAGATTGGAT
AGTTGGGAGTGTYWTGCCAGGTTCACAAGAATGTTGGCTCTCCTGAAATT
TATTGGAGTTTTGAACCCCTTTGTGGATCGGCCATTGGTGTGATAAATTA
TCTACATCATGCTGTAAACGTGTACGGGGTTTCTCCAGCTTTTAGCTTAT
TTGAAATCTTTGATTCCCTTAGTAACTGCGAGTGAACTGGGAATAGCTCA
AATTTGAAATCTGATGGTCTCTTTGATCGTCCGAGTTGTAATCTAGAGAA
GCGTTATCTGCGCTGGACCATGTACAAGTCTCCTGGAACGGAGYGTCGTA
GAGGGTGAGAATCCCGTCTTTGACATGGACTTACCAGGGCTTCTGTGATG
CGCTCTCAAAGAGTCGAGTTGTTTGGGAATGCAGCTCTAAATGGGTGGTA
AATTCCATCTAAAGCTAAATATTGGCGAGAGACCGATAGCGAACAAGTAC
CGTGAGGGAAAGATGAAAAGAACTTTGGAAAGAGAGTTAAACAGTACGTG
AAATTGTTGAAAGGGAAACGCTTGAAGTCAGTCATGTTGGCCAGGAAATC
AGCCTTGCATTTGTTTGCTTGGTGCACTTTCTTGGTTTTCAACGGGTCAG
CATCAGTTTTGATCAGTGGAAAAAGTTCAAGGGAATGTGGCATTCCTCGG
AGTGTGTTTATAGCTCTTGWTCGCATACACTGGTTGGGATTGAGGAACTC
AGCACGCCGCAAGGCCGGGTCTTTATTGGACCACGTTTCGTGCTCAGGAT
GCTGGCGCTAATGGCTTTAATCGACCCGTCTTGAAACACGGACCAAGGAG
TCTAACATGCACGCGAGTGTTTGGGTGGAAAACCCGAGCGCGCAATGAAA
GTGAATATTGAGATCCCTGTCATGGGGAGCATCGATGCCCGGACCAGACC
TTCTGTGACGGATCTGCGGTTGAGCGTGTATGCTGGGACCCGAAAGATGG
TGAACTATGCCTGAATAGGGTGAAGCCAGAGGAAACTCTGGTGGAGGCTC
GTAGCGATTCTGACGTGCAAATCGATCGTCGAATTTGGGTATAGGGGCGA
AAGACTAATCGATTGGCTCTCATGGCTTGCATATCTGTCGGTTCTTACTC
TGCTCCCGTAATCGAGTTCTTGGAGGAGTGGGGTTTAGAATCCCTCGAAG
AAAATGCCCATTCTTCTACTCCGTGTACCAAGGTATTTGTCAATGGTGTT
TGGATGGGCGTTCACCGAGATCCTGCAAATCTCGTGAAAACGATCAAGAA
GCTCCGACGGAAGGATGACATAAGTCCTGAAGTCTCTGTTGTCAGAGATA
TTCGCGAAAAGGAGTTGCGATTGTATACCGACGCTGGACGTGTTTGTCGA
CCATTATTTATTGTTGAAAACCAGCAACTACAACTCCAAAAGAAACACAT
CAAGTGGCTCAATAACGGATATAATGAGGATGGAGAAGAATACAAGTGGG
AACAGCTTGTGAAAGGCGGTATTATCGAGCTTTTAGACGCGGAGGAGGAG
GAAACTGTCATGATATCGATGACGCCAGAAGACCTTGAAAACTCCAGACT
ACAACAGAGTGGCATTGACCCTCATGCCGACGACGGAGACTTTGATCCAG
CAGCAAGGTTGAAGGCTGGGATTAATTCGCACACCTGGACACACTGCGAG
ATTCACCCTAGCATGATCTTGGGTATATGTGCAAGTATCATTCCTTTTCC
TGATCATAATCAagatcccattacatccgctcggtgcctggttggacacg
aggttgcgtggtgaaatggggggctgaacgaggagtgtgaaatagcacat
gtaggtcatgcagtggccttcgatggatctacccaaccgcactctgctgt
gacgcagcggcaggagcgtgttcatcgggattggcacgccKtgactcgat
gtctattgccccctatgtctgtttttttattgttgattgcttttcatgtt
ctggcttggctttgttgggggttactgtagacacaacatgctgacgtttc
catccgcatatctgctttttaaaaaaattcttcgaccactgccattcaat
cacctcaccgtcgtattgctttgttcaacgttgtaagttggatcctaatt
ttgccgacaaaatccgccacattcgcgacccgaaaacccgtatggccgtc
gtttggtcacactgcaaaacgaaaatgatttgcgagcctgacgaccctaa
ggatgagggtgtagagcaggagttagatgaggtcaagagaggccatggcg
gttgtgggcacgtccagcctcagataaggaaggagggtctgaagcttttc
gtccagtacaagaaaccaaaagatgatgacgaggtttgtcactacaaatt
ttggtgcttgtcacttcatactcatgtcgatcattcacacRaccaggagg
taaaatcgttgcagccggacaagcgcctaatgacccctttggaagtttaY
actgttttcaaaaaaatgtccgattccgaccttcatcttatcggcctttc
cgatgaatatgcgcgtcccgaatggatgatcttgacggtcatgccagtgc
cgcctccgcctgtgcgtccaagtatcgcggttgatggtggggcaatgagg
agcgaggatgatctgacatacaagcttggcgatatcatca
>Singerocybe adirondackensis TENNF064660 PBM3320
TTTATTGCCTTTAAATTAAATACAACTTTCAACAACGGATCTCTTGGCTC
TCGCATCGATGAAGAACGCAGCGAAATGCGATAAGTAATGTGAATTGCAG
AATTCAGTGAATCATCGAATCTTTGAACGCACCTTGCGCTCCTTGGTATT
CCGAGGAGCATGCCTGTTTGAGTGTCATTTAATTCTCAACCTTTTTCAGC
TTTTTGAAGTTGGATTAGGCTTGGATTGTGGGGGTTGCGGGCTTCTCAGA
AGTCGGCTCCTCTTAAATGTATTAGCAAAATCTATGTAGGATTAGCTCTG
GTGTGATAATTATCTACATCTTTCTAAGACTACTTTGTGGTTTAGCTTCT
AATAGTCCATTGACTTGGACAAATTTCTTGAACTAACAAGGATTCCCCTA
GTAACTGCGAGTGAAGCGGGAAAAGCTCAAATTTAAAATCTGGCAGTCTY
TTGATTGTCCGAGTTGTAATCTAGAGAAGTGTTACCCGCGYTGGACCGTG
TATAAGTCTCCTGGAATGGAGCGTCATAGAGGGTGAGAATCCCGTCTTTG
ACACGGACTACCARGGCTTTGTGGTATGCTCTCAAAGAGTCGAGTTGTTT
GGGAATGCAGCTCTAAATGGGTGGTAAATTCCATCTAAAGCTAAATATTG
GCGAGAGACCGATAGCGAACAAGTACCGTGAGGGAAAGATGAAAAGAACT
TTGGAAAGAGAGTTAAACAGTACGTGAAATTGTTGAAAGGGAAACGCTTG
AAGTCAGTCACRTTGGCTGGGGATCAACCTTGCTCTTGCTTGGTGTACTT
CCTAGTTAAYGGGTCAGCATCAATTTTGACTGGTGGATAAAGTTTAAGGG
AATGTGGCATCTTCGGGTGTGTTATAGCCTTTATTCGCATACATCAGTTG
GGATTGAGGAACTCAGCACGCCACTAGGCCGGGTCTTTTGACCACGTTAC
GTGCTTAGGATGCTGGCATAATGGCTTTAATCGACCCGTCTTGAAACACG
GACCAAGGAGTCTAACATGCCTGCGAGTGTTTGGGTGGAAAACCCGARCG
CGTAATGAAAGTGAAAGTTGAGATCCCTGTCGCGGGGAGCATCGACGCCC
AGACCAGACCTTTTGTGACGGATCTGCGGTAGAGCATGTATGTTGGGACC
CGAAAGATGGTGAACTATGCCTGAATAGGGTGAAGCCAGAGGAAACTCTG
GTGGAGGCTCGTAGCGATTCTGACGTGCAAATCGATCGTCGAATTTGGGT
ATAGGGGCGAAAGACTAATCGATTGGCTCTCATGGCATGTATCTCTGTTG
GTTCGTATTCTGCACCTGTTATCGAGTTCCTTGAAGAGTGGGGATTGGAG
TCTCTTGARGAAAATGCGCATTCCTCCACCCCCTGCACTAAAGTATTCGT
TAATGGTGTATGGATGGGGGTTCATCGCGATCCTGCTAATCTTGTTAAAA
CAATCAAGAAGTTGCGGCGAAAAGACGATATCAGTCCTGAGGTCTCGGTG
GTGCGGGATATTCGGGAGAAGGAACTACGATTGTATACAGATGCTGGACG
CGTGTGTCGGCCGCTCTTCATTGTAGAAAATCAACAACTTGCCCTCCAGA
AGAAGCACATYCGTTGGTTGAACAGTGGTTACAACGACGATAACGAGGAA
TATAAATGGGAACAACTTGTGAAGGGCGGCGTCGTTGAATTGTTAGATGC
AGAAGAAGAGGAAACTGTTATGATATCAATGACCCCAGAGGATCTGGAGA
ATTCCCGACTRCATCAGAGCGGCGTCGATCCTCATGCTAACGATGCGGAA
TTCGATCCAGCAGCAAGGCTGAAGGCCGGAATTAACTCTCATACTTGGAC
ACACTGCGAAATCCATCCTAGTATGATTCTTGGGATTTGTGCGAGTATTA
TTCCCTTCCCTGATCATAACCAggccacattgagttagctcgacctgttt
tccatcctggtgcgtctatttgtcctcagcagctRgagagttatgacaaa
cataggtcgtcctcaggttttatcgtgaaagtgaaaaagatcctagagag
tatatgtgtaaattgtggaaagctaaaagctgacatcgtgagttgcgtct
cctgttcctctactcgtttcgcacccccacatcccaattttctgggggct
ctctccacatcccatggagaaccccaaacccgcaccacgttagttccctt
gacaatcgagggcgttcttcttacctgtggcggggggtcatgtaacgcgc
gttttcggtcgcttgatcgccgcgttgactccattgcatccgctcagtgt
actgttggacacgaggttgcgYggtgaaatggggggcagaacgaggagtg
cgaaaaaaagacatacatgcagtgcgtgtgccgtgaaaagccacgcaYtt
gcggtgatggattggtccaaccatgcYcYgctgtgacgcagcagtggtat
gtgtttacaggcctagcacttatgactcgatgtccacccccccctatgct
gttcatttgttgcttcttttctaatgttccaatgttcggggtcgagtttt
tttgttgggtttatggttctgtagacacatgctgacgctccatttatctg
catatctcgtgtttaaaaaactcatcgtcaactactgcccattgaaacca
atttcctcactctccattatcattatttgaaatgtaagttggatcctaac
ttcgcggacaaaattcgccatattcgcgatcccaaaacccggatggccgt
tgtatgggctcactgcaaaacgaaaatggtttgcgagcctgatgacccta
aagatgaaggtgcggagcctgatgctgacgaagttaagaaaggccatggc
ggttgcggacatgttcagcctcaggtcaggaaggagggattaaagttatt
cgtgcaatataaaaaggcgaaggacgatgatgaggtcggttgcSttcaag
gttattgcgttagctgtatagcttactgcgtcttataggaggtcaaatcg
atgcaaccggataagcgactcattactccttctgaggtttacacagtttt
caaaaagatgtccgaggctgacctccacctYattggcctctcggatgaat
acgcacgtcctgaatggatgattttgacRgtaatgccagtaccccctcca
cccgttcgtccgagtatcgctgtcgatggtggtgcaatgaggagtgaaga
cgatctgacgtataagctcggtgatatcattaaggcgtccgccaatgttc
ggagatgtgaacaggaaggtgcacctgctcacgttatttcggaattcgaa
cagcta
>Tricholoma atrodiscum TENNF070702 MSG132
TTGAATAAGCTTGGTTGGGTTGTTGCTGGCTCTTCTGGTGCATGTGCACA
CCTGATCACCAACTTTTCTTACCACCTGTGCACTTTTTGTAGACTTGGAA
TAACTCTCGAGGAAACTCGGTTTCGAGGATTGCTGTGCGCAAGTCCAGCT
TTCCTTACATTTTCCGGTCTATGTTTTTAAATATATACCCCCGTAGCATC
ATATTTTAATTTTTCATGGGCTTAACTGCCTTTAAACCTATACAACTTTC
AACAACGGATCTCTTGGCTCTCGCATCGATGAAGAACGCAGCGAAATGCG
ATAAGTAATGTGAATTGCAGAATTCAGTGAATCATCGAATCTTTGAACGC
ACCTTGCGCTCCTTGGTATTCCGAGGAGCATGCCTGTTTGAGTGTCATGA
TATTCTCAACCTTGTCAGCTTTTACTGTGTGATTAGGCTTGGATAATGGG
AGTTTGCGGGCTTCTCATAAAAAGGAAGTCGGCTCTCCTTAAATTCATTA
GCGGGACCTTCTTTTTGGTTGCCCCAGCCATTTTTAGTGTGATAATTATC
TACGCTATGGCTGAAGTGACTACGGTGCAGCTTCTAATGTCTCCGTCTTC
GAGACTATATATGACAATTCCCTAGTAACTGCGAGTGAAGCGGGAAAAGC
TCAAATTTAAAATCTGAGGGTCCCTGTGGCCTTCCGAGTTGTAATCTAGA
GAAGTGTTATCCGCGCTGGACCGTGTACAAGTCTCCTGGAACGGAGCGTC
ACAGAGGGTGAGAATCCCGTCTTTGACACGGACTACCAGGGCTTATGTGA
TGCGCTCTCAAAGAGTCGAGTTGTTTGGGAATGCAGCTCTAAACGGGTGG
TAAATTCCATCTAAAGCTAAATATTGGCGAGAGACCGATAGCGAACAAGT
ACCGTGAGGGAAAGATGAAAAGAACTTTGGAAAGAGAGTTAAACAGTACG
TGAAATTGTTGAAAGGGAAACGCTTGAAGTCAGTCGCGTTGTCCAGAAAT
CAACCTTGCTTCTGCCTGGCGTACTTTCTGGTTAACGGGTCAGCATCAAT
TTCGACCGGTGGATAAAGGTCAGGGGAATGTGGCATCTTTTGGATGTGTT
ATAGCCCTTGGTTGCATACATCGGTTGGGATTGAGGAACTCAGCACGCCG
CAAGGCCGGGTTTTTACCACGTACGTGCTTAGGATGCTGGCATAATGGCT
TTAATCGACCCGTCTTGAAACACGGACCAAGGAGTCTAACATGCACGCGA
GTGTTTGGGTGGAAAACCCGAGCGCGTAATGAAAGTGAAAATTGAGATCC
CTGTCGTGGGGAGCATCAATGCCCGGACCGGACCTTTTGTGATGGATCCG
CGGTTGAGCGTGTATGCTGGGACCCGAAAGATGGTGAACTATGCCTGAAT
AGGGTGAAGCCAGAGGAAACTCTGGTGGAGGCTCGTAGCGATTCTGACGT
GCAAATCGATCGTCAAATTTGGGTATAGGGGCGAAAGACTAATTGGCTCT
CATGGCTTGTATATCCGTCGGTTCTTATTCTGCGCCGGTCATCGAGTTCC
TGGAAGAGTGGGGCCTGGAATCTCTTGAGGAGAACGCACATTCGTCCACT
CCTTGCACCAAGGTGTTTGTTAATGGCGTGTGGATGGGCGTTCATCGTGA
CCCCGCCAATCTAGTGAAGACTATCAAGAAGCTGCGACGGAAGGATGATA
TCAGCCCCGAAGTCTCGGTTGTACGGGACATTCGAGAGAAGGAACTGCGA
TTGTATACTGATGCCGGACGCGTTTGTCGTCCATTATTCATCGTCGAAAA
CCAAACACTAGCGCTGCAAAAGAAGCACATCAGATGGCTTAACAAGGGAT
TGAACGATGAAAGAGAAGAATTCAAGTGGGAGCAACTTGTGAAGGGCGGC
ATCATTGAGTTGTTGGATGCAGAGGAGGAAGAGACTGTCATGATATCAAT
GACACCCGAAGATTTGGAGAACTCCAGGTTACATCAGAGCGGCATAGATC
CTCATGCCAATGATGGAGAGTTTGATCCAGCAGCAAGGTTAAAAGCCGGA
ATCAACTCGCACACTTGGACGCATTGTGAGATTCATCCTAGCATGATTCT
TGGAATTTGTGCGAGTATTATTCCATTCCCTGATCACAACCAagccatgg
agaaccccaagcccgcaccacgttttgtacctttgataatcaaaggtgtt
cttctaacccgtggcggggggtcgtgtaacgcgcgttttcgatcgcttga
tcgccgcgttgaccccattgcatccgctcagggtctggttggacacgagg
ttgcgcggtgaaaaggggggctgaacgaggagtgcgaaaaaattcgtgcg
gtccgtgtgccatgaaaagccacgtcctcgcggtgatggattggcctaac
cgcactctactgtgacgcagtggtagtcgcgcgttactgggcctagcact
ttatggcttgatgtcgattgccccctgtaatatcgccttgttgcttcctg
tctatgttcctttgtgtgggggtttctttgtcggaccgttgcgcctgtag
acatagcatgctgacgttttcgttcgcatatcatttttttaaaactctca
tcgatctcctcctgcacgacatcatacactcgaattgtaagttggatccc
aatttcgcggacaaaattcgccacatccgggatcctaaatcccgtatggc
tgtcgtctggtcacactgcaaaacgaaaatggtttgcgagcctgatgacc
ccaaggacgaaggggcggaacctgatgcagatgaggtcaagaaaggtcat
ggtggttgtgggcacatacaacctcagatcaggaaggagggattgaaact
ctttgtacaatacaagaaggcaaaggatgatgatgaggttcgttttgcta
tccccatgcttttcgttcactggcactcgatttgatcacgttcatcacca
ggaggttaaatcattgcagccggacaagcgactgataaccccctcggaag
tctacacagtgttcaagaagatgtcggattccgatctccacttaatcggc
ctctcggatgaatacgcacgccctgagtggatgattttaactgttatgcc
tgtcccaccacctccagttcgaccaagcattgctgttgacggtggagcaa
tgaggagcgaagatgacttgacgtacaaacttggtgatatcatcaaggct
tctgccaatgtaaggagatgtgagcaggaaggcgcaccggcacatStcat
ttcggaattcgagcagtta
>Tricholoma atroviolaceum TENNF070701 MSG167
ATGAATAATAAGTTTGGTTGCGTTGTTGCTGGCTCTTTTGAGCATGGTGC
ACACCTAATGCCAACTTTTGATACCACCTGTGCACCATTTGTAGACAAAT
TTGGATACCTCTCGAGCATTACTCGGTTATAGGATTTGCTGCATATCAGC
TTTTCTTGGATTTCCAGTCTACGTTTTTAATATAACCTTTGTGGTATGTC
TGAGAATGTTATTAAAATGGGCTTTACAACCTTTTTAAATGTTATACAAC
TTTCAACAACGGATCTCTTGGCTCTCGCATCGATGAAGAACGCAGCGAAA
TGCGATAAGTAATGTGAATTGCAGAATTCAGTGAATCATCGAATCTTTGA
ACGCATCTTGCGCTCCTTGGTATTCCGAGGAGCATGCCTGTTTGAGTGTC
ATGAAATTATCAACCTTTTTTGATTTTGTTGAATTAGGCTTGGATGTTGG
GAGCATTGCGGGCTTTTTTTGAAGTCGGCTCTCCTTAAATGTATTAGCTG
GACCTTTGTTGCTTAGCTTTGGTGTGATAATTATCTATGCCATTGACATG
GTAGCATTTCATAATGAAGGGGTTCAGCTTTTCAATTGTTATCTTTTTTA
TTTATTCAAAAGGATGATATTTTTAGCAATTTACAAGGATTCCCCTAGTA
ACTGCGAGTGAAGCGGGAAAAGCTCAAATTTAAAATCTGATGGTCTTYGT
GGCCTTCCGAATTGTAATCTAGAGAAGTGTTATCCGCGCTGGACCGTGTA
CAAGTCTCCTGGAATGGAGCATCATAGAGGGTGAGAATCCCGTCTTTGAC
ATGGACCACCAGGGCTTATGTGATATGCTCTCAAAGAGTCGAGTTGTTTG
GGAATGCAGCTCTAAATGGGTGGTAAATTCCATCTAAAGCTAAATATTGG
CGAGAGACCGATAGCGAACAAGTACCGTGAGGGAAAGATGAAAAGAACTT
TGGAAAGAGAGTTAAACAGTACGTGAAATTGTTGAAAGGGAAACGCTTGA
AGTCAGTCACATTGGCCAGGGATCAATCTTGCTTTGCTTGGTGTATTTTC
TGGTTTCAATGGGTCAGCATCAATTTTGATTGATGGATAAAGATCAGGGG
AATGTGACATCTTATGGATGTGTTATAGCCCTTGTTCGTATACATTGGTT
GGAATTGAGGAACTCAGCATGCTGTGAGGCCGGGTTTTCTTTTGTTAAAA
CCACGTACATGCTTAGGATGCTGGCATAATGGCTTTAATCGACCCGTCTT
GAAACACGGACCAAGGAGTCTAACATGCACGCGAGTGTTTGGGTGGAAAA
CCCGGGCGCGCAATGAAAGTGAAAATTGAGATCCCTGTCGTGGGGAGCAT
TGATGCCCGGACCAGATCTTTTGTGACGGTTCTGCGGTTGAGCGTGTATG
CTGGGACCCGAAAGATGGTGAACTATGCCTGAATAGGGTGAAGCCAGAGG
AAACTCTGGTGGAGGCTCGTAGCGATTCTGACGTGCAAATCGATCGTCAA
ATTTGGGTATAGGGGCGAAAGACTAATCGACTGGCGCTCATGGCTTGTAT
ATCTGTCGGCTCTTATTCTGCTCCCGTCATCGAGTTCCTAGAAGAGTGGG
GGCTAGAATCTCTTGAGGAGAATGCACATTCCTCCACTCCTTGCACGAAA
GTGTTTGTTAATGGCGTGTGGATGGGTGTTCATCGTGATCCCGCGAATCT
AGTGAAAACCATCAAGAAGCTACGACGGAAGGATGATATCAGCCCTGAGG
TCTCGGTTGTTCGGGATATTCGTGAAAAGGAATTGCGATTGTATACCGAT
GCTGGACGCGTATGTCGACCATTATTCATCGTCGAAAATCAACAGCTATC
ATTGCAAAAGAAGCACATCAGATGGCTTAACAGTGGGTGTAATGATGATG
GAGAAGAATACAAGTGGGAGCAACTCGTGAAGGGCGGCATCATTGAGTTG
TTGGACGCAGAGGAGGAAGAGACTGTCATGATATCGATGACACCTGAAGA
TTTGGAGAACTCAAGATTACATCAAAGCGGTGTCGATCCTCATGCTAATG
ACGGAGAGTTTGATCCAGCAGCGAGGTTGAAGGCAGGAATCAACTCACAC
ACATGGACACATTGTGAGATTCATCCTAGCATGATTCTTGGTATTTGTGC
AAGTATCATTCCCTTCCCTGATCACAACCAggtacgtgcattccgatata
ttattgccccatcgtggacttacagttgtttgctatcggaaaggtttcat
agtgaaagtgaaaaagatcctcgagagtatatgtgttaattgcggaaagc
ttaaagccgacatcgtgagttgtgtctcctttcctctactcgtttcgcac
ccccacaacccaattttctgggggctctctccataatccatggagaaccc
cgagcccgcaccacgttttgtccccttgatattcaagggcgttcttccga
ctcgtggcggggggtcgtttggcgcgcgttttcgatcgcttgatcgccgc
gttgaccccattgcatccgcccggtgtctggttggacacgaggttgcgtg
gtgaaaaggggggctgaacgaggagtgcgaaaaaatacgtgcagtccgtg
tgtcgtgaaaagccacgttctcgcgatgatggattggcctaaccgcactc
ttgctgtgacgcagcgatagtcgcgcgtttagtgggcctagcacttatga
ctcgatgtcgattgccccctgtactattgttttgttgtccgctttccatg
ttccctcatgtggggtttttttgcggggtcattgctcctgtagagataac
atgctgacgtttttattcgcatatcatttttttWaaaactcatcggctat
ttcctttcacgacgtcgtgttcacaatccgtaagttggatccaaatttcg
cggacaaaattcgccacatccgcgatccgaaatcccggatggccgttgtc
tggtcacactgcaaaacaaaaatggtttgcgagcctgatgaccccaagga
tgaaggcgcagagcctgaccctgacgaggtcaagaagggccacggtggct
gcgggcatattcagccccagatcaggaaggagggcttaaaactgttcgtt
caatataagaaggcaaaagatgacgatgaggtttgtgacaattttttttg
tataatggcattcatttcaattactcttcaccaggaaatcaagtctttgc
agcctgacaaacgactgataaccccgtcggaagtgtatacagtattcaaa
aagatgtcggattctgacctgcacttaatcggcctttccgatgaatacgc
ccgccctgaatggatgattctcacagtcatgcctgtcccgccacctccag
ttcgaccaagcatcgctgtcgatggtggggcaatgaggagcgaggatgac
ttaacctacaaactcggtgatatcatcaaggcctctgccaatgtgaggag
atgtgaacaggaaggcgcaccggcgcatgttatctcggaattcgaacaat
ta
>Tricholoma caligatum TENNF067754 PBM3899
TTGAATAAGCTTGGTAAGGTTGTTGCTGGCTCTATCGGGGGGGCATGTGC
ACGCCTAACACCAGTCTTTTTTCACCCTTTACCCCCTGTGCACTTTTTGT
AGGCCTGGATCGAGGAACCTTGGTTTCAGTTCTAGCCTATGTCACTTTGT
ATTCACTCCGTATGTCTAGAATGTTGTTGTTATTTGATGCGATTCATCAT
CGCTCTGGACATCTTAATACAACTTTCAACAATGGATCTCTTGGCTCTCG
CATCGATGAAGAACGCAGCGAAATGCGATAAGTAATGTGAATTGCAGAAT
TCAGTGAATCATCGAATCTTTGAACGCACCTTGCGCTCCTTGGTATTCCG
AGGAGCATGCCTGTTTGAGTGTCATTGAAGTTCTCAACCTCTTCAGCTTT
TGTTGATCAGGCTTGGACCTTGGGAGCTGTGCCGGCTTTTCGAAGTCTGC
TCTCCTCAAATGTATCGGCTGGCCTCTTGTTGTCCTACTGCCGTTGGTGT
GATAATTATCTACGCCATTGTGTACAACCAGGGTGTGATAGCTTCTAATC
GGTTTCGTATGAGACTGTGACTGTGGTGTTACTAACAAGGATTCCCCTAG
TAACTGCGAGTGAAGCGGGAAAAGCTCAAATTTAAAATCTGAGGGTCTTT
GTGGCCTTTCGAGTTGTAATCTAGAGAAGTGCTATCCGCGCTGGACCGTG
TACAAGTCTCCTGGAACGGAGCGTCGTAGAGGGTGAGAATCCCGTCTCTG
ACATGGACTACCAGGGCTTCTGTGATGCGCTCTCAAAGAGTCGAGTTGTT
TGGGAATGCAGCTCTAAATGGGTGGTAAATTCCATCTAAAGCTAAATATT
GGCGAGAGACCGATAGCGAACAAGTACCGTGAGGGAAAGATGAAAAGAAC
TTTGGAAAGAGAGTTAAACAGTACGTGAAATTGTTGAAAGGGAAACGCTT
GAAGTCAGTCGTGTCGGCCAGAGATCAACCTTGCATTTGCTTGGTGCACT
TTCTGGCTAACAGGTCAGCATCAGTTTTGATCGGTGGATAAAGGCCTGGG
GAAGGTGGCATCTTCGGATGTGTTTATAGCCCTATGGTCGTATACATCGC
TTGGGATTGAGGAACTCAGCACGCCGAAAGGTCGGGTTGTTTACAACCAC
GTTTGTACGTGCTTAGGATGCTGGCGTAATGGCTTTAATCGACCCGTCTT
GAAACACGGACCAAGGAGTCTAACATGCACGCGAGTGGTTGGGTGGTAAA
CCCGAGCGCACAATGAAAGTGAAAATTGAGATCCCTGTCGTGGGGAGCAT
CAATGCCCGGACCAGACCTTCTGTGACGGTTCTGCGGTTGAGCGTGTATG
CTGGGACCCGAAAGATGGTGAACTATGCCTGAATAGGGTGAAGCCAGAGG
AAACTCTGGTGGAGGCTCGTAGCGATTCTGACGTGCAAATCGATCGTCAA
ATTTGGGTATAGGGGCGAAAGACTAATCGATTGGCTCTCATGGCTTGTAT
ATCTGTCGGTTCTTATTCTGCACCCGTCATCGAATTTCTGGAAGAATGGG
GATTGGAATCTCTTGAGGAGAACGCACATTCTTCCACTCCTTGCACCAAA
GTGTTTGTTAATGGTGTGTGGATGGGCGTTCACCGCGATCCTGCGAATCT
GGTGAAGACCATCAAGAAGTTGCGACGGAAGGATGATATCAGTCCTGAAG
TCTCGGTTGTTCGGGATATTCGAGAGAAAGAATTGCGATTATATACCGAT
GCTGGACGCGTTTGTCGACCGTTATTCATCGTCGAAAATCAACAATTAGC
GCTACAAAAGAAGCACATTAGATGGCTCAATAGTGGTTTTAATGAAGATG
GAGAAGAATACAAGTGGGAGCAGCTTGTGAAGGGCGGTATAATTGAGTTG
TTGGATGCAGAGGAGGAAGAGACTGTCATGATATCGATGACTCCCGAAGA
TTTGGAGAATTCCAGGTTGCATCAGAGCGGCATCGACCCTCATACCAACG
ACGGAGAGTTCGATCCAGCAGCGAGGTTGAAAGCCGGGATCAACTCGCAC
ACTTGGACACATTGTGAGATTCATCCCAGTATGATTCTTGGGATTTGCGC
AAGTATCATTCCCTTCCCTGATCACAACCAtctccataagccatggagaa
ccccaaacccgcaccacgttttttgcctttgataatcaaaggtgttcttc
taacccgtggcggggggtcgtttaacgcgcgttttcgatcgcttgatcgc
cgcgttgaccccattgcatccgctcggtgtctggttggacacgaggttgc
gcggtgaaaaggggggctgaacgaggagtgcgaaaaatacatgcggttcg
tgtgccgtgaaaggtcacgttctcgtaatgatggattggcctaaccgcac
tctgctgtggcgcagcactagtcgcgcgtttgccggacctagcactttat
gactcgatgtcgattgccccctgtaatatcgttttgttgcttgctgtcca
tgttctcttgtgcgggggtttccttgtggggttgctcctgtagacatagc
atgctgacgttttcattcgcatatcaattttttctaaaaactcatcggct
tgccctctgcgcgacatcctattctcaaactgtaagttggatcccaattt
cgcggacaaaattcgtcacatccgtgatcctaaatcccgaatggccgtcg
tctggtcacattgcaaaacgaaaatggtttgcgaccctgatgacccgaag
gacgaaggcgtggaacctgatgcagatgaggtcaagaagggtcatggtgg
ttgtgggcatattcaacctcagatcaggaaggagggtttgaaactgtttg
tccaatacaaaaaggcaaaggaagatgacgaggtccgtttgtgttcctca
gactcttcatccaggtaatcatgttcatcacatccatcatcaggaagtca
agtcattgcagcccgacaagcgactcataaccccctccgaggtctacaca
gtatttaagaagatgtcggactctgatctccacttaattggcctgtcgga
tgaatacgctcgccctgagtggatgattctaaccgtcatgcctgtcccac
cacctccagttcgcccaagtatcgctgtcgacggtggagctatgaggagc
gaggatgatttaacttacaaactcggtgacatcattaaggcttctgccaa
tgtcaggagatgtgagcaggaaggcgcgccagcacatgtcatttcggaat
tcgagcagtta
>Tricholoma fulvum TENNF068348 BPL304
TTGAATAAGCTTGGTTGGGTTGTTGCTGGCTCTTYGGAGCATGTGCACGC
CTAACACCAACCTTTTTACCACCTGTGCACCTTTTGTAGACCTGGATATC
TCTCGAGGAAACTCGGTATGAGGACTGCTGTGCGTCAAAGCCGGCTTTCC
TTACATTTCCGGTCTATGTCTTTATATACACCATTAGTATGTCTATGAAT
GTTATTATCGGACTTGACTGTCCAATAAACCTTATACAACTTTCAACAAC
GGATCTCTTGGCTCTCGCATCGATGAAGAACGCAGCGAAATGCGATAAGT
AATGTGAATTGCAGAATTCAGTGAATCATCGAATCTTTGAACGCACCTTG
CGCTCCTTGGTATTCCGAGGAGCATGCCTGTTTGAGTGTCATGAAATTCT
CAACCTTTTCGACTTTTTCTAAGTCGACTAGGCTTGGATGTGGGAGTTTG
CGGGCTTCTCCGAAGTCGGCTCTCCTTAAATTTATTAGTAGGGACCTCTG
TTGCCTTAGCTTTTGGTGTGATAATTATCTACGCCATCATGTGAAGCAGC
TTTAAATTGGGGTTGCTGCTCTCTAACAGTCTCTTTGGTGGGACAATTTA
TGACAATTTCCTAGTAACTGCGAGTGAAGCGGGAAAAGCTCAAATTTAAA
ATCTGAGGGTCCTTGTGGCCTTCCGAGTTGTAATCTAGAGAAGTGCTATC
CGCGCTGGACCGTGTACAAGTCTCCTGGAACGGAGCGTCATAGAGGGTGA
GAATCCCGTCTTTGACACGGACTACCAGGGCTTTGTGATGCGCTCTCAAA
GAGTCGAGTTGTTTGGGAATGCAGCTCTAAATGGGTGGTAAATTCCATCT
AAAGCTAAATATTGGCGAGAGACCGATAGCGAACAAGTACCGTGAGGGAA
AGATGAAAAGAACTTTGGAAAGAGAGTTAAACAGTACGTGAAATTGTTGA
AAGGGAAACGCTTGAAGTCAGTCGCGTTGGCCAGGAATCAACCTTGCTTT
TGCTTGGCGTACTTTCTGGTTAACGGGTCAGCATCAATTTTGACCGRTGG
ATAAAGGTTAGGGGAATGTGGCATCCTCGGATGTGTTATAGCCTCTGGTC
GCATACATCGGTTGGGATTGAGGAACTCAGCACGCCGCAAGGCCGGGTTT
TAACCACGTACGTGCTTAGGATGCTGGCATAATGGCTTTAATCGACCCGT
CTTGAAACACGGACCAAGGAGTCTAACATGCACGCGAGTGTTTGGGTGGA
AAACCCGAGCGCGTAATGAAAGTGAAAATTGAGATCCCTGTCGCGGGGAG
CATCGATGCCTGGACTTGATCTTTTGTGACGGTTCCACGGTTGAGCGTGT
ATGCTGGGACCCGAAAGATGGTGAACTATGCCTGAATAGGGTGAAGCCAG
AGGAAACTCTGGTGGAGGCTCGTAGCGATTCTGACGTGCAAATCGATCGT
CAAATTTGGGTATAGGGGCGAAAGACTAATTAGCTCTCATGGCTTGTATA
TCTGTCGGCTCTTATTCTGCGCCTGTCATCGAGTTCCTGGAAGAGTGGGG
ACTGGAATCTCTTGAGGAGAATGCACATTCATCCACACCTTGTACCAAAG
TATTTGTCAACGGTGTGTGGATGGGTGTTCACCGCGACCCTGCAAATCTA
GTGAAGACCATCAAAAAGTTACGACGAAAAGACGATATCAGCCCTGAAGT
GTCAGTTGTTCGGGAYATCCGGGAGAAGGAACTGCGATTGTATACTGATG
CAGGACGCGTTTGTCGACCGTTATTCATCGTTGAAAATCAACAGCTAGCG
CTACAAAAGAAGCATATAAGGTGGCTTAACAGCGGATTCAATGACGACGG
AGAAGAATATAAGTGGGAGCAGCTCGTGAAAGGCGGTATCATTGAGTTAT
TAGATGCAGAGGAGGAAGAAACTGTTATGATATCAATGACACCGGAAGAT
CTGGAGAACTCCAGGTTGCATCAGAGCGGCATTGACCCTCATACCAATGA
TGGGGAGTTCGATCCTGCCGCACGATTGAAAGCTGGAATCAACTCACACA
CGTGGACGCATTGTGAGATTCATCCTAGCATGATTCTTGGTATCTGTGCA
AGTATCATTCCTTTCCCTGACCACAACCAggtacgtgcatttccatgtgg
cattatctagtcccggacttaaaagttactgtttcccccccaaaaaaaaa
ggctttatagtgaaagtaaaaaagatcctcgagagtatatgcgttaactg
tgggaagcttaaagccgacatcgtgagtcgcgtctcattcctctactcgt
ttcgcacccccacaacccaattttctgggggctctctccataagccatgg
agaaccccaaacccgcaccgcgttttgtgcctttgagattcaaaggtgtt
cttctaacccgtggcggggggtcgtataacgcgcgttttcgatcgcttga
tcgccgcgttgaccccattgcatccgctcggtgtctggttggacacgagg
ttgcgtggtgaaaaggggggctgaacgaggagtgcgaaaataaatgtggt
ccgtgtgctgtgaaatgccacgttgtcgcagtgatggataggcctaaccg
cactctgctgtaacgcagtgggagtcgcgtgtttgtgggcctagcactta
tgactcgatgtcgattgcccccttgtaatatcgttttgttgcatgctgtc
tattgtgtggggatttctttgtggaattgttgctcctgtagacatagtat
gctgacgttttcattcgcatatcattttttttaaaacgcatcggctttct
cccctgcgcgacatcatactttcaaactgtaagttggaccccagtttcgc
ggacaaaattcggcacatccgtgatcctaaatcccgtatggccgtcgtct
ggtctcattgcaaaacgaaaatggtttgcgagcctgatgacccaaaggat
gaaggcgcggagcccgacccagatgaggtgaagaaaggtcacggtggttg
tgggcacattcaaccccagatcaggaaggagggcttgaaactttttgtgc
aatacaagaaggcaaaagatgatgacgaggtcagctctggtataactcag
accctttgcggatgctcaccatggtaatacaggaagtcaagtcattgcag
cccgataagcgactaataacaccatccgaagtctacacagtattcaaaaa
gatgtcggattcggatcttcatctaattggtctctccgatgaatatgcgc
gtcccgaatggatgattcttaccgtcatgcccgttccgccgcctccagtt
cggcccagtattgctgtcgacggtggagcaatgaggagcgaggatgattt
gacatacaaacttggcgacatcatcaaggcttctgctaatgtccggagat
gtgagcaggaaggagcaccggcacacgtcatttcggaattcgagcagttg

>Tricholoma sp TENNF066438 PBM3168
TTGAATAAGTTTGGTTGGGTTGTTGCTGGCTCTTTTTATTGGGCATGTGC
ACACCTAACACCAATCTTTTAACCACCTGTGCACCTTTTGTAGACCTGGA
TATCTTTTCGAGGAAACTCGGTATGAGGATTGCTGCGTATCAAAGAGCCG
GCTTTCCTTACATTTCCGGTCTATGTTAATTTTATATACACCATTAGTAT
GTTTATGAATGTWAACTGTCGGACTTGATTGTCCAATAAATTTAATACAA
CTTTCAACAACGGATCTCTTGGCTCTCGCATCGATGAAGAACGCAGCGAA
ATGCGATAAGTAATGTGAATTGCAGAATTCAGTGAATCATCGAATCTTTG
AACGCACCTTGCGCTCCTTGGTATTCCGAGGAGCATGCCTGTTTGAGTGT
CATGAAATTCTCAACCTTTTCAACTTTTCCCCAAAGTTTGATTAGGCTTG
GATGTGGGAGTTTTGCTGGCTTCTCTATAAAGTAGTCGGCTCTCCTTAAA
TTTATTAGTGGGGACTTCAGTTGCTTCTATTTTGGTGTGATAATTATCTA
CGCCATTGTGTTTGAGGCCAGCTATTAAAAAGTCTACTGCTTTCTAATCG
TCTCCCCATGGGACAATTTATGACAATTTACTAACAAGGATTCCCCTAGT
AACTGCGAGTGAAGCGGGAAAAGCTCAAATTTAAAATCTGAGGGTCTCTG
TGGCCTTCCGAGTTGTAATCTAGAGAAGTGCTATCCGCGCTGGACCGTGT
ACAAGTCTCCTGGAACGGAGCGTCATAGAGGGTGAGAATCCCGTCTTTGA
CACGGACTACCAGGGCTTATGTGATGCGCTCTCAAAGAGTCGAGTTGTTT
GGGAATGCAGCTCTAAATGGGTGGTAAATTCCATCTAAAGCTAAATATTG
GCGAGAGACCGATAGCGAACAAGTACCGTGAGGGAAAGATGAAAAGAACT
TTGGAAAGAGAGTTAAACAGTACGTGAAATTGTTGAAAGGGAAACGCTTG
AAGTCAGTCGCGTTGGTCAGGAATCAACCTTGCTTTTGCTTGGTGTACTT
TCTGACCAACGGGTCAGCATCAATTTTGACCGATGGATAAAGTTCAAAGG
GAATGTGACATCTTCGGATGTGTTATAGCTCTTGATCGCATACATCGGTT
GGGATTGAGGAACTCAGCACGCCGCAAGGCCGGGTTTTAACCACGTACGT
GCTTAGGATGCTGGCATAATGGCTTTAATCGACCCGTCTTGAAACACGGA
CCAAGGAGTCTAACATGCACGCGAGTGTTTGGGTGGAAAACCCGAGCGCG
TAATGAAAGTGAAAATTGAGATCCCTGTCGTGGGGAGCATCGATGCCTGG
ACTTGATCTTTTGTGACGGTTCCACGGTTGAGCGTGTATGCTGGGACCCG
AAAGATGGTGAACTATGCCTGAATAGGGTGAAGCCAGAGGAAACTCTGGT
GGAGGCTCGTAGCGATTCTGACGTGCAAATCGATCGTCAAATTTGGGTAT
AGGGGCGAAAGACTAATCGATTGGCTCTCATGGCTTGTATATCTGTCGGC
TCTTATTCTGCGCCTGTCATCGAGTTCCTGGAAGAGTGGGGATTAGAATC
TCTTGAGGAAAATGCACATTCATCCACACCTTGTACCAAAGTATTCGTCA
ATGGTGTGTGGATGGGTGTTCACCGCGACCCTGCAAATCTAGTGAAGACC
ATCAAAAAGCTGCGACGAAAAGACGATATCAGCCCCGAGGTGTCGGTTGT
TCGGGATATCCGGGAGAAGGAACTGAGATTGTACACTGATGCGGGACGCG
TTTGTCGACCATTATTCATTGTCGAAAATCAACAGCTAGCGCTACAAAAG
AAGCATATAAGGTGGCTGAATAGCGGGTTCAATGACGACGGAGAGGAATA
TAAGTGGGAGCAACTCGTGAAAGGCGGTATCATTGAGTTATTGGATGCAG
AGGAGGAAGAAACTGTCATGATATCAATGACACCAGAAGATTTGGAGAAC
TCCAGGCTGCATCAGAGCGGCATTGATCCTCATACCAATGACGGGGAGTT
TGATCCTctgaacgaggagtgcgaaaataaatgcagtccgtgtgctgtga
aaagccacgttctggcggtgatggatgggcctaaccgcactctgctgtaa
cgcagttggagttgcgtgtttggtgggcctagcacttatgactcgatgtc
gattgcccccttgtaatatctgttttgttgcatgctgtccaatgtgtggg
ggtttctttgtgggatcgttgcttctgtagacatagcatgctgacgtttt
catccgcatatcatttttttttaaaacgcatcggctttctcccctgcgcg
acatcatactttcaaactgtaagttggatcccagtttcgcggacaaaatt
cggcacatccgtgatcctaaagcccgtatggccatcgtctggtcacattg
caaaacgaaaatgctttgcgagYctgatgacccaaaggatgaaggcgcgg
agcccgacccagatgaaatgaagaaaggtcacggtggctgcggccatagt
caaccccagatcaggaaagaaggcttgaaactttttgtgcaatacaagaa
ggcaaaagatgacgatgaggttaggtagtataacttggaccYttcacaga
tgctcactacagtgatataggaattcaagtcgttgcagcccgataagcgc
ctaataacaccttccgaagtctacacagttttcaaaaagatgtcggattc
tgatctccacctgatcgggctctccgacgagtatgcgcgccccgaatgga
tgattcttaccgtcatgcccgttccgccacctccagttcggcctagcata
gcagtc
>Tricholoma subluteum TENNF070707 MSG134
TTGAATAAGCTTGGTTGGGTTGTTGCTGGCTCTTCGGGGCATGTGCACGC
CCGACACCAACTTTTCTTACCACCTGTGCACTTTTTGTAGACTTGGGAAT
TTACCCCTTCTCRAGGAAACTCGGTTTGAGGACTGCCGTGCGCAAGCCGG
CTTTCCTTGCAATTTCCGGTCTATGTTTTCAAATATACCCCTATAGTATG
TTAACAGAATGTCATTTTATTTGGCTTAATTGGCCTTTAAAACCTATACA
ACTTTCAACAACGGATCTCTTGGCTCTCGCATCGATGAAGAACGCAGCGA
AATGCGATAAGTAATGTGAATTGCAGAATTCAGTGAATCATCGAATCTTT
GAACGCACCTTGCGCTCCTTGGTATTCCGAGGAGCATGCCTGTTTGAGTG
TCATGAAATTCTCAACCTTATCAGCTTTTTGTTGATTAGGCTTGGATGTG
GGGGTTTTGCGGGCTTTTCTCAAAAGTCGGCTCTCCTTAAATTTATTAGC
GGGACCTTTTGGTTGCCCCCTGCCCTAGTGTGATAATTATCTACGCTATT
GCTGGAGTGACTTGGTGCAGCTTCTAATTGTCTCGATCTTGAGACTAATT
TTATTACTTATGACAATTTACTAACAAGGATTCCCCTAGTAACTGCGAGT
GAAGCGGGAAAAGCTCAAATTTAAAATCTGAGGGTCCTTGCGGCCTTCCG
AGTTGTAATCTAGAGAAGTGTTATCCGCGCTGGACCGTGTACAAGTCTCC
TGGAACGGAGCGTCATAGAGGGTGAGAATCCCGTCTTTGACACGGACTAC
CAGGGCTTATGTGATGCGCTCTCAAAGAGTCGAGTTGTTTGGGAATGCAG
CTCTAAATGGGTGGTAAATTCCATCTAAAGCTAAATATTGGCGAGAGACC
GATAGCGAACAAGTACCGTGAGGGAAAGATGAAAAGAACTTTGGAAAGAG
AGTTAAACAGTACGTGAAATTGTTGAAAGGGAAACGCTTGAAGTCAGTCG
CGTTGTCCAGAAATCAACCTTGCTTTCTTGCTTGGCGTAATTTCTGGTTA
ACGGGTCAGCATCAATTTTGACCGGTGGATAAAGGCCAGGGGAATGTGGC
ATCTTCGGATGTGTTATAGCCCTTGGTTGCATACATCGGTTGGGATTGAG
GAACTCAGCATGCCGCAAGGCCGGGTTTTTAACCACGTACGTGCTTAGGA
TGCTGGCATAATGGCTTTAATCGACCCGTCTTGAAACACGGACCAAGGAG
TCTAACATGCACGCGAGTGTTTGGGTGGAAAACCCGAGCGCGTAATGAAA
GTGAAAATTGAGATCCCTGTCGTGGGGTGCATCAATGCCCGGACCTGACC
TTTTGTGACGGATCCGCGGTTGAGCGTGTATGCTGGGACCCGAAAGATGG
TGAACTATGCCTGAATAGGGTGAAGCCAGAGGAAACTCTGGTGGAGGCTC
GTAGCGATTCTGACGTGCAAATCGATCGTCAAATTTGGGTATAGGGGCGA
AAGACTAATCGATTGGCTCTCATGGCTTGTATATCTGTCGGTTCTTATTC
TGCGCCGGTCATCGAGTTCCTGGAAGAGTGGGGCTTGGAATCTCTTGAAG
AAAATGCACATTCGTCCACTCCTTGCACGAAGGTGTTTGTCAATGGGGTG
TGGATGGGCGTTCATCGCGACCCCGCGAATCTAGTGAAGACGATCAAGAA
GCTGCGACGCAAGGATGACATCAGCCCCGAAGTCTCGGTTGTACGGGACA
TTCGAGAGAAGGAACTGCGATTGTACACCGATGCCGGACGCGTTTGTCGT
CCATTATTTATCGTCGAAAATCAAACACTAGCRCTCCAAAAGAAGCACAT
CAGATGGCTTAACAATGGATTGAATGATGAAGGAGAAGAATTCAAATGGG
AGCAGCTCGTGAAGGGCGGTATCATTGAGTTGTTGGATGCAGAGGAGGAA
GAGACTGTCATGATATCGATGACACCCGAAGATTTGGAGAACTCCAGGTT
GCATCAGAGCGGCATAGATCCTCATGCCAACGATGGAGAGTTTGATCCAG
CGGCAAGGTTGAAAGCTGGAATTAACTCGCACACTTGGACGCATTGTGAG
ATTCATCCTAGCATGATCCTCGGAATTTGTGCAAGTATCATTCCATTCCC
TGATCACAATCAggctctctcataagccatggagaaccccaaacccgcac
cacgctttgtgcctttgataatcaaaggtgttcttctaacccgtggcggg
gggtcgtgtaacgcgcgttttcggtcgcttgatcgccgcgttgaccccat
tgcatccgctcggggtctggttggacacgaggttgcgtggtgaaaagggg
ggccgaacgaggagtgcgaaaaaaaaatacgtgcggttcgtgtgccgtga
aaggccatgtcctcgcagtgatggattggcttaacagcgctctgctgtga
cgcagtgggagtcgcatgttactgggcctagcactttatggctcgatgtc
gatcgccccctgtagttgcttgctgtttatgttcccttgtgtgggggttt
ctttgtcggaccgttgcgcctgtagacatagcatgctgacattttcgttc
gcatatcatttttttttctttaaaaactctcgtcgatctcctctgcacgg
cattcgaactgtaagttggatcccaattttgcggacaaaattcgccacat
ccgcgatcctaaatcccgtatggctgtcgtatggtcacactgcaaaacaa
aaatggtttgcgagcctgatgaccccaaggacgaaggcgcggaacctgat
gcagatgaagtcaagaaaggtcatggtggttgtgggcacattcaacccca
gatcaggaaggagggtttgaaactctttgtgcaatataagaaggcaaagg
atgatgatgaggtctgttttggtttccccagactctcgtttactgacact
caattcggtcacgttcatcgccaggaggtcaagtcgttgcagcccgacaa
gcgactgataaccccctcggaagtttacacagtattcaagaagatgtcgg
attccgatctccacttaatcggcctttcggatgaatacgcacgccctgaa
tggatgattctaactgttatgcctgtcccaccacctccagttcgaccgag
cattgctgttgacggtggagcaatgaggagtgaggatgacttaacgtaca
aacttggtgatatcatcaaggcctctgccaacgttaggagatgtgagcag
gaaggcgcaccagcccacgtcatttcggaattcgagcagttg
>Tricholoma virgatum TENNF070703 MSG165
TTGAATAAGCTTGGTCGGGTTGCTGCTGGCCCTTTGGGGCATGTGCACAC
CCGACACCAACTTTTCTTACCACCTGTGAACTTTTTGTGGACTTGGAATA
CCTTTCCGAGGCAACTCGGTTTTGAGGATTGCTGTGCATAAGCCAGCTTT
CCTTATACTTTCCTGTCTATGTTTTTAATATCCTCCTAATTGCATGTTTT
TTATATATAAAAATAGGGCTTGATTGCCTTTTAAACTTATACAACTTTCA
ACAACGGATCTCTTGGCTCTCGCATCGATGAAGAACGCAGCGAAATGCGA
TAAGTAATGTGAATTGCAGAATTCAGTGAATCATCGAATCTTTGAACGCA
CCTTGCGCTCCTTGGTATTCCGAGGAGCATGCCTGTTTGAGTGTCATGAA
ATTCTCAAGCTTGTAAGCTTTTACTAGCTGATCAGGCTTGGATGTGGGAG
TTTGCGGGCTTCTCGAGAAAGTTGGCTCTCCTTAAATTCATTAGCGGGAC
CTTTTTGGTTGCTCCGGCCTTTGGTGTGATAATTGTTTACGCTATTGTTG
GAGTGATTTGGGTGCAGCTTCTAATTGTCTTTGAGACAATGTATATGACA
ATTTTAGTAACTGCGAGTGAAGCGGGAAAAGCTCAAATTTAAAATCTGAG
GGTCTGTGTAGCCTTCCGAATTGTAATCTAGAGAAGTGTTATCCGCGCTG
GACCGTGTACAAGTCTCCTGGAACGGAGCGTCATAGAGGGTGAGAATCCC
GTCTTTGACACGGACTACCAGGGCTTATGTGATGCGCTCTCAAAGAGTCG
AGTTGTTTGGGAATGCAGCTCTAAATGGGTGGTAAATTCCATCTAAAGCT
AAATATTGGCGAGAGACCGATAGCGAACAAGTACCGTGAGGGAAAGATGA
AAAGAACTTTGGAAAGAGAGTTAAACAGTACGTGAAATTGTTGAAAGGGA
AACGCTTGAAGTCAGTCGCGTTGTCCAGAAATCAACCTTGCTTCTGCCTG
GTGTACTTTTTGGTTAACGGGTCAGCATCAATTTTGACTGGTGGATAAAG
GTCAGGGGAATGTGGCATTTTTTTTTGAATGTGTTATAGCCCTTGGTTGC
ATACATCGGTTGGGATTGAGGAACTCAGCATGCCGCAAGGCCGGGTCTTT
TGATCACGTACATGCTTAGGATGCTGGCATAATGGCTTTAATCGACCCGT
CTTGAAACACGGACCAAGGAGTCTAACATGCACGCGAGTGTTTGGGTGGA
AAACCCGAGCGCGTAATGAAAGTGAAAATTGAGATCCCTGTCGTGGGGAG
CATCAATGCCCGGACCAGACCTTTTGTGACGGATCCGCGGTTGAGCGTGT
ATGCTGGGACCCGAAAGATGGTGAACTATGCCTGAATAGGGTGAAGCCAG
AGGAAACTCTGGTGGAGGCTCGTAGCGATTCTGACGTGCAAATCGATCGT
CAAATTTGGGTATAGGGGCGAAAGACTAATCGATTGGCTCTCATGGCTTG
TATATCTGTCGGTTCTTATTCTGCGCCGGTCATCGAGTTCCTGGAAGAGT
GGGGCTTGGAATCTCTTGAGGAGAACGCACATTCGTCCACTCCTTGCACC
AAGGTGTTTGTTAATGGCGTGTGGATGGGCGTTCATCGTGACCCTGCGAA
TCTAGTGAAGACTATCAAGAAGCTGCGACGGAAGGATGATATCAGCCCCG
AAGTCTCGGTTGTACGGGACATTCGAGAGAAGGAACTGCGATTGTATACT
GATGCCGGACGCGTTTGTCGTCCATTATTCATCGTCGAAAACCAAACACT
AGCGCTTCAAAAGAAGCACATCAGATGGCTCAACAAAGGATTGAACGATG
AAAGAGAAGAATTCAAGTGGGAGCAACTTGTGAAGGGCGGCATCATTGAG
TTGTTGGATGCAGAGGAGGAAGAGACTGTCATGATATCGATGACACCCGA
AGATTTGGAGAACTCCAGGTTGCATCAGAGCGGCATAGATCCTCATGCCA
ATGATGGAGAGTTTGATCCAGCAGCAAGGTTAAAAGCCGGAATCAACTCG
CACACTTGGACGCATTGTGAGATTCATCCCAGCATGATTCTCGGAATTTG
CGCGAGTATTATTCCATTCCCTGATCACAACCAgtacgtgcattccggat
gacttcgccaagtcgcggtcttacagttgtcatttgcgctttaaaaggtt
tcatagtaaaagtgaaaaagatcctcgagagtatttgtgttaactgtgga
aagcttaaagccgacatcgtgagttgtgtctccattcctctactcgtttc
gcacccccacaacccaattttctgggggctctctccataaaccatggaga
accccaagcccgcaccacgttttgtacctttgataatcaaaggtgttctt
ctaacccgtggcggggggtcgtgtaacgcgcgttttcggtcgcttgatcg
ccgcgttgaccccattgcatccgctcagggtctggttggacacgaggttg
cgYggtgaaaaggggggctgaacgaggagtgcgaaaaaaattcgtgcggt
ccgtgtgccatgaaaagccacgtcctcgcggtgatggattggcctaaccg
cgctctgctgtgacgcagtggtggtcgcgcgttactgggcctagcacttt
atggcttgatgtcgattgccccctgtaatatcgccttgttgcttgccgtc
catgttYctttgtgggggtttctttgtcggaccattgcgcctgtagacat
agcatgctgacgttttcgttcgcatatcatttWaaaaaaaactctcatcg
atccccccctgcacgacatcatacactcaaactgtaagttggatcccaat
tttgcggacaaaattcgccacatccgcgatcctaaatcccgtatggctgt
cgtctgggcacactgcaaaacgaaaatggtttgcgagcctgatgacccca
aggacgaaggcgcggaacctgatgcagatgaggtcaagaaaggtcatggt
ggttgtgggcacattcaacctcagRtcaggaaggagggattgaaactctt
tgtacaatacaagaaggcaaaggatgatgatgaggtccgttttgctatcc
ccaggcttttcgttcactggcactcaatttgatcacgttcatcaccagga
ggtcaaatcattgcagccggacaagcgactgataaccccctcggaagtct
acactgtgttcaagaagatgtcggattccgatctccacttaatYggcctc
tcggatgaatacgcccgccctgagtggatgattttaactgttatgcctgt
cccgccgcctccagttcgaccaagcattgctgttgacggtggagcaatga
ggagcgaagatgacttgacRtataaacttggtgatatcatcaaggcttct
gccaacgtaaggagatgtgagcaggaaggcgcaccggc
