# Supplementary material for: ﻿A phylogenetic and morphological study of the genus Dermoloma (Agaricales, Tricholomataceae) in Europe and North America exposes inefficiency of opportunistic species descriptions
Source: IMA Fungus. 2025 Jul 10;16:e157337. doi: 10.3897/imafungus.16.157337 (PMC12272084; doi:10.3897/imafungus.16.157337)
Supplement: ﻿Supplementary material 4 — ITS alignment [file imafungus-16-e157337-s004.fas]

>Dermoloma_huartii_LIP_PAM14110907_MW193813
TTGAAT---GAACTTGG-TTGGGCTG-TTGCTGGTCC-CTC-------------GGGGCA--TGTGCACGCCTGGC--ACCAACT-TC-TTTTT---------TACCA---CCTGTGCACC--TTCTGTAGA-CT-TGG-AT---ACAT-CTAT-CCGAG----------GTC-AACTCGG---TTGGA-GGG-TC-TGCTGCTAGCC-------TTT-------------GGGCCA-CAGCTTT-CCCTTG-CC-CGT----GTCCGG-TCTATGCCTTTTT-TC----ACATT-C----ACACCT-G-------------------------------CATGTCAAAGAATGTT-A-TGT-TAC-------A-GGC----TTTTCAT-GGCCTTT----------AAAA----CCTA--ATACAACTTTCAACAACGGATCTCTTGGCTCTCGCATCGATGAAGAACGCAGCGAAATGCGATAAGTAATGTGAATTGCAGAATTCAGTGAATCATCGAATCTTTGAACGCACCTTGCGCTCCTTGGTA-TTCCGAGGAGCATGCCTGTTTGAGTATCATG-AAATTCTCAAT-CCT-------GTTTTTA-GC-TCTTGC--AG--------CTG-A-TC-AGGCTTT----------------GGATTGTGGGAGG-------------TTTCT--G-CGGGCTTCAC-TCC------AGAA-GT-C--GGCTCTCCTGAAATGCATTAGCGTA-------GAACC-TCTTTGCG-GT--A---TTTTGGTGTGA-T-AATTATC-TATGCC----AT-GT-CTGC-GA-AGTGT----------------------GGGTTTT------GGCT-TCCAAT--CG--TCTCA--G-TGAG---ACAAAA--TT---CATGACC----TTT
>Dermoloma_huartii_SAVF4378_MW193811
TTGAAT---GAACTTGG-TTGGGCTG-TTGCTGGTCC-CTC-------------GGGGCA--TGTGCACGCCTGGC--ACCAACT-TC-TTTTT---------TACCA---CCTGTGCACC--TTCTGTAGA-CT-TGG-AT---ACAT-CTAT-CCGAG----------GTC-AACTCGG---TTGGA-GGG-TC-TGCTGCTAGCC-------TTT-------------GGGCCA-CAGCTTT-CCCTTG-CC-CGT----GTCCGG-TCTATGCC-TTTT-TC----ACATT-C----ACACCT-G-------------------------------CATGTCAAAGAATGTT-A-TGT-TAC-------A-GGC----TTTTCAT-GGCCTTT----------AAAA----CCTA--ATACAACTTTCAACAACGGATCTCTTGGCTCTCGCATCGATGAAGAACGCAGCGAAATGCGATAAGTAATGTGAATTGCAGAATTCAGTGAATCATCGAATCTTTGAACGCACCTTGCGCTCCTTGGTA-TTCCGAGGAGCATGCCTGTTTGAGTATCATG-AAATTCTCAAT-CCT-------GTTTTTA-GC-TCTTGC--AG--------CTG-A-TC-AGGCTTT----------------GGATTGTGGGAGG-------------TTTCT--G-CGGGCTTCAC-TCC------AGAA-GT-C--GGCTCTCCTGAAATGCATTAGCGTA-------GAACC-TCTTTGCG-GT--A---TTTTGGTGTGA-T-AATTATC-TATGCC----AT-GT-CTGC-GA-AGTGT----------------------GGGTTTT------GGCT-TCCAAT--CG--TCTCA--G-TGAG---ACAAAA--TT---CATGACC----TTT
>Dermoloma_huartii_SAVF4149_MW193812
TTGAAT---GAACTTGG-TTGGGCTG-TTGCTGGTCC-CTC-------------GGGGCA--TGTGCACGCCTGGC--ACCAACT-TC--TTTT---------TACCA---CCTGTGCACC--TTCTGTAGA-CT-TGG-AT---ACAT-CTAT-CCGAG----------GTC-AACTCGG---TTGGA-GGG-TC-TGCTGCTAGCC-------TTT-------------GGGCCA-CAGCTTG-CCCTTG-CC-CGT----GTCCGG-TCTACGTC-TTTT-TC----ACATT-C----ACACCT-G-------------------------------CATGTCAAAGAATGTT-A-TGT-TAC-------A-GGC----TTTTCAT-GGCCTTT----------AAAA----CCTA--ATACAACTTTCAACAACGGATCTCTTGGCTCTCGCATCGATGAAGAACGCAGCGAAATGCGATAAGTAATGTGAATTGCAGAATTCAGTGAATCATCGAATCTTTGAACGCACCTTGCGCTCCTTGGTA-TTCCGAGGAGCATGCCTGTTTGAGTATCATG-AAATTCTCAAT-CCT-------GT-TTTA-GC-TCTTGC--AG--------CTG-A-TC-AGGCTTT----------------GGATTGTGGGAGG-------------TTTCT--G-CGGGCTTCAC-TCC------AGAA-GT-C--GGCTCTCCTGAAATGCATTAGCGTA-------GAACC-TCTTTGCG-GT--A---TTTTGGTGTGA-T-AATTATC-TATGCC----AT-GT-CTGC-GA-AGTGT----------------------GGGTTTT------GGCT-TCCAAT--CG--TCTCA--G-TGAG---ACAAAA--TT---CATGACC----TTT
>Dermoloma_huartii_LIP_PAM14110904_MW193768
TTGAAT---GAACTTGG-TTGGGCTG-TTGCTGGTCC-CTC-------------GGGGCA--TGTGCACGCCTGGC--ACCAACT-TC-TTTTT---------TACCA---CCTGTGCACC--TTCTGTAGA-CT-TGG-AT---ACAT-CTAT-CCGAG----------GTC-AACTCGG---TTGGA-GGG-TC-TGCTGCTAGCC-------TTT-------------GGGCCA-CAGCTTT-CCCTTG-CC-CGT----GTCCGG-TCTATGCCTTTTT-TC----ACATT-C----ACACCT-G-------------------------------CATGTCAAAGAATGTT-A-TGT-TAC-------A-GGC----TTTTCAT-GGCCTTT----------AAAA----CCTA--ATACAACTTTCAACAACGGATCTCTTGGCTCTCGCATCGATGAAGAACGCAGCGAAATGCGATAAGTAATGTGAATTGCAGAATTCAGTGAATCATCGAATCTTTGAACGCACCTTGCGCTCCTTGGTA-TTCCGAGGAGCATGCCTGTTTGAGTATCATG-AAATTCTCAAT-CCT-------GTTTTTA-GC-TCTTGC--AG--------CTG-A-TC-AGGCTTT----------------GGATTGTGGGAGG-------------TTTCT--G-CGGGCTTCAC-TCC------AGAA-GT-C--GGCTCTCCTGAAATGCATTAGCGTA-------GAACC-TCTTTGCG-GT--A---TTTTGGTGTGA-T-AATTATC-TATGCC----AT-GT-CTGC-GA-AGTGT----------------------GGGTTTT------GGCT-TCCAAT--CG--TCTCA--G-TGAG---ACAAAA--TT---CATGACC--TTTTT
>Dermoloma_huartii_LIP_PAM14110909_PQ165303
TTGAAT---GAACTTGG-TTGGGCTG-TTGCTGGTCC-CTC-------------GGGGCA--TGTGCACGCCTGGC--ACCAACT-TC--TTTT---------TACCA---CCTGTGCACC--TTCTGTAGA-CT-TGG-AT---ACAT-CTAT-CCGAG----------GTCAAACTCGG---TTGGA-GGG-TC-TGCTGCTAGCC-------TTT-------------GGGCCA-CAGCTTT-CCCTTG-CC-CGT----GTCCGG-TCTACGTC-TTTT-TC----ACATT-C----ACACCT-G-------------------------------CATGTCAAAGAATGTT-A-TGT-TAC-------A-GGC----TTTTCAT-GGCCTTT----------AAAA----CCTA--ATACAACTTTCAACAACGGATCTCTTGGCTCTCGCATCGATGAAGAACGCAGCGAAATGCGATAAGTAATGTGAATTGCAGAATTCAGTGAATCATCGAATCTTTGAACGCACCTTGCGCTCCTTGGTA-TTCCGAGGAGCATGCCTGTTTGAGTATCATG-AAATTCTCAAT-CCT-------GT-TTTA-GC-TCTTGC--AG--------CTG-A-TC-AGGCTTT----------------GGATTGTGGGAGG-------------TTTCT--G-CGGGCTTCAC-TCC------AGAA-GT-C--GGCTCTCCTGAAATGCATTAGCGTA-------GAACC-TCTTTGCG-GT--A---TTTTGGTGTGA-T-AATTATC-TATGCC----AT-GT-CTGC-GA-AGTGT----------------------GGGTTTT------GGCT-TCCAAT--CG--TCTCA--G-TGAG---ACAAAA--TT---CATGACC--TTTTT
>Dermoloma_huartii_BBF_CH17100919_PQ165304
TTGAAT---GAACTTGG-TTGGGCTG-TTGCTGGTCC-CTC-------------GGGGCA--TGTGCACGCCTGGC--ACCAACT-TC-TTTTT---------TACCA---CCTGTGCACC--TTCTGTAGATCT-TG--AT--AACAT-CTAT-CCGAG----------GTC-AACTCGG---TTGGA-GGG-TC-TGCTGCTAGCC-------TTT-------------GGGCCA-CA-CTTTTCCCTTG-CC-CGT----GTCCGG-TCTATGCCTTTTT-TC----ACCTT-C----ACACCT-G-------------------------------CATGTCAAAGARTGTT-A-TGT-TAC-------A-GGC----TTTTCAT-GGCCTTT----------AAAA----CCTA--ATACCACTTTCAACAACGGATCTTTTGGCTCTCGCATCGAAGAAGAACGCAGCGAAATGCGATAAGTAATGTGAATTGCAGAATTCAGTGAATCATCGAATCTTTGAACGCACCTTGCGCTCCTTGGTA-TTCAGAGGAGCATGCCTGTTTGAGTATCATG-AAATTCTCAAT-CCT-------GTTTTTA-GC-TCTTGC--AG--------CTG-A-TC-AGGCTTT----------------GGATTGTGGGAGG-------------TTTCT--G-CGGGCTTCAC-TCC------AGAA-GT-C--GGCTCTCCTGAAATGCATYAGCGTA-------SAACC-TCTTTGCR-GT--A---TTTTGGTGTGA-T-AATTATC-TATGCC----AT-GT-CTGC-GA-AGTGT----------------------GGGTGTT------GGCT-TCCAAT--CG--TCTCA--G-TGAG---ACAAAA--TT---CATGACC--TTTTT
>Dermoloma_fuscobrunneum_SAVF3860_MW193810
TTGAAT---GAACTTGG-TTGGGCTG-TTGCTGGTCC-CTC-------------GGGGCA--TGTGCACGCCTGGC--ACCAACT-TC--TTTT---------TACCA---CCTGTGCACC--TTCTGTAGA-CT-TGG-AT---ACAT-CTCT-CCGAG----------GTC-AACTCGG---TTGGA-GGG-TC-TGCTGCT-GCC-------TTT-------------GGGC---CAGCTTT-CCCTTG-CC-CGT-C---TCCGG-TCTATGTCTTTTT-T-----ACATT-C----ACA-CC-G-------------------------------CATGTCAAAGAATGTT-A-TGT-TAC-------A-GGC----TTTTCAT-GGCCTTTAA------AAAAAA----CCTA--ATACAACTTTCAACAACGGATCTCTTGGCTCTCGCATCGATGAAGAACGCAGCGAAATGCGATAAGTAATGTGAATTGCAGAATTCAGTGAATCATCGAATCTTTGAACGCACCTTGCGCTCCTTGGTA-TTCCGAGGAGCATGCCTGTTTGAGTATCATG-AAATTCTCAAT-CCT-------G--TTTA-GC-TCTTGC--AG--------CTGGA-TC-AGGCTT-----------------GGATTGTGGGAGG-------------TTTCT--G-CGGGCTTCAC-TCC------AGAA-GT-C--GGCTCTCCTAAAATACATTAGCGTA-------GAACC-TCTTTGCG-GT--A---TTTTGGTGTGA-T-AATTATC-TATGCC----AT-GT-CTGC-GA-AGTGT----------------------GGG-TTT------GGCT-TCCAAT--CG--TCTCA--G-TGAG---ACAAAA--TT---CATGACCTTTTTTT
>Dermoloma_fuscobrunneum_LIP_PAM14111008_PQ165305
TTGAAT---GAACTTGG-YTGGGCTG-TTGCTGGTCC-CTY-------------GGGGCA--TGTGCACGCCTGGC--ACCAACT-TC--TTTT---------TACCA---CCTGTGCACC--TTCYGTAGA-CT-TGG-AT---ACAT-CTCT-CCGAG----------GTC-AACTCGG---TTGGA-RGG-TC-TGCTGCT-GCC-------TTT-------------GGGC---CAGCTTT-YCCTTG-SC-CGT-C---TCCSG-TCTATGTCTTTTT-T-----ACATT-C----ACA-CC-G-------------------------------CAWGTCAAAGAATGKT-A-TGT-TAC-------M-GGC----TTTTCAT-GGCCYTT----------AAAA----CCTA--ATACAACTTTCAACAACGGATCTCTTGGCTCTCGCATCGATGAAGAACGCAGCGAAATGCGATAAGTAATGTGAATTGCAGAATTCAGTGAATCATCGAATCTTTGAACGCACCYTGCGCTCCYTGGTA-TTCCGARGAGCATGCCTGTTTGAGTATCATG-AAATTYTCAAT-CCT-------G--KTTA-GC-TCTTGC--AG--------CTGGA-TC-AGGCTT-----------------GGATTGTGGGAGG-------------TTTCT--G-CGGGCTTCAC-TCC------AGAA-GT-C--GGCTCTCCTAAATTACATTAGCGTA-------GAACC-TCTTTGCG-GT--A---WTTTGGTGTGA-T-AATTATC-TATGCC----AT-GT-CTGC-GA-AGTGT----------------------GGG-TTT------GGCT-TCCCAT--CG--TCTCA--G-TGAG---ACAAAA--TT---CATGACC-TTTTTT
>Dermoloma_fuscobrunneum_SAVF22210_PQ165306
TTGAAT---GAACTTGG-TTGGGCTG-TTGCTGGTCC-CTC-------------GGGGCA--TGTGCACGCCTGGC--ACCAACT-TC--TTTT---------TACCA---CCTGTGCACC--TTCTGTAGA-CT-TGG-AT---ACAT-CTCT-CCGAG----------GTC-AACTCGG---TTGGA-GGG-TC-TGCTGCT-GCC-------TTT-------------GGGC---CAGCTTT-CCCTTG-CC-CGT-C---TCCGG-TCTATGTCTTTTT-T-----ACATT-C----ACA-CC-G-------------------------------CATGTCAAAGAATGTT-A-TGT-TAC-------A-GGC----TTTTCAT-GGCCTTT----------AAAA----CCTA--ATACAACTTTCAACAACGGATCTCTTGGCTCTCGCATCGATGAAGAACGCAGCGAAATGCGATAAGTAATGTGAATTGCAGAATTCAGTGAATCATCGAATCTTTGAACGCACCTTGCGCTCCTTGGTA-TTCCGAGGAGCATGCCTGTTTGAGTATCATG-AAATTCTCAAT-CCT-------G--TTTA-GC-TCTTGC--AG--------CTGGA-TC-AGGCTT-----------------GGATTGTGGGAGG-------------TTTCT--G-CGGGCTTCAC-TCC------AGAA-GT-C--GGCTCTCCTAAATTACATTAGCGTA-------GAACC-TCTTTGCG-GT--A---TTTTGGTGTGA-T-AATTATC-TATGCC----AT-GT-CTGC-GA-AGTGT----------------------GGG-TTT------GGCT-TCCAAT--CG--TCTCA--G-TGAG---ACAAAA--TT---CATGACC--TTTTT
>Dermoloma_fumosidiscum_TENNF076330_PQ165503
TTGAAT---GAACTTGG-TTGGGCTG-TTGCTGGTCC-CTT-------------GGGGCA--TGTGCACGCCTGAC--ACCAACT-TC--TTTT---------TACCA---CCTGTGCACC--TTCTGTAGA-CT-TGG-AT---ACAT-CTCT-CCGAG----------GTC-AACTCGG---TTGGA-GGG-TC-TGCTGCT-GCCT--T-G--TT--------------GGC---CAGCTTT-CCCTTG-CC-CG--C--GTCCGG-TCTATGTC-TTTT-T-----ACATT-C----ACA-CC-G-------------------------------CATGTCAAAGAATGTT-A-TGT-TAC-------A-GGC-----TTTCAC-AGCCTTT----------AAAA----CCTA--ATACAACTTTCAACAACGGATCTCTTGGCTCTCGCATCGATGAAGAACGCAGCGAAATGCGATAAGTAATGTGAATTGCAGAATTCAGTGAATCATCGAATCTTTGAACGCACCTTGCGCTCCTTGGTA-TTCCGAGGAGCATGCCTGTTTGAGTATCATG-AAATTCTCAAT-CCT-------G--TTTG-GC-TCTTGC--AG--------CTG-A-TC-AGGCTT-----------------GGATKGTGGGAGG-------------TTTTTT-G-CGGGCTTCAC-TCC------AGAA-GT-C--GGCTCTCCTGAAATGCATTAGCGTA-------AAACCCTCTTTGCG-GT--A---TTTTGGTGTGA-T-AATTATC-TATGCC----AT-GT-CTGT-GA-AGTGT----------------------GGG-TTT------GGCT-TCCAAT--CGTCTCTCR--G-CGAG---ACAAAAA-T----CATGACC---TTTT
>Dermoloma_fumosidiscum_TENNF076389_PQ165504
-----------------------------------------------------------------------------------------------------------------------------------------------------------------------------------------------------------------------------------------------------------------------------------------------------------------------------------------------------------------------------------------------TTTCAC-AGCCTTT----------AAAA----CCTA--ATACAACTTTCAACAACGGATCTCTTGGCTCTCSCATCGATGAARAACGCASCGAAATGCGATAAGTAATGTGAATTGCARAATTCAGTGAATCATCGAATCTTTGAACGCACCTTGCGCTCCTTGGTA-TTCCGAGGAGCATGCCTGTTTGAGTATCATG-AAATTCTCAAT-CCT-------GT-TT-G-GC-TCTTGC--AG--------CTG-A-TC-AGGCTT-----------------GGATTGTGGGAGK-------------TTTTT--------------------------------------------------------------------------------------------------------------------------------------------------------------------------------------------------------------------------------------------
>Dermoloma_fumosidiscum_SAVF4094_KU058496
TTGAAT---GAACTTGG-TTGGGCTG-TTGCTGGTCC-CTC-------------GGGGCA--TGTGCACGCCTGAC--ACCAACT-TC--TTTT---------TACCA---CCTGTGCACC--TTCTGTAGA-CT-TGG-AT---ACAT-CTCT-CCGAG----------GTC-AACTCGG---TTGGA-GGG-TC-TGCTGCT-GCCT--T-G--TT--------------GGC---CAGCTTT-CCCTTG-CC-CG--C--GTCCGG-TCTATGTC-TTTT-T-----ACATT-C----ACA-CC-G-------------------------------CATGTCAAAGAATGTC-A-TGT-TAC-------A-GGC----TTTTCAC-AGCCTTT----------AAAA----CCTA--ATACAACTTTCAACAACGGATCTCTTGGCTCTCGCATCGATGAAGAACGCAGCGAAATGCGATAAGTAATGTGAATTGCAGAATTCAGTGAATCATCGAATCTTTGAACGCACCTTGCGCTCCTTGGTA-TTCCGAGGAGCATGCCTGTTTGAGTATCATG-AAATTCTCAAT-CCT-------G--TTTG-GC-TCTTGC--AG--------CTG-A-TC-AGGCTT-----------------GGATTGTGGGAGG-------------TTTTTT-G-CGGGCTTCAC-TCC------AGAA-GT-C--GGCTCTCCTGAAATGCATTAGCGTA-------AAACCCTCTTTGCG-GT--A---TTTTGGTGTGA-T-AATTATC-TATGCC----AT-GT-CTGT-GA-AGTGT----------------------GGG-YTT------GGCT-TCCAAT--CGTCTCTCA--G-CGAG---ACAAAA---------------------
>Dermoloma_cuneifolium_UPSF631065_MW193843
TTGAAT---GAACTTGG-TTGGGCTG-TTGCTGGTCC-CTT-------------GGGGCA--TGTGCACGTCTGAC--ACCAACT-TC--TTTT---------TACCA---CCTGTGCACC--TTCTGTAGA-CT-TGG-AT---ACAT-CTCT-CCGAG----------GTC-AACTCGG---TTGGA-GGG-TC-TGCTGCT-GCC--GTAGTTTTCT------------GGC---CAGCTTT-CCCTTG-CC-CGT----GTCCGG-TCTATGTCTTTTT-TT----ACATT-C----ACA-CC-G-------------------------------CATGTCAAAGAATGTT-A-TGT-TAC-------A-GGC-----TTTCAT-GGCCTTT----------AAAA----CCTA--ATACAACTTTCAACAACGGATCTCTTGGCTCTCGCATCGATGAAGAACGCAGCGAAATGCGATAAGTAATGTGAATTGCAGAATTCAGTGAATCATCGAATCTTTGAACGCACCTTGCGCTCCTTGGTA-TTCCGAGGAGCATGCCTGTTTGAGTATCATG-AAATTCTCAAT-CCT-------G--TTCG-GC-TCTTGC--AG--------CTG-A-TC-AGGCTT-----------------GGATTGTGGGAGG-------------TTTTTT-G-CGGGCTTCAC-TCC------AGAA-GT-C--GGCTCTCCTGAAATGCATTAGCGTA-------AAACC-TCTTTGCG-GT--A---TTTTGGTGTGA-T-AATTATC-TATGCC----AT-GT-CTGT-GA-AGTGT----------------------GGG-TTT------GGC-CTCCAAT--CGTCTCTCA--G-CGAG---ACAAAA--TT---CATGACC-TTTTTT
>Dermoloma_cuneifolium_SAVF23426_PQ165307
TTGAAT---GAACTTGG-TTGGGCTG-TTGCTGGTCC-CTC-------------GGGGCA--TGTGCACGTCTGAC--ACCAACT-TC--TTTT---------TACCA---CCTGTGCACC--TTCTGTAGA-CT-TGG-AT---ACAT-CTCT-CCGAG----------GTC-AACTCGG---TTGGA-GGG-TC-TGCTGCT-GCC--GTAGTTTTCT------------GGC---CAGCTTT-CCCTTG-CC-CGT----GTCCGG-TCTATGTCTTTTT-TT----ACATT-C----ACA-CC-G-------------------------------CATGTCAAAGAATGTT-A-TGT-TAC-------A-GGC-----TTTCAT-GGCCTTT----------AAAA----CCTA--ATACAACTTTCAACAACGGATCTCTTGGCTCTCGCATCGATGAAGAACGCAGCGAAATGCGATAAGTAATGTGAATTGCAGAATTCAGTGAATCATCGAATCTTTGAACGCACCTTGCGCTCCTTGGTA-TTCCGAGGAGCATGCCTGTTTGAGTATCATG-AAATTCTCAAT-CCT-------G--TTTG-GC-TCTTGC--AG--------CTG-A-TC-AGGCTT-----------------GGATTGTGGGAGG-------------TTTTTT-G-CGGGCTTCAC-TCC------AGAA-GT-C--GGCTCTCCTGAAATGCATTAGCGTA-------AAACC-TCTTTGCG-GT--A---TTTTGGTGTGA-T-AATTATC-TATGCC----AT-GT-CTGT-GA-AGTGT----------------------GGG-TTT------GGC-CTCCAAT--CGTCTCTCA--G-CGAG---ACAAAA--TT---CATGACC--TTTTT
>Dermoloma_cuneifolium_SAVF23422_PQ165308
TTGAAT---GAACTTGG-TTGGGCTG-TTGCTGGTCC-CTC-------------GGGGCA--TGTGCACGTCTGAC--ACCAACT-TC--TTTT---------TACCA---CCTGTGCACC--TTCTGTAGA-CT-TGG-AT---ACAT-CTCT-CCGAG----------GTC-AACTCGG---TTGGA-GGG-TC-TGCTGCT-GCC--GTAGTTTTCT------------GGC---CAGCTTT-CCCTTG-CC-CGT----GTCCGG-TCTATGTCTTTTT-TT----ACATT-C----ACA-CC-G-------------------------------CATGTCAAAGAATGTT-A-TGT-TAC-------A-GGC-----TTTCAT-GGCCTTT----------AAAA----CCTA--ATACAACTTTCAACAACGGATCTCTTGGCTCTCGCATCGATGAAGAACGCAGCGAAATGCGATAAGTAATGTGAATTGCAGAATTCAGTGAATCATCGAATCTTTGAACGCACCTTGCGCTCCTTGGTA-TTCCGAGGAGCATGCCTGTTTGAGTATCATG-AAATTCTCAAT-CCT-------G--TTTG-GC-TCTTGC--AG--------CTG-A-TC-AGGCTT-----------------GGATTGTGGGAGG-------------TTTTTT-G-CGGGCTTCAC-TCC------AGAA-GT-C--GGCTCTCCTGAAATGCATTAGCGTA-------AAACC-TCTTTGCG-GT--A---TTTTGGTGTGA-T-AATTATC-TATGCC----AT-GT-CTGT-GA-AGTGT----------------------GGG-TTT------GGC-CTCCAAT--CGTCTCTCA--G-CGAG---ACAAAA--TT---CATGACC-TTTTTT
>Dermoloma_cuneifolium_CNF5204_PQ165309
TTGAAT---GAACTTGG-TTGGGCTG-TTGCTGGTCC-CTC-------------GGGGCA--TGTGCACGTCTGAC--ACCAACT-TC--TTTT---------TACCA---CCTGTGCACC--TTCTGTAGA-CT-TGG-AT---ACAT-CTCT-CCGAG----------GTC-AACTCGG---TTGGA-GGG-TC-TGCTGCT-GCC--GTAGTTTTCT------------GGC---CAGCTTT-CCCTTG-CC-CGT----GTCCGG-TCTATGTCTTTTT-TT----ACATT-C----ACA-CC-G-------------------------------CATGTCAAAGAATGTT-A-TGT-TAC-------A-GGC-----TTTCAT-GGCCTTT----------AAAA----CCTA--ATACAACTTTCAACAACGGATCTCTTGGCTCTCGCATCGATGAAGAACGCAGCGAAATGCGATAAGTAATGTGAATTGCAGAATTCAGTGAATCATCGAATCTTTGAACGCACCTTGCGCTCCTTGGTA-TTCCGAGGAGCATGCCTGTTTGAGTATCATG-AAATTCTCAAT-CCT-------G--TTTG-GC-TCTTGC--AG--------CTG-A-TC-AGGCTT-----------------GGATTGTGGGAGG-------------TTTTTT-G-CGGGCTTCAC-TCC------AGAA-GT-C--GGCTCTCCTGAAATGCATTAGCGTA-------AAACC-TCTTTGCG-GT--A---TTTTGGTGTGA-T-AATTATC-TATGCC----AT-GT-CTGT-GA-AGTGT----------------------GGG-TTT------GGC-CTCCAAT--CGTCTCTCA--G-CGAG---ACAAAA--TT---CATGACC-TTTTTT
>Dermoloma_cuneifolium_CNF16057_PQ165310
TTGA-T---GAACTTGG-TTGGGCTG-TTGCTGGTCC-CTT-------------GGGGCA--TGTGCACGTCTGAC--ACCAACT-TC--TTTT---------TACCA---CCTGTGCACC--TTCTGTAGA-CT-TGG-AT---ACAT-CTCT-CCGAG----------GTC-AACTCGG---TTGGA-GGG-TC-TGCTGCT-GCC--GTAGTTTTCT------------GGC---CAGCTTT-CCCTTG-CY-CGT----GTCCGG-TCTATGTCTTTTT-TT----ACATT-C----ACA-CC-G-------------------------------CATGTCAAAGAATGTT-A-TGT-TAC-------A-GGC-----TTTCAT-GGCCTTT----------AAAA----CCTA--ATACAACTTTCAACAACGGATCTCTTGGCTCTCGCATCGATGAAGAACGCAGCGAAATGCGATAAGTAATGTGAATTGCAGAATTCAGTGAATCATCGAATCTTTGAACGCACCTTGCGCTCCTTGGTA-TTCCGAGGAGCATGCCTGTTTGAGTATCATG-AAATTCTCAAT-CCT-------G--TTCG-GC-TCTTGC--AG--------CTG-A-TC-AGGCTT-----------------GGATTGTGGGAGG-------------TTTTTTTG-CGGGCTTCAC-TCC------AGAA-GT-C--GGCTCTCCTGAAATGCATTAGCGTA-------AAACC-TCTTTGCG-GT--A---TTTTGGTGTGA-T-AATTATC-TATGCC----AT-GT-CTGT-GA-AGTGT----------------------GGG-TTT------GGC-CTCCAAT--CGTCTCTCA--G-CGAG---ACAAAA--TT---CATGACC-TTTTTT
>Dermoloma_cuneifolium_PRM610931_MW193844
TTGAAT---GAACTTGG-TTGGGCTG-TTGCTGGTCC-CTC-------------GGGGCA--TGTGCACGTCTGAC--ACCAACT-TC--TTTT---------TACCA---CCTGTGCACC--TTCTGTAGA-CT-TGG-AT---ACAT-CTCTCCC-AG----------GTC-AACTCGG---TTGGA-GGG-TC-TGCTGCT-GCC--GTAGTTTTCT------------GGC---CAGCTTT-CCCTTG-CC-CGT----GTCCGG-TCTATGTCTTTTT-TT----ACATT-C--C--CA-CC-G-------------------------------CATGTCAAASAATGTT-A-TGT-TAC-------A-CGC-----TTTCAT-GGCCTTT----------AAAA----CCTA--ATACAACTTTCAACAACCGATCTCTTGGCTCTCGCATCGATGAAGAACGCAGCGAAATGCGATAAGTAATGTGAATTGCAGAATTCAGTGAATCATCGAATCTTTGAACGCACCTTGCGCTCCTTGGTA-TTCCGAGGAGCATGCCTGTTTGAGTATCATG-AAATTCTCAAT-CCT-------G--TTTG-GC-TCTTGC--AG--------CTG-A-TC-AGGCTT-----------------GGATTGTGGGAGG-------------TTTTTT-G-CGGGCTTCAC-TCC------AGAA-GT-C--GGCTCTCCTGAAATGCATTAGCGTA-------AAACC-TCTTTGCG-GT--A---TTTTGGTGTGA-T-AATTATC-TATGCC----AT-GT-CTGT-GA-AGTGT----------------------GGG-TTT------GGC-CTCCAAT--CGTCTCTCA--G-CGAG---ACAAAA--TT---CATGACC-TTTTTT
>Dermoloma_cuneifolium_LIP_PAM14111009_PQ165311
TTGAAT---GAACTTGG-TTGGGCTG-TTGCTGGTCC-CTY-------------GGGGCA--TGTGCACGTCTGAC--ACCAACT-TC--TTTT---------TACCA---CCTGTGCACC--TTCTGTAGA-CT-TGG-AT---ACAT-CTCT-CCGAG----------GTC-AACTCGG---TTGGA-GGG-TC-TGCTGCT-GCC--GTAGTTTTCT------------GGC---CAGCTTT-CCCTTG-CC-CGT----GTCCGG-TCTATGTCTTTTT-TT----ACATT-C----ACA-CC-G-------------------------------CAWGTCAAAGAATGTT-A-TGT-TAC-------A-GGC-----TTTCAT-GGCCTTT----------AAAA----CCTA--ATACAACTTTCAACAACGGATCTCTTGGCTCTCGCATCGATGAAGAACGCAGCGAAATGCGATAAGTAATGTGAATTGCAGAATTCAGTGAATCATCGAATCTTTGAACGCACCTTGCGCTCCTTGGTA-TTCCGAGGAGCATGCCTGTTTGAGTATCATG-AAATTCTCAAT-CCT-------G--TTYG-GC-TCTTGC--AG--------CTG-A-TC-AGGCTT-----------------GGATTGTGGGAGG-------------TTTTTT-G-CGGGCTTCAC-TCC------AGAA-GT-C--GGCTCTCCTGAAATGCATTAGCGTA-------AAACC-TCTTTGCG-GT--A---TTTTGGTGTGA-T-AATTATC-TATGCC----AT-GT-CTGT-GA-AGTGT----------------------GGG-TTT------GGC-CTCCAAT--CGTCTCTCA--G-CGAG---ACAAAA--TT---CATGACC-TTTTTT
>Dermoloma_cuneifolium_LIP_PAM14111900_MW193841
TTGAAT---GAACTTGG-TTGGGCTG-TTGCTGGTCC-CTC-------------GGGGCA--TGTGCACGTCTGAC--ACCAACT-TC--TTTT---------TACCA---CCTGTGCACC--TTCTGTAGA-CT-TGG-AT---ACAT-CTCT-CCGAG----------GTC-AACTCGG---TTGGA-GGG-TC-TGCTGCT-GCC--GTAGTTTTCT------------GGC---CAGCTTT-CCCTTG-CC-CGT----GTCCGG-TCTATGTCTTTTT-TT----ACATT-C----ACA-CC-G-------------------------------CATGTCAAAGAATGTT-A-TGT-TAC-------A-GGC-----TTTCAT-GGCCTTT----------AAAA----CCTA--ATACAACTTTCAACAACGGATCTCTTGGCTCTCGCATCGATGAAGAACGCAGCGAAATGCGATAAGTAATGTGAATTGCAGAATTCAGTGAATCATCGAATCTTTGAACGCACCTTGCGCTCCTTGGTA-TTCCGAGGAGCATGCCTGTTTGAGTATCATG-AAATTCTCAAT-CCT-------G--TTTG-GC-TCTTGC--AG--------CTG-A-TC-AGGCTT-----------------GGATTGTGGGAGG-------------TTTTTT-G-CGGGCTTCAC-TCC------AGAA-GT-C--GGCTCTCCTGAAATGCATTAGCGTA-------AAACC-TCTTTGCG-GT--A---TTTTGGTGTGA-T-AATTATC-TATGCC----AT-GT-CTGT-GA-AGTGT----------------------GGG-TTT------GGC-CTCCAAT--CGTCTCTCA--G-CGAG---ACAAAA--TT---CATGACC---TTTT
>Dermoloma_cuneifolium_BBF_CH16111509_PQ165312
TTGAAT---GAACTTGG-TTGGGCTG-TTGCTGGTCC-CTC-------------GGGGCA--TGTGCACGTCTGAC--ACCAACT-TC--TTTT---------TACCA---CCTGTGCACC--TTCTGTAGA-CT-TGG-AT---ACAT-CTCT-CCGAG----------GTC-AACTCGG---TTGGA-GGG-TC-TGCTGCT-GCC--GTAGTTTTCT------------GGC---CAGCTTT-CCCTTG-CC-CGT----GTCCGG-TCTATGTCTTTTT-TT----ACATT-C----ACA-CC-G-------------------------------CATGTCAAAGAATGTT-A-TGT-TAC-------A-GGC-----TTTCAT-GGCCTTT----------AAAA----CCTA--ATACAACTTTCAACAACGGATCTCTTGGCTCTCGCATCGATGAAGAACGCAGCGAAATGCGATAAGTAATGTGAATTGCAGAATTCAGTGAATCATCGAATCTTTGAACGCACCTTGCGCTCCTTGGTA-TTCCGAGGAGCATGCCTGTTTGAGTATCATG-AAATTCTCAAT-CCT-------G--TTTG-GC-TCTTGC--AG--------CTG-A-TC-AGGCTT-----------------GGATTGTGGGAGG-------------TTTTTT-G-CGGGCTTCAC-TCC------AGAA-GT-C--GGCTCTCCTGAAATGCATTAGCGTA-------AAACC-TCTTTGCG-GT--A---TTTTGGTGTGA-T-AATTATC-TATGCC----AT-GT-CTGT-GA-AGTGT----------------------GGG-TTT------GGC-CTCCAAT--CGTCTCTCA--G-CGAG---ACAAAA--TT---CATGACC-TTTTTT
>Dermoloma_cuneifolium_BBF_CH18092415_PQ165313
TTGAAT---GAACTTGG-TTGGGCTG-TTGCTGGTCC-CTC-------------GGGGCA--TGTGCACGTCTGAC--ACCAACT-TC--TTTT---------TACCA---CCTGTGCACC--TTCTGTAGA-CT-TGG-AT---ACAT-CTCT-CCGAG----------GTC-AACTCGG---TTGGA-GGG-TC-TGCTGCT-GCC--GTAGTTTTCT------------GGC---CAGCTTT-CCCTTG-CC-CGT----GTCCGG-TCTATGTCTTTTT-TT----ACATT-C----ACA-CC-G-------------------------------CATGTCAAAGAATGTT-A-TGT-TAC-------A-GGC-----TTTCAT-GGCCTTT----------AAAA----CCTA--ATACAACTTTCAACAACGGATCTCTTGGCTCTCGCATCGATGAAGAACGCAGCGAAATGCGATAAGTAATGTGAATTGCAGAATTCAGTGAATCATCGAATCTTTGAACGCACCTTGCGCTCCTTGGTA-TTCCGAGGAGCATGCCTGTTTGAGTATCATG-AAATTCTCAAT-CCT-------G--TTTG-GC-TCTTGC--AG--------CTG-A-TC-AGGCTT-----------------GGATTGTGGGAGG-------------TTTTTT-G-CGGGCTTCAC-TCC------AGAA-GT-C--GGCTCTCCTGAAATGCATTAGCGTA-------AAACC-TCTTTGCG-GT--A---TTTTGGTGTGA-T-AATTATC-TATGCC----AT-GT-CTGT-GA-AGTGT----------------------GGG-TTT------GGC-CTCCAAT--CGTCTCTCA--G-CGAG---ACAAAA--TT---CATGACC-TTTTTT
>Dermoloma_cuneifolium_BBF_GC16101502_PQ165314
TTGAAT---GAACTTGG-TTGGGCTG-TTGCTGGTCC-CTC-------------GGGGCA--TGTGCACGTCTGAC--ACCAACT-TC--TTTT---------TACCA---CCTGTGCACC--TTCTGTAGA-CT-TGG-AT---ACAT-CTCT-CCGAG----------GTC-AACTCGG---TTGGA-GGG-TC-TGCTGCT-GCC--GTAGTTTTCT------------GGC---CAGCTTT-CCCTTG-CC-CGT----GTCCGG-TCTATGTCTTTTT-TT----ACATT-C----ACA-CC-G-------------------------------CATGTCAAAGAATGTT-A-TGT-YAC-------A-GGC-----TTTCAT-GGCCTTT----------AAAA----CCTA--ATACAACTTTCAACAACGGATCTCTTGGCTCTCGCATCGATGAAGAACGCAGCGAAATGCGATAAGTAATGTGAATTGCAGAATTCAGTGAATCATCGAATCTTTGAACGCACCTTGCGCTCCTTGGTA-TTCCGAGGAGCATGCCTGTTTGAGTATCATG-AAATTCTCAAT-CCT-------G--TTTG-GC-TCTTGC--AG--------CTG-A-TC-AGGCTT-----------------GGATTGTGGGAGG-------------TTTTTT-G-CGGGCTTCAC-TCC------AGAA-GT-C--GGCTCTCCTGAAATGCATTAGCGTA-------AAACC-TCTTTGCG-GT--A---TTTTGGTGTGA-T-AATTATC-TATGCC----AT-GT-CTGT-GA-AGTGT----------------------GGG-TTT------GGC-CTCCAAT--CGTCTCTCA--G-CGAG---ACAAAA--TT---CATGACC-TTTTTT
>Dermoloma_cuneifolium_GLMF137754_PQ165315
TTGAAT---GAACTTGG-TTGGGCTG-TTGCTGGTCC-CTY-------------GGGGCA--TGTGCACGTCTGAC--ACCAACT-TC--TTTT---------TACCA---CCTGTGCACC--TTCTGTAGA-CT-TGG-AT---ACAT-CTCT-CCGAG----------GTC-AACTCGG---TTGGA-GGG-TS-TGCTGCT-GCC--GTAGTTTTCT------------GGC---CAGCTTT-CCCTTG-CC-CGT----GTCYGG-TCTATGTCTTTTT-TT----ACATT-C----ACA-CC-G-------------------------------CATGTCAAAGAATGTT-A-TGT-TAC-------A-GGC-----TTTCAT-GGCCTTT----------AAAA----CCTA--ATACAACTTTCAACAACGGATCTCTTGGCTCTCGCATCGATGAAGAACGCAGCGAAATGCGATAAGTAATGTGAATTGCAGAATTCAGTGAATCATCGAATCTTTGAACGCACCTTGCGCTCCTTGGTA-TTCCGAGGAGCATGCCTGTTTGAGTATCATG-AAATTCTCAAT-CCT-------G--TTYG-GC-TCTTGC--AG--------CTG-A-TC-AGGCTT-----------------GGATTGTGGGAGG-------------TTTTTT-G-CGGGCTTCAC-TCC------AGAA-GT-C--GGCTCTCCTGAAATGCATTAGCGTA-------AAACC-TCTTTGCG-GT--A---TTTTGGTGTGA-T-AATTATC-TATGCC----AT-GT-CTGT-GA-AGTGT----------------------GGG-TTT------GGC-CTCCAAT--CGTCTCTCA--G-CGAG---ACAAAA--TT---CATGACC-TTTTTT
>Dermoloma_cuneifolium_ELTE_AG110_PQ165338
TTGAAT---GAACTTGG-TTGGGCTG-TTGCTGGTCC-CTC-------------GGGGCA--TGTGCACGTCTGAC--ACCAACT-TC--TTTT---------TACCA---CCTGTGCACC--TTCTGTAGA-CT-TGG-AT---ACAT-CTCT-CCGAG----------GTC-AACTCGG---TTGGA-GGG-TC-TGCTGCT-GCC--GTAGTTTTCT------------GGC---CAGCTTT-CCCTTG-CC-CGT----GTCCGG-TCTATGTCTTTTT-TTT---ACATT-C----ACA-CC-G-------------------------------CATGTCAAAGAATGTT-A-TGT-TAC-------A-GGC-----TTTCAT-GGCCTTT----------AAAA----CCTA--ATACAACTTTCAACAACGGATCTCTTGGCTCTCGCATCGATGAAGAACGCAGCGAAATGCGATAAGTAATGTGAATTGCAGAATTCAGTGAATCATCGAATCTTTGAACGCACCTTGCGCTCCTTGGTA-TTCCGAGGAGCATGCCTGTTTGAGTATCATG-AAATTCTCAAT-CCT-------G--TTTG-GC-TCTTGC--AG--------CTG-A-TC-AGGCTT-----------------GGATTGTGGGAGG-------------TTTTTT-G-CGGGCTTCAC-TCC------AGAA-GT-C--GGCTCTCCTGAAATGCATTAGCGTA-------AAACC-TCTTTGCG-GT--A---TTTTGGTGTGA-T-AATTATC-TATGCC----AT-GT-CTGT-GA-AGTGT----------------------GGG-TTT------GGC-CTCCAAT--CGTCTCTCA--G-CGAG---ACAAAA--TT---CATGACC--TTTTT
>Dermoloma_cuneifolium_L_Arnolds1595_PQ165316
TTGAAT---GAACTTGG-TTGGGCTG-TTGCTGGTCC-CTC-------------GGGGCA--TGTGCACGTCTGAC--ACCAACT-TC--TTTT---------TACCA---CCTGTGCACC--TTCTGTAGA-CT-TGG-AT---ACAT-CTCT-CCGAG----------GTC-AACTCGG---TTGGA-GGG-TC-TGCTGCT-GCC--GTAGTTTTCT------------GGC---CAGCTTT-CCCTTG-CC-CGT----GTCCGG-TCTATGTCTTTTT-TT----ACATT-C----ACA-CC-G-------------------------------CAKGTCAAAGAATGTT-A-TGT-TAC-------A-GGC-----TTTCAT-GGCCTTT----------AAAA----CCTA--ATACAACTTTCAACAACGGATCTCTTGGCTCTCGCATCGATGAAGAACGCAGCGAAATGCGATAAGTAATGTGAATTGCAGAATTCAGTGAATCATCGAATCTTTGAACGCACCTTGCGCTCCTTGGTA-TTCCGAGGAGCATGCCTGTTTGAGTATCATG-AAATTCTCAAT-CCT-------G--TTTG-GC-TCTTGC--AG--------CTG-A-TC-AGGCTT-----------------GGATTGTGGGAGG-------------TTTTTT-G-CGGGCTTCAC-TCC------AGAA-GT-C--GGCTCTCCTGAAATGCATTAGCGTA-------AAACC-TCTTTGCG-GT--A---TTTTGGTGTGA-T-AATTATC-TATGCC----AT-GT-CTGT-GA-AGTGT----------------------GGG-TTT------GGC-CTCCAAT--CGTCTCTCA--G-CGAG---ACAAAA--TT---CATGACC-TTTTTT
>Dermoloma_cuneifolium_AQUI_28XII2008_MW193842
TTGAAT---GAACTTGG-TTGGGCTG-TTGCTGGTCC-CTC-------------GGGGCA--TGTGCACGTCTGAC--ACCAACT-TC--TTTT---------TACCA---CCTGTGCACC--TTCTGTAGA-CT-TGG-AT---ACAT-CTCT-CCGAG----------GTC-AACTCGG---TTGGA-GGG-TC-TGCTGCT-GCC--GTAGTTTTCT------------GGC---CAGCTTT-CCCTTG-CC-CGT----GTCCGG-TCTATGTCTTTTT-TT----ACATT-C----ACA-CC-G-------------------------------CATGTCAAAGAATGTT-A-TGT-TAC-------A-GGC-----TTTCAT-GGCCTTT----------AAAA----CCTA--ATACAACTTTCAACAACGGATCTCTTGGCTCTCGCATCGATGAAGAACGCAGCGAAATGCGATAAGTAATGTGAATTGCAGAATTCAGTGAATCATCGAATCTTTGAACGCACCTTGCGCTCCTTGGTA-TTCCGAGGAGCATGCCTGTTTGAGTATCATG-AAATTCTCAAT-CCT-------G--TTTG-GC-TCTTGC--AG--------CTG-A-TC-AGGCTT-----------------GGATTGTGGGAGG-------------TTTTTT-G-CGGGCTTCAC-TCC------AGAA-GT-C--GGCTCTCCTGAAATGCATTAGCGTA-------AAACC-TCTTTGCG-GT--A---TTTTGGTGTGA-T-AATTATC-TATGCC----AT-GT-CTGT-GA-AGTGT----------------------GGG-TTT------GGC-CTCCAAT--CGTCTCTCA--G-CGAG---ACAAAA--TT---CATGA---------
>Dermoloma_cuneifolium_GDOR_G3180_MW193837
TTGAAT---GAACTTGG-TTGGGCTG-TTGCTGGTCC-CTC-------------GGGGCA--TGTGCACGTCTGAC--ACCAACT-TC--TTTT---------TACCA---CCTGTGCACC--TTCTGTAGA-CT-TGG-AT---ACAT-CTCT-CCGAG----------GTC-AACTCGG---TTGGA-GGG-TC-TGCTGCT-GCC--GTAGTTTTCT------------GGC---CAGCTTT-CCCTTG-CC-CGT----GTCCGG-TCTATGTCTTTTT-TT----ACATT-C----ACA-CC-G-------------------------------CATGTCAAAGAATGTT-A-TGT-TAC-------A-GGC-----TTTCAT-GGCCTTT----------AAAA----CCTA--ATACAACTTTCAACAACGGATCTCTTGGCTCTCGCATCGATGAAGAACGCAGCGAAATGCGATAAGTAATGTGAATTGCAGAATTCAGTGAATCATCGAATCTTTGAACGCACCTTGCGCTCCTTGGTA-TTCCGAGGAGCATGCCTGTTTGAGTATCATG-AAATTCTCAAT-CCT-------G--TTTG-GC-TCTTGC--AG--------CTG-A-TC-AGGCTT-----------------GGATTGTGGGAGG-------------TTTTTT-G-CGGGCTTCAC-TCC------AGAA-GT-C--GGCTCTCCTGAAATGCATTAGCGTA-------AAACC-TCTTTGCG-GT--A---TTTTGGTGTGA-T-AATTATC-TATGCC----AT-GT-CTGT-GA-AGTGT----------------------GGG-TTT------GGC-CTCCAAT--CGTCTCTCA--G-CGAG---ACAAAA--TT---CATGACC------T
>Dermoloma_cuneifolium_AMB15102_GC12181_MW193818
TTGAAT---GAACTTGG-TTGGGCTG-TTGCTGGTCC-CTC-------------GGGGCA--TGTGCACGTCTGAC--ACCAACT-TC--TTTT---------TACCA---CCTGTGCACC--TTCTGTAGA-CT-TGG-AT---ACAT-CTCT-CCGAG----------GTC-AACTCGG---TTGGA-GGG-TC-TGCTGCT-GCC--GTAGTTTTCT------------GGC---CAGCTTT-CCCTTG-CC-CGT----GTCCGG-TCTATGTCTTTTT-TTTTTTACATT-C----ACA-CC-G-------------------------------CATGTCAAAGAATGTT-A-TGT-TAC-------A-GGC-----TTTCAT-GGCCTTT----------AAAA----CCTA--ATACAACTTTCAACAACGGATCTCTTGGCTCTCGCATCGATGAAGAACGCAGCGAAATGCGATAAGTAATGTGAATTGCAGAATTCAGTGAATCATCGAATCTTTGAACGCACCTTGCGCTCCTTGGTA-TTCCGAGGAGCATGCCTGTTTGAGTATCATG-AAATTCTCAAT-CCT-------G--TTTG-GC-TCTTGC--AG--------CTG-A-TC-AGGCTT-----------------GGATTGTGGGAGG-------------TTTTTT-G-CGGGCTTCAC-TCC------AGAA-GT-C--GGCTCTCCTGAAATGCATTAGCGTA-------AAACC-TCTTTGCG-GT--A---TTTTGGTGTGA-T-AATTATC-TATGCC----AT-GT-CTGT-GA-AGTGT----------------------GGG-TTT------GGC-CTCCAAT--CGTCTCTCA--G-CGAG---ACAAAA--TT---CATGACC--TTTTT
>Dermoloma_cuneifolium_SAVF4702_PQ165317
TTGAAT---GAACTTGG-TTGGGCTG-TTGCTGGTCC-CTC-------------GGGGCA--TGTGCACGTCTGAC--ACCAACT-TC--TTTT---------TACCA---CCTGTGCACC--TTCTGTAGA-CT-TGG-AT---ACAT-CTCT-CCGAG----------GTC-AACTCGG---TTGGA-GGG-TC-TGCTGCT-GCC--GTAGTTTTCT------------GGC---CAGCTTT-CCCTTG-CC-CGT----GTCCGG-TCTATGTCTTTTT-TT----ACATT-C----ACA-CC-G-------------------------------CATGTCAAAGAATGTT-A-TGT-TAC-------A-GGC-----TTTCAT-GGCCTTT----------AAAA----CCTA--ATACAACTTTCAACAACGGATCTCTTGGCTCTCGCATCGATGAAGAACGCAGCGAAATGCGATAAGTAATGTGAATTGCAGAATTCAGTGAATCATCGAATCTTTGAACGCACCTTGCGCTCCTTGGTA-TTCCGAGGAGCATGCCTGTTTGAGTATCATG-AAATTCTCAAT-CCT-------G--TTTG-GC-TCTTGC--AG--------CTG-A-TC-AGGCTT-----------------GGATTGTGGGAGG-------------TTTTTT-G-CGGGCTTCAC-TCC------AGAA-GT-C--GGCTCTCCTGAAATGCATTAGCGTA-------AAACC-TCTTTGCG-GT--A---TTTTGGTGTGA-T-AATTATC-TATGCC----AT-GT-CTGT-GA-AGTGT----------------------GGG-TTT------GGC-CTCCAAT--CGTCTCTCA--G-CGAG---ACAAAA--TT---CATGACC---TTTT
>Dermoloma_cuneifolium_SAVF4265_MW193838
TTGAAT---GAACTTGG-TTGGGCTG-TTGCTGGTCC-CTC-------------GGGGCA--TGTGCACGTCTGAC--ACCAACT-TC--TTTT---------TACCA---CCTGTGCACC--TTCTGTAGA-CT-TGG-AT---ACAT-CTCT-CCGAG----------GTC-AACTCGG---TTGGA-GGG-TC-TGCTGCT-GCC--GTAGTTTTCT------------GGC---CAGCTTT-CCCTTG-CC-CGT----GTCCGG-TCTATGTCTTTTT-TT----ACATT-C----ACA-CC-G-------------------------------CATGTCAAAGAATGTT-A-TGT-TAC-------A-GGC-----TTTCAT-GGCCTTT----------AAAA----CCTA--ATACAACTTTCAACAACGGATCTCTTGGCTCTCGCATCGATGAAGAACGCAGCGAAATGCGATAAGTAATGTGAATTGCAGAATTCAGTGAATCATCGAATCTTTGAACGCACCTTGCGCTCCTTGGTA-TTCCGAGGAGCATGCCTGTTTGAGTATCATG-AAATTCTCAAT-CCT-------G--TTTG-GC-TCTTGC--AG--------CTG-A-TC-AGGCTT-----------------GGATTGTGGGAGG-------------TTTTTT-G-CGGGCTTCAC-TCC------AGAA-GT-C--GGCTCTCCTGAAATGCATTAGCGTA-------AAACC-TCTTTGCG-GT--A---TTTTGGTGTGA-T-AATTATC-TATGCC----AT-GT-CTGT-GA-AGTGT----------------------GGG-TTT------GGC-CTCCAAT--CGTCTCTCA--G-CGAG---ACAAAA--TT---CATGACC----TTT
>Dermoloma_cuneifolium_SLO674_PQ165318
TTGAAT---GAACTTGG-TTGGGCTG-TTGCTGGTCC-CTC-------------GGGGCA--TGTGCACGTCTGAC--ACCAACT-TC--TTTT---------TACCA---CCTGTGCACC--TTCTGTAGA-CT-TGG-AT---ACAT-CTCT-CCGAG----------GTC-AACTCGG---TTGGA-GGG-TC-TGCTGCT-GCC--GTAGTTTTCT------------GGC---CAGCTTT-CCCTTG-CC-CGT----GTCCGG-TCTATGTCTTTTT-TT----ACATT-C----ACA-CC-G-------------------------------CATGTCAAAGAATGTT-A-TGT-TAC-------A-GGC-----TTTCAT-GGCCTTT----------AAAA----CCTA--ATACAACTTTCAACAACGGATCTCTTGGCTCTCGCATCGATGAAGAACGCAGCGAAATGCGATAAGTAATGTGAATTGCAGAATTCAGTGAATCATCGAATCTTTGAACGCACCTTGCGCTCCTTGGTA-TTCCGAGGAGCATGCCTGTTTGAGTATCATG-AAATTCTCAAT-CCT-------G--TTTG-GC-TCTTGC--AG--------CTG-A-TC-AGGCTT-----------------GGATTGTGGGAGG-------------TTTTTT-G-CGGGCTTCAC-TCC------AGAA-GT-C--GGCTCTCCTGAAATGCATTAGCGTA-------AAACC-TCTTTGCG-GT--A---TTTTGGTGTGA-T-AATTATC-TATGCC----AT-GT-CTGT-GA-AGTGT----------------------GGG-TTT------GGC-CTCCAAT--CGTCTCTCA--G-CGAG---ACAAAA--TT---CATGACC--TTTTT
>Dermoloma_cuneifolium_SLO675_PQ165319
TTGAAT---GAACTTGG-TTGGGCTG-TTGCTGGTCC-CTC-------------GGGGCA--TGTGCACGTCTGAC--ACCAACT-TC--TTTT---------TACCA---CCTGTGCACC--TTCTGTAGA-CT-TGG-AT---ACAT-CTCT-CCGAG----------GTC-AACTCGG---TTGGA-GGG-TC-TGCTGCT-GCC--GTAGTTTTCT------------GGC---CAGCTTT-CCCTYG-CC-CGT----GTCCGG-TCTATGTCTTTTT-TT----ACATT-C----ACA-CC-G-------------------------------CATGTCAAAGAATGTT-A-TGT-TAC-------A-GGC-----TTTCAT-GGCCTTT----------AAAA----CCTA--ATACAACTTTCAACAACGGATCTCTTGGCTCTCGCATCGATGAAGAACGCAGCGAAATGCGATAAGTAATGTGAATTGCAGAATTCAGTGAATCATCGAATCTTTGAACGCACCTTGCGCTCCTTGGTA-TTCCGAGGAGCATGCCTGTTTGAGTATCATG-AAATTCTCAAT-CCT-------G--TTTG-GC-TCTTGC--AG--------CTG-A-TC-AGGCTT-----------------GGATTGTGGGAGG-------------TTTTTT-G-CGGGCTTCAC-TCC------AGAA-GT-C--GGCTCTCCTGAAATGCATTAGCGTA-------AAACC-TCTTTGCG-GT--A---TTTTGGTGTGA-T-AATTATC-TATGCC----AT-GT-CTGT-GA-AGTGT----------------------GGG-TTT------GGC-CTCCAAT--CGTCTCTCA--G-CGAG---ACAAAA--TT---CATGACC-TTTTTT
>Dermoloma_cuneifolium_SLO676_PQ165320
TTGAAT---GAACTTGG-TTGGGCTG-TTGCTGGTCC-CTT-------------GGGGCA--TGTGCACGTCTGAC--ACCAACT-TC--TTTT---------TACCA---CCTGTGCACC--TTCTGTAGA-CT-TGG-AT---ACAT-CTCT-CCGAG----------GTC-AACTCGG---TTGGA-GGG-TC-TGCTGCT-GCC--GTAGTTTTCT------------GGC---CAGCTTT-CCCTTG-CC-CGT----STCCGG-TCTATGTCTTTTT-TT----ACATT-C----ACA-CC-G-------------------------------CATGTCAAAGAATGTT-A-TGT-TAC-------A-GGC-----TTTCAT-GGCCTTT----------AAAA----CCTA--ATACAACTTTCAACAACGGATCTCTTGGCTCTCGCATCGATGAAGAACGCAGCGAAATGCGATAAGTAATGTGAATTGCAGAATTCAGTGAATCATCGAATCTTTGAACGCACCTTGCGCTCCTTGGTA-TTCCGAGGAGCATGCCTGTTTGAGTATCATG-AAATTCTCAAT-CCT-------G--TTYG-GC-TCTTGC--AG--------CTG-A-TC-AGGCTT-----------------GGATTGTGGGAGG-------------TTTTTT-G-CGGGCTTCAC-TCC------AGAA-GT-C--GGCTCTCCTGAAATGCATTAGCGTA-------AAACC-TCTTTGCG-GT--A---TTTTGGTGTGA-T-AATTATC-TATGCC----AT-GT-CTGT-GA-AGTGT----------------------GGG-TTT------GGC-CTCCAAT--CGTCTCTCA--G-CGAG---ACAAAA--TT---CATGACC--TTTTT
>Dermoloma_cuneifolium_SLO677_PQ165321
TTGAAT---GAACTTGG-TTGGGCTG-TTGCTGGTCC-CTY-------------GGGGCA--TGTGCACGTCTGAC--ACCAACT-TC--TTTT---------TACCA---CCTGTGCACC--TTCTGTAGA-CT-TGG-AT---ACAT-CTCT-CCGAG----------GTC-AACTCGG---TTGGA-GGG-TC-TGCTGCT-GCC--GTAGTTTTCT------------GGC---CAGCTTT-CCCTTG-CC-CGT----GTCCGG-TCTATGTCTTTTT-TT----ACATT-C----ACA-CC-G-------------------------------CATGTCAAAGAATGTT-A-TGT-TAC-------A-GGC-----TTTCAT-GGCCTTT----------AAAA----CCTA--ATACAACTTTCAACAACGGATCTCTTGGCTCTCGCATCGATGAAGAACGCAGCGAAATGCGATAAGTAATGTGAATTGCAGAATTCAGTGAATCATCGAATCTTTGAACGCACCTTGCGCTCCTTGGTA-TTCCGAGGAGCATGCCTGTTTGAGTATCATG-AAATTCTCAAT-CCT-------G--TTYG-GC-TCTTGC--AG--------CTG-A-TC-AGGCTT-----------------GGATTGTGGGAGG-------------TTTTTT-G-CGGGCTTCAC-TCC------AGAA-GT-C--GGCTCTCCTGAAATGCATTAGCGTA-------AAACC-TCTTTGCG-GT--A---TTTTGGTGTGA-T-AATTATC-TATGCC----AT-GT-CTGT-GA-AGTGT----------------------GGG-TTT------GGC-CTCCAAT--CGTCTCTCA--G-CGAG---ACAAAA--TT---CATGACC----TTK
>Dermoloma_cuneifolium_SLO678_PQ165322
TTGAAT---GAACTTGG-TTGGGCTG-TTGCTGGTCC-CTC-------------GSGGCA--TGTGCACGTCTGAC--ACCAACT-TC--TTTT---------TACCA---CCTGTGCACC--TTCTGTAGA-CT-TGG-AT---ACAT-CTCT-CCGAG----------GTC-AACTCGG---TTGGA-GGG-TC-TGCTGCT-GCC--GTAGTTTTCT------------GGC---CAGCTTT-CCSTTG-CC-CGT----GTCCGG-TCTATGTCTTTTT-TT----ACATT-C----ACA-CC-G-------------------------------CATGTCAAAGAATGTT-A-TGT-TAC-------A-GGC-----TTTCAT-GGCCTTT----------AAAA----CCTA--ATACAACTTTCAACAACGGATCTCTTGGCTCTCGCATCGATGAAGAACGCAGCGAAATGCGATAAGTAATGTGAATTGCAGAATTCAGTGAATCATCGAATCTTTGAACGCACCTTGCGCTCCTTGGTA-TTCCGAGGAGCATGCCTGTTTGAGTATCATG-AAATTCTCAAT-CCT-------G--TTYG-GC-TCTTGC--AG--------CTG-A-TC-AGGCTT-----------------GGATTGTGGGAGG-------------TTTTTT-G-CGGGCTTCAC-TCC------AGAA-GT-C--GGCTCTCCTGAAATGCATTAGCGTA-------AAACC-TCTTTGCG-GT--A---TTTTGGTGTGA-T-AATTATC-TATGCC----AT-GT-CTGT-GA-AGTGT----------------------GGG-TTT------GGC-CTCCAAT--CGTCTCTCA--G-CGAG---ACAAAA--TT---CATGACC-TTTTTT
>Dermoloma_cuneifolium_SLO679_PQ165323
TTGAAT---GAACTTGG-TTGGGCTG-TTGCTGGTCC-CTY-------------GGGGCA--TGTGCACGTCTGAC--ACCAACT-TC--TTTT---------TACCA---CCTGTGCACC--TTCTGTAGA-CT-TGG-AT---ACAT-CTCT-CCGAG----------GTC-AACTCGG---TTGGA-GGG-TC-TGCTGCT-GCC--GTAGTTTTCT------------GGC---CAGCTT-------G-CC-CGT----GTCCGG-TCTATGTCTTTTT-TT----ACATT-C----ACA-CC-G-------------------------------CATGTCAAAGAATGTT-A-TGT-TAC-------A-GGC-----TTTCAT-GGCCTTT----------AAAA----CCTA--ATACAACTTTCAACAACGGATCTCTTGGCTCTCGCATCGATGAAGAACGCAGCGAAATGCGATAAGTAATGTGAATTGCAGAATTCAGTGAATCATCGAATCTTTGAACGCACCTTGCGCTCCTTGGTA-TTCCGAGGAGCATGCCTGTTTGAGTATCATG-AAATTCTCAAT-CCT-------G--TTYG-GC-TCTTGC--AG--------CTG-A-TC-AGGCTT-----------------GGATTGTGGGAGG-------------TTTTTT-G-CGGGCTTCAC-TCC------AGAA-GT-C--GGCTCTCCTGAAATGCATTAGCGTA-------AAACC-TCTTTGCG-GT--A---TTTTGGTGTGA-T-AATTATC-TATGCC----AT-GT-CTGT-GA-AGTGT----------------------GGG-TTT------GGC-CTCCAAT--CGTCTCTCA--G-CGAG---ACAAAA--TT---CATGACC-TTTTTT
>Dermoloma_cuneifolium_UPSF631060_MW193840
TTGAAT---GAACTTGG-TTGGGCTG-TTGCTGGTCC-CTC-------------GGGGCA--TGTGCACGTCTGAC--ACCAACT-TC--TTTT---------TACCA---CCTGTGCACC--TTCTGTAGA-CT-TGG-AT---ACAT-CTCT-CCGAG----------GTC-AACTCGG---TTGGA-GGG-TC-TGCTGCT-GCC--GTAGTTTTCT------------GGC---CAGCTTT-CCCTTG-CC-CGT----GTCCGG-TCTATGTCTTTTT-TT----ACATT-C----ACA-CC-G-------------------------------CATGTCAAAGAATGTT-A-TGT-TAC-------A-GGC-----TTTCAT-GGCCTTT----------AAAA----CCTA--ATACAACTTTCAACAACGGATCTCTTGGCTCTCGCATCGATGAAGAACGCAGCGAAATGCGATAAGTAATGTGAATTGCAGAATTCAGTGAATCATCGAATCTTTGAACGCACCTTGCGCTCCTTGGTA-TTCCGAGGAGCATGCCTGTTTGAGTATCATG-AAATTCTCAAT-CCT-------G--TTTG-GC-TCTTGC--AG--------CTG-A-TC-AGGCTT-----------------GGATTGTGGGAGG-------------TTTTTT-G-CGGGCTTCAC-TCC------AGAA-GT-C--GGCTCTCCTGAAATGCATTAGCGTA-------AAACC-TCTTTGCG-GT--A---TTTTGGTGTGA-T-AATTATC-TATGCC----AT-GT-CTGT-GA-AGTGT----------------------GGG-TTT------GGC-CTCCAAT--CGTCTCTCA--G-CGAG---ACAAAA--TT---CATGACC-TTTTTT
>Dermoloma_cuneifolium_UPSF631061_MW193839
TTGAAT---GAACTTGG-TTGGGCTG-TTGCTGGTCC-CTC-------------GGGGCA--TGTGCACGTCTGAC--ACCAACT-TC--TTTT---------TACCA---CCTGTGCACC--TTCTGTAGA-CT-TGG-AT---ACAT-CTCT-CCGAG----------GTC-AACTCGG---TTGGA-GGG-TC-TGCTGCT-GCC--GTAGTTTTCT------------GGC---CAGCTTT-CCCTTG-CC-CGT----GTCCGG-TCTATGTCTTTTT-TT----ACATT-C----ACA-CC-G-------------------------------CATGTCAAAGAATGTT-A-TGT-TAC-------A-GGC-----TTTCAT-GGCCTTT----------AAAA----CCTA--ATACAACTTTCAACAACGGATCTCTTGGCTCTCGCATCGATGAAGAACGCAGCGAAATGCGATAAGTAATGTGAATTGCAGAATTCAGTGAATCATCGAATCTTTGAACGCACCTTGCGCTCCTTGGTA-TTCCGAGGAGCATGCCTGTTTGAGTATCATG-AAATTCTCAAT-CCT-------G--TTTG-GC-TCTTGC--AG--------CTG-A-TC-AGGCTT-----------------GGATTGTGGGAGG-------------TTTTTT-G-CGGGCTTCAC-TCC------AGAA-GT-C--GGCTCTCCTGAAATGCATTAGCGTA-------AAACC-TCTTTGCG-GT--A---TTTTGGTGTGA-T-AATTATC-TATGCC----AT-GT-CTGT-GA-AGTGT----------------------GGG-TTT------GGC-CTCCAAT--CGTCTCTCA--G-CGAG---ACAAAA--TT---CATGACC-TTTTTT
>Dermoloma_cuneifolium_UPSF631063_MW193820
TTGAAT---GAACTTGG-TTGGGCTG-TTGCTGGTCC-CTC-------------GGGGCA--TGTGCACGTCTGAC--ACCAACT-TC--TTTT---------TACCA---CCTGTGCACC--TTCTGTAGA-CT-TGG-AT---ACAT-CTCT-CCGAG----------GTC-AACTCGG---TTGGA-GGG-TC-TGCTGCT-GCC--GTAGTTTTCT------------GGC---CAGCTTT-CCCTTG-CC-CGT----GTCCGG-TCTATGTCTTTTT-TT----ACATT-C----ACA-CC-G-------------------------------CATGTCAAAGAATGTT-A-TGT-TAC-------A-GGC-----TTTCAT-GGCCTTT----------AAAA----CCTA--ATACAACTTTCAACAACGGATCTCTTGGCTCTCGCATCGATGAAGAACGCAGCGAAATGCGATAAGTAATGTGAATTGCAGAATTCAGTGAATCATCGAATCTTTGAACGCACCTTGCGCTCCTTGGTA-TTCCGAGGAGCATGCCTGTTTGAGTATCATG-AAATTCTCAAT-CCT-------G--TTTG-GC-TCTTGC--AG--------CTG-A-TC-AGGCTT-----------------GGATTGTGGGAGG-------------TTTTTT-G-CGGGCTTCAC-TCC------AGAA-GT-C--GGCTCTCCTGAAATGCATTAGCGTA-------AAACC-TCTTTGCG-GT--A---TTTTGGTGTGA-T-AATTATC-TATGCC----AT-GT-CTGT-GA-AGTGT----------------------GGG-TTT------GGC-CTCCAAT--CGTCTCTCA--G-CGAG---ACAAAA--TT---CATGACC-TTTTTT
>Dermoloma_cuneifolium_UPSF631064_MW193819
TTGAAT---GAACTTGG-TTGGGCTG-TTGCTGGTCC-CTC-------------GGGGCA--TGTGCACGTCTGAC--ACCAACT-TC--TTTT---------TACCA---CCTGTGCACC--TTCTGTAGA-CT-TGG-AT---ACAT-CTCT-CCGAG----------GTC-AACTCGG---TTGGA-GGG-TC-TGCTGCT-GCC--GTAGTTTTCT------------GGC---CAGCTTT-CCCTTG-CC-CGT----GTCCGG-TCTATGTCTTTTT-TT----ACATT-C----ACA-CC-G-------------------------------CATGTCAAAGAATGTT-A-TGT-TAC-------A-GGC-----TTTCAT-GGCCTTT----------AAAA----CCTA--ATACAACTTTCAACAACGGATCTCTTGGCTCTCGCATCGATGAAGAACGCAGCGAAATGCGATAAGTAATGTG-ATTGCAGAATTCAGTGAATCATCGAATCTTTGAACGCACCTTGCGCTCCTTGGTA-TTCCGAGGAGCATGCCTGTTTGAGTATCATG-AAATTCTCAAT-CCT-------G--TTTG-GC-TCTTGC--AG--------CTG-A-TC-AGGCTT-----------------GGATTGTGGGAGG-------------TTTTTT-G-CGGGCTTCAC-TCC------AGAA-GT-C--GGCTCTCCTGAAATGCATTAGCGTA-------AAACC-TCTTTGCG-GT--A---TTTTGGTGTGA-T-AATTATC-TATGCC----AT-GT-CTGT-GA-AGTGT----------------------GGG-TTT------GGC-CTCCAAT--CGTCTCTCA--G-CGAG---ACAAAA--TT---CATGAC--------
>Dermoloma_cuneifolium_SAVF4361_MW193821
TTGAAT---GAACTTGG-TTGGGCTG-TTGCTGGTCC-CTC-------------GGGGCA--TGTGCACGTCTGAC--ACCAACT-TC--TTTT---------TACCA---CCTGTGCACC--TTCTGTAGA-CT-TGG-AT---ACAT-CTCT-CCGAG----------GTC-AACTCGG---TTGGA-GGG-TC-TGCTGCT-GCC--GTAGTTTTCT------------GGC---CAGCTTT-CCCTTG-CC-CGT----GTCCGG-TCTATGTCTTTTT-TT----ACATT-C----ACA-CC-G-------------------------------CATGTCAAAGAATGTT-A-TGT-TAC-------A-GGC-----TTTCAT-GGCCTTT----------AAAA----CCTA--ATACAACTTTCAACAACGGATCTCTTGGCTCTCGCATCGATGAAGAACGCAGCGAAATGCGATAAGTAATGTGAATTGCAGAATTCAGTGAATCATCGAATCTTTGAACGCACCTTGCGCTCCTTGGTA-TTCCGAGGAGCATGCCTGTTTGAGTATCATG-AAATTCTCAAT-CCT-------G--TTTG-GC-TCTTGC--AG--------CTG-A-TC-AGGCTT-----------------GGATTGTGGGAGG-------------TTTTTTTG-CGGGCTTCAC-TCC------AGAA-GT-C--GGCTCTCCTGAAATGCATTAGCGTA-------AAACC-TCTTTGCG-GT--A---TTTTGGTGTGA-T-AATTATC-TATGCC----AT-GT-CTGT-GA-AGTGT----------------------GGG-TTT------GGC-CTCCAAT--CGTCTCTCA--G-CGAG---ACAAAA--TT---CATGACC---TTTT
>Dermoloma_cuneifolium_SAVF4393_MW193822
TTGAAT---GAACTTGG-TTGGGCTG-TTGCTGGTCC-CTC-------------GGGGCA--TGTGCACGTCTGAC--ACCAACT-TC--TTTT---------TACCA---CCTGTGCACC--TTCTGTAGA-CT-TGG-AT---ACAT-CTCT-CCGAG----------GTC-AACTCGG---TTGGA-GGG-TC-TGCTGCT-GCC--GTAGTTTTCT------------GGC---CAGCTTT-CCCTTG-CC-CGT----GTCCGG-TCTATGTCTTTTT-TT----ACATT-C----ACA-CC-G-------------------------------CATGTCAAAGAATGTT-A-TGT-TAC-------A-GGC-----TTTCAT-GGCCTTT----------AAAA----CCTA--ATACAACTTTCAACAACGGATCTCTTGGCTCTCGCATCGATGAAGAACGCAGCGAAATGCGATAAGTAATGTGAATTGCAGAATTCAGTGAATCATCGAATCTTTGAACGCACCTTGCGCTCCTTGGTA-TTCCGAGGAGCATGCCTGTTTGAGTATCATG-AAATTCTCAAT-CCT-------G--TTTG-GC-TCTTGC--AG--------CTG-A-TC-AGGCTT-----------------GGATTGTGGGAGG-------------TTTTTT-G-CGGGCTTCAC-TCC------AGAA-GT-C--GGCTCTCCTGAAATGCATTAGCGTA-------AAACC-TCTTTGCG-GT--A---TTTTGGTGTGA-T-AATTATC-TATGCC----AT-GT-CTGT-GA-AGTGT----------------------GGG-TTT------GGC-CTCCAAT--CGTCTCTCA--G-CGAG---ACAAAA--TT---CATGACC---TTTT
>Dermoloma_cuneifolium_SAVF4394_MW193826
TTGAAT---GAACTTGG-TTGGGCTG-TTGCTGGTCC-CTC-------------GGGGCA--TGTGCACGTCTGAC--ACCAACT-TC-TTTTT---------TACCA---CCTGTGCACC--TTCTGTAGA-CT-TGG-AT---ACAT-CTCT-CCGAG----------GTC-AACTCGG---TTGGA-GGG-TC-TGCTGCT-GCC--GTAGTTTTCT------------GGC---CAGCTTT-CCCTTG-CC-CGT----GTCCGG-TCTATGTCTTTTT-TT----ACATT-C----ACA-CC-G-------------------------------CATGTCAAAGAATGTT-A-TGT-TAC-------A-GGC-----TTTCAT-GGCCTTT----------AAAA----CCTA--ATACAACTTTCAACAACGGATCTCTTGGCTCTCGCATCGATGAAGAACGCAGCGAAATGCGATAAGTAATGTGAATTGCAGAATTCAGTGAATCATCGAATCTTTGAACGCACCTTGCGCTCCTTGGTA-TTCCGAGGAGCATGCCTGTTTGAGTATCATG-AAATTCTCAAT-CCT-------G--TTTG-GC-TCTTGC--AG--------CTG-A-TC-AGGCTT-----------------GGATTGTGGGAGG-------------TTTTTT-G-CGGGCTTCAC-TCC------AGAA-GT-C--GGCTCTCCTGAAATGCATTAGCGTA-------AAACC-TCTTTGCG-GT--A---TTTTGGTGTGA-T-AATTATC-TATGCC----AT-GT-CTGT-GA-AGTGT----------------------GGG-TTT------GGC-CTCCAAT--CGTCTCTCA--G-CGAG---ACAAAA--TT---CATGACC---TTTT
>Dermoloma_cuneifolium_SAVF4395_MW193825
TTGAAT---GAACTTGG-TTGGGCTG-TTGCTGGTCC-CTC-------------GGGGCA--TGTGCACGTCTGAC--ACCAACT-TC-TTTTT---------TACCA---CCTGTGCACC--TTCTGTAGA-CT-TGG-AT---ACAT-CTCT-CCGAG----------GTC-AACTCGG---TTGGA-GGG-TC-TGCTGCT-GCC--GTAGTTTTCT------------GGC---CAGCTTT-CCCTTG-CC-CGT----GTCCGG-TCTATGTCTTTTT-TT----ACATT-C----ACA-CC-G-------------------------------CATGTCAAAGAATGTT-A-TGT-TAC-------A-GGC-----TTTCAT-GGCCTTT----------AAAA----CCTA--ATACAACTTTCAACAACGGATCTCTTGGCTCTCGCATCGATGAAGAACGCAGCGAAATGCGATAAGTAATGTGAATTGCAGAATTCAGTGAATCATCGAATCTTTGAACGCACCTTGCGCTCCTTGGTA-TTCCGAGGAGCATGCCTGTTTGAGTATCATG-AAATTCTCAAT-CCT-------G--TTTG-GC-TCTTGC--AG--------CTG-A-TC-AGGCTT-----------------GGATTGTGGGAGG-------------TTTTTT-G-CGGGCTTCAC-TCC------AGAA-GT-C--GGCTCTCCTGAAATGCATTAGCGTA-------AAACC-TCTTTGCG-GT--A---TTTTGGTGTGA-T-AATTATC-TATGCC----AT-GT-CTGT-GA-AGTGT----------------------GGG-TTT------GGC-CTCCAAT--CGTCTCTCA--G-CGAG---ACAAAA--TT---CATGACC----TTT
>Dermoloma_cuneifolium_SAVF4396_MW193823
TTGAAT---GAACTTGG-TTGGGCTG-TTGCTGGTCC-CTC-------------GGGGCA--TGTGCACGTCTGAC--ACCAACT-TC--TTTT---------TACCA---CCTGTGCACC--TTCTGTAGA-CT-TGG-AT---ACAT-CTCT-CCGAG----------GTC-AACTCGG---TTGGA-GGG-TC-TGCTGCT-GCC--GTAGTTTTCT------------GGC---CAGCTTT-CCCTTG-CC-CGT----GTCCGG-TCTATGTCTTTTT-TT----ACATT-C----ACA-CC-G-------------------------------CATGTCAAAGAATGTT-A-TGT-TAC-------A-GGC-----TTTCAT-GGCCTTT----------AAAA----CCTA--ATACAACTTTCAACAACGGATCTCTTGGCTCTCGCATCGATGAAGAACGCAGCGAAATGCGATAAGTAATGTGAATTGCAGAATTCAGTGAATCATCGAATCTTTGAACGCACCTTGCGCTCCTTGGTA-TTCCGAGGAGCATGCCTGTTTGAGTATCATG-AAATTCTCAAT-CCT-------G--TTTG-GC-TCTTGC--AG--------CTG-A-TC-AGGCTT-----------------GGATTGTGGGAGG-------------TTTTTT-G-CGGGCTTCAC-TCC------AGAA-GT-C--GGCTCTCCTGAAATGCATTAGCGTA-------AAACC-TCTTTGCG-GT--A---TTTTGGTGTGA-T-AATTATC-TATGCC----AT-GT-CTGT-GA-AGTGT----------------------GGG-TTT------GGC-CTCCAAT--CGTCTCTCA--G-CGAG---ACAAAA--TT---CATGACC---TTTT
>Dermoloma_cuneifolium_SAVF4397_MW193824
TTGAAT---GAACTTGG-TTGGGCTG-TTGCTGGTCC-CTC-------------GGGGCA--TGTGCACGTCTGAC--ACCAACT-TC--TTTT---------TACCA---CCTGTGCACC--TTCTGTAGA-CT-TGG-AT---ACAT-CTCT-CCGAG----------GTC-AACTCGG---TTGGA-GGG-TC-TGCTGCT-GCC--GTAGTTTTCT------------GGC---CAGCTTT-CCCTTG-CC-CGT----GTCCGG-TCTATGTCTTTTT-TT----ACATT-C----ACA-CC-G-------------------------------CATGTCAAAGAATGTT-A-TGT-TAC-------A-GGC-----TTTCAT-GGCCTTT----------AAAA----CCTA--ATACAACTTTCAACAACGGATCTCTTGGCTCTCGCATCGATGAAGAACGCAGCGAAATGCGATAAGTAATGTGAATTGCAGAATTCAGTGAATCATCGAATCTTTGAACGCACCTTGCGCTCCTTGGTA-TTCCGAGGAGCATGCCTGTTTGAGTATCATG-AAATTCTCAAT-CCT-------G--TTTG-GC-TCTTGC--AG--------CTG-A-TC-AGGCTT-----------------GGATTGTGGGAGG-------------TTTTTT-G-CGGGCTTCAC-TCC------AGAA-GT-C--GGCTCTCCTGAAATGCATTAGCGTA-------AAACC-TCTTTGCG-GT--A---TTTTGGTGTGA-T-AATTATC-TATGCC----AT-GT-CTGT-GA-AGTGT----------------------GGG-TTT------GGC-CTCCAAT--CGTCTCTCA--G-CGAG---ACAAAA--TT---CATGACC---TTTT
>Dermoloma_cuneifolium_SAVF4407_MW193827
TTGAAT---GAACTTGG-TTGGGCTG-TTGCTGGTCC-CTY-------------GGGGCA--TGTGCACGTCTGAC--ACCAACT-TC--TTTT---------TACCA---CCTGTGCACC--TTCTGTAGA-CT-TGG-AT---ACAT-CTCT-CCGAG----------GTC-AACTCGG---TTGGA-GGG-TC-TGCTGCT-GCC--GTAGTTTTCT------------GGC---CAGCTTT-CCCTTG-CC-CGT----GTCCGG-TCTATGTCTTTTT-TT----ACATT-C----ACA-CC-G-------------------------------CATGTCAAAGAATGTT-A-TGT-TAC-------A-GGC-----TTTCAT-GGCCTTT----------AAAA----CCTA--ATACAACTTTCAACAACGGATCTCTTGGCTCTCGCATCGATGAAGAACGCAGCGAAATGCGATAAGTAATGTGAATTGCAGAATTCAGTGAATCATCGAATCTTTGAACGCACCTTGCGCTCCTTGGTA-TTCCGAGGAGCATGCCTGTTTGAGTATCATG-AAATTCTCAAT-CCT-------G--TTYG-GC-TCTTGC--AG--------CTG-A-TC-AGGCTT-----------------GGATTGTGGGAGG-------------TTTTTT-G-CGGGCTTCAC-TCC------AGAA-GT-C--GGCTCTCCTGAAATGCATTAGCGTA-------AAACC-TCTTTGCG-GT--A---TTTTGGTGTGA-T-AATTATC-TATGCC----AT-GT-CTGT-GA-AGTGT----------------------GGG-TTT------GGC-CTCCAAT--CGTCTCTCA--G-CGAG---ACAAAA--TT---CATGACC---TTTT
>Dermoloma_cuneifolium_SAVF4408_MW193828
TTGAAT---GAACTTGG-TTGGGCTG-TTGCTGGTCC-CTC-------------GGGGCA--TGTGCACGTCTGAC--ACCAACT-TC--TTTT---------TACCA---CCTGTGCACC--TTCTGTAGA-CT-TGG-AT---ACAT-CTCT-CCGAG----------GTC-AACTCGG---TTGGA-GGG-TC-TGCTGCT-GCC--GTAGTTTTCT------------GGC---CAGCTTT-CCCTTG-CC-CGT----GTCCGG-TCTATGTCTTTTT-TT----ACATT-C----ACA-CC-G-------------------------------CATGTCAAAGAATGTT-A-TGT-TAC-------A-GGC-----TTTCAT-GGCCTTT----------AAAA----CCTA--ATACAACTTTCAACAACGGATCTCTTGGCTCTCGCATCGATGAAGAACGCAGCGAAATGCGATAAGTAATGTGAATTGCAGAATTCAGTGAATCATCGAATCTTTGAACGCACCTTGCGCTCCTTGGTA-TTCCGAGGAGCATGCCTGTTTGAGTATCATG-AAATTCTCAAT-CCT-------G--TTTG-GC-TCTTGC--AG--------CTG-A-TC-AGGCTT-----------------GGATTGTGGGAGG-------------TTTTTT-G-CGGGCTTCAC-TCC------AGAA-GT-C--GGCTCTCCTGAAATGCATTAGCGTA-------AAACC-TCTTTGCG-GT--A---TTTTGGTGTGA-T-AATTATC-TATGCC----AT-GT-CTGT-GA-AGTGT----------------------GGG-TTT------GGC-CTCCAAT--CGTCTCTCA--G-CGAG---ACAAAA--TT---CATGACC---TTTT
>Dermoloma_cuneifolium_SAVF4423_MW193830
TTGAAT---GAACTTGG-TTGGGCTG-TTGCTGGTCC-CTT-------------GGGGCA--TGTGCACGTCTGAC--ACCAACT-TC--TTTT---------TACCA---CCTGTGCACC--TTCTGTAGA-CT-TGG-AT---ACAT-CTCT-CCGAG----------GTC-AACTCGG---TTGGA-GGG-TC-TGCTGCT-GCC--GTAGTTTTCT------------GGC---CAGCTTT-CCCTTG-CC-CGT----GTCCGG-TCTATGTCTTTTT-TT----ACATT-C----ACA-CC-G-------------------------------CATGTCAAAGAATGTT-A-TGT-TAC-------A-GGC-----TTTCAT-GGCCTTT----------AAAA----CCTA--ATACAACTTTCAACAACGGATCTCTTGGCTCTCGCATCGATGAAGAACGCAGCGAAATGCGATAAGTAATGTGAATTGCAGAATTCAGTGAATCATCGAATCTTTGAACGCACCTTGCGCTCCTTGGTA-TTCCGAGGAGCATGCCTGTTTGAGTATCATG-AAATTCTCAAT-CCT-------G--TTYG-GC-TCTTGC--AG--------CTG-A-TC-AGGCTT-----------------GGATTGTGGGAGG-------------TTTTTT-G-CGGGCTTCAC-TCC------AGAA-GT-C--GGCTCTCCTGAAATGCATTAGCGTA-------AAACC-TCTTTGCG-GT--A---TTTTGGTGTGA-T-AATTATC-TATGCC----AT-GT-CTGT-GA-AGTGT----------------------GGG-TTT------GGC-CTCCAAT--CGTCTCTCA--G-CGAG---ACAAAA--TT---CATGACC---TTTT
>Dermoloma_cuneifolium_SAVF4425_MW193831
TTGAAT---GAACTTGG-TTGGGCTG-TTGCTGGTCC-CTT-------------GGGGCA--TGTGCACGTCTGAC--ACCAACT-TC--TTTT---------TACCA---CCTGTGCACC--TTCTGTAGA-CT-TGG-AT---ACAT-CTCT-CCGAG----------GTC-AACTCGG---TTGGA-GGG-TC-TGCTGCT-GCC--GTAGTTTTCT------------GGC---CAGCTTT-CCCTTG-CC-CGT----GTCCGG-TCTATGTCTTTTT-TT----ACATT-C----ACA-CC-G-------------------------------CATGTCAAAGAATGTT-A-TGT-TAC-------A-GGC-----TTTCAT-GGCCTTT----------AAAA----CCTA--ATACAACTTTCAACAACGGATCTCTTGGCTCTCGCATCGATGAAGAACGCAGCGAAATGCGATAAGTAATGTGAATTGCAGAATTCAGTGAATCATCGAATCTTTGAACGCACCTTGCGCTCCTTGGTA-TTCCGAGGAGCATGCCTGTTTGAGTATCATG-AAATTCTCAAT-CCT-------G--TTYG-GC-TCTTGC--AG--------CTG-A-TC-AGGCTT-----------------GGATTGTGGGAGG-------------TTTTTT-G-CGGGCTTCAC-TCC------AGAA-GT-C--GGCTCTCCTGAAATGCATTAGCGTA-------AAACC-TCTTTGCG-GT--A---TTTTGGTGTGA-T-AATTATC-TATGCC----AT-GT-CTGT-GA-AGTGT----------------------GGG-TTT------GGC-CTCCAAT--CGTCTCTCA--G-CGAG---ACAAAA--TT---CATGACC---TTTT
>Dermoloma_cuneifolium_SAVF4435_MW193834
TTGAAT---GAACTTGG-TTGGGCTG-TTGCTGGTCC-CTT-------------GGGGCA--TGTGCACGTCTGAC--ACCAACT-TC--TTTT---------TACCA---CCTGTGCACC--TTCTGTAGA-CT-TGG-AT---ACAT-CTCT-CCGAG----------GTC-AACTCGG---TTGGA-GGG-TC-TGCTGCT-GCC--GTAGTTTTCT------------GGC---CAGCTTT-CCCTTG-CC-CGT----GTCCGG-TCTATGTCTTTTT-TT----ACATT-C----ACA-CC-G-------------------------------CATGTCAAAGAATGTT-A-TGT-TAC-------A-GGC-----TTTCAT-GGCCTTT----------AAAA----CCTA--ATACAACTTTCAACAACGGATCTCTTGGCTCTCGCATCGATGAAGAACGCAGCGAAATGCGATAAGTAATGTGAATTGCAGAATTCAGTGAATCATCGAATCTTTGAACGCACCTTGCGCTCCTTGGTA-TTCCGAGGAGCATGCCTGTTTGAGTATCATG-AAATTCTCAAT-CCT-------G--TTCG-GC-TCTTGC--AG--------CTG-A-TC-AGGCTT-----------------GGATTGTGGGAGG-------------TTTTTT-G-CGGGCTTCAC-TCC------AGAA-GT-C--GGCTCTCCTGAAATGCATTAGCGTA-------AAACC-TCTTTGCG-GT--A---TTTTGGTGTGA-T-AATTATC-TATGCC----AT-GT-CTGT-GA-AGTGT----------------------GGG-TTT------GGC-CTCCAAT--CGTCTCTCA--G-CGAG---ACAAAA--TT---CATGACC--TTTTT
>Dermoloma_cuneifolium_SAVF4436_MW193832
TTGAAT---GAACTTGG-TTGGGCTG-TTGCTGGTCC-CTY-------------GGGGCA--TGTGCACGTCTGAC--ACCAACT-TC--TTTT---------TACCA---CCTGTGCACC--TTCTGTAGA-CT-TGG-AT---ACAT-CTCT-CCGAG----------GTC-AACTCGG---TTGGA-GGG-TC-TGCTGCT-GCC--GTAGTTTTCT------------GGC---CAGCTTT-CCCTTG-CC-CGT----GTCCGG-TCTATGTCTTTTT-TT----ACATT-C----ACA-CC-G-------------------------------CATGTCAAAGAATGTT-A-TGT-TAC-------A-GGC-----TTTCAT-GGCCTTT----------AAAA----CCTA--ATACAACTTTCAACAACGGATCTCTTGGCTCTCGCATCGATGAAGAACGCAGCGAAATGCGATAAGTAATGTGAATTGCAGAATTCAGTGAATCATCGAATCTTTGAACGCACCTTGCGCTCCTTGGTA-TTCCGAGGAGCATGCCTGTTTGAGTATCATG-AAATTCTCAAT-CCT-------G--TTTG-GC-TCTTGC--AG--------CTG-A-TC-AGGCTT-----------------GGATTGTGGGAGG-------------TTTTTT-G-CGGGCTTCAC-TCC------AGAA-GT-C--GGCTCTCCTGAAATGCATTAGCGTA-------AAACC-TCTTTGCG-GT--A---TTTTGGTGTGA-T-AATTATC-TATGCC----AT-GT-CTGT-GA-AGTGT----------------------GGG-TTT------GGC-CTCCAAT--CGTCTCTCA--G-CGAG---ACAAAA--TT---CATGACC--TTTTT
>Dermoloma_cuneifolium_SAVF4437_MW193833
TTGAAT---GAACTTGG-TTGGGCTG-TTGCTGGTCC-CTC-------------GGGGCA--TGTGCACGTCTGAC--ACCAACT-TC--TTTT---------TACCA---CCTGTGCACC--TTCTGTAGA-CT-TGG-AT---ACAT-CTCT-CCGAG----------GTC-AACTCGG---TTGGA-GGG-TC-TGCTGCT-GCC--GTAGTTTTCT------------GGC---CAGCTTT-CCCTTG-CC-CGT----GTCCGG-TCTATGTCTTTTT-TT----ACATT-C----ACA-CC-G-------------------------------CATGTCAAAGAATGTT-A-TGT-TAC-------A-GGC-----TTTCAT-GGCCTTT----------AAAA----CCTA--ATACAACTTTCAACAACGGATCTCTTGGCTCTCGCATCGATGAAGAACGCAGCGAAATGCGATAAGTAATGTGAATTGCAGAATTCAGTGAATCATCGAATCTTTGAACGCACCTTGCGCTCCTTGGTA-TTCCGAGGAGCATGCCTGTTTGAGTATCATG-AAATTCTCAAT-CCT-------G--TTTG-GC-TCTTGC--AG--------CTG-A-TC-AGGCTT-----------------GGATTGTGGGAGG-------------TTTTTT-G-CGGGCTTCAC-TCC------AGAA-GT-C--GGCTCTCCTGAAATGCATTAGCGTA-------AAACC-TCTTTGCG-GT--A---TTTTGGTGTGA-T-AATTATC-TATGCC----AT-GT-CTGT-GA-AGTGT----------------------GGG-TTT------GGC-CTCCAAT--CGTCTCTCA--G-CGAG---ACAAAA--TT---CATGACC--TTTTT
>Dermoloma_cuneifolium_SAVF4438_MW193835
TTGAAT---GAACTTGG-TTGGGCTG-TTGCTGGTCC-CTT-------------GGGGCA--TGTGCACGTCTGAC--ACCAACT-TC--TTTT---------TACCA---CCTGTGCACC--TTCTGTAGA-CT-TGG-AT---ACAT-CTCT-CCGAG----------GTC-AACTCGG---TTGGA-GGG-TC-TGCTGCT-GCC--GTAGTTTTCT------------GGC---CAGCTTT-CCCTTG-CC-CGT----GTCCGG-TCTATGTCTTTTT-TT----ACATT-C----ACA-CC-G-------------------------------CATGTCAAAGAATGTT-A-TGT-TAC-------A-GGC-----TTTCAT-GGCCTTT----------AAAA----CCTA--ATACAACTTTCAACAACGGATCTCTTGGCTCTCGCATCGATGAAGAACGCAGCGAAATGCGATAAGTAATGTGAATTGCAGAATTCAGTGAATCATCGAATCTTTGAACGCACCTTGCGCTCCTTGGTA-TTCCGAGGAGCATGCCTGTTTGAGTATCATG-AAATTCTCAAT-CCT-------G--TTCG-GC-TCTTGC--AG--------CTG-A-TC-AGGCTT-----------------GGATTGTGGGAGG-------------TTTTTT-G-CGGGCTTCAC-TCC------AGAA-GT-C--GGCTCTCCTGAAATGCATTAGCGTA-------AAACC-TCTTTGCG-GT--A---TTTTGGTGTGA-T-AATTATC-TATGCC----AT-GT-CTGT-GA-AGTGT----------------------GGG-TTT------GGC-CTCCAAT--CGTCTCTCA--G-CGAG---ACAAAA--TT---CATGACC--TTTTT
>Dermoloma_cuneifolium_SAVF20076_MW193829
TTGAAT---GAACTTGG-TTGGGCTG-TTGCTGGTCC-CTC-------------GGGGCA--TGTGCACGTCTGAC--ACCAACT-TC--TTTT---------TACCA---CCTGTGCACC--TTCTGTAGA-CT-TGG-AT---ACAT-CTCT-CCGAG----------GTC-AACTCGG---TTGGA-GGG-TC-TGCTGCT-GCC--GTAGTTTTCT------------GGC---CAGCTTT-CCCTTG-CC-CGT----GTCCGG-TCTATGTCTTTTT-TT----ACATT-C----ACA-CC-G-------------------------------CATGTCAAAGAATGTT-A-TGT-TAC-------A-GGC-----TTTCAT-GGCCTTT----------AAAA----CCTA--ATACAACTTTCAACAACGGATCTCTTGGCTCTCGCATCGATGAAGAACGCAGCGAAATGCGATAAGTAATGTGAATTGCAGAATTCAGTGAATCATCGAATCTTTGAACGCACCTTGCGCTCCTTGGTA-TTCCGAGGAGCATGCCTGTTTGAGTATCATG-AAATTCTCAAT-CCT-------G--TTTG-GC-TCTTGC--AG--------CTG-A-TC-AGGCTT-----------------GGATTGTGGGAGG-------------TTTTTT-G-CGGGCTTCAC-TCC------AGAA-GT-C--GGCTCTCCTGAAATGCATTAGCGTA-------AAACC-TCTTTGCG-GT--A---TTTTGGTGTGA-T-AATTATC-TATGCC----AT-GT-CTGT-GA-AGTGT----------------------GGG-TTT------GGC-CTCCAAT--CGTCTCTCA--G-CGAG---ACAAAA--TT---CATGACCTTTTTTT
>Dermoloma_cuneifolium_ABS_SH804522_MW193836
TTGAAT---GAACTTGG-TTGGGCTG-TTGCTGGTCC-CTY-------------GGGGCA--TGTGCACGTCTGAC--ACCAACT-TC--TTTT---------TACCA---CCTGTGCACC--TTCTGTAGA-CT-TGG-AT---ACAT-CTCT-CCGAG----------GTC-AACTCGG---TTGGA-GGG-TC-TGCTGCT-GCC--GTAGTTTTCT------------GGC---CAGCTTT-CCCTTG-CC-CGT----GTCCGG-TCTATGTCTTTTT-TT----ACATT-C----ACA-CC-G-------------------------------CATGTCAAAGAATGTT-A-TGT-TAC-------A-GGC-----TTTCAT-GGCCTTT----------AAAA----CCTA--ATACAACTTTCAACAACGGATCTCTTGGCTCTCGCATCGATGAAGAACGCAGCGAAATGCGATAAGTAATGTGAATTGCAGAATTCAGTGAATCATCGAATCTTTGAACGCACCTTGCGCTCCTTGGTA-TTCCGAGGAGCATGCCTGTTTGAGTATCATG-AAATTCTCAAT-CCT-------G--TTYG-GC-TCTTGC--AG--------CTG-A-TC-AGGCTT-----------------GGATTGTGGGAGG-------------TTTTTT-G-CGGGCTTCAC-TCC------AGAA-GT-C--GGCTCTCCTGAAATGCATTAGCGTA-------AAACC-TCTTTGCG-GT--A---TTTTGGTGTGA-T-AATTATC-TATGCC----AT-GT-CTGT-GA-AGTGT----------------------GGG-TTT------GGC-CTCCAAT--CGTCTCTCA--G-CGAG---ACAAAA--TT---CATGACC-TTTTTT
>Dermoloma_simile_SAVF4414_MW193869
TTGAAT---GAACTTGG-TTGGGCTG-TTGCTGGTCC-CTT-------------GGGGCA--TGTGCACGCCTGGC--GCCAACT-TC-TTTTT---------TACCA---CCTGTGCACC--TTCTGTAGA-CT-TGGAG----ACAT-CTTT-CCGAA----------GTCAAACTCGG---TTGGA-GGGTTC--GCTGCC-GCC------TTTT-------------GGGC---CAGCTTT-CCCYTG-CC-TGTTCT----CGG-TCTATGTCCATTT-T-----ATATT-C----ACACCT-G-------------------------------CATGTCAAAGAATGTT-A-TGT-TGT-------A-GGC--TTTTTTCCA-AGCCTTT--T-------AAAA----CCTA--ATACAACTTTCAACAACGGATCTCTTGGCTCTCGCATCGATGAAGAACGCAGCGAAATGCGATAAGTAATGTGAATTGCAGAATTCAGTGAATCATCGAATCTTTGAACGCACCTTGCGCTCCTTGGTA-TTCCGAGGAGCATGCCTGTTTGAGTATCATG-AAATTCTCAAT-CCT-------G--TTTG-GC-TCTTGC--AG--------CTG-A-TC-AGGCTT-----------------GGATTGTGGGAGG--------------TTTCT-G-CGGGCTTCAC-YTC-----AAGAA-GT-C--GGCTCTCCTTAAATACATTAGCGTA-------GAACC-TCTTTGCG-GT--A---TTTTGGTGTGA-T-AATTATC-TATGCC----AT-GT-CTGC--AAAGTGT----------------------AGG-TTT------GGCT-TCCAAT-TCG--TCTCG--GT-GAG---ACAAAA--TT---CATGACC-TTTTTT
>Dermoloma_simile_SAVF23431_PQ165324
TTGAAT---GAACTTGG-TTGGGCTG-TTGCTGGTCC-CTT-------------GGGGCA--TGTGCACGCCTGGC--GCCAACT-TC-TTTTT---------TACCA---CCTGTGCACC--TTCTGTAGA-CT-TGGAG----ACAT-CTCT-CTGAG----------GTCAAACTCGG---TTGGA-GGG-TC-TGCTGCT-GCC------TTTT-------------GGGC---CAGCTTT-CCCTTG-CC-TGT------------CTATGTC-ATTT-TT----ATATT-C----ACACCT-G-------------------------------CATGTCAAAGAATGTT-A-TGT-TGT-------A-GGC--TTTTTTCAA-AGCCTTT--T------AAAAC----CCTA--ATACAACTTTCAACAACGGATCTCTTGGCTCTCGCATCGATGAAGAACGCAGCGAAATGCGATAAGTAATGTGAATTGCAGAATTCAGTGAATCATCGAATCTTTGAACGCACCTTGCGCTCCTTGGTA-TTCCGAGGAGCATGCCTGTTTGAGTATCATG-AAATTCTCAAT-CCC-------G--TTTG-GC-TCTTGC--AG--------CTG-A-TC-AGGCTT-----------------GGATTGTGGGAGG--------------TTTCT-G-CGGGCTTCAC-TTC-----AAGAA-GT-C--GGCTCTCCTAAAATACATTAGCGTA-------GGACC-TCTTTGCG-GT--A---TTTTGGTGTGA-T-AATTATC-TATGCC----AT-GT-CTGC--AAAGTGT----------------------AGG-TTT------GGCT-TCCAAT--CG--TCTCG--GT-GAG---ACAAAA--TT---CATGACC-TTTTTT
>Dermoloma_simile_CNF15620_PQ165325
TTGAAT---GAACTTGG-TTGGGCTG-TTGCTGGTCC-CTT-----------G-GGGGCA--TGTGCACGCCTGGC--GCCAACT-TCTTTTTT---------TACCA---CCTGTGCACC--TTCTGTAGA-CTTTGGAG----ACAT-CTCT-CTGAG--G-------GTCAAACTCGG---TTGGA-GGG-TC-TGCTGCT-GCC------TTTT-------------GGGC---CAGCTTT-CCCTTG-CC-TGT-CT---TCGG-TCTATGTC-ATTT-T-----ATATT-C----ACACCT-G-------------------------------CATGTCAAAGAATGTT-A-TGT-TGT-------A-GGC--TTTTTTCAA-AGCCTTT--T-------AAAA----CCTA--ATACAACTTTCAACAACGGATCTCTTGGCTCTCGCATCGATGAAGAACGCAGCGAAATGCGATAAGTAATGTGAATTGCAGAATTCAGTGAATCATCGAATCTTTGAACGCACCTTGCGCTCCTTGGTA-TTCCGAGGAGCATGCCTGTTTGAGTATCATG-AAATTCTCAAT-CCT-------G--TTTG-GC-TCTTGC--AG--------CTG-A-TC-AGGCTT-----------------GGATTGTGGGAGG--------------TTTCT-G-CGGGCTTCAC-TTC-----AAGAA-GT-C--GGCTCTCCTAAAATACATTAGCGTA-------GAACC-TCTTTGCG-GT--A---TTTTGGTGTGA-T-AATTATC-TATGCC----AT-GT-CTGC--AAAGTGT----------------------AGG-TTT------GGCT-TCCAAT--CG--TCTCG--G--GAG---ACAAAAA-TT---CATGACC-TTTTTT
>Dermoloma_simile_H6016609_PQ165326
TTGAAT---GAACTTGG-TTGGGCTG-TTGCTGGTCC-CTT-------------GGGGCA--TGTGCACGCCTGGC--GCCAACT-TC-TTTTT---------TACCA---CCTGTGCACC--TTCTGTAGA-CT-TGGAG----ACAT-CTCT-CTGAG----------GTCAAACTCGG---TTGGA-GGG-TC-TGCTGCT-GCC------TTTT-------------GGGC---CAGCTTT-CCCTTG-CC-TGT-CT---TCGG-TCTATGTC-ATTT-T-----ATATT-C----ACACCT-G-------------------------------CATGTCAAAGAATGTT-A-TGT-TGT-------A-GGC--TTTTTTCCA-AGCCTTT--T-------AAAA----CCTA--ATACAACTTTCAACAACGGATCTCTTGGCTCTCGCATCGATGAAGAACGCAGCGAAATGCGATAAGTAATGTGAATTGCAGAATTCAGTGAATCATCGAATCTTTGAACGCACCTTGCGCTCCTTGGTA-TTCCGAGGAGCATGCCTGTTTGAGTATCATG-AAATTCTCAAT-CCT-------G--TTTG-GC-TCTTGC--AG--------CTG-A-TC-AGGCTT-----------------GGATTGTGGGAGG--------------TTTCT-G-CGGGCTTCAC-TTC-----AAGAA-GT-C--GGCTCTCCTTAAATACATTAGCGTA-------GAACC-TCTTTGCG-GT--A---TTTTGGTGTGA-T-AATTATC-TATGCC----AT-GT-CTGC--AAAGTGT----------------------AGG-TTT------GGCT-TCCAAT-TCG--TCTCG--GT-GAG---ACAAAA--TT---CATGACC-TTTTTT
>Dermoloma_simile_SAVF20858_PQ165327
TTGAAT---GAACTTGG-TTGGGCTG-TTGCTGGTCC-CTT-----------G-GGGGCA--TGTGCACGCCTGGC--GCCAACT-TCTTTTTT---------TACCA---CCTGTGCACC--TTCTGTAGA-CT-TGGAG----ACAT-CTCT-CTGAG----------GTCAAACTTGG---TTGGA-GGG-TC-TGCTGCT-GCC------TTTT-------------GGGC---CAGCTTT-CCCTTG-CC-TGT-CT---TCGG-TCTATGTC-ATTT-T-----ATATT-C----ACACCT-G-------------------------------CATGTCAAAGAATGTT-A-TGT-TGT-------A-GGC--TTTTTTCAA-AGCCTTT----------AAAA----CCTA--ATACAACTTTCAACAACGGATCTCTTGGCTCTCGCATCGATGAAGAACGCAGCGAAATGCGATAAGTAATGTGAATTGCAGAATTCAGTGAATCATCGAATCTTTGAACGCACCTTGCGCTCCTTGGTA-TTCCGAGGAGCATGCCTGTTTGAGTATCATG-AAATTCTCAAT-CCT-------G--TTTG-GC-TCTTGC--AG--------CTG-A-TC-AGGCTT-----------------GGATTGTGGGAGG--------------TTTCT-G-CGGGCTTCAC-TTC-----AAGAA-GT-C--GGCTCTCCTAAAATACATTAGCGTA-------GGACC-TCTTTGCG-GT--A---TTTTGGTGTGA-T-AATTATC-TATGCC----AT-GTTCTGC--AAAGTGT----------------------AGG-TTT------GGCT-TCCAAT--CG--TCTCG--GT-GAG---ACAAAA--TT---CATGACC-TTTTTT
>Dermoloma_simile_SAVF20906_PQ165328
TTGAAT---GAACTTGG-TTGGGCTG-TTGCTGGTCC-CTT-------------GGGGCA--TGTGCACGCCTGGC--GCCAACT-TC-TTTTT---------TACCA---CCTGTGCACC--TTCTGTAGA-CT-TGGAG----ACAT-CTCT-CTGAG----------GTCAAACTCGG---TTGGA-GGG-TC-TGCTGCT-GCC------TTTT-------------GGGC---CAGCTTT-CCCTTG-CC-TGT-CT---TCGG-TCTATGTC-ATTT-TT-ATTATATT-C----ACACCT-G-------------------------------CATGTCAAAGAATGTT-A-TGT-TGT-------A-GGC--TTTTTTCAA-AGCCTTT--T-------AAAA----CCTA--ATACAACTTTCAACAACGGATCTCTTGGCTCTCGCATCGATGAAGAACGCAGCGAAATGCGATAAGTAATGTGAATTGCAGAATTCAGTGAATCATCGAATCTTTGAACGCACCTTGCGCTCCTTGGTA-TTCCGAGGAGCATGCCTGTTTGAGTATCATG-AAATTCTCAAT-CCC-------G--TTTG-GC-TCTTGC--AG--------CTG-A-TC-AGGCTT-----------------GGATTGTGGGAGG--------------TTTCT-G-CGGGCTTCAC-TTC-----AAGAA-GT-C--GGCTCTCCTAAAATACATTAGCGTA-------GAACC-TCTTTGCG-GT--A---TTTTGGCGTGA-T-AATTATC-TATGCC----AT-GT-CTGC--AAAGTGT----------------------AGG-TTT------GGCT-TCCAAT--CG--TCTCG--GT-GAG---ACAAAA--TT---CATGACC-TTTTTT
>Dermoloma_simile_SAVF4141_PQ165329
TTGAAT---GAACTTGG-TTGGGCTG-TTGCTGGTCC-CTT-------------GGGGCA--TGTGCACGCCTGGC--GCCAACT-TCTTTTTT---------TACCA---CCTGTGCACC--TTCTGTAGA-CT-TGGAG----ACAT-CTCT-CTGAG----------GTCAAACTCGG---TTGGA-GGG-TC-TGCTGCT-GCC------TTTT-------------GGGC---CAGCTTT-CCCTTG-CC-TGT-CT---TCGG-TCTATGTC-ATTT-TT----ATATT-C----ACACCT-G-------------------------------CATGTCAAAGAATGTT-A-TGT-TGT-------A-GGC--TTTTTTCAA-AGCCTTT--T------AAAAC----CCTA--ATACAACTTTCAACAACGGATCTCTTGGCTCTCGCATCGATGAAGAACGCAGCGAAATGCGATAAGTAATGTGAATTGCAGAATTCAGTGAATCATCGAATCTTTGAACGCACCTTGCGCTCCTTGGTA-TTCCGAGGAGCATGCCTGTTTGAGTATCATG-AAATTCTCAAT-CCC-------G--TTTG-GC-TCTTGC--AG--------CTG-A-TC-AGGCTT-----------------GGATTGTGGGAGG--------------TTTCT-G-CGGGCTTCAC-TTC-----AAGAA-GT-C--GGCTCTCCTAAAATACATTAGCGTA-------GGACC-TCTTTGCG-GT--A---TTTTGGTGTGA-T-AATTATC-TATGCC----AT-GT-CTGC--AAAGTGT----------------------AGG-TTT------GGCT-TCCAAT--CG--TCTCG--GT-GAG---ACAAAA--TT---CATGACC---TTTT
>Dermoloma_simile_SAVF4140_MW193872
TTGAAT---GAACTTGG-TTGGGCTG-TTGCTGGTCC-CTT-------------GGGGCA--TGTGCACGCCTGGC--GCCAACT-TC-TTTTT---------TACCA---CCTGTGCACC--TTCTGTAGA-CT-TGGAG----ACAT-CTCT-CTGAG----------GTCAAACTCGG---TTGGA-GGG-TC-TGCTGCT-GCC------TTTT-------------GGGC---CAGCTTT-CCCTTG-CC-TGT-CT---TCGG-TCTATGTC-ATTT-TT----ATATT-C----ACACCT-G-------------------------------CATGTCAAAGAATGTT-A-TGT-TGT-------A-GGC--TTTTTTCAA-AGCCTTT--T-------AAAA----CCTA--ATACAACTTTCAACAACGGATCTCTTGGCTCTCGCATCGATGAAGAACGCAGCGAAATGCGATAAGTAATGTGAATTGCAGAATTCAGTGAATCATCGAATCTTTGAACGCACCTTGCGCTCCTTGGTA-TTCCGAGGAGCATGCCTGTTTGAGTATCATG-AAATTCTCAAT-CCC-------G--TTTG-GC-TCTTGC--AG--------CTG-A-TC-AGGCTT-----------------GGATTGTGGGAGG--------------TTTCT-G-CGGGCTTCAC-TTC-----AAGAA-GT-C--GGCTCTCCTAAAATACATTAGCGTA-------GAACC-TCTTTGCG-GT--A---TTTTGGTGTGA-T-AATTATC-TATGCC----AT-GT-CTGC--AAAGTGT----------------------AGG-TTT------GGCT-TCCAAT--CG--TCTCG--GT-GAG---ACAAAA--TT---CATGACC----TTT
>Dermoloma_simile_SAVF4421_MW193870
TTGAAT---GAACTTGG-TTGGGCTG-TTGCTGGTCC-CTT-------------GGGGCA--TGTGCACGCCTGGC--GCCAACT-TC-TTTTT---------TACCA---CCTGTGCACC--TTCTGTAGA-CT-TGGAG----ACATTCTTT-C-GAA--G-------KTCAAACTCGG---TTGGA--GGTTC--GCTGCC-GCC------TTTT------------GGGGC---CAGCTTT--CCYTG-CC-TGTTCT----CGG-TCTATGTCCATTT-T-----ATATT-C----ACACCT-G-------------------------------CATGTCAAAGAATGTT-A-TGT-TGT-------A-GGC--TTTTTTCCA-AGCCTTT--T-------AAAA----CCTA--ATACAACTTTCAACAACGGATCTCTTGGCTCTCGCATCGATGAAGAACGCAGCGAAATGCGATAAGTAATGTGAATTGCAGAATTCAGTGAATCATCGAATCTTTGAACGCACCTTGCGCTCCTTGGTA-TTCCGAGGAGCATGCCTGTTTGAGTATCATG-AAATTCTCAAT-CCT-------G--TTTG-GC-TCTTGC--AG--------CTG-A-TC-AGGCTT-----------------GGATTGTGGGAGG--------------TTTCT-G-CGGGCTTCAC-YTC-----AAGAA-GT-C--GGCTCTCCTTAAATACATTAGCGTA-------GAACC-TCTTTGCG-GT--A---TTTTGGTGTGA-T-AATTATC-TATGCC----AT-GT-CTGC--AAAGTGT----------------------AGG-TTT------GGCT-TCCAAT-TCG--TCTCG--GT-GAG---ACAAAA--TT---CATGACC--TTTTT
>Dermoloma_simile_SAVF4359_MW193871
TTGAAT---GAACTTGG-TTGGGCTG-TTGCTGGTCC-CTT-------------GGGGCA--TGTGCACGCCTGGC--GCCAACT-TCTTTTTT---------TACCA---CCTGTGCACC--TTCTGTAGA-CT-TGGAA----ACATTCTCT-C-GAA--G-------GTCAAACTCGG---TTGGA-GGG-TC-TGCTGCT-GCC------TTTT-------------GGGC---CAGCTTT-CCCTTG-CC-TGT-CT---TCGG-TCTATGTC-ATTT-T-----ATATT-C----ACACCT-G-------------------------------CATGTCAAAGAATGTT-A-TGT-TGT-------A-GGC--TTTTTTCAA-AGCCTTT--T------AAAAM----CCTA--ATACAACTTTCAACAACGGATCTCTTGGCTCTCGCATCGATGAAGAACGCAGCGAAATGCGATAAGTAATGTGAATTGCAGAATTCAGTGAATCATCGAATCTTTGAACGCACCTTGCGCTCCTTGGTA-TTCCGAGGAGCATGCCTGTTTGAGTATCATG-AAATTCTCAAT-CCY-------G--TTTG-GC-TCTTGC--AG--------CTG-A-TC-AGGCTT-----------------GGATTGTGGGAGG--------------TTTCT-G-CGGGCTTCAC-TTC-----AAGAA-GT-C--GGCTCTCCTAAAATACATTAGCGTA-------GRACC-TCTTTGCG-GT--A---TTTTGGTGTGA-T-AATTATC-TATGCC----AT-GT-CTGC--AAAGTGT----------------------AGG-TTT------GGCT-TCCAAT--CG--TCTCG--GT-GAG---ACAAAA--TTT--CATGACY----TTT
>Dermoloma_simile_SAVF20228_MW193873
TTGAAT---GAACTTGG-TTGGGCTG-TTGCTGGTCC-CTT-----------G-GGGGCA--TGTGCACGCCTGGC--GCCAACT-TCTTTTTT--------TCACCA---CCTGTGCACC--TTCTGTAGA-CT-TGGAG----ACAT-CTCT-CTGAG----------KTCAAACTTGG---TTGGA-GGG-TC-TGCTGCT-GCC------TTTT-------------GGGC---CAGCTTT-CCCTTG-CC-TGT-CT---TCGG-TCTATGTC-ATTT-T-----ATATT-C----ACACCT-G-------------------------------CATGTCAAAGAATGTT-A-TGT-TGT-------A-GGC--TTTTTTCAA-AGCCTTT----------AAAA----CCTA--ATACAACTTTCAACAACGGATCTCTTGGCTCTCGCATCGATGAAGAACGCAGCGAAATGCGATAAGTAATGTGAATTGCAGAATTCAGTGAATCATCGAATCTTTGAACGCACCTTGCGCTCCTTGGTA-TTCCGAGGAGCATGCCTGTTTGAGTATCATG-AAATTCTCAAT-CCT-------G--TTTG-GC-TCTTGC--AG--------CTG-A-TC-AGGCTT-----------------GGATTGTGGGAGG--------------TTTCT-G-CGGGCTTCAC-TTC-----AAGAA-GT-C--GGCTCTCCTAAAATACATTAGCGTA-------GGACC-TCTTTGCG-GT--A---TTTTGGTGTGA-T-AATTATC-TATGCC----AT-GT-CTGC--A-AGTGT----------------------AGG-TTT------GGCT-TCCAAT--CG--TCTCG--GT-GAG---ACAAAA--TT---CATGACC-TTTTTT
>Dermoloma_simile_SAVF20836_PQ165330
TTGAAT---GAACTTGG-TTGGGCTG-TTGCTGGTCC-CTT-------------GGGGCA--TGTGCACGCCTGGC--GCCAACT-TC-TTTTT---------TACCA---CCTGTGCACC--TTCTGTAGA-CT-TGGAA----ACAT-CTCT-CTGAG----------GTCAAACTCGG---TTGGA-GGG-TC-TGCTGCT-GCC------YTTT-------------GGGC---CAGCTTT-CCCTTG-CC-TGT-CT---TCGG-TCTAAGTC-ATTT-TT----ATATT-C----ACACCT-G-------------------------------CATGTCAAAGAATGTT-A-TGT-TGT-------A-GGC-TTTTTTTCAA-AGCCTTT---------AAAAA----CCTA--ATACAACTTTCAACAACGGATCTCTTGGCTCTCGCATCGATGAAGAACGCAGCGAAATGCGATAAGTAATGTGAATTGCAGAATTCAGTGAATCATCGAATCTTTGAACGCACCTTGCGCTCCTTGGTA-TTCCGAGGAGCATGCCTGTTTGAGTATCATG-AAATTCTCAAT-CCC-------G--TTTG-GC-TCTTGC--AG--------CTG-A-TC-AGGCTT-----------------GGATTGTGGGAGG--------------TTTCT-G-CGGGCTTCAC-TTC-----AAGAA-GT-C--GGCTCTCCTAAAATACATTAGCGTA-------GAACC-TCTTTGCG-GT--A---TTTTGGTGTGA-T-AATTATC-TATGCC----AT-GT-CTGC--AAAGTGT----------------------AGG-TTT------GGCT-TCCAAT--CG--TCTCG--GT-GAG---ACAAAA--TT---CATGACC-TTTTTT
>Dermoloma_simile_SAVF20661_PQ165331
TTGAAT---GAACTTGG-TTGGGCTG-TTGCTGGTCC-CTT-------------GGGGCA--TGTGCACGCCTGGC--GCCAACT-TC-TTTTT---------TACCA---CCTGTGCACC--TTCTGTAGA-CT-TGGAG----ACAT-CTCT-CTGAG----------GTCAAACTCGG---TTGGA-GGG-TC-TGCTGCT-GCC------TTTT-------------GGGC---CAGCTTT-CCCTTG-CC-TGT-CT---TCGG-TCTATGTC-ATTT-TT----ATATT-C----ACACCT-G-------------------------------CATGTCAAAGAATGTT-A-TGT-TGT-------A-GGC--TTTTTTCAA-AGCCTTT--T------AAAAC----CCTA--ATACAACTTTCAACAACGGATCTCTTGGCTCTCGCATCGATGAAGAACGCAGCGAAATGCGATAAGTAATGTGAATTGCAGAATTCAGTGAATCATCGAATCTTTGAACGCACCTTGCGCTCCTTGGTA-TTCCGAGGAGCATGCCTGTTTGAGTATCATG-AAATTCTCAAT-CCC-------G--TTTG-GC-TCTTGC--AG--------CTG-A-TC-AGGCTT-----------------GGATTGTGGGAGG--------------TTTCT-G-CGGGCTTCAC-TTC-----AAGAA-GT-C--GGCTCTCCTAAAATACATTAGCGTA-------GRACC-TCTTTGCG-GT--A---TTTTGGTGTGA-T-AATTATC-TATGCC----AT-GT-CTGC--AAAGTGT----------------------AGG-TTT------GGCT-TCCAAT--CG--TCTCG--GT-GAG---ACAAAA--TT---CATGACC--TTTTT
>Dermoloma_simile_SAVF20758_PQ165332
TTGAAT---GAACTTGG-TTGGGCTG-TTGCTGGTCC-CTT-------------GGGGCA--TGTGCACGCCTGGC--GCCAACT-TC-TTTTT---------TACCA---CCTGTGCACC--TTCTGTAGA-CT-TGGAG----ACAT-CTCT-CTGAG----------GTCAAACTCGG---TTGGA-GGG-TC-TGCTGCT-GCC------TTTT-------------GGGC---CAGCTTT-CCCTTG-CC-TGT-CT---TCGG-TCTATGTC-ATTT-TT----ATATT-C----ACACCT-G-------------------------------CATGTCAAAGAATGTT-A-TGT-TGT-------A-GGC--TTTTTTCAA-AGCCTTT--T-------AAAA----CCTA--ATACAACTTTCAACAACGGATCTCTTGGCTCTCGCATCGATGAAGAACGCAGCGAAATGCGATAAGTAATGTGAATTGCAGAATTCAGTGAATCATCGAATCTTTGAACGCACCTTGCGCTCCTTGGTA-TTCCGAGGAGCATGCCTGTTTGAGTATCATG-AAATTCTCAAT-CCC-------G--TTTG-GC-TCTTGC--AG--------CTG-A-TC-AGGCTT-----------------GGATTGTGGGAGG--------------TTTCT-G-CGGGCTTCAC-TTC-----AAGAA-GT-C--GGCTCTCCTAAAATACATTAGCGTA-------GAACC-TCTTTGCG-GT--A---TTTTGGTGTGA-T-AATTATC-TATGCC----AT-GT-CTGC--AAAGTGT----------------------AGG-TTT------GGCT-TCCAAT--CG--TCTCG--GT-GAG--AACAAAA--TT---CATGACC-TTTTTT
>Dermoloma_simile_SAVF20759_PQ165333
TTGAAT---GAACTTGG-TTGGGCTG-TTGCTGGTCC-CTT-------------GGGGCA--TGTGCACGCCTGGC--GCCCACT-TC-TTTTT---------TACCA---CCTGTGCACC--TTCTGTAAA-CT-TGGAG----ACAT-CTCT-CTGAG----------GTCAAACTCGG---TTGGA-GGG-TC-TGCTGCT-GCC------TTTT-------------GGGC---CAGCTTT-CCCTTG-CC-TGT-CT---TCGG-TCTATGTC-ATTT-TT----ATATT-C----ACACCT-G-------------------------------CATGTCAAAGAATGTT-A-TGT-TGT-------A-GGC--TTTTTTCAA-AGCCTTT--T-------AAAA----CCTA--ATACAACTTTCAACAACGGATCTCTTGGCTCTCGCATCGATGAAGAACGCAGCGAAATGCGATAAGTAATGTGAATTGCAGAATTCAGTGAATCATCGAATCTTTGAACGCACCTTGCGCTCCTTGGTA-TTCCGAGGAGCATGCCTGTTTGAGTATCATG-AAATTCTCAAT-CCC-------G--TTTG-GC-TCTTGC--AG--------CTG-A-TC-AGGCTT-----------------GGATTGTGGGAGG--------------TTTCT-G-CGGGCTTCAC-TTC-----AAGAA-GT-C--GGCTCTCYTAAAATACATTAGCGTA-------GAACC-TCTTTGCG-GT--A---TTTTGGTGTGA-T-AATTATC-TATGCC----AT-GT-CTGC--AAAGTGT----------------------AGG-TTT------GGCT-TCCAAT--CG--TCTCG--GT-GAG--AACAAAA--TT---CATGACC-TTTTTT
>Dermoloma_intermedium_SAVF4303_MW193774
TTGAAT---GAACTTGG-TTGGGCTG-TTGCTGGTCC-CTT-------------GGGGCA--TGTGCACGCCTGAC--ACCAACT-TC---TTT---------TACCA---CCTGTGCACC--TTATGTAGA-CT-TGGAA----ACATCCTCT-CCGAG----------GGC-AACTCGG---TTAGAGGGG--C-TGCTGYT-GCC--------TTCC----AAA---GAGGC---CAGCTT-CCCCTTG-CC-TGT-CT---CCAG-TCTATGTC-TTTT-TA----ACA-----ATAACA-CT-G-------------------------------CATGTCAAAGAATGTT-A-TGA-TAC-------A-GGC----TTTTCAT-AGCCTTT----------AAAA----TCTA--ATACAACTTTCAACAACGGATCTCTTGGCTCTCGCATCGATGAAGAACGCAGCGAAATGCGATAAGTAATGTGAATTGCAGAATTCAGTGAATCATCGAATCTTTGAACGCACCTTGCGCTCCTTGGTA-TTCCGAGGAGCATGCCTGTTTGAGTATCATG-AAATTCTCAAT-CCT-------G-G-TTA-GC-TCTTGT--AG--------TTG-A-TC-AGGCTT-----------------GGATTGTGGGAGG--------------TCTTT-G-CGGGCTTCAC-TCCT------GAA-GT-C--GGCTCTCCTAAAATGCATTAGCGTA-------AAACC-TCTTTGCG-GT--A--CTTTTGGTGTGA-T-AATTATC-TATGCC----AT-GT-CTGC-GA-AGTGT----------------------AGG-TTT------GGCT-TCCAAY--CG--TCTCG--GT-GAG---ACAAA--CTTT--CATGACC--TTTTT
>Dermoloma_intermedium_SAVF23424_PQ165334
TTGAAT---GAACTTGG-TTGGGCTG-TTGCTGGTCC-CTT-------------GGGGCA--TGTGCACGCCTGAC--ACCAACT-TC---TTT---------TACCA---CCTGTGCACC--TTATGTAGA-CT-TGGAA----ACATCCTCT-CCGAG----------GGC-AACTCGG---TTAGAGGGG--C-TGCTGYT-GCC--------TTCC----AAA---GAGGC---CAGCTT-CCCCTTG-CC-TGT-CT---CCAG-TCTATGTC-TTTT-TA----ACA-----ATAACA-CT-G-------------------------------CATGTCAAAGAATGTT-A-TGA-TAC-------A-GGC----TTTTCAT-AGCCTTT----------AAAA----TCTA--ATACAACTTTCAACAACGGATCTCTTGGCTCTCGCATCGATGAAGAACGCAGCGAAATGCGATAAGTAATGTGAATTGCAGAATTCAGTGAATCATCGAATCTTTGAACGCACCTTGCGCTCCTTGGTA-TTCCGAGGAGCATGCCTGTTTGAGTATCATG-AAATTCTCAAT-CCT-------G-G-TTA-GC-TCTTGT--AG--------TTG-A-TC-AGGCTT-----------------GGATTGTGGGAGG--------------TCTTT-G-CGGGCTTCAC-TCCT------GAA-GT-C--GGCTCTCCTAAAATGCATTAGCGTA-------AARCC-TCTTTGCG-GT--A--CTTTTGGTGTGA-T-AATTATC-TATGCC----AT-GT-CTGC-GA-AGTGT----------------------AGG-TTT------GGCT-TCCAAT--CG--TCTCG--GT-GAG---ACAAA--CTTT--CATGACC-TTTTTT
>Dermoloma_intermedium_SAVF23428_PQ165335
TTGAAT---GAACTTGG-TTGGGCTG-TTGGTGGTCC-CTT-------------GGGGCA--TGTGCACGCCTGAC--ACCAACT-TC---TTT---------TACCA---CCTGTGCACC--TTATGTAGA-CT-TGGAA----ACATCCTCT-CCGAG----------GGC-AACTCGG---TTAGAGGGG--C-TGCTGYT-GCC--------TTCC----AAA---GAGGC---CAGCTT-CCCCTTG-CC-TGT-CT---CCAG-TCTATGTC-TTTT-TA----ACA-----ATAACA-CT-G-------------------------------CATGTCAAAGAATGTT-A-TGA-TAC-------A-GGC----TTTTCAT-AGCCTTT----------AAAA----TCTA--ATACAACTTTCAACAACGGATCTCTTGGCTCTCGCATCGATGAAGAACGCAGCGAAATGCGATAAGTAATGTGAATTGCAGAATTCAGTGAATCATCGAATCTTTGAACGCACCTTGCGCTCCTTGGTA-TTCCGAGGAGCATGCCTGTTTGAGTATCATG-AAATTCTCAAT-CCT-------G-G-TTA-GC-TCTTGT--AG--------TTG-A-TC-AGGCTT-----------------GGATTGTGGGAGG--------------TCTAT-G-CGGGCTTCAC-TCCT------GAA-GT-C--GGCTCTCCTAAAATGCATTAGCGTA-------AAGCC-TCTTTGCG-GT--A--CTTTTGGTGTGA-T-AATTATC-TATGCC----AT-GT-CTGC-GA-AGTGT----------------------AGG-TTT------GGCT-TCCAAT--CG--TCTCG--GT-GAG---ACAAA--CTTT--CATGACCTTTTTTT
>Dermoloma_intermedium_SAVF23425_PQ165336
TTGAAT---GAACTTGG-TTGGGCTG-TTGCTGGTCC-CTT-------------GGGGCA--TGTGCACGCCTGAC--ACCAACTTTC---TTT---------TACCA---CCTGTGCACC--TTATGTAGA-CT-TGGAA----ACATCCTCT-CCGAG----------GGC-AACTCGG---TTAGAGGGG--C-TGCTGTT-GCC--------TTCC----AAA---GAGGC---CAGCTT-CCCCTTG-CC-TGT-CT---CCAG-TCTATGTC-TTTT-TA----ACA-----ATAACA-CT-G-------------------------------CATGTCAAAGAATGTT-A-TGA-TAC-------A-GGC----TTTTCAT-AGCCTTT----------AAAA----TCTA--ATACAACTTTCAACAACGGATCTCTTGGCTCTCGCATCGATGAAGAACGCAGCGAAATGCGATAAGTAATGTGAATTGCAGAATTCAGTGAATCATCGAATCTTTGAACGCACCTTGCGCTCCTTGGTA-TTCCGAGGAGCATGCCTGTTTGAGTATCATG-AAATTCTCAAT-CCT-------G-G-TTA-GC-TCTTGT--AG--------TTG-A-TC-AGGCTT-----------------GGATTGTGGGAGG--------------TCTTT-G-CGGGCTTCAC-TCCT------GAA-GT-C--GGCTCTCCTAAAATGCATTAGCGTA-------AAACC-TCTTTGCG-GT--A--CTTTTGGTGTGA-T-AATTATC-TATGCC----AT-GT-CTGC-GA-AGTGT----------------------AGG-TTT------GGCT-TCCAAT--CG--TCTCG--GT-GAG---ACAAA--CTTT--CATGACC-TTTTTT
>Dermoloma_intermedium_CNF16496_PQ165337
TTGAAT---GAACTTGG-TTGGGCTG-TTGCTGGTCC-CTT-------------GGGGCA--TGTGCACGCCTGAC--ACCAACT-TC---TTT---------TACCA---CCTGTGCACC--TTATGTAGA-CT-TGGAA----ACATCCTCT-CCGAG----------GGC-AACTCGG---TTAGAGGGG--C-TGCTGYT-GCC--------TTCC----AAA---GAGGC---CAGCTT-CCCCTTG-CC-TGT-CT---CCAG-TCTATGTC-TTTT-TA----ACA-----ATAACA-CT-G-------------------------------CATGTCAAAGAATGTT-A-TGA-TAC-------A-GGC----TTTTCAT-RGCCTTT----------AAAA----TCTA--ATACAACTTTCAACAACGGATCTCTTGGCTCTCGCATCGATGAAGAACGCAGCGAAATGCGATAAGTAATGTGAATTGCAGAATTCAGTGAATCATCGAATCTTTGAACGCACCTTGCGCTCCTTGGTA-TTCCGAGGAGCATGCCTGTTTGAGTATCATG-AAATTCTCAAT-CCT-------G-G-TTA-GC-YCTTGT--AG--------TTG-A-TC-AGGCTT-----------------GGATTGTGGGAGG--------------TCTTT-G-CGGGCTTCAC-TCCT------GAA-GT-C--GGCTCTCCTAAAATGCATTAGCGTA-------AAACC-TCTTTGCG-GT--A--CTTTTGGTGTGA-T-AATTATC-TATGCC----AT-GT-CTGC-GA-AGTGT----------------------AGG-TTT------GGCT-TCCAAT--YG--TCTCG--GT-GAG---ACAAA--CTTT--CATGACCTTTTTTT
>Dermoloma_intermedium_CNF15713_PQ165339
TTGAAT---GAACTTGG-TTGGGCTG-TTGCTGGTCC-CTT-------------GGGGCA--TGTGCACGCCTGAC--ACCAACT-TC---TTT---------TACCA---CCTGTGCACC--TTATGTAGA-CT-TGGAA----ACATCCTCT-CCGAG----------GGC-AACTCGG---TTAGAGGGG--C-TGCTGCT-GCC--------TTCC----AAA---GAGGC---CAGCTT-CCCCTTG-CC-TGT-CT---CCAG-TCTATGTC-TTTT-TA----ACA-----ATAACA-CT-G-------------------------------CATGTCAAAGAATGTT-A-TGA-TAC-------A-GGC----TTTTCAT-AGCCTTT----------AAAA----TCTA--ATACAACTTTCAACAACGGATCTCTTGGCTCTCGCATCGATGAAGAACGCAGCGAAATGCGATAAGTAATGTGAATTGCAGAATTCAGTGAATCATCGAATCTTTGAACGCACCTTGCGCTCCTTGGTA-TTCCGAGGAGCATGCCTGTTTGAGTATCATG-AAATTCTCAAT-CCT-------G-G-TTA-GC-TCTTGT--AG--------TTG-A-TC-AGGCTT-----------------GGATTGTGGGAGG--------------TCTTT-G-CGGGCTTCAC-TCCT------GAA-GT-C--GGCTCTCCTAAAATGCATTAGCGTA-------AAGCC-TCTTTGCG-GT--A--CTTTTGGTGTGA-T-AATTATC-TATGCC----AT-GT-CTGC-GA-AGTGT----------------------AGG-TTT------GGCT-TCCAAT--TG--TCTCG--GT-GAG---ACAAA--CTTT--CATGACCTTTTTTT
>Dermoloma_intermedium_CNF14218_PQ165340
TTGAAT---GAACTTGG-TTGGGCTG-TTGCTGGTCC-CTT-------------GGGGCA--TGTGCACGCCTGAC--ACCAACT-TC---TTT---------TACCA---CCTGTGCACC--TTATGTAGA-CT-TGGAA----ACATCCTCT-CCGAG----------GGC-AACTCGG---TTAGAGGGG--C-TGCTGYT-GCC--------TTCC----AAA---GAGGC---CAGCTT-CCCCTTG-CC-TGT-CT---CCAG-TCTATGTC-TTTT-TA----ACA-----ATAACA-CT-G-------------------------------CATGTCAAAGAATGTT-A-TGA-TAC-------A-GGC----TTTTCAT-AGCCTTT----------AAAA----TCTA--ATACAACTTTCAACAACGGATCTCTTGGCTCTCGCATCGATGAAGAACGCAGCGAAATGCGATAAGTAATGTGAATTGCAGAATTCAGTGAATCATCGAATCTTTGAACGCACCTTGCGCTCCTTGGTA-TTCCGAGGAGCATGCCTGTTTGAGTATCATG-AAATTCTCAAT-CCT-------G-G-TTA-GC-TCTTGT--AG--------TTG-A-TC-AGGCTT-----------------GGATTGTGGGAGG--------------TCTTT-G-CGGGCTTCAC-TCCT------GAA-GT-C--GGCTCTCCTAAAATGCATTAGCGTA-------AARCC-TCTTTGCG-GT--A--CTTTTGGTGTGA-T-AATTATC-TATGCC----AT-GT-CTGC-GA-AGTGT----------------------AGG-TTT------GGCT-TCCAAT--CG--TCTCG--GT-GAG---ACAAA--CTTT--CATGACCTTTTTTT
>Dermoloma_intermedium_CNF15693_PQ165341
TTGAAT---GAACTTGG-TTGGGCTG-TTGCTGGTCC-CTT-------------GGGGCA--TGTGCACGCCTGAC--ACCAA-TTTC---TTT---------TACCA---CCTGTGCACC--TTATGTAGA-CT-TGGAA----ACATCCTCT-CCGAG----------GGC-AACTCGG---TTAGAGGGG--C-TGCTGCT-GCC--------TTCC----ARA---GAGGC---CAGCTT-CCCCTTG-CC-TGT-CT---CCAG-TCTATGTC-TTTT-TA----ACA-----ATAACA-CT-G-------------------------------CATGTCAAAGAATGTT-A-TGA-TAC-------A-GGC----TTTTCAT-AGCCTTT----------AAAA----TCTA--ATACAACTTTCAACAACGGATCTCTTGGCTCTCGCATCGATGAAGAACGCAGCGAAATGCGATAAGTAATGTGAATTGCAGAATTCAGTGAATCATCGAATCTTTGAACGCACCTTGCGCTCCTTGGTA-TTCCGAGGAGCATGCCTGTTTGAGTATCATG-AAATTCTCAAT-CCT-------G-G-TTA-GC-TCTTGT--AG--------TTG-A-TC-AGGCTT-----------------GGATTGTGGGAGG--------------TCTTT-G-CGGGCTTCAC-TCCT------GAA-GT-C--GGCTCTCCTAAAATGCATTAGCGTA-------AAACC-TCTTTGCG-GT--A--CTTTTGGTGTGA-T-AATTATC-TATGCC----AT-GT-CTGC-GA-AGTGT----------------------AGG-TTT------GGCT-TCCAAT--CG--TCTCG--GT-GAG---ACAAA--CTTT--CATGACCTTTTTTT
>Dermoloma_intermedium_CNF16124_PQ165342
TTGAAT---GAACTTGG-TTGGGCTG-TTGCTGGTCC-CTT-------------GGGGCA--TGTGCACGCCTGAC--ACCAACT-TC---TTT---------TACCA---CCTGTGCACC--TTATGTAGA-CT-TGGAA----ACATCCTCT-CCGAG----------GGC-AACTCGG---TTAGAGGGG--C-TGCTGCT-GCC--------TTCC----AAA---GAGGC---CAGCTTCCCCCTTG-CC-TGT-CT---CCAG-TCTATGTC-TTTT-TA----ACA-----ATAACA-CT-G-------------------------------CATGTCAAAGAATGTT-A-TGA-TAC-------A-GGC----TTTTCAT-AGCCTTT----------AAAA----TCTA--ATACAACTTTCAACAACGGATCTCTTGGCTCTCGCATCGATGAAGAACGCAGCGAAATGCGATAAGTAATGTGAATTGCAGAATTCAGTGAATCATCGAATCTTTGAACGCACCTTGCGCTCCTTGGTA-TTCCGAGGAGCATGCCTGTTTGAGTATCATG-AAATTCTCAAT-CCT-------G-G-TTA-GC-TCTTGT--AG--------TTG-A-TC-AGGCTT-----------------GGATTGTGGGAGG--------------TCTTT-G-CGGGCTTCAC-TCCT------GAA-GT-C--GGCTCTCCTAAAATGCATTAGCGTA-------AAACC-TCTTTGCG-GT--A--CTTTTGGTGTGA-T-AATTATC-TATGCC----AT-GT-CTGC-GA-AGTGT----------------------AGG-TTT------GGCT-TCCAAT--CG--TCTCG--GT-GAG---ACAAA--CTTT--CATGACC-TTTTTT
>Dermoloma_intermedium_SAVF4147_MW193771
TTGAAT---GAACTTGG-TTGGGCTG-TTGCTGGTCC-CTT-------------GGGGCA--TGTGCACGCCTGAC--ACCAACT-TC---TTT---------TACCA---CCTGTGCACC--TTATGTAGA-CT-TGGAA----ACATCCTCT-CCGAG----------GGC-AACTCGG---TTAGAGGGG--C-TGCTGCT-GCC--------TTCC----AAA---GAGGC---CAGCTT-CCCCTTG-CC-TGT-CT---CCAG-TCTATGTC-TTTT-TA----ACA-----ATAACA-CT-G-------------------------------CATGTCAAAGAATGTT-A-TGA-TAC-------A-GGC----TTTTCAT-AGCCTTT----------AAAA----TCTA--ATACAACTTTCAACAACGGATCTCTTGGCTCTCGCATCGATGAAGAACGCAGCGAAATGCGATAAGTAATGTGAATTGCAGAATTCAGTGAATCATCGAATCTTTGAACGCACCTTGCGCTCCTTGGTA-TTCCGAGGAGCATGCCTGTTTGAGTATCATG-AAATTCTCAAT-CCT-------G-G-TTA-GC-TCTTGT--AG--------TTG-A-TC-AGGCTT-----------------GGATTGTGGGAGG--------------TCTTT-G-CGGGCTTCAC-TCCT------GAA-GT-C--GGCTCTCCTAAAATGCATTAGCGTA-------AAGCC-TCTTTGCG-GT--A--CTTTTGGTGTGA-T-AATTATC-TATGCC----AT-GT-CTGC-GA-AGTGT----------------------AGG-TTT------GGCT-TCCAAT--YG--TCTCG--GT-GAG---ACAAA--CTTT--CATGACC--TTTTT
>Dermoloma_intermedium_H6034917_PQ165445
TTGAAT---GAACTTGG-TTGGGCTG-TTGCTGGTCC-CTT-------------GGGGCA--TGTGCACGCCTGAC--ACCAACT-TC---TTT---------TACCA---CCTGTGCACC--TTATGTAGA-CT-TGGAA----ACATCCTCT-CCGAG----------GGC-AACTCGG---TTAGAGGGG--C-TGCTGCT-GCC--------TTCC----AAA---GAGGC---CAGCTT-CCCCTTG-CC-TGT-CT---CCAG-TCTATGTC-TTTT-TA----ACA-----ATAACA-CT-G-------------------------------CATGTCAAAGAATGTT-A-TGA-TAC-------A-GGC----TTTTCAT-AGCCTTT----------AAAA----TCTA--ATACAACTTTCAACAACGGATCTCTTGGCTCTCGCATCGATGAAGAACGCAGCGAAATGCGATAAGTAATGTGAATTGCAGAATTCAGTGAATCATCGAATCTTTGAACGCACCTTGCGCTCCTTGGTA-TTCCGAGGAGCATGCCTGTTTGAGTATCATG-AAATTCTCAAT-CCT-------G-G-TTA-GC-TCTTGT--AG--------TTG-A-TC-AGGCTT-----------------GGATTGTGGGAGG--------------TCTTT-G-CGGGCTTCAC-TCCT------GAA-GT-C--GGCTCTCCTAAAATGCATTAGCGTA-------AAACC-TCTTTGCG-GT--A--CTTTTGGTGTGA-T-AATTATC-TATGCC----AT-GT-CTGC-GA-AGTGT----------------------AGG-TTT------GGCT-TCCAAT--CG--TCTCG--GT-GAG---ACAAA--CTTT--CATGACCTTTTTTT
>Dermoloma_intermedium_LIP_PAM14110905_PQ165343
TTGAAT---GAACTTGG-TTGGGCTG-TTGCTGGTCC-CTT-------------GGGGCA--TGTGCACGCCTGAC--ACCAACT-TC---TTT---------TACCA---CCTGTGCACC--TTATGTAGA-CT-TGGAA----ACATCCTCT-CCGAG----------GGC-AACTCGG---TTAGAGGGG--C-TGCTGCT-GCC--------TTCC----AAA---GAGGC---CAGCTT-CCCCTTG-CC-TGT-CT---CCAG-TCTATGTC-TTTT-TA----ACA-----ATAACA-CT-G-------------------------------CATGTCAAAGAATGTT-A-TGA-TAC-------A-GGC----TTTTCAT-AGCCTTT----------AAAA----TCTA--ATACAACTTTCAACAACGGATCTCTTGGCTCTCGCATCGATGAAGAACGCAGCGAAATGCGATAAGTAATGTGAATTGCAGAATTCAGTGAATCATCGAATCTTTGAACGCACCTTGCGCTCCTTGGTA-TTCCGAGGAGCATGCCTGTTTGAGTATCATG-AAATTCTCAAT-CCT-------G-G-TTA-GC-TCTTGT--AG--------TTG-A-TC-AGGCTT-----------------GGATTGTGGGAGG--------------TCTTT-G-CGGGCTTCAC-TCCT------GAA-GT-C--GGCTCTCCTAAAATGCATTAGCGTA-------AAGCC-TCTTTGCG-GT--A--CTTTTGGTGTGA-T-AATTATC-TATGCC----AT-GT-CTGC-GA-AGTGT----------------------AGG-TTT------GGCT-TCCAAT--YG--TCTCG--GT-GAG---ACAAA--CTTT--CATGACC--TTTTT
>Dermoloma_intermedium_LIP_PAM14111007_PQ165344
TTGAAT---GAACTTGG-TTGGGCTG-TTGCTGGTCC-CTT-------------GGGGCA--TGTGCACGCCTGAC--ACCAACT-TC---TTT---------TACCA---CCTGTGCACC--TTATGTAGA-CT-TGGAA----ACATCCTCT-CCGAG----------GGC-AACTCGG---TTAGAGGGG--C-TGCTGTT-GCC--------TTCC----AAA---GAGGC---CAGCTT-CCCCTTG-CC-TGT-CT---CCAG-TCTATGTC-TTTT-TA----ACA-----ATAACA-CT-G-------------------------------CATGTCAAAGAATGTT-A-TGA-TAC-------A-GGC----TYTTCAT-AGCCTTT----------AAAA----TCTA--ATACAACTTTCAACAACGGATCTCTTGGCTCTCGCATCGATGAAGAACGCAGCGAAATGCGATAAGTAATGTGAATTGCAGAATTCAGTGAATCATCGAATCTTTGAACGCACCTTGCGCTCCTTGGTA-TTCCGAGGAGCATGCCTGTTTGAGTATCATG-AAATTCTCAAT-CCT-------G-G-TTA-GC-TCTTGT--AG--------TTG-A-TC-AGGCTT-----------------GGATTGTGGGAGG--------------TCTTT-G-CGGGCTTCAC-TCCT------GAA-GT-C--GGCTCTCCTAAAATGCATTAGCGTA-------AAACC-TCTTTGCG-GT--A--CTTTTGGTGTGA-T-AATTATC-TATGCC----AT-GT-CTGC-GA-AGTGT----------------------AGG-TTT------GGCT-TCCAAT--CG--TCTCG--GT-GAG---ACAAA--CTTT--CATGACCTTTTTTT
>Dermoloma_intermedium_BBF_CH14100810_PQ165345
TTGAAT---GAACTTGG-TTGGGCTG-TTGCTGGTCC-CTT-------------GGGGCA--TGTGCACGCCTGAC--ACCAACT-TC---TTT---------TACCA---CCTGTGCACC--TTATGTAGA-CT-TGGAA----ACATCCTCT-CCGAG----------GGC-AACTCGG---TTAGAGGGG--C-TGCTGCT-GCC--------TTCC----AAA---GAGGC---CAGCTT-CCCCTTG-CC-TGT-CT---CCAG-TCTATGTC-TTTT-TR----ACA-----ATAACA-CY-G-------------------------------CATGTCAAAGAATGTT-A-TGA-TAC-------A-GGC----TTTTCAT-AGCCTTT----------AAAA----TCTA--ATACAACTTTCAACAACGGATCTCTTGGCTCTCGCATCGATGAAGAACGCAGCGAAATGCGATAAGTAATGTGAATTGCAGAATTCAGTGAATCATCGAATCTTTGAACGCACCTTGCGCTCCTTGGTA-TTCCGAGGAGCATGCCTGTTTGAGTATCATG-AAATTCTCAAT-CCT-------G-G-TTA-GC-TCTTGT--AG--------TTG-A-TC-AGGCTT-----------------GGATTGTGGGAGG--------------TCTTT-G-CGGGCTTCAC-TCCT------GAA-GT-C--GGCTCTCCTAAAATGCATTAGCGTA-------AARCC-TCTTTGCG-GT--A--CTTTTGGTGTGA-T-AATTATC-TATGCC----AT-GT-CTGC-GA-AGTGT----------------------AGG-TTT------GGCT-TCCAAT--YG--TCTCG--GT-GAG---ACAAA--CTTT--CATGACCTTTTTTT
>Dermoloma_intermedium_SAVF20867_PQ165346
TTGAAT---GAACTTGG-TTGGGCTG-TTGCTGGTCC-CTT-------------GGGGCA--TGTGCACGCCTGAC--ACCAACT-TC---TTT---------TACCA---CCTGTGCACC--TTATGTAGA-CT-TGGAA----ACATCCTCT-CCGAG----------GGC-AACTCGG---TTAGAGGGG--C-TGCTGYT-GCC--------TTCC----AAA---GAGGC---CAGCTT-CCCCTTG-CC-TGT-CT---CCAG-TCTATGTC-TTTT-TA----ACA-----ATAACA-CT-G-------------------------------CATGTCAAAGAATGTT-A-TGA-TAC-------A-GGC----TTTTCAT-AGCCTTT----------AAAA----TCTA--ATACAACTTTCAACAACGGATCTCTTGGCTCTCGCATCGATGAAGAACGCAGCGAAATGCGATAAGTAATGTGAATTGCAGAATTCAGTGAATCATCGAATCTTTGAACGCACCTTGCGCTCCTTGGTA-TTCCGAGGAGCATGCCTGTTTGAGTATCATG-AAATTCTCAAT-CCT-------G-G-TTA-GC-TCTTGT--AG--------TTG-A-TC-AGGCTT-----------------GGATTGTGGGAGG--------------TCTTT-G-CGGGCTTCAC-TCCT------GAA-GT-C--GGCTCTCCTAAAATGCATTAGCGTA-------AAACC-TCTTTGCG-GT--A--CTTTTGGTGTGA-T-AATTATC-TATGCC----AT-GT-CTGC-GA-AGTGT----------------------AGG-TTT------GGCT-TCCAAT--CG--TCTCG--GT-GAG---ACAAA--CTTT--CATGACCTTTTTTT
>Dermoloma_intermedium_SAVF20869_PQ165347
TTGAAT---GAACTTGG-TTGGGCTG-TTGCTGGTCC-CTT-------------GGGGCA--TGTGCACGCCTGAC--ACCAACT-TC---TTT---------TACCA---CCTGTGCACC--TTATGTAGA-CT-TGGAA----ACATCCTCT-CCGAG----------GGC-AACTCGG---TTAGAGGGG--C-TGCTGCT-GCC--------TTCC----AAA---GAGGC---CAGCTT-CCCCTTG-CC-TGT-CT---CCAG-TCTATGTC-TTTT-TA----ACA-----ATAACA-CT-G-------------------------------CATGTCAAAGAATGTT-A-TGA-TAC-------A-GGC----TTTTCAT-AGCCTTT----------AAAA----TCTA--ATACAACTTTCAACAACGGATCTCTTGGCTCTCGCATCGATGAAGAACGCAGCGAAATGCGATAAGTAATGTGAATTGCAGAATTCAGTGAATCATCGAATCTTTGAACGCACCTTGCGCTCCTTGGTA-TTCCGAGGAGCATGCCTGTTTGAGTATCATG-AAATTCTCAAT-CCT-------G-G-TTA-GC-TCTTGT--AG--------TTG-A-TC-AGGCTT-----------------GGATTGTGGGAGG--------------TCTTT-G-CGGGCTTCAC-TCCT------GAA-GT-C--GGCTCTCCTAAAATGCATTAGCGTA-------AAACC-TCTTTGCG-GT--A--CTTTTGGTGTGA-T-AATTATC-TATGCC----AT-GT-CTGC-GA-AGTGT----------------------AGG-TTT------GGCT-TCCAAT--CG--TCTCG--GT-GAG---ACAAA--CTTT--CATGACCTTTTTTT
>Dermoloma_intermedium_SAVF20879_PQ165348
TTGAAT---GAACTTGG-TTGGGCTG-TTGCTGGTCC-CTT-------------GGGGCA--TGTGCACGCCTGAC--ACCAACT-TC---TTT---------TACCA---CCTGTGCACC--TTATGTAGA-CT-TGGAA----ACATCCTCT-CCGAG----------GGC-AACTCGG---TTAGAGGGG--C-TGCTGCT-GCC--------TTCC----AAA---GAGGC---CAGCTT-CCCCTTG-CC-TGT-CT---CCAG-TCTATGTC-TTTT-TA----ACA-----ATAACA-CT-G-------------------------------CATGTCAAAGAATGTT-A-TGA-TAC-------A-GGC----TTTTCAT-AGCCTTT----------AAAA----TCTA--ATACAACTTTCAACAACGGATCTCTTGGCTCTCGCATCGATGAAGAACGCAGCGAAATGCGATAAGTAATGTGAATTGCAGAATTCAGTGAATCATCGAATCTTTGAACGCACCTTGCGCTCCTTGGTA-TTCCGAGGAGCATGCCTGTTTGAGTATCATG-AAATTCTCAAT-CCT-------G-G-TTA-GC-TCTTGT--AG--------TTG-A-TC-AGGCTT-----------------GGATTGTGGGAGG--------------TCTTT-G-CGGGCTTCAC-TCCT------GAA-GT-C--GGCTCTCCTAAAATGCATTAGCGTA-------AAACC-TCTTTGCG-GT--A--CTTTTGGTGTGA-T-AATTATC-TATGCC----AT-GT-CTGC-GA-AGTGT----------------------AGG-TTT------GGCT-TCCAAT--CG--TCTCG--GT-GAG---ACAAA--CTTT--CATGACCTTTTTTT
>Dermoloma_intermedium_SAVF20880_PQ165349
TTGAAT---GAACTTGG-TTGGGCTG-TTGCTGGTCC-CTT-------------GGGGCA--TGTGCACGCCTGAC--ACCAACT-TC---TTT---------TACCA---CCTGTGCACC--TTATGTAGA-CT-TGGAA----ACATCCTCT-CCGAG----------GGC-AACTCGG---TTAGAGGGG--C-TGCTGCT-GCC--------TTCC----AAA---GAGGC---CAGCTT-CCCCTTG-CC-TGT-CT---CCAG-TCTATGTC-TTTT-TA----ACA-----ATAACA-CT-G-------------------------------CATGTCAAAGAATGTT-A-TGA-TAC-------A-GGC----TTTTCAT-AGCCTTT----------AAAA----TCTA--ATACAACTTTCAACAACGGATCTCTTGGCTCTCGCATCGATGAAGAACGCAGCGAAATGCGATAAGTAATGTGAATTGCAGAATTCAGTGAATCATCGAATCTTTGAACGCACCTTGCGCTCCTTGGTA-TTCCGAGGAGCATGCCTGTTTGAGTATCATG-AAATTCTCAAT-CCT-------G-G-TTA-GC-TCTTGT--AG--------TTG-A-TC-AGGCTT-----------------GGATTGTGGGAGG--------------TCTTT-G-CGGGCTTCAC-TCCT------GAA-GT-C--GGCTCTCCTAAAATGCATTAGCGTA-------AAACC-TCTTTGCG-GT--A--CTTTTGGTGTGA-T-AATTATC-TATGCC----AT-GT-CTGC-GA-AGTGT----------------------AGG-TTT------GGCT-TCCAAT--CG--TCTCG--GT-GAG---ACAAA--CTTT--CATGACCTTTTTTT
>Dermoloma_intermedium_SAVF20868_PQ165350
TTGAAT---GAACTTGG-TTGGGCTG-TTGCTGGTCC-CTT-------------GGGGCA--TGTGCACGCCTGAC--ACCAACT-TC---TTT---------TACCA---CCTGTGCACC--TTATGTAGA-CT-TGGAA----ACATCCTCT-CCGAG----------GGC-AACTCGG---TTAGAGGGG--C-TGCTGCT-GCC--------TTCC----AAA---GAGGC---CAGCTT-CCCCTTG-CC-TGT-CT---CCAG-TCTATGTC-TTTT-TA----ACA-----ATAACA-CT-G-------------------------------CATGTCAAAGAATGTT-A-TGA-TAC-------A-GGC----TTTTCAT-AGCCTTT----------AAAA----TCTA--ATACAACTTTCAACAACGGATCTCTTGGCTCTCGCATCGATGAAGAACGCAGCGAAATGCGATAAGTAATGTGAATTGCAGAATTCAGTGAATCATCGAATCTTTGAACGCACCTTGCGCTCCTTGGTA-TTCCGAGGAGCATGCCTGTTTGAGTATCATG-AAATTCTCAAT-CCT-------G-G-TTA-GC-TCTTGT--AG--------TTG-A-TC-AGGCTT-----------------GGATTGTGGGAGG--------------TCTTT-G-CGGGCTTCAC-TCCT------GAA-GT-C--GGCTCTCCTAAAATGCATTAGCGTA-------AAGCC-TCTTTGCG-GT--A--CTTTTGGTGTGA-T-AATTATC-TATGCC----AT-GT-CTGC-GA-AGTGT----------------------AGG-TTT------GGCT-TCCAAT--TG--TCTCG--GT-GAG---ACAAA--CTTT--CATGACC-TTTTTT
>Dermoloma_intermedium_SAVF20870_PQ165351
TTGAAT---GAACTTGG-TTGGGCTG-TTGCTGGTCC-CTT-------------GGGGCA--TGTGCACGCCTGAC--ACCAACT-TC---TTT---------TACCA---CCTGTGCACC--TTATGTAGA-CT-TGGAA----ACATCCTCT-CCGAG----------GGC-AACTCGG---TTAGAGGGG--C-TGCTGCT-GCC--------TTCC----AAA---GAGGC---CAGCTT-CCCCTTG-CC-TGT-CT---CCAG-TCTATGTC-TTTT-TA----ACA-----ATAACA-CT-G-------------------------------CATGTCAAAGAATGTT-A-TGA-TAC-------A-GGC----TTTTCAT-AGCCTTT----------AAAA----TCTA--ATACAACTTTCAACAACGGATCTCTTGGCTCTCGCATCGATGAAGAACGCAGCGAAATGCGATAAGTAATGTGAATTGCAGAATTCAGTGAATCATCGAATCTTTGAACGCACCTTGCGCTCCTTGGTA-TTCCGAGGAGCATGCCTGTTTGAGTATCATG-AAATTCTCAAT-CCT-------G-G-TTA-GC-TCTTGT--AG--------TTG-A-TC-AGGCTT-----------------GGATTGTGGGAGG--------------TCTTTTG-CGGGCTTCAC-TCCT------GAA-GT-C--GGCTCTCCTAAAATGCATTAGCGTA-------AARCC-TCTTTGCG-GT--A--CTTTTGGTGTGA-T-AATTATC-TATGCC----AT-GT-CTGC-GA-AGTGT----------------------AGG-TTT------GGCT-TCCAAT--CG--TCTCG--GT-GAG---ACAAA--CTTT--CATGWCC-TTTTTT
>Dermoloma_intermedium_ELTE_NF202211111_PQ165352
TTGAAT---GAACTTGG-TTGGGCTG-TTGCTGGTCC-CTT-------------GGGGCA--TGTGCACGCCTGAC--ACCAACT-TC---TTT---------TACCA---CCTGTGCACC--TTATGTAGA-CT-TGGAA----ACATCCTCT-CCGAG----------GGC-AACTCGG---TTAGAGGGG--C-TGCTGTT-GCC--------TTCC----AAA---GAGGC---CAGCTT-CCCCTTG-CC-TGT-CT---CCAG-TCTATGTC-TTTT-TA----ACA-----ATAACA-CT-G-------------------------------CATGTCAAAGAATGTT-A-TGA-TAC-------A-GGC----TTTTCAT-AGCCTTT----------AAAA----TCTA--ATACAACTTTCAACAACGGATCTCTTGGCTCTCGCATCGATGAAGAACGCAGCGAAATGCGATAAGTAATGTGAATTGCAGAATTCAGTGAATCATCGAATCTTTGAACGCACCTTGCGCTCCTTGGTA-TTCCGAGGAGCATGCCTGTTTGAGTATCATG-AAATTCTCAAT-CCT-------G-G-TTA-GC-TCTTGT--AG--------TTG-A-TC-AGGCTT-----------------GGATTGTGGGAGG--------------TCTTT-G-CGGGCTTCAC-TCCT------GAA-GT-C--GGCTCTCCTAAAATGCATTAGCGTA-------AAACC-TCTTTGCG-GT--A--CTTTTGGTGTGA-T-AATTATC-TATGCC----AT-GT-CTGC-GA-AGTGT----------------------AGG-TTT------GGCT-TCCAAT--CG--TCTCG--GT-GAG---ACAAA--CTTT--CATGACCTTTTTTT
>Dermoloma_intermedium_AMB12794_GC04317_MW193776
TTGAAT---GAACTTGG-TTGGGCTG-TTGCTGGTCC-CTT-------------GGGGCA--TGTGCACGCCTGAC--ACCAACT-TC---TTT---------TACCA---CCTGTGCACC--TTATGTAGA-CT-TGGAA----ACATCCTCT-CCGAG----------GGC-AACTCGG---TTAGAGGGG--C-TGCTGCT-GCC--------TTCC----AAA---GAGGC---CAGCTT-CCCCTTG-CC-TGT-CT---CCAG-TCTATGTC-TTTT-TA----ACA-----ATAACA-CT-G-------------------------------CATGTCAAAGAATGTT-A-TGA-TAC-------A-GGC----TTTTCAT-AGCCTTT----------AAAA----TCTA--ATACAACTTTCAACAACGGATCTCTTGGCTCTCGCATCGATGAAGAACGCAGCGAAATGCGATAAGTAATGTGAATTGCAGAATTCAGTGAATCATCGAATCTTTGAACGCACCTTGCGCTCCTTGGTA-TTCCGAGGAGCATGCCTGTTTGAGTATCATG-AAATTCTCAAT-CCT-------G-G-TTA-GC-TCTTGT--AG--------TTG-A-TC-AGGCTT-----------------GGATTGTGGGAGG--------------TCTTT-G-CGGGCTTCAC-TCCT------GAA-GT-C--GGCTCTCCTAAAATGCATTAGCGTA-------AAACC-TCTTTGCG-GT--A--CTTTTGGTGTGA-T-AATTATC-TATGCC----AT-GT-CTGC-GA-AGTGT----------------------AGG-TTT------GGCT-TCCAAT--CG--TCTCG--GT-GAG---ACAAA--CTTT--CATGACCTTTTTTT
>Dermoloma_intermedium_AMB12794_GC09266_MW193769
TTGAAT---GAACTTGG-TTGGGCTG-TTGCTGGTCC-CTT-------------GGGGCA--TGTGCACGCCTGAC--ACCAACT-TC---TTT---------TACCA---CCTGTGCACC--TTATGTAGA-CT-TGGAA----ACATCCTCT-CCGAG----------GGC-AACTCGG---TTAGAGGGG--C-TGCTGCT-GCC--------TTCC----AAA---GAGGC---CAGCTT-CCCCTTG-CC-TGT-CT---CCAG-TCTATGTC-TTTT-TA----ACA-----ATAACA-CT-G-------------------------------CATGTCAAAGAATGTT-A-TGA-TAC-------A-GGC----TTTTCAT-AGCCTTT----------AAAA----TCTA--ATACAACTTTCAACAACGGATCTCTTGGCTCTCGCATCGATGAAGAACGCAGCGAAATGCGATAAGTAATGTGAATTGCAGAATTCAGTGAATCATCGAATCTTTGAACGCACCTTGCGCTCCTTGGTA-TTCCGAGGAGCATGCCTGTTTGAGTATCATG-AAATTCTCAAT-CCT-------G-G-TTA-GC-TCTTGT--AG--------TTG-A-TC-AGGCTT-----------------GGATTGTGGGAGG--------------TCTTT-G-CGGGCTTCAC-TCCT------GAA-GT-C--GGCTCTCCTAAAATGCATTAGCGTA-------AAACC-TCTTTGCG-GT--A--CTTTTGGTGTGA-T-AATTATC-TATGCC----AT-GT-CTGC-GA-AGTGT----------------------AGG-TTT------GGCT-TCCAAT--CG--TCTCG--GT-GAG---ACAAA--CTTT--CATGACCTTTTTTT
>Dermoloma_intermedium_L3988081_PQ165353
TTGAAT---GAACTTGG-TTGGGCTG-TTGCTGGTCC-CTT-------------GGGGCA--TGTGCACGCCTGAC--ACCAACT-TC---TTT---------TACCA---CCTGTGCACC--TTATGTAGA-CT-TGGAA----ACATCCTCT-CCGAG----------GGC-AACTCGG---TTAGAGGGG--C-TGCTGCT-GCC--------TTCC----AAA---GAGGC---CAGCTT-CCCCTTG-CC-TGT-CT---CCAG-TCTATGTC-TTTT-TA----ACA-----ATAACA-CT-G-------------------------------CATGTCAAAGAATGTT-A-TGA-TAC-------A-GGC----TTTTCAT-AGCCTT-----------AAAA----TCTA--ATACAACTCACAACAACGGATCTCTTGGCTCTCGCATCGATG-AGAACGCAGCGAAATGCGATAAGTAATGTGAATTGCAGAATTCAGTGAATCATCGAATCTTTGAACGCACCTTGCGCTCCTTGGTA-TTCCGAGGAGCATGCCTGTTTGAGTATCATG-AAATTCTCAAT-CCT-------G-G-TTA-GC-TCTTGT--AG--------TTG-A-TC-AGGCTT-----------------GGATTGTGGGAGG--------------TCTTT-G-CGGGCTTCAC-TCCT------GAA-GT-C--GGCTCTCCTAAAATGCATTAGCGTA-------AARCC-TCTTTGCG-GT--A--CTTTTGGTGTGA-T-AATTATC-TATGCC----AT-GT-CTGC-GA-AGTGT----------------------AGG-TTT------GGCT-TCCAAT--YG--TCTCG--GT-GAG---ACAAA--CTTT--CATGACC-TTTTTT
>Dermoloma_intermedium_OF245550_PQ165361
TTGAAT---GAACTTGG-TTGGGCTG-TTGCTGGTCC-CTT-------------GGGGCA--TGTGCACGCCTGAC--ACCAACT-TC---TTT---------TACCA---CCTGTGCACC--TTATGTAGA-CT-TGGAA----ACATCCTCT-CCGAG----------GGC-AACTCGG---TTAGAGGGG--C-TGCTGCT-GCC--------TTCC----AAA---GAGGC---CAGCTT-CCCCTTG-CC-TGT-CT---CCAG-TCTATGTC-TTTT-TA----ACA-----ATAACA-CT-G-------------------------------CATGTCAAAGAATGTT-A-TGA-TAC-------A-GGC----TTTTCAT-AGCCTTT----------AAAA----TCTA--ATACAACTTTCAACAACGGATCTCTTGGCTCTCGCATCGATGAAGAACGCAGCGAAATGCGATAAGTAATGTGAATTGCAGAATTCAGTGAATCATCGAATCTTTGAACGCACCTTGCGCTCCTTGGTA-TTCCGAGGAGCATGCCTGTTTGAGTATCATG-AAATTCTCAAT-CCT-------G-G-TTA-GC-TCTTGT--AG--------TTG-A-TC-AGGCTT-----------------GGATTGTGGGAGG--------------TCTTT-G-CGGGCTTCAC-TCCT------GAA-GT-C--GGCTCTCCTAAAATGCATTAGCGTA-------AAACC-TCTTTGCG-GT--A--CTTTTGGTGTGA-T-AATTATC-TATGCC----AT-GT-CTGC-GA-AGTGT----------------------AGG-TTT------GGCT-TCCAAT--CG--TCTCG--GT-GAG---ACAAA--CTTT--CATGACCTTTTTTT
>Dermoloma_intermedium_OF22071_PQ165360
TTGAAT---GAACTTGG-TTGGGCTG-TTGCTGGTCC-CTT-------------GGGGCA--TGTGCACGCCTGAC--ACCAACT-TC---TTT---------TACCA---CCTGTGCACC--TTATGTAGA-CT-TGGAA----ACATCCTCT-CCGAG----------GGC-AACTCGG---TTAGAGGGG--C-TGCTGCT-GCC--------TTCC----AAA---GAGGC---CAGCTT-CCCCTTG-CC-TGT-CT---CCAG-TCTATGTC-TTTT-TA----ACA-----ATAACA-CT-G-------------------------------CATGTCAAAGAATGTT-A-TGA-TAC-------A-GGC----TTTTCAT-AGCCTTT----------AAAA----TCTA--ATACAACTTTCAACAACGGATCTCTTGGCTCTCGCATCGATGAAGAACGCAGCGAAATGCGATAAGTAATGTGAATTGCAGAATTCAGTGAATCATCGAATCTTTGAACGCACCTTGCGCTCCTTGGTA-TTCCGAGGAGCATGCCTGTTTGAGTATCATG-AAATTCTCAAT-CCT-------G-G-TTA-GC-TCTTGT--AG--------TTG-A-TC-AGGCTT-----------------GGATTGTGGGAGG--------------TCTTT-G-CGGGCTTCAC-TCCT------GAA-GT-C--GGCTCTCCTAAAATGCATTAGCGTA-------AAACC-TCTTTGCG-GT--A--CTTTTGGTGTGA-T-AATTATC-TATGCC----AT-GT-CTGC-GA-AGTGT----------------------AGG-TTT------GGCT-TCCAAT--CG--TCTCG--GT-GAG---ACAAA--CTTT--CATGACCTTTTTTT
>Dermoloma_intermedium_SAVF4270_MW193772
TTGAAT---GAACTTGG-TTGGGCTG-TTGCTGGTCC-CTT-------------GGGGCA--TGTGCACGCCTGAC--ACCAACT-TC---TTT---------TACCA---CCTGTGCACC--TTATGTAGA-CT-TGGAA----ACATCCTCT-CCGAG----------GGC-AACTCGG---TTAGAGGGG--C-TGCTGCT-GCC--------TTCC----AAA---GAGGC---CAGCTT-CCCCTTG-CC-TGT-CT---CCAG-TCTATGTC-TTTT-TA----ACA-----ATAACA-CT-G-------------------------------CATGTCAAAGAATGTT-A-TGA-TAC-------A-GGC----TTTTCAT-AGCCTTT----------AAAA----TCTA--ATACAACTTTCAACAACGGATCTCTTGGCTCTCGCATCGATGAAGAACGCAGCGAAATGCGATAAGTAATGTGAATTGCAGAATTCAGTGAATCATCGAATCTTTGAACGCACCTTGCGCTCCTTGGTA-TTCCGAGGAGCATGCCTGTTTGAGTATCATG-AAATTCTCAAT-CCT-------G-G-TTA-GC-TCTTGT--AG--------TTG-A-TC-AGGCTT-----------------GGATTGTGGGAGG--------------TCTTT-G-CGGGCTTCAC-TCCT------GAA-GT-C--GGCTCTCCTAAATTGCATTAGCGTA-------AAACC-TCTTTGCG-GT--A--CTTTTGGTGTGA-T-AATTATC-TATGCC----AT-GT-CTGC-GA-AGTGT----------------------AGG-TTT------GGCT-TCCAAT--CG--TCTCG--G-CGAG---ACAAA--CTTT--CATGACC---TTTT
>Dermoloma_intermedium_SAVF4305_MW193773
TTGAAT---GAACTTGG-TTGGGCTG-TTGCTGGTCC-CTT-------------GGGGCA--TGTGCACGCCTGAC--ACCAACT-TC---TTT---------TACCA---CCTGTGCACC--TTATGTAGA-CT-TGGAA----ACATCCTCT-CCGAG----------GGC-AACTCGG---TTAGAGGGG--C-TGCTGYT-GCC--------TTCC----AAA---GAGGC---CAGCTT-CCCCTTG-CC-TGT-CT---CCAG-TCTATGTC-TTTT-TA----ACA-----ATAACA-CT-G-------------------------------CATGTCAAAGAATGTT-A-TGA-TAC-------A-GGC----TTTTCAT-AGCCTTT----------AAAA----TCTA--ATACAACTTTCAACAACGGATCTCTTGGCTCTCGCATCGATGAAGAACGCAGCGAAATGCGATAAGTAATGTGAATTGCAGAATTCAGTGAATCATCGAATCTTTGAACGCACCTTGCGCTCCTTGGTA-TTCCGAGGAGCATGCCTGTTTGAGTATCATG-AAATTCTCAAT-CCT-------G-G-TTA-GC-TCTTGT--AG--------TTG-A-TC-AGGCTT-----------------GGATTGTGGGAGG--------------TCTTT-G-CGGGCTTCAC-TCCT------GAA-GT-C--GGCTCTCCTAAAATGCATTAGCGTA-------AAACC-TCTTTGCG-GT--A--CTTTTGGTGTGA-T-AATTATC-TATGCC----AT-GT-CTGC-GA-AGTGT----------------------AGG-TTT------GGCT-TCCAAT--CG--TCTCG--GT-GAG---ACAAA--CTTT--CATGACC--TTTTT
>Dermoloma_intermedium_SAVF4137_MW193770
TTGAAT---GAACTTGG-TTGGGCTG-TTGCTGGTCC-CYT-------------GGGGCA--TGTGCACGCCTGAC--ACCAACT-TC---TTT---------TACCA---CCTGTGCACC--TTATGTAGA-CT-TGGAA----ACATCCTCT-CCGAG----------GGC-AACTCGG---TTAGAGGGG--C-TGCTGYT-GCC--------TTCC----AAA---GAGGC---CAGCTT-CCCCTTG-CC-TGT-CT---CCAG-TCTATGTC-TTTT-TA----ACA-----ATAACA-CT-G-------------------------------CATGTCAAAGAATGTT-A-TGA-TAC-------A-GGC----TTTTCAT-AGCCTTT----------AAAA----TCTA--ATACAACTTTCAACAACGGATCTCTTGGCTCTCGCATCGATGAAGAACGCAGCGAAATGCGATAAGTAATGTGAATTGCAGAATTCAGTGAATCATCGAATCTTTGAACGCACCTTGCGCTCCTTGGTA-TTCCGAGGAGCATGCCTGTTTGAGTATCATG-AAATTCTCAAT-CCT-------G-G-TTA-GC-TCTTGT--AG--------TTG-A-TC-AGGCTT-----------------GGATTGTGGGAGG--------------TCTTT-G-CGGGCTTCAC-TCCT------GAA-GT-C--GGCTCTCCTAAAATGCATTAGCGTA-------AAACC-TCTTTGCG-GT--A--CTTTTGGTGTGA-T-AATTATC-TATGCC----AT-GT-CTGC-GA-AGTGT----------------------AGG-TTT------GGCT-TCCAAT--CG--TCTCG--GT-GAG---ACAAA--CTTT--CATGACC--TTTTT
>Dermoloma_intermedium_SAVF22198_PQ165354
TTGAAT---GAACTTGG-TTGGGCTG-TTGCTGGTCC-CTT-------------GGGGCA--TGTGCACGCCTGAC--ACCAACT-TC---TTT---------TACCA---CCTGTGCACC--TTATGTAGA-CT-TGGAA----ACATCCTCT-CCGAG----------GGC-AACTCGG---TTAGAGGGG--C-TGCTGCT-GCC--------TTCC----AAA---GAGGC---CAGCTT-CCCCTTG-CC-TGT-CT---CCAG-TCTATGTC-TTTT-TA----ACA-----ATAACA-CT-G-------------------------------CATGTCAAAGAATGTT-A-TGA-TAC-------A-GGC----TTTTCAT-AGCCTTT----------AAAA----TCTA--ATACAACTTTCAACAACGGATCTCTTGGCTCTCGCATCGATGAAGAACGCAGCGAAATGCGATAAGTAATGTGAATTGCAGAATTCAGTGAATCATCGAATCTTTGAACGCACCTTGCGCTCCTTGGTA-TTCCGAGGAGCATGCCTGTTTGAGTATCATG-AAATTCTCAAT-CCT-------G-G-TTA-GC-TCTTGT--AG--------TTG-A-TC-AGGCTT-----------------GGATTGTGGGAGG--------------TCTTT-G-CGGGCTTCAC-TCCT------GAA-GT-C--GGCTCTCCTAAAATGCATTAGCGTA-------AAACC-TCTTTGCG-GT--A--CTTTTGGTGTGA-T-AATTATC-TATGCC----AT-GT-CTGC-GA-AGTGT----------------------AGG-TTT------GGCT-TCCAAT--CG--TCTCG--GT-GAG---ACAAA--CTTT--CATGACCTTTTTTT
>Dermoloma_intermedium_SAVF22209_PQ165355
TTGAAT---GAACTTGG-TTGGGCTG-TTGCTGGTCC-CTT-------------GGGGCA--TGTGCACGCCTGAC--ACCAACT-TC---TTT---------TACCA---CCTGTGCACC--TTATGTAGA-CT-TGGAA----ACATCCTCT-CCGAG----------GGC-AACTCGG---TTAGAGGGG--C-TGCTGCT-GCC--------TTCC----AAA---GAGGC---CAGCTT-CCCCTTG-CC-TGT-CT---CCAG-TCTATGTC-TTTT-TR----ACA-----ATAACA-CY-G-------------------------------CATGTCAAAGAATGTT-A-TGA-TAC-------A-GGC----TTTTCAT-AGCCTTT----------AAAA----TCTA--ATACAACTTTCAACAACGGATCTCTTGGCTCTCGCATCGATGAAGAACGCAGCGAAATGCGATAAGTAATGTGAATTGCAGAATTCAGTGAATCATCGAATCTTTGAACGCACCTTGCGCTCCTTGGTA-TTCCGAGGAGCATGCCTGTTTGAGTATCATG-AAATTCTCAAT-CCT-------G-G-TTA-GC-TCTTGT--AG--------TTG-A-TC-AGGCTT-----------------GGATTGTGGGAGG--------------TCTTT-G-CGGGCTTCAC-TCCT------GAA-GT-C--GGCTCTCCTAAAATGCATTAGCGTA-------AARCC-TCTTTGCG-GT--A--CTTTTGGTGTGA-T-AATTATC-TATGCC----AT-GT-CTGC-GA-AGTGT----------------------AGG-TTT------GGCT-TCCAAT--YG--TCTCG--GT-GAG---ACAAA--CTTT--CATGACCTTTTTTT
>Dermoloma_intermedium_SAVF22273_PQ165356
TTGAAT---GAACTTGG-TTGGGCTG-TTGCTGGTCC-CTT-------------GGGGCA--TGTGCACGCCTGAC--ACCAACT-TC---TTT---------TACCA---CCTGTGCACC--TTATGTAGA-CT-TGGAA----ACATCCTCT-CCGAG----------GGC-AACTCGG---TTAGAGGGG--C-TGCTGCT-GCC--------TTCC----AAA---GAGGC---CAGCTT-CCCCTTG-CC-TGT-CT---CCAG-TCTATGTC-TTTT-TR----ACA-----ATAACA-CY-G-------------------------------CATGTCAAAGAATGTT-A-TGA-TAC-------A-GGC----TTTTCAT-AGCCTTT----------AAAA----TCTA--ATACAACTTTCAACAACGGATCTCTTGGCTCTCGCATCGATGAAGAACGCAGCGAAATGCGATAAGTAATGTGAATTGCAGAATTCAGTGAATCATCGAATCTTTGAACGCACCTTGCGCTCCTTGGTA-TTCCGAGGAGCATGCCTGTTTGAGTATCATG-AAATTCTCAAT-CCT-------G-G-TTA-GC-TCTTGT--AG--------TTG-A-TC-AGGCTT-----------------GGATTGTGGGAGG--------------TCTTT-G-CGGGCTTCAC-TCCT------GAA-GT-C--GGCTCTCCTAAAATGCATTAGCGTA-------AAGCC-TCTTTGCG-GT--A--CTTTTGGTGTGA-T-AATTATC-TATGCC----AT-GT-CTGC-GA-AGTGT----------------------AGG-TTT------GGCT-TCCAAT--TG--TCTCG--GT-GAG---ACAAA--CTTT--CATGACCTTTTTTT
>Dermoloma_intermadium_SAVF22275_PQ165357
TTGAAT---GAACTTGG-TTGGGCTG-TTGCTGGTCC-CTT-------------GGGGCA--TGTGCACGCCTGAC--ACCAACT-TC---TTT---------TACCA---CCTGTGCACC--TTATGTAGA-CT-TGGAA----ACATCCTCT-CCGAG----------GGC-AACTCGG---TTAGAGGGG--C-TGCTGCT-GCC--------TTCC----AAA---GAGGC---CAGCTT-CCCCTTG-CC-TGT-CT---CCAG-TCTATGTC-TTTT-TA----ACA-----ATAACA-CT-G-------------------------------CATGTCAAAGAATGTT-A-TGA-TAC-------A-GGC----TTTTCAT-AGCCTTT----------AAAA----TCTA--ATACAACTTTCAACAACGGATCTCTTGGCTCTCGCATCGATGAAGAACGCAGCGAAATGCGATAAGTAATGTGAATTGCAGAATTCAGTGAATCATCGAATCTTTGAACGCACCTTGCGCTCCTTGGTA-TTCCGAGGAGCATGCCTGTTTGAGTATCATG-AAATTCTCAAT-CCT-------G-G-TTA-GC-TCTTGT--AG--------TTG-A-TC-AGGCTT-----------------GGATTGTGGGAGG--------------TCTTT-G-CGGGCTTCAC-TCCT------GAA-GT-C--GGCTCTCCTAAAATGCATTAGCGTA-------AAGCC-TCTTTGCG-GT--A--CTTTTGGTGTGA-T-AATTATC-TATGCC----AT-GT-CTGC-GA-AGTGT----------------------AGG-TTT------GGCT-TCCAAT--YG--TCTCG--GT-GAG---ACAAA--CTTT--CATGACC-TTTTTT
>Dermoloma_intermedium_SAVF22274_PQ165358
TTGAAT---GAACTTGG-TTGGGCTG-TTGCTGGTCC-CTT-------------GGGGCA--TGTGCACGCCTGAC--ACCAACT-TC---TTT---------TACCA---CCTGTGCACC--TTATGTAGA-CT-TGGAA----ACATCCTCT-CCGAG----------GGC-AACTCGG---TTAGAGGGG--C-TGCTGCT-GCC--------TTCC----AAA---GAGGC---CAGCTT-CCCCTTG-CC-TGT-CT---CCAG-TCTATGTC-TTTT-TA----ACA-----ATAACA-CT-G-------------------------------CATGTCAAAGAATGTT-A-TGA-TAC-------A-GGC----TTTTCAT-AGCCTTT----------AAAA----TCTA--ATACAACTTTCAACAACGGATCTCTTGGCTCTCGCATCGATGAAGAACGCAGCGAAATGCGATAAGTAATGTGAATTGCAGAATTCAGTGAATCATCGAATCTTTGAACGCACCTTGCGCTCCTTGGTA-TTCCGAGGAGCATGCCTGTTTGAGTATCATG-AAATTCTCAAT-CCT-------G-G-TTA-GC-TCTTGT--AG--------TTG-A-TC-AGGCTT-----------------GGATTGTGGGAGG--------------TCTTT-G-CGGGCTTCAC-TCCT------GAA-GT-C--GGCTCTCCTAAAATGCATTAGCGTA-------AAACC-TCTTTGCG-GT--A--CTTTTGGTGTGA-T-AATTATC-TATGCC----AT-GT-CTGC-GA-AGTGT----------------------AGG-TTT------GGCT-TCCAAT--CG--TCTCG--GT-GAG---ACAAA--CTTT--CATGACCTTTTTTT
>Dermoloma_intermedium_SAVF23433_PQ165359
TTGAAT---GAACTTGG-TTGGGCTG-TTGCTGGTCC-CTT-------------GGGGCA--TGTGCACGCCTGAC--ACCAACT-TC---TTT---------TACCA---CCTGTGCACC--TTATGTAGA-CT-TGGAA----ACATCCTCT-CCGAG----------GGC-AACTCGG---TTAGAGGGG--C-TGCTGCT-GCC--------TTCC----AAA---GAGGC---CAGCTT-CCCCTTG-CC-TGT-CT---CCAG-TCTATGTC-TTTT-TA----ACA-----ATAACA-CT-G-------------------------------CATGTCAAAGAATGTT-A-TGA-TAC-------A-GGC----TTTTCAT-AGCCTTT----------AAAA----TCTA--ATACAACTTTCAACAACGGATCTCTTGGCTCTCGCATCGATGAAGAACGCAGCGAAATGCGATAAGTAATGTGAATTGCAGAATTCAGTGAATCATCGAATCTTTGAACGCACCTTGCGCTCCTTGGTA-TTCCGAGGAGCATGCCTGTTTGAGTATCATG-AAATTCTCAAT-CCT-------G-G-TTA-GC-TCTTGT--AG--------TTG-A-TC-AGGCTT-----------------GGATTGTGGGAGG--------------TCTTT-G-CGGGCTTCAM-TCCT------GAA-GT-C--GGCTCTCCTAAAATGCATTAGCGTA-------AAGCC-TCTTTGCG-GT--A--CTTTTGGTGTGA-T-AATTATC-TATGCC----AT-GT-CTGC-GA-AGTGT----------------------AGG-TTT------GGCT-TCCAAT--YG--TCTCG--GT-GAG---ACAAA--CTTT--CATGACCTTTTTTT
>Dermoloma_carpathicum_SAVF4248_MW193881
TTGAAT---GGACTTGG-TCGGGCTGTTTGCTGGTCC-CTC-------------GGGGCA--TGTGCACGCCTGGC--GCCAACT-TC---TTTA--------TACCA---CCTGTGCACC--TTCTGTAGA-CT-TGGAG----ACAT-CTCT-CCGRG----------GTCAAACTCGG---TTGGA-GGG-TC-TGCTGCT-GC----------TCTTT--------GGGGC---CAGCTTT-CCCTTG-CC-TGT-CT---TCGG-TCTATGTC-CTTT-T-----ACATT-C-AC-ACA-CC-G-------------------------------CATGTCAAAGAATGT--AATGT-TAC-------A-GGC---TTTTTCAT-AGCCTTT----------AAAA----CCTA--ATACAACTTTCAACAACGGATCTCTTGGCTCTCGCATCGATGAAGAACGCAGCGAAATGCGATAAGTAATGTGAATTGCAGAATTCAGTGAATCATCGAATCTTTGAACGCACCTTGCGCTCCTTGGTA-TTCCGAGGAGCATGCCTGTTTGAGTATCATG-AAATTCTCAAT-CCT-------G--TTTG-GC-TCTTGC--AG--------CTG-A-TC-AGGCTT-----------------GGATTGTGGGAGG--------------TTTCT-G-CGGGCTTCAC-TCCC-----AGAA-GT-C--GGCTCTCCTAAAACGCATTAGCGTA-------GAACC-TCTTTGCG-GCT-A---TTTTGGTATGA-T-AATTATC-TATGCC----A-GGT-CTGC--AAAGTGT----------------------AGG-TTT------GGCT-TCCAAT--CG--TCTCA--G-CGAAG--ACAAA---TT---CATGACC----TTT
>Dermoloma_carpathicum_SAVF20895_PQ165362
TTGAAT---GGACTTGG-TCGGGCTGTTTGCTGGTCC-CTC-------------GGGGCA--TGTGCACGCCTGGC--GCCAACT-TC---TTTA--------TACCA---CCTGTGCACC--TTCTGTAGA-CT-TGGAG----ACAT-CTCT-CCGAG----------GTCAAACTCGG---TTGGA-GGG-TC-TGCTGCT-GC----------TCTTT--------GGGGG---CAGCTTT-CCCTTG-CC-TGT-CT---TCGG-TCTATGTC-CTTT-T-----ACATT-C-AC-ACA-CC-G-------------------------------CATGTCAAAGAATGT--AATGT-TAC-------A-GGC---TTTTTCAT-AGCCTTT----------AAAA----CCTA--ATACAACTTTCAACAACGGATCTCTTGGCTCTCGCATCGATGAAGAACGCAGCGAAATGCGATAAGTAATGTGAATTGCAGAATTCAGTGAATCATCGAATCTTTGAACGCACCTTGCGCTCCTTGGTA-TTCCGAGGAGCATGCCTGTTTGAGTATCATG-AAATTCTCAAT-CCT-------G--TTTG-GC-TCTTGC--AG--------CTG-A-TC-AGGCTT-----------------GGATTGTGGGAGG--------------TTTCT-G-CGGGCTTCAC-TCC------AGAA-GT-C--GGCTCTCCTAAAACGCATTAGCGTA-------GAACC-TCTTTGTG-GCT-A---TTTTGGTATGA-T-AATTATC-TATGCC----AT-GT-CTGC--AAAGTGT----------------------AGG-TTT------GGCT-TCCAAT--CG--TCTCA--GT-GAAG--ACAAA---TT---CATGACC-TTTTTT
>Dermoloma_carpathicum_SAVF4304_MW193779
TTGAAT---GGACTTGG-TCGGGCTGTTTGCTGGTCC-CTC-------------GGGGCA--TGTGCACGCCTGGC--GCCAACT-TC---TTTA--------TACCA---CCTGTGCACC--TTCTGTAGA-CT-TGGAG----ACAT-CTCT-CCGAG----------GTCAAACTCGG---TTGGA-GGG-TC-TGCTGCT-GC----------TCTTT--------GGGGC---CAGCTTT-CCCTTG-CC-TGT-CT---TCGG-TCTATGTC-CTTT-T-----ACATT-C-AC-ACA-CC-G-------------------------------CATGTCAAAGAATGT--AATGT-TAC-------A-GGC---TTTTTCAT-AGCCTTT----------AAAA----CCTA--ATACAACTTTCAACAACGGATCTCTTGGCTCTCGCATCGATGAAGAACGCAGCGAAATGCGATAAGTAATGTGAATTGCAGAATTCAGTGAATCATCGAATCTTTGAACGCACCTTGCGCTCCTTGGTA-TTCCGAGGAGCATGCCTGTTTGAGTATCATG-AAATTCTCAAT-CCT-------G--TTTG-GC-TCTTGC--AG--------CTG-A-TC-AGGCTT-----------------GGATTGTGGGAGG--------------TTTCT-G-CGGGCTTCAC-TCC------AGAA-GT-C--GGCTCTCCTAAAACGCATTAGCGTA-------GAACC-TCTTTGCG-GCT-A---TTTTGGTATGA-T-AATTATC-TATGCC----AT-GT-CTGC--AAAGTGT----------------------AGG-TTT------GGCT-TTCAAT--CG--TCTCA--GT-GAAG--ACAAA---TT---CATGACCTTTTTTT
>Dermoloma_carpathicum_SAVF4336_MW193780
TTGAAT---GGACTTGG-TCGGGCTGTTTGCTGGTCC-CTC-------------GGGGCA--TGTGCACGCCTGGC--GCCAACT-TC---TTTA--------TACCA---CCTGTGCACC--TTCTGTAGA-CT-TGGAG----ACAT-CTCT-CCGGG----------GTCAAACTCGG---TTGGA-GGG-TC-TGCTGCT-GC----------TCTTT--------GGGGC---CAGCTTT-CCCTTG-CC-TGT-CT---TCGG-TCTATGTC-CTTT-T-----ACATT-C-AC-ACA-CC-G-------------------------------CATGTCAAAGAATGT--AATGT-TAC-------A-GGC---TTTTTCAT-AGCCTTT----------AAAA----CCTA--ATACAACTTTCAACAACGGATCTCTTGGCTCTCGCATCGATGAAGAACGCAGCGAAATGCGATAAGTAATGTGAATTGCAGAATTCAGTGAATCATCGAATCTTTGAACGCACCTTGCGCTCCTTGGTA-TTCCGAGGAGCATGCCTGTTTGAGTATCATG-AAATTCTCAAT-CCT-------G--TTTG-GC-TCTTGC--AG--------CTG-A-TC-AGGCTT-----------------GGATTGTGGGAGG--------------TTTCT-G-CGGGCTTCAC-TCC------AGAA-GT-C--GGCTCTCCTAAAACGCATTAGCGTA-------GAACC-TCTTTGCG-GCT-A---TTTTGGTATGA-T-AATTATC-TATGCC----AT-GT-CTGC--AAAGTGT----------------------AGG-TTT------GGCT-TCCAAT--CG--TCTCA--GT-GAAG--ACAAA---TT---CATGACCTTTTTTT
>Dermoloma_carpathicum_SAVF4268_MW193778
TTGAAT---GGACTTGG-TCGGGCTGTTTGCTGGTCC-CTC-------------GGGGCA--TGTGCACGCCTGGC--GCCAACT-TC---TTTA--------TACCA---CCTGTGCACC--TTCTGTAGA-CT-TGGAG----ACAT-CTCT-CCGAG----------GTCAAACTCGG---TTGGA-GGG-TC-TGCTGCT-GC----------TCTTT--------GGGGC---CAGCTTT-CCCTTG-CC-TGT-CT---TCGG-TCTATGTC-CTTT-T-----ACATT-C-AC-ACA-CC-G-------------------------------CATGTCAAAGAATGT--AATGT-TAC-------A-GGC---TTTTTCAT-AGCCTTT----------AAAA----CCTA--ATACAACTTTCAACAACGGATCTCTTGGCTCTCGCATCGATGAAGAACGCAGCGAAATGCGATAAGTAATGTGAATTGCAGAATTCAGTGAATCATCGAATCTTTGAACGCACCTTGCGCTCCTTGGTA-TTCCGAGGAGCATGCCTGTTTGAGTATCATG-AAATTCTCAAT-CCT-------G--TTTG-GC-TCTTGC--AG--------CTG-A-TC-AGGCTT-----------------GGATTGTGGGAGG--------------TTTCT-G-CGGGCTTCAC-TCC------AGAA-GT-C--GGCTCTCCTAAAACGCATTAGCGTA-------GAACC-TCTTTGCG-GCT-A---TTTTGGTATGA-T-AATTATC-TATGCC----AT-GT-CTGC--AAAGTGT----------------------AGG-TTT------GGCT-TYCAAT--CG--TCTCA--GT-GAAG--ACAAA---TT---CATGACC--TTTTT
>Dermoloma_carpathicum_SAVF4247_MW193880
TTGAAT---GGACTTGG-TCGGGCTGTTTGCTGGTCC-CTC-------------GGGGCA--TGTGCACGCCTGGC--GCCAACT-TC---TTTA--------TACCA---CCTGTGCACC--TTCTGTAGA-CT-TGGAG----ACAT-CTCT-CCGAG----------GTCAAACTCGG---TTGGA-GGG-TC-TGCTGCT-GC----------TCTTT--------GGGGC---CAGCTTT-CCCTTG-CC-TGT-CT---TCGG-TCTATGTC-CTTT-T-----ACATT-C-AC-ACA-CC-G-------------------------------CATGTCAAAGAATGT--AATGT-TAC-------A-GGC---TTTTTCAT-AGCCTTT----------AAAA----CCTA--ATACAACTTTCAACAACGGATCTCTTGGCTCTCGCATCGATGAAGAACGCAGCGAAATGCGATAAGTAATGTGAATTGCAGAATTCAGTGAATCATCGAATCTTTGAACGCACCTTGCGCTCCTTGGTA-TTCCGAGGAGCATGCCTGTTTGAGTATCATG-AAATTCTCAAT-CCT-------G--TTTG-GC-TCTTGC--AG--------CTG-A-TC-AGGCTT-----------------GGATTGTGGGAGG--------------TTTCT-G-CGGGCTTCAC-TCCC-----AGAA-GT-C--GGCTCTCCTAAAACGCATTAGCGTA-------GAACC-TCTTTGCG-GCT-A---TTTTGGTATGA-T-AATTATC-TATGCC----AT-GT-CTGC--AAAGTGT----------------------AGG-TTT------GGCT-TCCAAT--CG--TCTCA--GT-GAAG--ACAAA---TT---CATGACC----TTT
>Dermoloma_carpathicum_SAVF3867_MW193876
TTGAAT---GGACTTGG-TCGGGCTGTTTGCTGGTCC-CTC-------------GGGGCA--TGTGCACGCCTGGC--GCCAACT-TC---TTTA--------TACCA---CCTGTGCACC--TTCTGTAGA-CT-TGGAG----ACAT-CTCT-CCGAG----------GTCAAACTCGG---TTGGA-GGG-TC-TGCTGCT-GC----------TCTTT--------GGGGG---CAGCTTT-CCCTTG-CC-TGT-CT---TYGG-TCTATGTC-CTTT-T-----ACATT-C-AC-ACA-CC-G-------------------------------CATGTCAAAGAATGT--AATGT-TAC-------A-GGC---TTTTTCAT-AGCCTTT----------AAAA----CCTA--ATACAACTTTCAACAACGGATCTCTTGGCTCTCGCATCGATGAAGAACGCAGCGAAATGCGATAAGTAATGTGAATTGCAGAATTCAGTGAATCATCGAATCTTTGAACGCACCTTGCGCTCCTTGGTA-TTCCGAGGAGCATGCCTGTTTGAGTATCATG-AAATTCTCAAT-CCT-------G--TTTG-GC-TCTTGC--AG--------CTG-A-TC-AGGCTT-----------------GGATTGTGGGAGG--------------TTTCT-G-CGGGCTTCAC-TCC------AGAA-GT-C--GGCTCTCCTAAAACGCATTARCGTA-------GAACC-TCTTTGTG-GCT-A---TTTTGGTATGA-T-AATTATC-TATGCC----AT-GT-CTGC--AAAGTGT----------------------AGG-TTT------GGCT-TCCAAT--CG--TCTCA--GT-GAAG--ACAAA---TT---CATGACC---TTTT
>Dermoloma_carpathicum_SAVF3839_MW193874
TTGAAT---GGACTTGG-TCGGGCTGTTTGCTGGTCC-CTC-------------GGGGCA--TGTGCACGCCTGGC--GCCAACT-TC---TTTA--------TACCA---CCTGTGCACC--TTCTGTAGA-CT-TGGAG----ACAT-CTCT-CCGRG----------GTCAAACTCGG---TTGGA-GGG-TC-TGCTGCT-GC----------TCTTT--------GGGGS---CAGCTTT-CCCTTG-CC-TGT-CT---TYGG-TCTATGTC-CTTT-T-----ACATT-C-AC-ACA-CC-G-------------------------------CATGTCAAAGAATGT--AATGT-TAC-------A-GGC---TTTTTCAT-AGCCTTT----------AAAA----CCTA--ATACAACTTTCAACAACGGATCTCTTGGCTCTCGCATCGATGAAGAACGCAGCGAAATGCGATAAGTAATGTGAATTGCAGAATTCAGTGAATCATCGAATCTTTGAACGCACCTTGCGCTCCTTGGTA-TTCCGAGGAGCATGCCTGTTTGAGTATCATG-AAATTCTCAAT-CCT-------G--TTTG-GC-TCTTGC--AG--------CTG-A-TC-AGGCTT-----------------GGATTGTGGGAGG--------------TTTCT-G-CGGGCTTCAC-TCC------AGAA-GT-C--GGCTCTCCTAAAACGCATTAGCGTA-------GAACC-TCTTTGYG-GCT-A---TTTTGGTATGA-T-AATTATC-TATGCC----AT-GT-CTGC--AAAGTGT----------------------AGG-TTT------GGCT-TCCAAT--CG--TCTCA--GT-GAAG--ACAAA---TT---CATGACC---TTTT
>Dermoloma_carpathicum_SAVF3936_MW193875
TTGAAT---GGACTTGG-TCGGGCTGTTTGCTGGTCC-CTC-------------GGGGCA--TGTGCACGCCTGGC--GCCAACT-TC---TTTA--------TACCA---CCTGTGCACC--TTCTGTAGA-CT-TGGAG----ACAT-CTCT-CCGAG----------GTCAAACTCGG---TTGGA-GGG-TC-TGCTGCT-GC----------TCTTT--------GGGGG---CAGCTTT-CCCTTG-CC-TGT-CT---TTGG-TCTATGTC-CTTT-T-----ACATT-C-AC-ACA-CC-G-------------------------------CATGTCAAAGAATGT--AATGT-TAC-------A-GGC---TTTTTCAT-AGCCTTT----------AAAA----CCTA--ATACAACTTTCAACAACGGATCTCTTGGCTCTCGCATCGATGAAGAACGCAGCGAAATGCGATAAGTAATGTGAATTGCAGAATTCAGTGAATCATCGAATCTTTGAACGCACCTTGCGCTCCTTGGTA-TTCCGAGGAGCATGCCTGTTTGAGTATCATG-AAATTCTCAAT-CCT-------G--TTTG-GC-TCTTGC--AG--------CTG-A-TC-AGGCTT-----------------GGATTGTGGGAGG--------------TTTCT-G-CGGGCTTCAC-TCC------AGAA-GT-C--GGCTCTCCTAAAACGCATTAGCGTA-------GAACC-TCTTTGTG-GCT-A---TTTTGGTATGA-T-AATTATC-TATGCC----AT-GT-CTGC--AAAGTGT----------------------AGG-TTT------GGCT-TCCAAT--CG--TCTCA--GT-GAAG--ACAAA---TT---CATGACC---TTTT
>Dermoloma_carpathicum_SAVF4146_MW193879
TTGAAT---GGACTTGG-TCGGGCTGTTTGCTGGTCC-CTC-------------GGGGCA--TGTGCACGCCTGGC--GCC-ACT-TC---TTTA--------TACCA---CCTGTGCACC--TTCTGTAGA-CT-TGGAG----ACAT-CTCT-CCGAG----------GTCAAACTCGG---TTGGA-GGG-TC-TGCTGCT-GC----------TCTTT--------GGGGC---CAGCTTT-CCCTTG-CC-TGT-CT---TCGG-TCTATGTC-CTTT-T-----ACATT-C-AC-ACA-CC-G-------------------------------CATGTCAAAGAATGT--AATGT-TAC-------A-GGC---TTTTTCAT-AGCCTTT----------AAAA----CCTA--ATACAACTTTCAACAACGGATCTCTTGGCTCTCGCATCGATGAAGAACGCAGCGAAATGCGATAAGTAATGTGAATTGCAGAATTCAGTGAATCATCGAATCTTTGAACGCACCTTGCGCTCCTTGGTA-TTCCGAGGAGCATGCCTGTTTGAGTATCATG-AAATTCTCAAT-CCT-------G--TTTG-GC-TCTTGC--AG--------CTG-A-TC-AGGCTT-----------------GGATTGTGGGAGG--------------TTTCT-G-CGGGCTTCAC-TCCC-----AGAA-GT-C--GGCTCTCCTAAAACGCATTAGCGTA-------GAACC-TCTTTGCG-GCT-A---TTTTGGTATGA-T-AATTACC-TATGCC----A-GGT-CTGC--AAAGTGT----------------------AGG-TTT------GGCT-TCCAAT--CG--TCTCA--G-CGAAG--ACAAA---TT---CATGACC---TTTT
>Dermoloma_carpathicum_SAVF4274_MW193880
TTGAAT---GGACTTGG-TCGGGCTGTTTGCTGGTCC-CTC-------------GGGGCA--TGTGCACGCCTGGC--GCCAACT-TC---TTTA--------TACCA---CCTGTGCACC--TTCTGTAGA-CT-TGGAG----ACAT-CTCT-CCGAG----------GTCAAACTCGG---TTGGA-GGG-TC-TGCTGCT-GC----------TCTTT--------GGGGC---CAGCTTT-CCCTTG-CC-TGT-CT---TCGG-TCTATGTC-CTTT-T-----ACATT-C-AC-ACA-CC-G-------------------------------CATGTCAAAGAATGT--AATGT-TAC-------A-GGC---TTTTTCAT-AGCCTTT----------AAAA----CCTA--ATACAACTTTCAACAACGGATCTCTTGGCTCTCGCATCGATGAAGAACGCAGCGAAATGCGATAAGTAATGTGAATTGCAGAATTCAGTGAATCATCGAATCTTTGAACGCACCTTGCGCTCCTTGGTA-TTCCGAGGAGCATGCCTGTTTGAGTATCATG-AAATTCTCAAT-CCT-------G--TTTG-GC-TCTTGC--AG--------CTG-A-TC-AGGCTT-----------------GGATTGTGGGAGG--------------TTTCT-G-CGGGCTTCAC-TCC------AGAA-GT-C--GGCTCTCCTAAAACGCATTAGCGTA-------GAACC-TCTTTGCG-GCT-A---TTTTGGTATGA-T-AATTATC-TATGCC----AT-GT-CTGC--AAAGTGT----------------------AGG-TTT------GGCT-TTCAAT--CG--TCTCA--GT-GAAG--ACAAA---TT---CATGACC--TTTTT
>Dermoloma_carpathicum_SAVF4743_MW193877
TTGAAT---GGACTTGG-TCGGGCTGTTTGCTGGTCC-CTC-------------GGGGCA--TGTGCACGCCTGGC--GCCAACT-TC---TTTA--------TACCA---CCTGTGCACC--TTCTGTAGA-CT-TGGAG----ACAT-CTCT-CCGAG----------GTCAAACTCGG---TTGGA-GGG-TC-TGCTGCT-GC----------TCTTT--------GGGGS---CAGCTTT-CCCTTG-CC-TGT-CT---TCGG-TCTATGTC-CTTT-T-----ACATT-C-AC-ACA-CC-G-------------------------------CATGTCAAAGAATGT--AATGT-TAC-------A-GGC---TTTTTCAT-AGCCTTT----------AAAA----CCTA--ATACAACTTTCAACAACGGATCTCTTGGCTCTCGCATCGATGAAGAACGCAGCGAAATGCGATAAGTAATGTGAATTGCAGAATTCAGTGAATCATCGAATCTTTGAACGCACCTTGCGCTCCTTGGTA-TTCCGAGGAGCATGCCTGTTTGAGTATCATG-AAATTCTCAAT-CCT-------G--TTTG-GC-TCTTGC--AG--------CTG-A-TC-AGGCTT-----------------GGATTGTGGGAGG--------------TTTCT-G-CGGGCTTCAC-TCC------AGAA-GT-C--GGCTCTCCTAAAACGCATTAGCGTA-------GAACC-TCTTTGYG-GCT-A---TTTTGGTATGA-T-AATTATC-TATGCC----AT-GT-CTGC--AAAGTGT----------------------AGG-TTT------GGCT-TCCAAT--CG--TCTCA--GT-GAAG--ACAAA---TT---CATGACC-TTTTTT
>Dermoloma_carpathicum_SAVF4744_MW193878
TTGAAT---GGACTTGG-TCGGGCTGTTTGCTGGTCC-CTC-------------GGGGCA--TGTGCACGCCTGGC--GCCAACT-TC---TTTA--------TACCA---CCTGTGCACC--TTCTGTAGA-CT-TGGAG----ACAT-CTCT-CCGAG----------GTCAAACTCGG---TTGGA-GGG-TC-TGCTGCT-GC----------TCTTT--------GGGGG---CAGCTTT-CCCTTG-CC-TGT-CT---TTGG-TCTATGTC-CTTT-T-----ACATT-C-AC-ACA-CC-G-------------------------------CATGTCAAAGAATGT--AATGT-TAC-------A-GGC---TTTTTCAT-AGCCTTT----------AAAA----CCTA--ATACAACTTTCAACAACGGATCTCTTGGCTCTCGCATCGATGAAGAACGCAGCGAAATGCGATAAGTAATGTGAATTGCAGAATTCAGTGAATCATCGAATCTTTGAACGCACCTTGCGCTCCTTGGTA-TTCCGAGGAGCATGCCTGTTTGAGTATCATG-AAATTCTCAAT-CCT-------G--TTTG-GC-TCTTGC--AG--------CTG-A-TC-AGGCTT-----------------GGATTGTGGGAGG--------------TTTCT-G-CGGGCTTCAC-TCC------AGAA-GT-C--GGCTCTCCTAAAACGCATTAGCGTA-------GAACC-TCTTTGTG-GCT-A---TTTTGGTATGA-T-AATTATC-TATGCC----AT-GT-CTGC--AAAGTGT----------------------AGG-TTT------GGCT-TCCAAT--CG--TCTCA--GT-GAAG--ACAAA---TT---CATGACC-TTTTTT
>Dermoloma_carpathicum_SAVF20805_PQ165363
TTGAAT---GGACTTGG-TCGGGCTGTTTGCTGGTCC-CTC-------------GGGGCA--TGTGCACGCCTGGC--GCCAACT-TC---TTTA--------TACCA---CCTGTGCACC--TTCTGTAGA-CT-TGGAG----ACAT-CTCT-CCGRG----------GTCAAACTCGG---TTGGA-GGG-TC-TGCTGCT-GC----------TCTTT--------GGGGC---CAGCTTT-CCCTTG-CC-TGT-CT---TCGG-TCTATGTC-CTTT-T-----ACATT-C-AC-ACA-CC-G-------------------------------CATGTCAAAGAATGT--AATGT-TAC-------A-GGC---TTTTTCAT-AGCCTTT----------AAAA----CCTA--ATACAACTTTCAACAACGGATCTCTTGGCTCTCGCATCGATGAAGAACGCAGCGAAATGCGATAAGTAATGTGAATTGCAGAATTCAGTGAATCATCGAATCTTTGAACGCACCTTGCGCTCCTTGGTA-TTCCGAGGAGCATGCCTGTTTGAGTATCATG-AAATTCTCAAT-CCT-------G--TTTG-GC-TCTTGC--AG--------CTG-A-TC-AGGCTT-----------------GGATTGTGGGAGG--------------TTTCT-G-CGGGCTTCAC-TCC------AGAA-GT-C--GGCTCTCCTAAAACGCATTAGCGTA-------GAACC-TCTTTGCG-GCT-A---TTTTGGTATGA-T-AATTATC-TATGCC----AT-GT-CTGC--AAAGTGT----------------------AGG-TTT------GGCT-TCCAAT--CG--TCTCA--GT-GAAG--ACAAA---TT---CATGACC-TTTTTT
>Dermoloma_carpathicum_SAVF20806_PQ165364
TTGAAT---GGACTTGG-TCGGGCTGTTTGCTGGTCC-CTC-------------GGGGCA--TGTGCACGCCTGGC--GCCAACT-TC---TTTA--------TACCA---CCTGTGCACC--TTCTGTAGA-CT-TGGAG----ACAT-CTCT-CCGAG----------GTCAAACTCGG---TTGGA-GGG-TC-TGCTGCT-GC----------TCTTT--------GGGGG---CAGCTTT-CCCTTG-CC-TGT-CT---TTGG-TCTATGTC-CTTT-T-----ACATT-C-AC-ACA-CC-G-------------------------------CATGTCAAAGAATGT--AATGT-TAC-------A-GGC---TTTTTCAT-AGCCTTT----------AAAA----CCTA--ATACAACTTTCAACAACGGATCTCTTGGCTCTCGCATCGATGAAGAACGCAGCGAAATGCGATAAGTAATGTGAATTGCAGAATTCAGTGAATCATCGAATCTTTGAACGCACCTTGCGCTCCTTGGTA-TTCCGAGGAGCATGCCTGTTTGAGTATCATG-AAATTCTCAAT-CCT-------G--TTTG-GC-TCTTGC--AG--------CTG-A-TC-AGGCTT-----------------GGATTGTGGGAGG--------------TTTCT-G-CGGGCTTCAC-TCC------AGAA-GT-C--GGCTCTCCTAAAACGCATTAGCGTA-------GAACC-TCTTTGTG-GCT-A---TTTTGGTATGA-T-AATTATC-TATGCC----AT-GT-CTGC--AAAGTGT----------------------AGG-TTT------GGCT-TCCAAT--CG--TCTCA--GT-GAAG--ACAAA---TT---CATGACC--TTTTT
>Dermoloma_carpathicum_SAVF20774_PQ165365
TTGAAT---GGACTTGG-TCGGGCTGTTTGCTGGTCC-CTC-------------GGGGCA--TGTGCACGCCTGGC--GCCAACT-TC---TTTA--------TACCA---CCTGTGCACC--TTCTGTAGA-CT-TGGAG----ACAT-CTCT-CCGAG----------GTCAAACTCGG---TTGGA-GGG-TC-TGCTGCT-GC----------TCTTT--------GGGGC---CAGCTTT-CCCTTG-CC-TGT-CT---TCGG-TCTATGTC-CTTT-T-----ACATT-C-AC-ACA-CC-G-------------------------------CATGTCAAAGAATGT--AATGT-TAC-------A-GGC---TTTTTCAT-AGCCTTT----------AAAA----CCTA--ATACAACTTTCAACAACGGATCTCTTGGCTCTCGCATCGATGAAGAACGCAGCGAAATGCGATAAGTAATGTGAATTGCAGAATTCAGTGAATCATCGAATCTTTGAACGCACCTTGCGCTCCTTGGTA-TTCCGAGGAGCATGCCTGTTTGAGTATCATG-AAATTCTCAAT-CCT-------G--TTTG-GC-TCTTGC--AG--------CTG-A-TC-AGGCTT-----------------GGATTGTGGGAGG--------------TTTCT-G-CGGGCTTCAC-TCCC-----AGAA-GT-C--GGCTCTCCTAAAACGCATTAGCGTA-------GAACC-TCTTTGCG-GCT-A---TTTTGGTATGA-T-AATAATC-TATGCC----AT-GT-CTGC--AAAGTGT----------------------AGG-TTT------GGCT-TCCAAT--CG--TCTCA--G-CGAAG--ACAAA---TT---CATGACC-TTTTTT
>Dermoloma_fusipes_SAVF4377_MW193782
TTGAAT---GAACTTGG-TTGGGCTG-TTGCTGGTCC-CTT-------------GGGGCA--TGTGCACGCCTGGC--ACCAACT-TC---TTT---------TACCA---CCTGTGCACC--TTCTGTAGA-CC-TGGAA----ACAT-CTCT-CCGAG----------GTCAAACTCGG---TTGGAGGGG--C-TGCTGCC-GCC------TTTTCTTTGGAAAGGGGGGGC-A--AGCTTTCCCCTTG-CC-TGT-C---TCCGG-TCTATGTC--TTT-T-----ATATT-TTTC-ACA-CC-G-------------------------------CATGTCAAAGAATGTT-A-TGTTTAT-------A-GGC----TTTTCAT-TGCCTTT---------AAAAA----CCTA--ATACAACTTTCAACAACGGATCTCTTGGCTCTCGCATCGATGAAGAACGCAGCGAAATGCGATAAGTAATGTGAATTGCAGAATTCAGTGAATCATCGAATCTTTGAACGCACCTTGCGCTCCTTGGTA-TTCCGAGGAGCATGCCTGTTTGAGTATCATG-AAATTCTCAAT-CCT-------GTTTTTA-GC-TCTTGC--AG--------CTG-G-TTCAGGCTT-----------------GGATTGTGGGAGG--------------TTTTT-G-TGGGCTTCGCACT-------AGAA-GT-C--GGCTCTCCTAAAATGCATTAGCGTA-------GAACCATCTTTGCG-GT--A---TTTTGGCGTGA-T-AATTATC-TATGCC----ATGGT-CTGC-GA-AGTGTC----------------------GG-TTT------GGCT-TCCAAT--CG--TCTCA--GT-GAG---ACAAA--CTTT--CATGACC-TTTTTT
>Dermoloma_fusipes_L3988083_PQ165366
TTGAAT---GAACTTGG-TTGGGCTG-TTGCTGGTCC-CTT-------------GGGGCA--TGTGCACGCCTGGC--ACCAACT-TC---TTT---------TACCA---CCTGTGCACC--TTCTGTAGA-CC-TGGAA----ACAT-CTCT-CCGAG----------GTCAAACTCGG---TTGGAGGGG--C-TGCTGCT-GCC------TTTTCTTTGGAAAGGGGGGGC-A--AGCTTTCCCCTTG-CC-TGT-C---TCCGG-TCTATGTC--TTT-T-----ATATT-TTTC-ACA-CC-G-------------------------------CATGTCAAAGAATGTT-A-TGTTTAT-------A-GGC----TTTTCAT-TGCCTT----------AAAAA----CCTA--ATACAACTTTCAACAACGGATCTCTTGGCTCTCGCATCGATGAAGAACGCAGCGAAATGCGATAAGTAATGTGAATTGCAGAATTCAGTGAATCATCGAATCTTTGAACGCACCTTGCGCTCCTTGGTA-TTCCGAGGAGCATGCCTGTTTGAGTATCATG-AAATTCTCAAT-CCT-------GTTTTTA-GC-TCTTGC--AG--------CTG-G-TTCAGGCTT-----------------GGATTGTGGGAGG--------------TTTCT-G-TGGGCTTCGCACT-------AGAA-GT-C--GGCTCTCCTAAAATGCATTAGCGTA-------GAACCATCTTTGCG-GT--A---TTTTGGCGTGA-T-AATTATC-TATGCC----ATGGT-CTGC-GA-AGTGTC----------------------GG-TTT------GGCT-TCCAAT--CG--TCTCA--GT-GAG---ACAAA--CTTT--CATGACCTTTTTTT
>Dermoloma_fusipes_SLO2015_MW193783
TTGAAT---GAACTTGG-TTGGGCTG-TTGCTGGTCC-CTT-------------GGGGCA--TGTGCACGCCTGGC--GCCAACT-TC---TTT---------TACCA---CCTGTGCACC--TTCTGTAGA-CC-TGGAA----ACAT-CTCT-CCGAG----------GTCAAACTCGG---TTGGAGGGG--C-TGCTGCC-GCC------TTTTCTTTGGAAAGGGGGGGC-A--AGCTTTCCCCTTG-CC-TGT-C---TCCGG-TCTATGTC--TTT-T-----ATATT-TTTC-ACA-CC-G-------------------------------CATGTCAAAGAATGTT-A-TGTTTAT-------A-GGC----TTTTCAT-TGCCTTT---------AAAAA----CCTA--ATACAACTTTCAACAACGGATCTCTTGGCTCTCGCATCGATGAAGAACGCAGCGAAATGCGATAAGTAATGTGAATTGCAGAATTCAGTGAATCATCGAATCTTTGAACGCACCTTGCGCTCCTTGGTA-TTCCGAGGAGCATGCCTGTTTGAGTATCATG-AAATTCTCAAT-CCT-------GTTTTTA-GC-TCTTGC--AG--------CTG-G-TTCAGGCTT-----------------GGATTGTGGGAGG--------------TTTTT-G-TGGGCTTCGCACT-------AGAA-GT-C--GGCTCTCCTAAAATGCATTAGCGTA-------GAACCATCTTTGCG-GT--A---TTTTGGCGTGA-T-AATTATC-TATGCC----ATGGT-CTGC-GA-AGTGTC----------------------GG-TTT------GGCT-TCCAAT--CG--TCTCA--GT-GAGACAACAAA--CTTT--CATGACCTTTTTTT
>Dermoloma_cf_fusipes_CLF04249_PQ165510
TTGAAT---GAACTTGG-TTGGGCTG-TTGCTGGTCC-CTT-------------GGKGCA--TGTGCWCGCCTGGC--ACCAACT-TC---TTT---------TACCW---CCTGTGCACC--TTCWGTAGA-CT-KGGAA----ACAT-CTCT-CCGAG----------GTCAAACTCGG---TKGGAGGGG--C-TGCTGCC-GCC---TGA----C-----AAAGGGGGGGC-A--AGCTTT-CCCTCG-CC-TGT-C---TCCGG-TCTATGTC--TTT-T-----ATATT-TTTC-ACA-CC-G-------------------------------CATGTCAAAGAATGTT-A-TGT-TAT-------A-GGC-----TTTCAT-TGCCTTT----------AWAA----CCTA--ATACAACTTTCAACAACGGATCTCTTGGCTCTCGCATCGATGAAGAACGCAGCGAAATGCRATAAGTAATGTGAATTGCAGAATTCAGTGAATCATCGAATCTTTGAACGCACCTTGCGCTCCTTGGTA-TTCCGAGGAGCATGCCTGTTTGAGTATCATG-AAATTCTCAAT-CCT-------GTTTTTA-GC-TCTTGC--AG--------CCG-AATTCAGGCTT-----------------GGATTGTGGGAGG--------------TTTTW-G-CGGGCTTCGCACT-------AGAA-GT-C--GGCTCTCCTAAAATGCATTAGCGTA-------GAACC-TCTTTGCG-GT--A---TTTTGGTGTGA-T-AATTATC-TATGCC----ACGGT-CTGC-GA-AGTGT----------------------AGG-TTT------GGCT-TCCAAT--CR--TCTCA--G-CGAG---ACAAA--TTYT--CATGACC----TTT
>Dermoloma_cf_fusipes_SAVF4371_MW193784
TTGAAT---GAACTTGG-TTGGGCTG-TTGCTGGTCC-CTC-------------GGGGCA--TGTGCACGCCTGGC--ACCAACT-TC---TTT---------TACCA---CCTGTGCACC--TTCTGTAGA-CT-TGGAA----GCRT-CTCT-CCGAG----------GTCAAACTCGG---TTGGAGGGG--C-TGCTGCC-GCC------TTTTCTTTGGAAA-GGTAGGC-A--AGCTTT-CCTTCG-CC-TGT-C---TCCGG-TCTATGTC--TTT-T-----ATATT-TTTC-ACA-CC-G-------------------------------CATGTCAAAGAATGTT-A-TGT-TAT-------A-GGC----TTTT-AT-TGCCTTTATT-------AAAA----CCTA--ATACAACTTTCAACAACGGATCTCTTGGCTCTCGCATCGATGAAGAACGCAGCGAAATGCGATAAGTAATGTGAATTGCAGAATTCAGTGAATCATCGAATCTTTGAACGCACCTTGCGCTCCTTGGTA-TTCCGAGGAGCATGCCTGTTTGAGTATCATG-AAATTCTCAAT-CCT-------G--TTTA-GC-TCTTGC--AG--------CTG-AATTCAGGCYT-----------------GGATTGTGGGAGGG-------------TTTTT-G-CGGGCTTCGCACT-------AGAA-GT-C--GGCTCTCCTAAAATGCATTAGCGTA-------GAMCC-TCTTTGCG-GT--A---TTTTGGTGTGA-T-AATTATC-TACGCC----ATGGT-CTGT-GA-AGTGT----------------------AGG-TTT------GGCT-TCCAAT--CG--TCTCA--G-CGAG---ACAAA--CTCT--CATGACC---TTTT
>Dermoloma_cf_fusipes_CNF12851_PQ165511
TTGAAT---GAACTTGG-TTGGGCTG-CTGCTGGTCC-CTC-------------GGGGCA--TGTGCACGCCTGGC--ACCAACT-TC---TTT---------TACCA---CCTGTGCACC--CTCTGTAGA-CTTTGGAA----GCAT-CTCT-CCGAG----------GTCAAACTCGG---TTGGAGGGG--C-TGCTGCT-GCC-----TTTTTC-------A-GGGGGGC-A--AGCTTTCCCCTCG-CC-TGT-C---TCCGG-TCTATGTC-TTTT-T-----ATATT-TTTC-AC--CC-G-------------------------------CATGTCAAAGAATGTT-A-TGT-TAT-------A-GGC-----TTTCAT-TGCCTTT----------AAAA----CCTA--ATACAACTTTCAACAACGGATCTCTTGGCTCTCGCATCGATGAAGAACGCAGCGAAATGCGATAAGTAATGTGAATTGCAGAATTCAGTGAATCATCGAATCTTTGAACGCACCTTGCGCTCCTTGGTA-TTCCGAGGAGCATGCCTGTTTGAGTATCATGAAATTTCTCAAT-CCT-------GTTTTTA-GC-TCTTGC--AG--------CCG-AATTCAGGCTT-----------------GGATTGTGGGAGG--------------TTTTT-G-CGGGCTTCGCACTT------AGAA-GT-C--GGCTCTCCTAAAATGCATTAGCGTA-------GAACC-TCTTTGCG-GT--A---TTTTGGTGTGA-T-AATTATC-TATGCC----ATGGT-CTGC-GA-AGTGT----------------------AGG-TTT------GGCT-TCCAAT--CG--TCTCG--G-CGAG---ACAAA--CTTTT-CATGACC-TTTTTT
>Dermoloma_atrocinereum_AQUI_19IX2003_MW193803
----------------------------------------------------------------------------------------------------------------------------------------------------------------------------------------------------------------------------------------------------------------------------------------------------------------------------------------------------------------------------------------------------------------------------------------------TCAACAACGGATCTCTTGGCTCTCGCATCGATGAAGAACGCAGCGAAATGCGATAAGTAATGTGAATTGCAGAATTCAGTGAATCATCGAATCTTTGAACGCACCTTGCGCTCCTTGGTA-TTCCGAGGAGCATGCCTGTTTGAGTGTCAT-AAAATTCTCAAT-CCT-------G--TTTA-GC-TTTTGC--AG--------CTG-A-TCT-GGCTT-----------------GGAGTGTGGGAGG--------------TTTAT-G-CGGGCTTCACACCC------AGAA-GT-C--GGCTCTCCTAAAATGCATTAGCGCA-------GAACC-TCTTTGCG-GTC-----TCTTGGTGTGA-T-AATCATT-TATGCC----AT-GT-CTGC--AAAGTGTT----------------------AG--TTC-----GGCT-TCCAAT--CG--TCTCG--GT-GAG---ACAAA--CTTT-CCATGACC--TTTTT
>Dermoloma_atrocinereum_SAVF23432_PQ165367
TTGAAT---GAGCTTGGTTTGGGCTG-TTGCTGGTCC-TTT-------------GGGGCA--TGTGCACGCCTGGC--GCCAACT-TC---TTT---------TACCA---CCTGTGCACC--TTCTGTAGA-CT-TGGAA----ACAT-CTCT-CCGAG----------GTCAAACTCGG---TTGGA-GGGA-C-TGCTGCC-GCC------TTTTC------------GGGC---CAGCTTT-CCCTTG-CC-TGTTCTCCTTCRG-TCTATGTCTTCTT-TT----ACATT-TC---ACA-CC-G-------------------------------CATGTCGTAGAATGTT-AATGT-TAC-------A-GGC-----TTTCAT-TGCCTTT----------AAAA----CCTA--ATACAACTTTCAACAACGGATCTCTTGGCTCTCGCATCGATGAAGAACGCAGCGAAATGCGATAAGTAATGTGAATTGCAGAATTCAGTGAATCATCGAATCTTTGAACGCACCTTGCGCTCCTTGGTA-TTCCGAGGAGCATGCCTGTTTGAGTATCATG-AAATTCTCAAT-CCT-------GT-TT-A-GC-TTTTGC--AG--------CTG-A-TC-AGGCTT-----------------GGATTGTGGGAGG--------------TTTAT-G-CGGGCTTCACACCC------AGAA-GT-C--GGCTCTCCTAAAATGCATTAGCGCA-------GAACC-TCTATGCG-GT-----CTCTTGGTGTGA-T-AATCATT-TATGCC----AT-GT-CTGC--AAAGTGTT----------------------AG--TTC-----GGCT-TCCAAT--CG--TCTCG--GT-GAG---ACAAA--CTTT-CCATGACC-----TT
>Dermoloma_atrocinereum_CNF17750_PQ165368
TTGAAT---GAGCTTGGTTTGGGCTG-TTGCTGGTCC-TTT-------------GGGGCA--TGTGCACGCCTGGC--GCCAACT-TC---TTT---------TACCA---CCTGTGCACC--TTCTGTAGA-CT-TGGAA----ACAT-CTCT-CCGAG----------GTCAAACTCGG---TTGGA-GGGA-C-TGCTGCC-GCC------TTTTC------------GGGC---CAGCTTT-CCCTTG-CC-TGTTCTCCTTCAG-TCTATGTCTTCTT-TT----ACATT-TC---ACA-CC-G-------------------------------CATGTCGTAGAATGTT-AATGT-TAC-------A-GGC-----TTTCAT-TGCCTTT---------AAAAM----CCTA--ATACAACTTTCAACAACGGATCTCTTGGCTCTCGCATCGATGAAGAACGCAGCGAAATGCGATAAGTAATGTGAATTGCAGAATTCAGTGAATCATCGAATCTTTGAACGCACCTTGCGCTCCTTGGTA-TTCCGAGGAGCATGCCTGTTTGAGTATCATG-AAATTCTCAAT-CCT-------GT-TT-A-GC-TTTTGC--AG--------CTG-A-TC-AGGCTT-----------------GGATTGTGGGAGG--------------TTTAT-G-CGGGCTTCACACCC------AGAA-GT-C--GGCTCTCCTAAAATGCATTAGCGCA-------GAACC-TCTTTGCG-GT-----CTCTTGGTGTGA-T-AATCATT-TATGCC----AT-GT-CTGC--AAAGTGTT----------------------AG--TTC-----GGCT-TCCAAT--CG--TCTCG--GT-GAG---ACAAA--CTTT-CCATGACC---TTTT
>Dermoloma_atrocinereum_LIP_PAM00102305_PQ165369
TTGAAT---GAGCTTGGTTTGGGCTG-TTGCTGGTCC-TTT-------------GGGGCA--TGTGCACGCCTGGC--GCCGACT-TC---TTT---------TACCA---CCTGTGCACC--TTCTGTAGA-CT-TGGAA----ACAT-CTCT-CCAAG----------GTCAAACTCGG---TTGGA-GGGA-C-----------------------------------------------------------------------------------------------------------------------------------------------------------------------------------------------------------------------------------------------------------------------------------------------------------------------------------------------------------------------------------------------------------------------------------------------------------------------------------------------------------------------------------------------------------------------------------------------------------------------------------------------------------------------------------------------------------------------------------------------------------------
>Dermoloma_atrocinereum_LIP_PAM14110906_MW193800
TTGAAT---GAGCTTGGTTTGGGCTG-TTGCTGGTCC-TTY-------------GGGGCA--TGTGCACGCCTGGC--GCCAACT-TC---TTT---------TACCA---CCTGTGCACC--TTCTGTAGA-CT-TGGAA----ACAT-CTCT-CCGAG----------GTCAAACTCGG---TTGGA-GGGA-C-TGCTGCC-GCC------TTTTC------------GGGC---CAGCTTT-CCCTTG-CC-TGTTCTCCTTCAG-TCTATGTCTTCTT-TT----ACATT-TC---ACA-CC-G-------------------------------CATGTCGTAGAATGTT-AATGT-TAC-------A-GGC-----TTTCAT-TGCCTTT----------AAAA----CCTA--ATACAACTTTCAACAACGGATCTCTTGGCTCTCGCATCGATGAAGAACGCAGCGAAATGCGATAAGTAATGTGAATTGCAGAATTCAGTGAATCATCGAATCTTTGAACGCACCTTGCGCTCCTTGGTA-TTCCGAGGAGCATGCCTGTTTGAGTATCATG-AAATTCTCAAT-CCT-------G--TTTA-GC-TTTTGC--AG--------CTG-A-TC-AGGCTT-----------------GGATTGTGGGAGG--------------TTTAT-G-CGGGCTTCACACCC------AGAA-GT-C--GGCTCTCCTAAAATGCATTAGCGCA-------GAACC-TCTTTGCG-GT-----CTCTTGGTGTGA-T-AATCATT-TATGCC----AT-GT-CTGC--AAAGTGTT----------------------AG--TTC-----GGCT-TCCAAT--CG--TCTCG--GT-GAG---ACAAA--CTTT-CCATGACCC---TTT
>Dermoloma_atrocinereum_LIP_PAM14110908_MW193802
TTGAAT---GAGCTTGGTTTGGGCTG-TTGCTGGTCC-TTT-------------GGGGCA--TGTGCACGCCTGGC--GCCAACT-TC---TTT---------TACCA---CCTGTGCACC--TTCTGTAGA-CT-TGGAA----ACAT-CTCT-CCGAG----------GTCAAACTCGG---TTGGA-GGGA-C-TGCTGCC-GCC------TTTTC------------GGGC---CAGCTTT-CCCTTG-CC-TGTTCTCCTTCAG-TCTATGTCTTCTT-TT----ACATT-TC---ACA-CC-G-------------------------------CATGTCGTAGAATGTT-AATGT-TAC-------A-GGC-----TTTCAT-TGCCTTT----------AAAA----CCTA--ATACAACTTTCAACAACGGATCTCTTGGCTCTCGCATCGATGAAGAACGCAGCGAAATGCGATAAGTAATGTGAATTGCAGAATTCAGTGAATCATCGAATCTTTGAACGCACCTTGCGCTCCTTGGTA-TTCCGAGGAGCATGCCTGTTTGAGTATCATG-AAATTCTCAAT-CCT-------G--TTTA-GC-TTTTGC--AG--------CTG-A-TC-AGGCTT-----------------GGATTGTGGGAGG--------------TTTAT-G-CGGGCTTCACACCC------AGAA-GT-C--GGCTCTCCTAAAATGCATTAGCGCA-------GAACC-TCTTTGCG-GT-----CTCTTGGTGTGA-T-AATCATT-TATGCC----AT-GT-CTGC--AAAGTGTT----------------------AG--TTC-----GGCT-TCCAAT--CG--TCTCG--GT-GAG---ACAAA--CTTT-CCATGACC-----TT
>Dermoloma_atrocinereum_LIP_PAM16110902_MW193801
TTGAAT---GAGCTTGGTTTGGGCTG-TTGCTGGTCC-TTT-------------GGGGCA--TGTGCACGCCTGGC--GCCAACT-TC---TTT---------TACCA---CCTGTGCACC--TTCTGTAGA-CT-TGGAA----ACAT-CTCT-CCGAG----------GTCAAACTCGG---TTGGA-GGGA-C-TGCTGCC-GCC------TTTTC------------GGGC---CAGCTTT-CCCTTG-CC-TGTTCTCCTTCGG-TCTATGTCTTCTT-TT----ACATT-TC---ACA-CC-G-------------------------------CATGTCGTAGAATGTT-AATGT-TAC-------A-GGC-----TTTCAT-TGCCTTT----------AAAA----CCTA--ATACAACTTTCAACAACGGATCTCTTGGCTCTCGCATCGATGAAGAACGCAGCGAAATGCGATAAGTAATGTGAATTGCAGAATTCAGTGAATCATCGAATCTTTGAACGCACCTTGCGCTCCTTGGTA-TTCCGAGGAGCATGCCTGTTTGAGTATCATG-AAATTCTCAAT-CCT-------G--TTTA-GC-TTTTGC--AG--------CTG-A-TC-AGGCTT-----------------GGATTGTGGGAGG--------------TTTAT-G-CGGGCTTCACACCC------AGAA-GT-C--GGCTCTCCTAAAATGCATTAGCGCA-------GAACC-TCTTTGCG-GT-----CTCTTGGTGTGA-T-AATCATT-TATGCC----AT-GT-CTGC--AAAGTGTT----------------------AG--TTC-----GGCT-TCCAAT--CG--TCTCG--GT-GAG---ACAAA--CTTT-CCATGACC---TTTT
>Dermoloma_atrocinereum_LIP_CLF04168_PQ165370
--GAAT---GARCTTGGTTTGGGCTG-TTGCTGGTCC-TTC-------------GGGGCA--TGTGCACGCCTGGC--GCCAACT-TC---TTT---------TACCA---CCTGTGCACC--TTCTGTAGA-CT-TGGAA----ACAT-CTCT-CCGAG----------GTCAAACTCGG---TTGGAGGGGA-C-TGCTGCC-GCC------TTTTC------------GGGC---CAGCTTT-CCCTTG-CC-TGTTCTCCTTCAG-TCTATGTCTTCTT-TT----ACATT-TC---ACA-CC-G-------------------------------CATGTCGTAGAATGTT-AATGT-TAC-------A-GGC-----TTTCAT-TGCCTTT---------AAAAM----CCTA--ATACAACTTTCAACAACGGATCTCTTGGCTCTCGCWTCGATGAAGAACGCAGCGAAATGCGATAAGTAATGTGAATTGCAGAATTCAGTGAATCATCGAATCTTTGAACGCACCTTGCGCTCCTTGGTA-TTCCGAGGAGCATGCCTGTTTGAGTATCATG-AAATTCTCAAT-CCT-------GT-TT-A-GC-TTTTGC--AG--------CTG-A-TC-AGGCTT-----------------GGATTGTGGGAGG--------------TTTAT-G-CGGGCTTCACACCC------AGAA-GT-C--GGCTCTCCTAAAATGCATTAGCGCA-------GAACC-TCTTTGCG-GT-----CTCTTGGTGTGA-T-AATCATT-TATGCC----AT-GT-CTGC--AAAGTGTT----------------------AG--TTC-----GGCT-TCCAAT--CG--TCTCG--GT-GAG---ACAAA--CTTT----------------
>Dermoloma_atrocinereum_LIP_RCF04090_PQ165371
TTGAAT---GAGCTTGGTTTGGGCTG-TTGCTGGTCC-TTC-------------GGGGCA--TGTGCACGCCTGGC--GCCAACT-TC---TTT---------TACCA---CCTGTGCACC--TTCTGTAGA-CT-TGGAA----ACAT-CTCT-CCGAG----------GTCAAACTCGG---TTGGAGGGGA-C-TGCTGCC-GCC------TTTTC------------GGGC---CAGCTTT-CCCTTG-CC-TGTTCTCCTTCAG-TCTATGTCTTCTT-TT----ACATT-TC---ACA-CC-G-------------------------------CATGTCGTAGAATGTT-AACGT-TAC-------A-GGC-----TTTCAT-TGCCTTT---------AAAAA----CCTA--ATACAACTTTCAACAACGGATCTCTTGGCTCTCGCATCGATGAAGAACGCAGCGAAATGCGATAAGTAATGTGAATTGCAGAATTCAGTGAATCATCGAATCTTTGAACGCACCTTGCGCTCCTTGGTA-TTCCGAGGAGCATGCCTGTTTGAGTATCATG-AAATTCTCAAT-CCT-------GT-TT-A-GC-TTTTGC--AG--------CT---------------------------------------------------------------------------------------------------------------------------------------------------------------------------------------------------------------------------------------------------------------------------------------------------------
>Dermoloma_atrocinereum_BBF_GC16112316_PQ165372
TTGAAT---GAGCTTGGTTTGGGCTG-TTGCTGGTCC-TTT-------------GGGGCA--TGTGCACGCCTGGC--GCCAACT-TC---TTT---------TACCA---CCTGTGCACC--TTCTGTAGA-CT-TGGAA----ACAT-CTCT-CCGAG----------GTCAAACTCGG---TTGGA-GGGA-C-TGCTGCC-GCC------TTTTC------------GGGC---CAGCTTT-CCCTTG-CC-TGTTCTCCTTCAG-TCTATGTCTTCTT-TT----ACATT-TC---ACA-CC-G-------------------------------CATGTCGTAGAATGTT-AATGT-TAC-------A-GGC-----TTTCAT-TGCCTTT----------AAAA----CCTA--ATACAACTTTCAACAACGGATCTCTTGGCTCTCGCATCGATGAAGAACGCAGCGAAATGCGATAAGTAATGTGAATTGCAGAATTCAGTGAATCATCGAATCTTTGAACGCACCTTGCGCTCCTTGGTA-TTCCGAGGAGCATGCCTGTTTGAGTATCATG-AAATTCTCAAT-CCT-------GT-TT-A-GC-TTTTGC--AG--------CTG-A-TC-AGGCTT-----------------GGATTGTGGGAGG--------------TTTAT-G-CGGGCTTCACACCC------AGAA-GT-C--GGCTCTCCTAAAATGCATTAGCGCA-------GAACC-TCTTTGCG-GT-----CTCTTGGTGTGA-T-AATCATT-TATGCC----AT-GT-CTGC--AAAGTGTT----------------------AG--TTC-----GGCT-TCCAAT--CG--TCTCG--GT-GAG---ACAAA--CTTT-CCATGACC--TTTTT
>Dermoloma_atrocinereum_BBF_GC12111407_PQ165373
TTGAAT---GAGCTTGGTTTGGGCTG-TTGCTGGTCC-TTY-------------GGGGCA--TGTGCACGCGTGGC--GCCAACT-TC---TTT---------TACCA---CCTGTGCACC--TTCTGTAGA-CT-TGGAA----ACAT-CTCT-CMGAG----------GTCAAACTCGG---TTGGA-GGGA-C-TGCTGCC-GCC------TTTTC------------GGGC---CAGCTTT-SCCTTG-YC-TGTTCTCCTTCAG-TTTATGTCTTCTT-TT----ACATT-TC---ACA-CC-G-------------------------------CATGTGGTAGAATGTT-AATGT-TAC-------A-GGC-----TTTCAT-TGCCTTT--------AAAAAA----CCTA--ATACAACTTTCAACAACGGATCTCTTGGCTCTCGCATCGATGAAGAACGCAGCGAAATGCGATAAGTAATGTGAATTGCAGAATTCAGTGAATCATCGAATCTTTGAACGCACCTTGCGCTCCTTGGTA-TTCCGAGGAGCATGCCTGTTTGAGTATCATG-AAATTCTCAAT-CCT-------GT-TT-A-GC-TTTTGC--AG--------CTG-A-TC-AGGCTT-----------------GGATTGTGGGAGG--------------TTTAT-G-CGGGCTTCACACCC------AGAA-GT-C--GGCTCTCCTAAAATGCATTAGCGCA-------GAACC-TCTTTGCG-GT-----CTCTTGSTGTGA-T-AATCATT-TATGCC----AT-GT-CTGC--AAAGTGTT----------------------AG--TTC-----GGCT-TCCAAT--CG--TCTCG--GT-GAG---ACAAA--CTTT-CCATGACC--TTTTT
>Dermoloma_atrocinereum_BBF_GC16112315_PQ165374
TTGAAT---GAGCTTGGTTTGGGCTG-TTGCTGGTCC-TTT-------------GGGGCA--TGTGCACGCCTGGC--GCCAACT-TC---TTT---------TACCA---CCTGTGCACC--TTCTGTAGA-CT-TGGAA----ACAT-CTCT-CCGAG----------GTCAAACTCGG---TTGGA-GGGA-C-TGCTGCC-GCC------TTTTC------------GGGC---CAGCTTT-CCCTTG-CC-TGTTCTCCTTCAG-TCTATGTCTTCTT-TT----ACATT-TC---ACA-CC-G-------------------------------CATGTCGTAGAATGTT-AATGT-TAC-------A-GGC----TTTCCAT-TGCCTTT----------AAAA----CCTA--ATACAACTTTCAACAACGGATCTCTTGGCTCTCGCATCGATGAAGAACGCAGCGAAATGCGATAAGTAATGTGAATTGCAGAATTCAGTGAATCATCGAATCTTTGAACGCACCTTGCGCTCCTTGGTA-TTCCGAGGAGCATGCCTGTTTGAGTATCATG-AAATTCTCAAT-CCT-------GT-TT-A-GC-TTTTGC--AG--------CTG-A-TC-AGGCTT-----------------GGATTGTGGGAGG--------------TTTAT-G-CGGGCTTCACACCC------AGAA-GT-C--GGCTCTCCTAAAATGCATTAGCGCA-------GAACC-TCTTTGCG-GT-----CTCTTGGTGTGA-T-AATCATT-TATGCC----AT-GT-CTGC--AAAGTGTT----------------------AG--TTC-----GGCT-TCCAAT--CG--TCTCG--GT-GAG---ACAAA--CTTT-CCATGACC-TTTTTT
>Dermoloma_atrocinereum_BBF_CH16111508_PQ165375
TTGAAT---GAGCTTGGTTTGGGCTG-TTGCTGGTCC-TTT-------------GGGGCA--TGTGCACGCCTGGC--GCCAACT-TC---TTT---------TACCA---CCTGTGCACC--TTCTGTAGA-CT-TGGAA----ACAT-CTCT-CCGAG----------GTCAAACTCGG---TTGGAGGGGA-C-TGCTGCC-GCC------TTTTC------------GGGC---CAGCTTT-CCCTTG-CC-TGTTCTCCTTCAG-TCTATGTCTTCTT-TT----ACATT-TC---ACA-CC-G-------------------------------CATGTCGTAGAATGTT-AACGT-TAC-------A-GGC-----TTTCAT-TGCCTTT---------AAAAA----CCTA--ATACAACTTTCAACAACGGATCTCTTGGCTCTCGCATCGAAGAAGAACGCAGCGAAATGCGATAAGTAATGTGAATTGCAGAATTCAGTGAATCATCGAATCTTTGAACGCACCTTGCGCTCCGTGGTA-TTCCGAGGAGCATGCCTGTTTGAGTATCATG-AAATTCTCAAT-CCT-------GT-TT-A-GC-TTTTGC--AG--------CTG-A-TC-AGGCTT-----------------GGATTGTGGGAGG--------------TTGAT-G-CGGGCTTCACACCC------AGAA-GT-C--GGCTCTCCTAAAATGCATTAGCGCA-------GAACC-TCTTTGCG-GT-----CTCTTGGTGTGA-T-AATCATT-TATGCC----AT-GT-CTGC--AAAGTGTT----------------------AG--TTC-----GGCT-TCCAAT--CG--TCTCG--GT-GAG---ACAAA--CTTT-CCATGACC--TTTTT
>Dermoloma_atrocinereum_SAVF20523_PQ165376
TTGAAT---GAGCTTGGTTTGGGCTG-TTGCTGGTCC-TTT-------------GGGGCA--TGTGCACGCCTGGC--GCCAACT-TC---TTT---------TACCA---CCTGTGCACC--TTCTGTAGA-CT-TGGAA----ACAT-CTCT-CCGAG----------GTCAAACTCGG---TTGGA-GGGA-C-TGCTGCC-GCC------TTTTC------------GGGC---CAGCTTT-CCCTTG-CC-TGTTCTCCTTCAG-TCTATGTCTTCTT-TT----ACATT-TC---ACA-CC-G-------------------------------CATGTCGTAGAATGTT-AATGT-TAC-------A-GGC-----TTTCAT-TGCCTTT----------AAAA----CCTA--ATACAACTTTCAACAACGGATCTCTTGGCTCTCGCATCGATGAAGAACGCAGCGAAATGCGATAAGTAATGTGAATTGCAGAATTCAGTGAATCATCGAATCTTTGAACGCACCTTGCGCTCCTTGGTA-TTCCGAGGAGCATGCCTGTTTGAGTATCATG-AAATTCTCAAT-CCT-------GT-TT-A-GC-TTTTGC--AG--------CTG-A-TC-AGGCTT-----------------GGATTGTGGGAGG--------------TTTAT-G-CGGGCTTCACACCC------AGAA-GT-C--GGCTCTCCTAAAATGCATTAGCGCA-------GAACC-TCTTTGCG-GT-----CTCTTGGTGTGA-T-AATCATT-TATGCC----AT-GT-CTGC--AAAGTGTT----------------------AG--TTC-----GGCT-TCCAAT--CG--TCTCG--GT-GAG---ACAAA--CTTT-CCATGACC--TTTTT
>Dermoloma_atrocinereum_SAVF20528_PQ165377
TTGAAT---GAGCTTGGTTTGGGCTG-TTGCTGGTCC-TTY-------------GGGGCA--TGTGCACGCCTGGC--GCCAACT-TC---TTT---------TACCA---CCTGTGCACC--TTCTGTAGA-CT-TGGAA----ACAT-CTCT-CCGAG----------GTCAAACTCGG---TTGGA-GGGA-C-TGCTGCC-GCC------TTTTC------------GGGC---CAGCTTT-CCCTTG-CC-TGTTCTCCTTCAG-TCTATGTCTTCTT-TT----ACATT-TC---ACA-CC-G-------------------------------CATGTCGTAGAATGTT-AATGT-TAC-------A-GGC-----TTTCAT-TGCCTTT----------AAAA----CCTA--ATACAACTTTCAACAACGGATCTCTTGGCTCTCGCATCGATGAAGAACGCAGCGAAATGCGATAAGTAATGTGAATTGCAGAATTCAGTGAATCATCGAATCTTTGAACGCACCTTGCGCTCCTTGGTA-TTCCGAGGAGCATGCCTGTTTGAGTATCATG-AAATTCTCAAT-CCT-------GT-TT-A-GC-TTTTGC--AG--------CTG-A-TC-AGGCTT-----------------GGATTGTGGGAGG--------------TTTAT-G-CGGGCTTCACACCC------AGAA-GT-C--GGCTCTCCTAAAATGCATTAGCGCA-------GAACC-TCTTTGCG-GT-----CTCTTGGTGTGA-T-AATCATT-TATGCC----AT-GT-CTGC--AAAGTGTT----------------------AG--TTC-----GGCT-TCCAAT--CG--TCTCG--GT-GAG---ACAAA--CTTT-CCATGACC---TTTT
>Dermoloma_atrocinereum_SAVF20551_PQ165378
TTGAAT---GAGCTTGGTTTGGGCTG-TTGCTGGTCC-TTC-------------GGGGCA--TGTGCACGCCTGGC--GCCAACT-TC---TTT---------TACCA---CCTGTGCACC--TTCTGTAGA-CT-TGGAA----ACAT-CTCT-CCGAG----------GTCAAACTCGG---TTGGAGGGGA-C-TGCTGCY-GCC------TTTTC------------GGGC---CAGCTTT-CCCTTG-CC-TGTTCTCCTTCAG-TCTATGTCTTCTT-TT----ACATT-TC---ACA-CC-G-------------------------------CATGTCGTAGAATGTT-AACGT-TAC-------A-GGC-----TTTCAT-YGCCTTT---------AAAAA----CCTA--ATACAACTTTCAACAACGGATCTCTTGGCTCTCGCATCGATGAAGAACGCAGCGAAATGCGATAAGTAATGTGAATTGCAGAATTCAGTGAATCATCGAATCTTTGAACGCACCTTGCGCTCCTTGGTA-TTCCGAGGAGCATGCCTGTTTGAGTATCATG-AAATTCTCAAT-CCT-------GT-TT-A-GC-TTTTGC--AG--------CTG-A-TC-AGGCTT-----------------GGATTGTGGGAGG--------------TTTAT-G-CGGGCTTCACACCC------AGAA-GT-C--GGCTCTCCTAAAATGCATTAGCGCA-------GAACC-TCTTTGCG-GT-----CTCTTGGTGTGA-T-AATCATT-TATGCC----AT-GT-CTGC--AAAGTGTT----------------------AG--TTC-----GGCT-TCCAAT--CG--TCTCG--GT-GAG---ACAAA--CTTT-CCATGACC--TTTTT
>Dermoloma_atrocinereum_SAVF20552_PQ165379
TTGAAT---GAGCTTGGTTTGGGCTG-TTGCTGGTCC-TTC-------------GGGGCA--TGTGCACGCCTGGC--GCCAACT-TC---TTT---------TACCA---CCTGTGCACC--TTCTGTAGA-CT-TGGAA----ACAT-CTCT-CCGAG----------GTCAAACTCGG---TTGGAGGGGA-C-TGCTGCY-GCC------TTTTC------------GGGC---CAGCTTT-CCCTTG-CC-TGTTCTCCTTCAG-TCTATGTCTTCTT-TT----ACATT-TC---ACA-CC-G-------------------------------CATGTCGTAGAATGTT-AACGT-TAC-------A-GGC-----TTTCAT-YGCCTTT---------AAAAA----CCTA--ATACAACTTTCAACAACGGATCTCTTGGCTCTCGCATCGATGAAGAACGCAGCGAAATGCGATAAGTAATGTGAATTGCAGAATTCAGTGAATCATCGAATCTTTGAACGCACCTTGCGCTCCTTGGTA-TTCCGAGGAGCATGCCTGTTTGAGTATCATG-AAATTCTCAAT-CCT-------GT-TT-A-GC-TTTTGC--AG--------CTG-A-TC-AGGCTT-----------------GGATTGTGGGAGG--------------TTTAT-G-CGGGCTTCACACCC------AGAA-GT-C--GGCTCTCCTAAAATGCATTAGCGCA-------GAACC-TCTTTGCG-GT-----CTCTTGGTGTGA-T-AATCATT-TATGCC----AT-GT-CTGC--AAAGTGTT----------------------AG--TTC-----GGCT-TCCAAT--CG--TCTCG--GT-GAG---ACAAA--CTTT-CCATGACC--TTTTT
>Dermoloma_atrocinereum_SAVF20565_PQ165380
TTGAAT---GAGCTTGGTTTGGGCTG-TTGCTGGTCC-TTT-------------GGGGCA--TGTGCACGCCTGGT--GCCAACT-TC---TTT---------TACCA---CCTGTGCACC--TTCTGTAGA-CT-TGGAA----ACAT-CTCT-CCGAG----------GTCAAACTCGG---TTGGA-GGGA-C-TGCTGCC-GCC------TTTTC------------GGGC---CAGCTTT-CCCTTG-CC-TGTTCTCCTTCAG-TCTATGTCTTCTT-TT----ACATT-TC---ACA-CC-G-------------------------------CATGTCGTAGAATGTT-AATGT-TAC-------A-GGC-----TTTCAT-TGCCTTT----------AAAA----CCTA--ATACAACTTTCAACAACGGATCTCTTGGCTCTCGCATCGATGAAGAACGCAGCGAAATGCGATAAGTAATGTGAATTGCAGAATTCAGTGAATCATCGAATCTTTGAACGCACCTTGCGCTCCTTGGTA-TTCCGAGGAGCATGCCTGTTTGAGTATCATG-AAATTCTCAAT-CCT-------GT-TT-A-GC-TTTTGC--AG--------CTG-A-TC-AGGCTT-----------------GGATTGTGGGAGG--------------TTTAT-G-CGGGCTTCACACCC------AGAA-GT-C--GGCTCTCCTAAAATGCATTAGCGCA-------GAACC-TCTTTGCG-GT-----CCCTTGGTGTGA-T-AATCATT-TATGCC----AT-GT-CTGC--AAAGTGTT----------------------AG--TTC-----GGCT-TCCAAT--CG--TCTCG--GT-GAAG--ACAAA--CTTT-CCATGACC--TTTTT
>Dermoloma_atrocinereum_SAVF20861_PQ165381
TTGAAT---GAGCTTGGTTTGGGCTG-TTGCTGGTCC-TTT-------------GGGGCA--TGTGCACGCCTGGC--GCCAACT-TC---TTT---------TACCA---CCTGTGCACC--TTCTGTAGA-CT-TGGAA----ACAT-CTCT-CCGAG----------GTCAAACTCGG---TTGGA-GGGA-C-TGCTGCC-GCC------TTTTC------------GGGC---CAGCTTT-CCCTTG-CC-TGTTCTCCTTCAG-TCTATGTCTTCTT-TT----ACATT-TC---ACA-CC-G-------------------------------CATGTCGTAGAATGTT-AATGT-TAC-------A-GGC-----TTTCAT-TGCCTTT----------AAAA----CCTA--ATACAACTTTCAACAACGGATCTCTTGGCTCTCGCATCGATGAAGAACGCAGCGAAATGCGATAAGTAATGTGAATTGCAGAATTCAGTGAATCATCGAATCTTTGAACGCACCTTGCGCTCCTTGGTA-TTCCGAGGAGCATGCCTGTTTGAGTATCATG-AAATTCTCAAT-CCT-------GT-TT-A-GC-TTTTGC--AG--------CTG-A-TC-AGGCTT-----------------GGATTGTGGGAGG--------------TTTAT-G-CGGGCTTCACTCACACCC--AGAA-GT-C--GGCTCTCCTAAAATGCATTAGCGCA-------GAACC-TCTTTGCG-GT-----CTCTTGGTGTGA-T-AATCATT-TATGCC----AT-GT-CTGC--AAAGTGTT----------------------AG--TTC-----GGCT-TCCAAT--CG--TCTCG--GT-GAG---ACAAA--CTTT-CCATGACC---TTTT
>Dermoloma_atrocinereum_SAVF20866_PQ165382
TTGAAT---GAGCTTGGTTTGGGCTG-TTGCTGGTCC-TTT-------------GGGGCA--TGTGCACGCCTGGC--GCCAACT-TC---TTT---------TACCA---CCTGTGCACC--TTCTGTAGA-CT-TGGAA----ACAT-CTCT-CCGAG----------GTCAAACTCGG---TTGGA-GGGA-C-TGCTGCC-GCC------TTTTC------------GGGC---CAGCTTT-CCCTTG-CC-TGTTCTCCTTCAG-TCTATGTCTTCTT-TT----ACATT-TC---ACA-CC-G-------------------------------CATGTCGTAGAATGTT-AATGT-TAC-------A-GGC-----TTTCAT-TGCCTTT----------AAAA----CCTA--ATACAACTTTCAACAACGGATCTCTTGGCTCTCGCATCGATGAAGAACGCAGCGAAATGCGATAAGTAATGTGAATTGCAGAATTCAGTGAATCATCGAATCTTTGAACGCACCTTGCGCTCCTTGGTA-TTCCGAGGAGCATGCCTGTTTGAGTATCATG-AAATTCTCAAT-CCT-------GT-TT-A-GC-TTTTGC--AG--------CTG-A-TC-AGGCTT-----------------GGATTGTGGGAGG--------------TTTAT-G-CGGGCTTCACACCC------AGAA-GT-C--GGCTCTCCTAAAATGCATTAGCGCA-------GAACC-TCTTTGCG-GT-----CTCTTGGTGTGA-T-AATCATT-TATGCC----AT-GT-CTGC--AAAGTGTT----------------------AG--TTC-----GGCT-TCCAAT--CG--TCTCG--GT-GAG---ACAAA--CTTT-CCATGACC--TTTTT
>Dermoloma_atrocinereum_SAVF20877_PQ165383
TTGAAT---GAGCTTGGTTTGGGCTG-TTGCTGGTCC-TTT-------------GGGGCA--TGTGCACGCCTGGC--GCCAACT-TC---TTT---------TACCA---CCTGTGCACC--TTCTGTAGA-CT-TGGAA----ACAT-CTCT-CCGAG----------GTCAAACTCGG---TTGGA-GGGA-C-TGCTGCC-GCC------TTTTC------------GGGC---CAGCTTT-CCCTTG-CC-TGTTCTCCTTCAG-TCTATGTCTTCTT-TT----ACATT-TC---ACA-CC-G-------------------------------CATGTCGTAGAATGTT-AATGT-TAC-------A-GGC-----TTTCAT-TGCCTTT----------AAAA----CCTA--ATACAACTTTCAACAACGGATCTCTTGGCTCTCGCATCGATGAAGAACGCAGCGAAATGCGATAAGTAATGTGAATTGCAGAATTCAGTGAATCATCGAATCTTTGAACGCACCTTGCGCTCCTTGGTA-TTCCGAGGAGCATGCCTGTTTGAGTATCATG-AAATTCTCAAT-CCT-------GT-TT-A-GC-TTTTGC--AG--------CTG-A-TC-AGGCTT-----------------GGATTGTGGGAGG--------------TTTAT-G-CGGGCTTCACTCACACCC--AGAA-GT-C--GGCTCTCCTAAAATGCATTAGCGCA-------GAACC-TCTTTGCG-GT-----CTCTTGGTGTGA-T-AATCATT-TATGCC----AT-GT-CTGC--AAAGTGTT----------------------AG--TTC-----GGCT-TCCAAT--CG--TCTCG--GT-GAG---ACAAA--CTTT-CCATGACC---TTTT
>Dermoloma_atrocinereum_SAVF20883_PQ165384
TTGAAT---GAGCTTGGTTTGGGCTG-TTGCTGGTCC-TTT-------------GGGGCA--TGTGCACGCCTGGC--GCCAACT-TC---TTT---------TACCA---CCTGTGCACC--TTCTGTAGA-ST-TGGAA----ACAT-CTCT-CCGAG----------GTCAAACTCGG---TTGGA-GGGA-C-TGCTGCC-GCC------TTTTC------------GGGC---CAGCTTT-CCCTTG-CC-TGTTCTCCTTCAG-TCTATGTCTTCTT-TT----ACATT-TC---ACA-CC-G-------------------------------CATGTCGTAGAATGTT-AATGT-TAC-------A-GGC-----TTTCAT-TGCCTTT----------AAAA----CCTA--ATACAACTTTCAACAACGGATCTCTTGGCTCTCGCATCGATGAAGAACGCAGCGAAATGCGATAAGTAATGTGAATTGCAGAATTCAGTGAATCATCGAATCTTTGAACGCACCTTGCGCTCCTTGGTA-TTCCGAGGAGCATGCCTGTTTGAGTATCATG-AAATTCTCAAT-CCT-------GT-TT-A-GC-TTTTGC--AG--------CTG-A-TC-AGGCTT-----------------GGATTGTGGGAGG--------------TTTAT-G-CGGGCTTCACTCACACCC--AGAA-GT-C--GGCTCTCCTAAAATGCATTAGCGCA-------GAACC-TCTTTGCG-GT-----CTCTTGGTGTGA-T-AATCATT-TATGCC----AT-GT-CTGC--AAAGTGTT----------------------AG--TTC-----GGCT-TCCAAT--CG--TCTCG--GT-GAG---ACAAA--CTTT-CCATGACC---TTTT
>Dermoloma_atrocinereum_SAVF20896_PQ165385
TTGAAT---GAGCTTGGTTTGGGCTG-TTGCTGGTCC-TTT-------------GGGGCA--TGTGCACGCCTGGC--GCCAACT-TC---TTT---------TACCA---CCTGTGCACC--TTCTGTAGA-CT-TGGAA----ACAT-CTCT-CCGAG----------GTCAAACTCGG---TTGGA-GGGA-C-TGCTGCC-GCC------TTTTC------------GGGC---CAGCTTT-CCCTTG-CC-TGTTCTCCTTCAG-TCTATGTCTTCTT-TT----ACATT-TC---ACA-CC-G-------------------------------CATGTCGTAGAATGTT-AATGT-TAC-------A-GGC-----TTTCAT-TGCCTTT----------AAAA----CCTA--ATACAACTTTCAACAACGGATCTCTTGGCTCTCGCATCGATGAAGAACGCAGCGAAATGCGATAAGTAATGTGAATTGCAGAATTCAGTGAATCATCGAATCTTTGAACGCACCTTGCGCTCCTTGGTA-TTCCGAGGAGCATGCCTGTTTGAGTATCATG-AAATTCTCAAT-CCT-------GT-TT-A-GC-TTTTGC--AG--------CTG-A-TC-AGGCTT-----------------GGATTGTGGGAGG--------------TTTAT-G-CGGGCTTCACACCC------AGAA-GT-C--GGCTCTCCTAAAATGCATTAGCGCA-------GAACC-TCTTTGCG-GT-----CTCTTGGTGTGA-T-AATCATT-TATGCC----AT-GT-CTGC--AAAGTGTT----------------------AG--TTC-----GGCT-TCCAAT--CG--TCTCG--GT-GAG---ACAAA--CTTT-CCATGACC---TTTT
>Dermoloma_atrocinereum_SAVF23435_PQ165505
TTGAAT---GAGCTTGGTTTGGGCTG-TTGCTGGTCC-TTT-------------GGGGCA--TGTGCACGCCTGGC--GCCAACT-TC---TTT---------TACCA---CCTGTGCACC--TTCTGTAGA-CT-TGGAA----ACAT-CTCT-CCGAG----------GTCAAACTCGG---TTGGA-GGGA-C-TGCTGCC-GCC------TTTTC------------GGGC---CAGCTTT-CCCTTG-CC-TGTTCTCCTTCAG-TCTATGTCTTCTT-TT----ACATT-TC---ACA-CC-G-------------------------------CATGTCGTAGAATGTT-AATGT-TAC-------A-GGC-----TTTCAT-TGCCTTT----------AAAA----CCTA--ATACAACTTTCAACAACGGATCTCTTGGCTCTCGCATCGATGAAGAACGCAGCGAAATGCGATAAGTAATGTGAATTGCAGAATTCAGTGAATCATCGAATCTTTGAACGCACCTTGCGCTCCTTGGTA-TTCCGAGGAGCATGCCTGTTTGAGTATCATG-AAATTCTCAAT-CCT-------GT-TT-A-GC-TTTTGC--AG--------CTG-A-TC-AGGCTT-----------------GGATTGTGGGAGG--------------TTTAT-G-CGGGCTTCACACCC------AGAA-GT-C--GGCTCTCCTAAAATGCATTAGCGCA-------GAACC-TCTTTGCG-GT-----CTCTTGGTGTGA-T-AATCATT-TATGCC----AT-GT-CTGC--AAAGTGTT----------------------AG--TTC-----GGCT-TCCAAT--CG--TCTCG--GT-GAG---ACAAA--CTTT-CCATGACC---TTTT
>Dermoloma_atrocinereum_ELTE_FP202011081_PQ165386
TTGAAT---GAGCTTGGTTTGGGCTG-TTGCTGGTCC-TTC-------------GGGGCA--TGTGCACGCCTGGC--GCCAACT-TC---TTT---------TACCA---CCTGTGCACC--TTCTGTAGA-CT-TGGAA----ACAT-CTCT-CCGAG----------GTCAAACTCGG---TTGGAGGGGA-C-TGCTGCC-GCC------TTTTC------------GGGC---CAGCTTT-CCCTTG-CC-TGTTCTCCTTCAG-TCTATGTCTTCTT-TT----ACATT-TC---ACA-CC-G-------------------------------CATGTCGTAGAATGTT-AAYGT-TAC-------A-GGC-----TTTCAT-TGCCTTT---------AAAAA----CCTA--ATACAACTTTCAACAACGGATCTCTTGGCTCTCGCATCGATGAAGAACGCAGCGAAATGCGATAAGTAATGTGAATTGCAGAATTCAGTGAATCATCGAATCTTTGAACGCACCTTGCGCTCCTTGGTA-TTCCGAGGAGCATGCCTGTTTGAGTATCATG-AAATTCTCAAT-CCT-------GT-TT-A-GC-TTTTGC--AG--------CTG-A-TC-AGGCTT-----------------GGATTGTGGGAGG--------------TTTAT-G-CGGGCTTCACACCC------AGAA-GT-C--GGCTCTCCTAAAATGCATTAGCGCA-------GAACC-TCTTTGCG-GT-----CTCTTGGTGTGA-T-AATCATT-TATGCC----AT-GT-CTGC--AAAGTGTT----------------------AG--TTC-----GGCT-TCCAAT--CG--TCTCG--GT-GAG---ACAAA--CTTT-CCATGACC--TTTTT
>Dermoloma_atrocinereum_AMB_GC06186_MW193853
TTGAAT---GAGCTTGGTTTGGGCTG-TTGCTGGTCC-TTT-------------GGGGCA--TGTGCACGCCTGGC--GCCAACT-TC---TTT---------YACCA---CCTGTGCACC--TTCTGTAGA-CT-TGGAA----ACAT-CTCT-CCGAG----------GTCAAACTCGG---TTGGA-GGGA-C-TGCTGCC-GCC------TTTTC------------GGGC---CAGCTTT-CCCTTG-CC-TGTTCTCCTTCAG-TCTATGTCTTCTT-TT----ACATT-TC---ACA-CC-G-------------------------------CATGTCGTAGAATGTT-AATGT-TAC-------A-GGC-----TTTCAT-TGCCTTT----------AAAA----CCTA--ATACAACTTTCAACAACGGATCTCTTGGCTCTCGCATCGATGAAGAACGCAGCGAAATGCGATAAGTAATGTGAATTGCAGAATTCAGTGAATCATCGAATCTTTGAACGCACCTTGCGCTCCTTGGTA-TTCCGAGGAGCATGCCTGTTTGAGTATCATG-AAATTCTCAAT-CCT-------GT-TT-A-GC-TTTTGC--AG--------CTG-A-TC-AGGCAT-----------------GGATTGTGGGAGG--------------TTTAT-G-CGGGCTTCACACCC------AGAA-GT-C--GGCTCTCCTAAAATGCATTAGCGCA-------GAACC-TCTTTGCG-GT-----CTCTTGGTGTGA-T-AATCATT-TATGCC----AT-GT-CTGC--AAAGTGTT----------------------AG--TTC-----GGCT-TCCAAT--CG--TCTCG--GT-GAG---ACAAA--CTTT-CCATGACC--TTTTT
>Dermoloma_atrocinereum_O_TEB64415_PQ165506
TTGAAC---GAGCTTGGTTTGGGCTG-TTGCTGGTCC-TTT-------------GGGGCA--TGTGCACGCCTGGC--GCCAACT-TC---TTT---------TACCA---CCTGTGCACC--TTCTGTAGA-CT-TGGAA----ACAT-CTCT-CCGAG----------GTCAAACTCGG---TTGGA-GGGA-C-TGCTGCC-GCC------TTTTC------------GGGC---CAGCTTT-CCCTTG-CC-TGTTCTCCTTCAG-TCTATGTCTTCTT-TT----ACATT-TC---ACA-CC-G-------------------------------CATGTCGTAGAATGTT-AATGT-TAC-------A-GGC-----TTTCAT-TGCCTTT----------AAAA----CCTA--ATACAACTTTCAACAACGGATCTCTTGGCTCTCGCATCGATGAAGAACGCAGCGAAATGCGATAAGTAATGTGAATTGCAGAATTCAGTGAATCATCGAATCTTTGAACGCACCTTGCGCTCCTTGGTA-TTCCGAGGAGCATGCCTGTTTGAGTATCATG-AAATTCTCAAT-CCT-------GT-TT-A-GC-TTTTGC--AG--------CTG-A-TC-AGGCTT-----------------GGATTGTGGGAGG--------------TTTAT-G-CGGGCTTCACACCC------AGAA-GT-C--GGCTCTCCTAAAATGCATTAGCGCA-------GAACC-TCTTTGCG-GT-----CTCTTGGTGTGA-T-AATCATT-TATGCC----AT-GT-CTGC--AAAGTGTT----------------------AG--TTC-----GGCT-TCCAAT--CG--TCTCG--GT-GAG---ACAAA--CTTT-CCATGACC--TTTTT
>Dermoloma_atrocinereum_SAVF4148_MW193798
TTGAAT---GAGCTTGGTTTGGGCTG-TTGCTGGTCC-TTT-------------GGGGCA--TGTGCACGCCTGGC--GCCAACT-TC---TTT---------TACCA---CCTGTGCACC--TTCTGTAGA-CT-TGGAA----ACAT-CTCT-CCGAG----------GTCAAACTCGG---TTGGA-GGGA-C-TGCTGCC-GCC------TTTTC------------GGGC---CAGCTTT-CCCTTG-CC-TGTTCTCCTTCAG-TCTATGTCTTCTT-TT----ACATT-TC---ACA-CC-G-------------------------------CATGTCGTAGAATGTT-AATGT-TAC-------A-GGC-----TTTCAT-TGCCTTT----------AAAA----CCTA--ATACAACTTTCAACAACGGATCTCTTGGCTCTCGCATCGATGAAGAACGCAGCGAAATGCGATAAGTAATGTGAATTGCAGAATTCAGTGAATCATCGAATCTTTGAACGCACCTTGCGCTCCTTGGTA-TTCCGAGGAGCATGCCTGTTTGAGTATCATG-AAATTCTCAAT-CCT-------G--TTTA-GC-TTTTGC--AG--------CTG-A-TC-AGGCTT-----------------GGATTGTGGGAGG--------------TTTAT-G-CGGGCTTCACACCC------AGAA-GT-C--GGCTCTCCTAAAATGCATTAGCGCA-------GAACC-TCTTTGCG-GT-----CTCTTGGTGTGA-T-AATCATT-TATGCC----AT-GT-CTGC--AAAGTGTT----------------------AG--TTC-----GGCT-TCCAAT--CG--TCTCG--GT-GAG---ACAAA--CTTT-CCATGACC----TTT
>Dermoloma_atrocinereum_SAVF4138_MW193797
TTGAAT---GAGCTTGGTTTGGGCTG-TTGCTGGTCC-TTC-------------GGGGCA--TGTGCACGCCTGGC--GCCAACT-TC---TTT---------TACCA---CCTGTGCACC--TTCTGTAGA-CT-TGGAA----ACAT-CTCT-CCGAG----------GTCAAACTCGG---TTGGAGGGGA-C-TGCTGCC-GCC------TTTTC------------GGGC---CAGCTTT-CCCTTG-CC-TGTTCTCCTTCAG-TCTATGTCTTCTT-TT----ACATT-TC---ACA-CC-G-------------------------------CATGTCGTAGAATGTT-AATGT-TAC-------A-GGC-----TTTCAT-TGCCTTT---------AAAAA----CCTA--ATACAACTTTCAACAACGGATCTCTTGGCTCTCGCATCGATGAAGAACGCAGCGAAATGCGATAAGTAATGTGAATTGCAGAATTCAGTGAATCATCGAATCTTTGAACGCACCTTGCGCTCCTTGGTA-TTCCGAGGAGCATGCCTGTTTGAGTATCATG-AAATTCTCAAT-CCT-------GC--TTA-GC-TTTTGC--AG--------CTG-A-TC-AGGCTT-----------------GGATTGTGGGARG--------------TTTAT-G-CGGGCTTCACACCC------AGAA-GT-C--GGCTCTCCTAAAATGCATTAGCGCA-------GAACC-TCTTTGCG-GT-----CTCTTGGTGTGA-T-AATCATT-TATGCC----AT-GT-CTGC--AAAGTGTT----------------------AG--TTC-----GGCT-TCCAAT--CG--TCTCG--GT-GAG---ACAAA--CTTT-CCATGACC----TTT
>Dermoloma_atrocinereum_SAVF4150_MW193786
TTGAAT---GAGCTTGGTTTGGGCTG-TTGCTGGTCC-TTT-------------GGGGCA--TGTGCACGCCTGGC--GCCAACT-TC---TTT---------TACCA---CCTGTGCACC--TTCTGTAGA-CT-TGGAA----ACAT-CTCT-CCGAG----------GTCAAACTCGG---TTGGA-GGGA-C-TGCTGCC-GCC------TTTTC------------GGGC---CAGCTTT-CCCTTG-CC-TGTTCTCCTTCAG-TCTATGTCTTCTT-TT----ACATT-TC---ACA-CC-G-------------------------------CATGTCGTAGAATGTT-AATGT-TAC-------A-GGC-----TTTCAT-TGCCTTT----------AAAA----CCTA--ATACAACTTTCAACAACGGATCTCTTGGCTCTCGCATCGATGAAGAACGCAGCGAAATGCGATAAGTAATGTGAATTGCAGAATTCAGTGAATCATCGAATCTTTGAACGCACCTTGCGCTCCTTGGTA-TTCCGAGGAGCATGCCTGTTTGAGTATCATG-AAATTCTCAAT-CCT--------TGTTTA-GC-TTTTGC--AG--------CTG-A-TC-AGGCTT-----------------GGATTGTGGGAGG--------------TTTAT-G-CGGGCTTCACACCC------AGAA-GT-C--GGCTCTCCTAAAATGCATTAGCGCA-------GAACC-TCTTTGCG-GT-----CTCTTGGTGTGA-T-AATCATT-TATGCC----AT-GT-CTGC--AAAGTGTT----------------------AG--TTC-----GGCT-TCCAAT--CG--TCTCG--GT-GAG---ACAAA--CTTT-CCATGACC-----TT
>Dermoloma_atrocinereum_SAVF20844_PQ165387
TTGAAT---GAGCTTGGTTTGGGCTG-TTGCTGGTCC-TTY-------------GGGGCA--TGTGCACGCCTGGC--GCCAACT-TC---TTT---------TACCA---CCTGTGCACC--TTCTGTAGA-CT-TGGAA----ACAT-CTCT-CCGAG----------GTCAAACTCGG---TTGGA-GGGA-C-TGCTGCC-GCC------TTTTC------------GGGC---CAGCTTT-CCCTTG-CC-TGTTCTCCTTCAG-TCTATGTCTTCTT-TT----ACATT-TC---ACA-CC-G-------------------------------CATGTCGTAGAATGTT-AATGT-TAC-------A-GGC-----TTTCAT-TGCCTTT----------AAAA----CCTA--ATACAACTTTCCACAACGGATCTCTTGGCTCTCGCATCGATGAAGAACGCAGCGAAATGCGATAAGTAAAGTGAAWTGCAGAATTCAGTGAATCATCGAATCTTTGAACGCACCYTGCGCTCCYTGGGA-TTYCSAGGAGCATGCCTGTTTGAGTATCATG-AAATTCTCAATCCYT-------GT-TT-A-GC-TTTTGC--AG--------CTG-A-TC-AGGCTT-----------------GGATTGTGGGAGG--------------TTTAT-G-CGGGCTTCACACCC------AGAA-GT-C--GGCTCTCCTAAAATGCATTAGCGCA-------GAACC-TCTTTGCG-GT-----CTCTTGGTGTGA-T-AATCATT-TATGCC----AT-GT-CTGC--AAAGTGTT----------------------AG--TTC-----GGCT-TCCAAT--CG--TCTCG--GT-GAG---ACAAA--CTTT-CCATGACC---TTTT
>Dermoloma_atrocinereum_SAVF4417_MW193799
TTGAAT---GAGCTTGGTTTGGGCTG-TTGCTGGTCC-TTC-------------GGGGCA--TGTGCACGCCTGGC--GCCAACT-TC---TTT---------TACCA---CCTGTGCACC--TTCTGTAGA-CT-TGGAA----ACAT-CTCT-CCGAG----------GTCAAACTCGG---TTGGAGGGGA-C-TGCTGCC-GCC------TTTTC------------GGGC---CAGCTTT-CCCTTG-CC-TGTTCTCCTTCAG-TCTATGTCTTCTT-TT----ACATT-TC---ACA-CC-G-------------------------------CATGTCGTAGAATGTT-AATGT-TAC-------A-GGC-----TTTCAT-TGCCTTT---------AAAAA----CCTA--ATACAACTTTCAACAACGGATCTCTTGGCTCTCGCATCGATGAAGAACGCAGCGAAATGCGATAAGTAATGTGAATTGCAGAATTCAGTGAATCATCGAATCTTTGAACGCACCTTGCGCTCCTTGGTA-TTCCGAGGAGCATGCCTGTTTGAGTATCATG-AAATTCTCAAT-CCT-------G--TTTA-GC-TTTTGC--AG--------CTG-A-TC-AGGCTT-----------------GGATTGTGGGAGG--------------TTTAT-G-CGGGCTTCACACCC------AGAA-GT-C--GGCTCTCCTAAAATGCATTAGCGCA-------GAACC-TCTTTGCG-GT-----CTCTTGGTGTGA-T-AATCATT-TATGCC----AT-GT-CTGC--AAAGTGTT----------------------AG--TTC-----GGCT-TCCAAT--CG--TCTCG--GT-GAG---ACAAA--CTTT-CCATGACC----TTT
>Dermoloma_bellerianum_SAVF4416_MW193805
TTGAAT---GAACTTGG-TCGGGCTGA-TGCTGGTCT-CTC---CTT-G--GG-GGGGCA--TGTGCACGCCTGGC--ACCATCT-TC---TTT---------TACCA---CCTGTGCACC--TTTTGTAGA-CTGTGGGG-AC--TA-CCTTT-CCGAG----------GTCAAACTCGG---TT-GAAAGGAT--TGCTG-----------------AT------------GC---CAGCTTT-CCTTTG-CC-TGT-CT--TCTGG-TCTATGTC-TTTT-T-----A--TCA---CAA-A--T-G-------------------------------TATGACAATGAATGTT-A-TGT-TG----------GGCA-----TT-AT-TGCCTTT---------AAAAA----CCTA--ATACAACTTTCAACAACGGATCTCTTGGCTCTCGCATCGATGAAGAACGCAGCGAAATGCGATAAGTAATGTGAATTGCAGAATTCAGTGAATCATCGAATCTTTGAACGCACCTTGCGCTCCTTGGTA-TTCCGAGGAGCATGCCTGTTTGAGTATCATG-AAATTCTCAAC-CTT-------GT-TTT--GC-ATCTGT---G----------A-A-TCAGGGTT------------------GGATTGTGGGAGG-------------CTTTTTTG-CAGGCTTCAAATC--------GAA-GT-C--TGCTCTCCTGAAATATATTAGCAGAGTTGCATGAAC-AGCTTT-T---T--A-----TTGGTGTGA-T-AATCATC-TATGCC----ATGGG-CTGT-GAAAGCG------------------------AG-TTT------GCCT-TCCAAT-TTA------AC-ATCC-G----T--TA--TT---CATGAC-----TTT
>Dermoloma_bellerianum_CNF13243_PQ165388
--------------TGG-TCGGGCTGA-TGCTGGTCT-CTC-TCCTTGGGGGGGGGGGCA--TGTGCACGCCTGGC--ACCATCT-TC---TTT---------TACCA---CCTGTGCACC--TTTTGTAGA-CTGTGGG--AC--TA-CCTTT-CCGAG----------GTCAAACTCGG---TT-GAAAGGAT--TGCTG-----------------AT------------GC---CAGCTTT-CCTTTG-CC-TGT-CT--TCTGG-TCTATGTC-TTTT-T-----A--TCA---CAA-A--T-G-------------------------------TATGACAATGAATGTT-A-TGT-TG----------GGCA----TTT-AT-TGCCTTT----------AAAA----CCTA--ATACAACTTTCAACAACGGATCTCTTGGCTCTCGCATCGATGAAGAACGCAGCGAAATGCGATAAGTAATGTGAATTGCAGAATTCAGTGAATCATCGAATCTTTGAACGCACCTTGCGCTCCTTGGTA-TTCCGAGGAGCATGCCTGTTTGAGTATCATG-AAATTCTCAAC-CTT-------GCTTTT--GC-ATCTGT--GA---------T--A-TCAGGGTT------------------GGATTGTGGGAGA-------------CTTTTTTG-CAGGCTTCAAATC--------GAA-GT-C--TGCTCTCCTGAAATATATTAGCAGAGTTGCATGAAC-AGCTTT-T---T--A-----TTGGTGTGA-T-AATCATC-TATGCC----ATGGG-CTGT-GAAAGCG------------------------AG-TTT------GCCT-TCCAATTTTA------AC-ATCC-G----T--TA--TT---CATGAC---TTTTT
>Dermoloma_bellerianum_LIP_CLF13170_PQ165389
TTGAAT---GAACTTGG-TCGGGCTGA-TGCTGGTCT-CTC---CTT-G---G-GGGGCA--TGTGCACGCCTGGC--ACCATCT-TC---TTT---------TACCA---CCTGTGCACC--TTTTGTAGA-CTGTGGGG--C--TA-CCTTT-CCGAG----------GTCAAACTCGG---TT-GAAAGGAT--TGCTG-----------------AT------------GC---CAGCTTT-CCTTTG-CCTTGT-CT--TCTGG-TCTATGTC-TTTT-T-----A--TCA---CAA-A--T-G-------------------------------TATGACAATGAATGTTTA-TGT-TG----------GGCG-----TT-AT-TGCC---ATT------AAAAA----CCTA-AATACAACTTTCAACAACGGATCTCTTGGCTCTCGCATCGATGAAGAACGCAGCGAAATGCGATAAGTAATGTGAATTGCAGAATTCAGTGAATCATCGAATCTTTGAACGCACCTTGCGCTCCTTGGTA-TTCCGAGGAGCATGCCTGTTTGAGTATCATG-AAATTCTCAAC-CTT-------GTTTTT-TGC-ATCTGT--GA----------A-A-TCAGGGTT------------------GGATTGTGGGAGG-------------CTTTTTTG-CAGGCTTCA-ATC--------GAA-GT-C--TGCTCTCCTGAAATATATTAGCAGAGTTGCATGAAC-AGCTTT-T---T--A-----TTGGTGTGA-T-AATCATC-TATGCC----ATGGG-CTGT-GAAAGCG------------------------GG-TTT------GCCT-TCCAAT-TTA------AC-ATCC-G----T--TA--TT---CATGAC---TTTTT
>Dermoloma_bellerianum_LIP_PAM50100303_MW193807
TTGAAT---GAACTTGG-TCGGGCTGA-TGCTGGTCT-CTC-TCCTT-G--GG-GGGGCA--TGTGCACGCCTGGC--ACCATCT-TC---TTT---------TACCA---CCTGTGCACC--TTTTGTAGA-CTGTGGG--AC--TA-CCTTT-CCGAG----------GTCAAACTCGG---TT-GAAAGGAT--TGCTG-----------------AT------------GC---CAGCTTT-CCTTTG-CC-TGT-CT--TCTGG-TCTATGTC-TTTT-T-----A--TCA---CAA-A--T-G-------------------------------TATGACAATGAATGTT-A-TGT-TG----------GGCA----TTT-AT-TGCCTTT--------AAAAAA----CCTA--ATACAACTTTCAACAACGGATCTCTTGGCTCTCGCATCGATGAAGAACGCAGCGAAATGCGATAAGTAATGTGAATTGCAGAATTCAGTGAATCATCGAATCTTTGAACGCACCTTGCGCTCCTTGGTA-TTCCGAGGAGCATGCCTGTTTGAGTATCATG-AAATTCTCAAC-CTT-------GCTTTT--GC-ATCTGT--GA----------A-A-TCAGGGTT------------------GGATTGTGGGAGA-------------CTTTTTTG-CAGGCTTCAAATC--------GAA-GT-C--TGCTCTCCTGAAATATATTAGCAGAGTTGCATGAAC-AGCTTT-T---T--A-----TTGGTGTGA-T-AATCATC-TATGCC----ATGGG-CTGT-GAAAGCG------------------------AG-TTT------GCCT-TCCAATTTTA------AC-ATCC-G----T--TA--TT--CCATGAC------TT
>Dermoloma_bellerianum_BBF_GC12120807_PQ165390
TTGAAT---GAACTTGG-TCGGGCTGA-TGCTGGTCT-CTC-TCCTT-G---G-GGGGCA--TGTGCACGCCTGGC--ACCATCT-TC---TTT---------TACCA---CCTGTGCACC--TTTTGTAGA-CTGTGGGG-AC--TA-CCTTT-CCGAG----------GTCAAACTCGG---TT-GAAAGGAT--TGCTG-----------------AT------------GC---CAGCTTT-CCTTTG-CC-CGT-CT--TCTGG-TCTATGCC-TTTT-T-----A--TCA---CAA-A--T-G-------------------------------TATGACAATGAATGTT-A-TGT-TG----------GGCA----TTT-AT-TGCCTTT---------AAAAA----CCTA--ATACAACTTTCAACAACGGATCTCTTGGCTCTCGCATCGATGAAGAACGCAGCGAAATGCGATAAGTAATGTGAATTGCAGAATTCAGTGAATCATCGAATCTTTGAACGCACCTTGCGCTCCTTGGTA-TTCCGAGGAGCATGCCTGTTTGAGTATCATG-AAATTCTCAAC-CTT-------GTTTTT--GC-ATCTGT--GA----------A-A-TCAGGGTT------------------GGATTGTGGGAGG-------------CTTTTTTG-CAGGCTTCA-ATC--------GAA-GT-C--TGCTCTCCTGAAATATATTAGCAGAGTTGCATGAAC-AGCTTT-T---T--A-----TTGGTGTGA-T-AATCATC-TATGCC----ATTGG-CTGT-GAAAGCG------------------------AG-TTT------GCCT-TCCAAT-TTA------AC-ATCC-G----T--TA--TT---CATGAC---TTTTT
>Dermoloma_bellerianum_SAVF20911_PQ165391
TTGAAT---GAACTTGG-TCGGGCTGA-TGCTGGTCT-CTC-TCCTT-G---G-GGGGCA--TGTGCACGCCTGGC--ACCATCT-TC---TTT---------TACCA---CCTGTGCACC--TTTTGTAGA-CTGTGGG--AC--TA-CCTTT-CCGAG----------GTCAAACTCGG---TT-GAAAGGAT--TGCTG-----------------AT------------GC---CAGCTTT-CCTTTG-CC-TGT-CT--TCTGG-TCTATGTC-TTTT-T-----A--TCA---CAA-A--T-G-------------------------------TATGACAATGAATGTT-A-TGT-TG----------GGCA---TTTT-AT-TGCCTTT--------AAAAAA----CCTA--ATACAACTTTCAACAACGGATCTCTTGGCTCTCGCATCGATGAAGAACGCAGCGAAATGCGATAAGTAATGTGAATTGCAGAATTCAGTGAATCATCGAATCTTTGAACGCACCTTGCGCTCCTTGGTA-TTCCGAGGAGCATGCCTGTTTGAGTATCATG-AAATTCTCAAC-CTT-------GCTTTT--GC-ATCTGT--GA----------A-A-TCAGGGTT------------------GGATTGTGGGAGA-------------CTTTTTTG-CAGGCTTCAAATT--------GAA-GT-C--TGCTCTCCTGAAATATATTAGCAGAGTTGCATGAAC-AGCTTT-T---T--A-----TTGGTGTGA-T-AATCATC-TATGCC----ATGGG-CTGT-GAAAGCG------------------------AG-TTT------GCCT-TCCAATTTTA------AC-ATCC-G----T--TA--TT---CATGAC---TTTTT
>Dermoloma_bellerianum_AMB15101_GC93319_MW193808
TTGAAT---GAACTTGG-TCGGGCTGA-TGCTGGTCT-CTC---CTT-G---G-GGGGCA--TGTGCACGCCTGGC--ACCATCT-TC---TTT---------TGCCA---CCTGTGCACC--TTTTGTAAA-CTGTGGGG--C--TA-CCTTT-CCGAG----------GTCAAACTCGG---TT-GAAAGGAT--TGCTG-----------------AT------------GC---CAGCTTT-CCTTTG-CCTTGT-CT--TCTGG-TCTATGTC-TTTT-T-----A--TCA---CAA-A--T-G-------------------------------TATGACAATGAATGTTTA-TGT-TG----------GGCG-----TT-AT-TGCC---ATT------AAAAA----CCTA-AATACAACTTTCAACAACGGATCTCTTGGCTCTCGCATCGATGAAGAACGCAGCGAAATGCGATAAGTAATGTGAATTGCAGAATTCAGTGAATCATCGAATCTTTGAACGCACCTTGCGCTCCTTGGTA-TTCCGAGGAGCATGCCTGTTTGAGTATCATG-AAATTCTCAAC-CTT-------GTTTTT-TGC-ATCTGT--GA----------A-A-TCAGGGTT------------------GGATTGTGGGAGG-------------CTTTTTTG-CAGGCTTCA-ATC--------GAA-GT-C--TGCTCTCCTGAAATATATTAGCAGAGTTGCATGAAC-AGCTTT-T---T--A-----TTGGTGTGA-T-AATCATC-TATGCC----ATGGG-CTGT-GAAAGCG------------------------GG-TTT------GCCT-TCCAAT-TTA------AC-ATCC-G----T--TA--TT---CATGAC--------
>Dermoloma_bellerianum_OF21095_PQ165392
TTGAAT---GAACTTGG-TCGGGCTGA-TGCTGGTCT-CTC-TCCTT-G---G-GGGGCA--TGTGCACGCCTGGC--ACCATCT-TC---TTT---------TACCA---CCTGTGCACC--TTTTGTAGA-CTGTGGG--AC--TA-CCTTT-CCGAG----------GTCAAACTCGG---TT-GAAAGGAT--TGCTG-----------------AT------------GC---CAGCTTT-CCTTTG-CC-TGT-CT--TCTGG-TCTATGTC-TTTT-T-----A--TCA---CAA-A--T-G-------------------------------TATGACAATGAATGTT-A-TGT-TG----------GGCA----TTT-AT-TGCCTTT---------AAAAA----CCTA--ATACAACTTTCAACAACGGATCTCTTGGCTCTCGCATCGATGAAGAACGCAGCGAAATGCGATAAGTAATGTGAATTGCAGAATTCAGTGAATCATCGAATCTTTGAACGCACCTTGCGCTCCTTGGTA-TTCCGAGGAGCATGCCTGTTTGAGTATCATG-AAATTCTCAAC-CTT-------GCTTTT--GC-ATCTGT--GA----------A-A-TCAGGGTT------------------GGATTGTGGGAGA-------------CTTTT--G-CAGGCTTCAAATC--------GAA-GT-C--TGCTCTCCTGAAATATATTAGCAGAGTTGCATGAAC-AGCTTT-T---T--A-----TTGGTGTGA-T-AATCATC-TATGCC----ATGGG-CTGT-GAAAGCG------------------------AG-TTT------GCCT-TCCAATTTTA------AC-ATCC-G----T--TA--TT---CATGAC---TTTTT
>Dermoloma_bellerianum_O_TEB338b1_PQ165507
-------------------------------------------------------GGGCA--TGTGCACGCCTGGC--ACCATCT-TC--TTTT----------ACCA---CCTGTGCACC--TTTTGTAGA-CTGTGGG--AC--TA-CCTTT-CCGAG----------GTCAAACTCGG---TT-GAAAGGAT--TGCTG-----------------AT------------GC---CAGCTTT-CCTTTG-CC-TGT-CT--TCTGG-TCTATGTC--TTT-TT----AT-C-AC----AAA--T-G-------------------------------TATGACAATGAATGTT-A-TGT-T---------G-GGCA----TTT-AT-TGCCTTT---------AAAAA----CCTA--ATACAACTTTCAACAACGGATCTCTTGGCTCTCGCATCGATGAAGAACGCAGCGAAATGCGATAAGTAATGTGAATTGCAGAATTCAGTGAATCATCGAATCTTTGAACGCACCTTGCGCTCCTTGGTA-TTCCGAGGAGCATGCCTGTTTGAGTATCATG-AAATTCTCAA--CCT------TGCTTTT--GC-ATCTGT--GA----------A-A-TCAGGGTT------------------GGATTGTGGGAGA-------------CTTTT--G-CAGGCTTCAAATC--------GAA-GT-C--TGCTCTCCTGAAATATATTAGCAGAGTTGCATGAAC-AGCTTT-T---T--A-----TTGGTGTGA-T-AATCATC-TATGCC----ATGGG-CTGT-GAAAGCG------------------------AG-TTT------GCCT-TCCAATTTTA------AC-ATCC-G----T--TA--TT---CATGAC----TTTT
>Dermoloma_bellerianum_SAVF4143_MW193806
TTGAAT---GAACTTGG-TCGGGCTGA-TGCTGGTCT-CCTCTCCTT-G---G-GGGGCA--TGTGCACGCCTGGC--ACCATCT-TC---TTT---------TACCA---CCTGTGCACC--TTTTGTAGA-CTGTGGG--AC--TA-CCTTT-CCGAG----------GTCAAACTCGG---TT-GAAAGGAT--TGCTG-----------------AT------------GC---CAGCTTT-CCTTTG-CC-TGT-CT--TCTGG-TCTATGTC-TTTT-T-----A--TCA---CAA-A--T-G-------------------------------TATGACAATGAATGTT-A-TGT-TG----------GGCG-----TT-AT-TGCCTTT---------AAAAA----CCTA--ATACAACTTTCAACAACGGATCTCTTGGCTCTCGCATCGATGAAGAACGCAGCGAAATGCGATAAGTAATGTGAATTGCAGAATTCAGTGAATCATCGAATCTTTGAACGCACCTTGCGCTCCTTGGTA-TTCCGAGGAGCATGCCTGTTTGAGTATCATG-AAATTCTCAAC-CTT-------GTTTTT--GC-ATCTGT--GA----------A-A-TCAGGGTT------------------GGATTGTGGGAGG-------------CTTTTTTG-CAGGCTTCA-ATC--------GAA-GT-C--TGCTCTCCTGAAATATATTAGCAGAGTTGCATGAAC-AGCTTT-T---T--A-----TTGGTGTGA-T-AATCATC-TATGCC----ATGGG-CTGT-GAAAGCG------------------------GG-TTT------GCCT-TCCAAT-TTA------AC-ATCC-G----T--TA--TT---CATGAC-----TTT
>Dermoloma_bellerianum_SAVF20227_MW193804
TTGAAT---GAACTTGG-TCGGGCTGA-TGCTGGTCT-CTC-TCCTT-G-GGG-GGGGCA--TGTGCACGCCTGGC--ACCATCT-TC---TTT---------TACCA---CCTGTGCACC----TTGTAGA-CTGTGGGG-AC--TA-CCTTT-CCGAG----------GTCAAACTCGG---TT-GAAAGGAT--TGCTG-----------------AT------------GC---CAGCTTT-CCTTTG-CC-TGT-CT--TCTGG-TCTATGTC-TTTT-T-----A--TCA---CAA-A--T-G-------------------------------TATGACAATGAATGTT-A-TGT-TG----------GGCA----TTT-AT-TGCCTTT---------AAAAA----CCTA--ATACAACTTTCAACAACGGATCTCTTGGCTCTCGCATCGATGAAGAACGCAGCGAAATGCGATAAGTAATGTGAATTGCAGAATTCAGTGAATCATCGAATCTTTGAACGCACCTTGCGCTCTTTGGTA-TTCCGAGGAGCATGTCTGTTTGAGTATCATG-AAATTCTCAAC-CTT-------GCTTTT--GC-ATCTGT--GA----------A-A-TCAGGGTT------------------GGATTGTGGGAGA-------------CTTTT--G-CAGGCTTCAAATC--------GAA-GT-C--TGCTCTCCTGAAATATATTAGCAGAGTTGCATGAAC-AGCTTT-T---T--A-----TTGGTGTGA-T-AATCATC-TATGCCATGCATGGG-CTGT-GAAAGCG------------------------AG-TTT------GCCT-TCCAAT-TTA------ACCATCC-G----T--TA--TT---CATGAC----TTTT
>Dermoloma_cf_bellerianum_LIP_PAM14102921_MW193809
TTGAAT---GAACTTGG-TCGGGTTGA-TGCTGGT-T-CCC-------GAAAG-GGGGCA--TGTGCACGCCTGGC--ACCAACT-TC---TTT---------TACCA---CCTGTGCACC--TTCTGTAGA-CTTTGGGG-AC--TA-CCTTT-CCGAG----------GTCAAACTCGG---TT-GAAGGGGT--TGCTGCT-GCC--------TTCAT--ACAAAAAAGGGC---CAGCTTT-CCTTTG-CC-TGT-CTT-TTTGG-TCTATGTC-TTTT-TC----A--------CAA-A--T-G-------------------------------TATGACAAAGAATGTT-A-TGT-TG----------GGCA----TTT-AT-TGCCTTT---------AAAAC----CCTA--ATACAACTTTCAACAACGGATCTCTTGGCTCTCGCATCGATGAAGAACGCAGCGAAATGCGATAAGTAATGTGAATTGCAGAATTCAGTGAATCATCGAATCTTTGAACGCACCTTGCGCTCCTTGGTA-TTCCGAGGAGCATGCCTGTTTGAGTATCATG-AAATTCTCAAC-CTT-------G--TTT--GC-ATCTGT--GA--------------TCAGGGTT------------------GGATTGTGGGAGG------------------T-G-CAGGCTTCAAATC--------AAA-GT-C--TGCTCTCCTGAAATATATTAGCAGAGTTGCATGATC-AGCTTTTT---TT-A-----TTGGTGTGA-T-AATCATC-TACGCC----ATGGG-CTGT-GAAAGCG------------------------GA-TTT------GCCT-TCCAAT-TTAT-----AT-AT-------AT-ATA--TT---CATGAC------TT
>Dermoloma_hygrophorus_G00127362_MW193845
TTGAAT--AAAA-TTGG-TTGGGCTG-TTGCTGATCC-CTT-------------GGGATA--TGTGCACGCCTAGC--ACCAACTTTTTCTTTT---------TACCA---CCTGTGCACC--TTTTGTAGA-CCTTGGAAT----TAT-CTCTCTCGAG----------GCTAGCCTCGG--TTT-GA-GGG--CTTGCTG---GCC------------------------AGC---CAGCTT--CCCTTG-CA--ATT-----CCGG-TCTATGT--ACTT-TT-----CAT----AT-ACA-CC-G-------------------------------CATGTCACAGAATGTT-ATTGA-TA--------A-GGC------TTCAC-TGCCTTT----------AAAA------TAC-ATACAACTTTCAACAACGGATCTCTTGGCTCTCGCATCGAT---------------------------------------------------------------------------------------------------------------------------------------------------------------------------------------------------------------------------------------------------------------------------------------------------------------------------------------------------------------------------------------------------------------------------------------------------------------------------------------
>Dermoloma_hygrophorus_BBF_GC01102501_PQ165393
TTGAAT--AAAA-TTGG-TTGGGCTG-YTGCTGAT-C-CTTC------------GGGATA--TGTGCACGCCTAGC--ACCAACTTTTTCTTTT---------TACCA---CCTGTGCACC--TTTTGTAGA-CCTTGGAAT----TAT-CTCTCTCGAG----------GCTAGCCTCGG--TTT-GA-GGG--CTTGCTG---GCC------------------------AGC---CAGCTT--CCCTTG-CA--ATT-----CCGG-TCTATGT--ACTT-TT-----CAT----AT-ACA-CC-G-------------------------------CATGTCACAGAATGTT-ATTGA-TG--------A-GGC------TTCAC-TGCCTTT----------AAAA------TAC-ATACAACTTTCAACAACGGATCTCTTGGCTCTCGCATCGATGAAGAACGCAGCGAAATGCGATAAGTAATGTGAATTGCAGAATTCAGTGAATCATCGAATCTTTGAACGCACCTTGCGCTCCTTGGTA-TTCCGAGGAGCATGCCCGTTTGAGTATCATG-AAATTCTCAAC-CCT----------TTCAGAG-TCTTTTTTGG--------CTG-A-TC-AGGCTT-----------------GGATTGTGGGAG--------------CT-----G-CAGGCTTCACA----------GAA-GT-C--TGCTCTTCTTAAATGCATTAGCA--G------GAACC-TCTTGTGG-GTC-AG--CTCTGGTGTGA-T-AATTATC-TACGCC----ATGGC-TTCC--AACGCAA------------------------G-----TCC-A-GCT-TCTAAT--TG--TCTT--CATC-GAC-----AGC--TTTTTAAC-AC------TT
>Dermoloma_appalachianum_TENNF065390_JMB10061007_PQ165394
TTGAAT--AAAACTTGG-TTGGGCTG-TTGCTGATCC-TCC-------------AGGATA--TGTGCACGCCTACC-GACCAACT------TTT---------TACCA---CCTGTGCACC--TTTTGTAGA-CGCTGG------ATAT-CTCT--CGAGT-G----CCC----AACTCGG-TTTT-GA--GGA-C-TGC------CC---CAA--------------------------GCTTT--CCT---CA-AATT----TCTGC-TCTACGT-TTTTT-TA----ATAT-ACC-C--CA-TT-G-------------------------------CATGTCATTGAATGYT-ATTGA-TAT-------AGGGC-----CTTTGTTT-CCTTT----------AAAA----TCT---ATACAACTTTCAACAACGGATCTCTTGGCTCTCGCATCGATGAAGAACGCAGCGAAATGCGATAAGTAATGTGAATTGCAGAATTCAGTGAATCATCGAATCTTTGAACGCACCTTGCGCTCCTTGGTA-TTCCGAGGAGCATGCCTGTTTGAGTATCATG-AAATTCTCAA--CCT--------T-TTCA-G---TTT-----G--------CTG-A-TC-AGGCTT-----------------GGATTGTGGGAG----------------TTTTTG-CAGGCTTCAC----------AGAA-GT-CAATGCTCTCCTGAAATGCATGAGCA--G------GAACC-CATTGTGG-ACMCAG-CTCCTGGTGTGA-T-AATTATC-TATGCC----ATGG--CTGC--AAAGCAACTTGCCAAT-TTTTT--G-GGGGGGTTTT-T-----GCT-TCTAAT--CG--TCTCATC-T-GAG---ACAACA--TTTT----GACC----TTT
>Dermoloma_appalachianum_TENNF076604_DG21082913_PQ165395
TTGAAT--AAAACTTGG-TTGGGCTG-TTGCTGATCC-TCC-------------AGGATA--TGTGCACGCCTACC-GACCAACT------TTT---------TACCA---CCTGTGCACC--TTTTGTAGA-CGCTGG------ATAT-CTCT--CGAGT-G----CCC----AACTCGG-TTTT-GA--GGA-C-TGC------CC---CAA--------------------------GCTTT--CCT---CA-AATT----TCTGC-TCTACGT-TTTTT-TA----ATAT-ACC-C--CA-TT-G-------------------------------CATGTCATTGAAYGTT-ATTGA-TAT-------A-GGC-----CTTTGT-TGCCTTT----------AAAA----TCT---ATACAACTTTCAACAACGGATCTCTTGGCTCTCGCATCGATGAAGAACGCAGCGAAATGCGATAAGTAATGTGAATTGCAGAATTCAGTGAATCATCGAATCTTTGAACGCACCTTGCGCTCCTTGGTA-TTCCGAGGAGCATGCCTGTTTGAGTATCATG-AAATTCTCAA--CCT--------T-TTCA-G---TTT-----G--------CTG-A-TC-AGGCTT-----------------GGATTGTGGGAG----------------TTTTTG-CAGGCTTCAC----------AGAA-GT-CAATGCTCTCCTGAAATGCATGAGCA--G------GAACC-CATTGTGG-ACCCAG-CTCCTGGTGTGA-T-AATTATC-TATGCC----ATGG--CTGC--AAAGCAACTTGCCAAT-TTTTTG-G-GGGGGGTTTT-T-----GCT-TCTAAT--CG--TCTCATC-T-GAG---ACAACA--TTTT----GACC-----TT
>Dermoloma_vellingae_TENNF065324_ECV4208_KU058494
TTGAAT--AAAACTTGG-TTGGGCTG-TTGCTGATCC-TCC-------------AGGATA--TGTGCACGCCTACC-GACCAACT------TTT---------TACCA---CCTGTGCACC--TTTTGTAGA-CGCTGG------ATAT-CTCT--CGAGT-G----CCC----AACTCGG-TTTT-GA--GGA-C-TGC------CC---CAA--------------------------GCTTT--CCT---CA-AATT----TCTGC-TCTACGTTTTTTT-TA----TTTT-MCC-C--CA-TT-G-------------------------------CATGTCATTGAATGTT-ATTGA-TAT-------A-GGC-----CTTTGT-TGCCTTT----------AAAA----TCT---ATACAACTTTCAACAACGGATATATTGGCTCTCGCATCGATGAAGAACGCAGCGAAATGCGATAAGTAATGTGAATTGCAGAATTCAGTGAATCATCGAATCTTTGAACGCACCTTGCGCTCCTTGGTA-TTCCGAGGAGCATGCCTGTTTGAGTATCATG-AAATTCTCAA--CCT--------T-TTCA-G---TTT-----G--------CTG-A-TC-AGGCTT-----------------GGATTGTGGGAG----------------TTTTTG-CAGGCTTCAC----------AGAA-GT-CAATGCTCTCCTGAAATGCATGAGCA--G------GAACC-CATTGTGG-ACACAG-CTCCTGGTGTGA-T-AATTATC-TATGCC----ATGG--CTGC--AAAGCAACTTGCCAAT-TTTTT--GGGGGGGGTTTT-T-----GCT-TCTAAT--CG--TCTCATC-T-GAG---ACAACA--TTTT----GACC----TTT
>Dermoloma_josserandii_SAVF20808_PQ165396
TTGAAT--AAAACTTGG-TTGGGCTG-TTGCTGATCC-TCC-------------GGGATA--TGTGCACGCCTACC-AACCAACT-------TT---------TACCA---CCTGTGCACC--TTTTGTAGA-TGCTGG------ATAT-CTCT--CGAGT-G-----CC---AAACTCGG-TTTT-GA--GGA-C-TGC------CCC--CAA--------------------------GCTTT--CCT---CA-AATT----TCTGC-TCTACGTTTTTTT-TA----ATAT-ACC-C--CA-TT-G-------------------------------CATGTCATTGAATGTT-ATTGA-TAT-------T-GGC-----CTTTGT-TGCCTTT----------AAAA-----TCT--ATACAACTTTCAACAACGGATCTCTTGGCTCTCGCATCGATGAAGAACGCAGCGAAATGCGATAAGTAATGTGAATTGCAGAATTCAGTGAATCATCGAATCTTTGAACGCACCTTGCGCTCCTTGGTA-TTCCGAGGAGCATGCCTGTTTGAGTATCATG-AAATTCTCAA--CCT--------T-TTCA-G---TTT-----G--------CTG-A-TC-AGGCTT-----------------GGATTGTGGGAG-----------------TTTTG-CAGGCTTCC-C---------AGAA-GT-C-ATGCTCTCCTGAAATGCATGAGCA--G------GAACC-CATTGTGG-ACC-AG-CTCCTGGTGTGA-T-AATTATC-TATGCC----ATGG--CTGC--AAAGCAACTTGCCAATTTTTTTT-G-GGGGGGTTTT-------GCT-TCTAAT--CG--TCTCATC-T-GAG---ACAACA--TTTT----GACC----TTT
>Dermoloma_josserandii_SAVF22283_PQ165397
--------------------------------GATCC-TCC-------------GGGATA--TGTGCACGCCTACC-AACCAACT-------TT---------TACCA---CCTGTGCACC--TTTTGTAGA-TGCTGG------ATAT-CTCT--CGAGT-G-----CC---AAACTCGG-TTTT-GA--GGA-C-TGC------CCC--CAA--------------------------GCTTT--CCT---CA-AATT----TCTGC-TCTACGTTTTTTT-TA----ATAT-ACC-C--CA-TT-G-------------------------------CATGTCATTGAATGTT-ATTGA-TAT-------T-GGC-----CTTTGT-TGCCTTT----------AAAA-----TCT--ATACAACTTTCAACAACGGATCTCTTGGCTCTCGCATCGATGAAGAACGCAGCGAAATGCGATAAGTAATGTGAATTGCAGAATTCAGTGAATCATCGAATCTTTGAACGCACCTTGCGCTCCTTGGTA-TTCCGAGGAGCATGCCTGTTTGAGTATCATG-AAATTCTCAA--CCT--------T-TTCA-G---TTT-----G--------CTG-A-TC-AGGCTT-----------------GGATTGTGGGAG-----------------TTTTG-CAGGCTTCC-C---------AGAA-GT-C-ATGCTCTCCTGAAATGCATGAGCA--G------GAACC-CATTGTGG-ACC-AG-CTCCTGGTGTGA-T-AATTATC-TATGCC----ATGG--CTGC--AAAGCAACTTGCCAATTTTTTTTTG-GGGGGGTTTT-------GCT-TCTAAT--CG--TCTCATC-T-GAG---ACAACA--TTTT----GACC-----TT
>Dermoloma_josserandii_SAVF20849_PQ165398
TTGAAT--AAAACTTGG-TTGGGCTG-TTGCTGATCC-TCC-------------GGGATA--TGTGCACGCCTACC-AACCAACT-------TT---------TACCA---CCTGTGCACC--TTTTGTAGA-TGCTGG------ATAT-CTCT--CGAGT-G-----CC---AAACTCGG-TTTT-GA--GGA-C-TGC------CCC--CAA--------------------------GCTTT--CCT---CA-AATT----TCTGC-TCTACGTTTTTTT-TA----ATAT-ACC-C--CA-TT-G-------------------------------CATGTCATTGAATGTT-ATTGA-TAT-------T-GGC-----CTTTGT-TGCCTTT----------AAAA-----TCT--ATACAACTTTCAACAACGGATCTCTTGGCTCTCGCATCGATGAAGAACGCAGCGAAATGCGATAAGTAATGTGAATTGCAGAATTCAGTGAATCATCGAATCTTTGAACGCACCTTGCGCTCCTTGGTA-TTCCGAGGAGCATGCCTGTTTGAGTATCATG-AAATTCTCAA--CCT--------T-TTCA-G---TTT-----G--------CTG-A-TC-AGGCTT-----------------GGATTGTGGGAG-----------------TTTTG-CAGGCTTCC-C---------AGAA-GT-C-ATGCTCTCCTGAAATGCATGAGCA--G------GAACC-CATTGTGG-ACC-AG-CTCCTGGTGTGA-T-AATTATC-TATGCC----ATGG--CTGC--AAAGCAACTTGCCAATTTTTTTT-G-GGGGGGTTTT-------GCT-TCTAAT--CG--TCTCATC-T-GAG---ACAACA--TTTT----GACC----TTT
>Dermoloma_josserandii_SAVF20907_PQ165399
TTGAAT--AAAACTTGG-TTGGGCTG-TTGCTGATCC-TCC-------------GGGATA--TGTGCACGCCTACC-AACCAACT-------TT---------TACCA---CCTGTGCACC--TTTTGTAGA-TGCTGG------ATAT-CTCT--CGAGT-G-----CC---AAACTCGG-TTTT-GA--GGA-C-TGC------CCC--CAA--------------------------GCTTT--CCT---CA-AATT----TCTGC-TCTACGTTTTTTT-TA----ATAT-ACC-C--CA-TT-G-------------------------------CATGTCATTGAATGTT-ATTGA-TAT-------T-GGC-----CTTTGT-TGCCTTT----------AAAA-----TCT--ATACAACTTTCAACAACGGATCTCTTGGCTCTCGCATCGATGAAGAACGCAGCGAAATGCGATAAGTAATGGGAATTGCAGAATTCAGTGAATCATCGAATCTTTGAACGCACCTTGCGCTCCTTGGTA-TTCCGAGGAGCATGCCTGTTTGAGTATCATG-AAATTCTCAA--CCT--------T-TTCA-G---TTT-----G--------CTG-A-TC-AGGCTT-----------------GGATTGTGGGAG-----------------TTTTG-CAGGCTTCC-C---------AGAA-GT-C-ATGCTCTCCTGAAATGCATGAGCA--G------GAACC-CATTGTGG-ACC-AG-CTCCTGGTGTGA-T-AATTATC-TATGCC----ATGG--CTGC--AAAGCACCTTGCCAATTTTTTTT-G-GGGGGGTTTT-------GCT-TCTAAT--CG--TCTCATC-T-GAG---ACAACA--TTTT----GACC----TTT
>Dermoloma_pseudojosserandii_BBF_CH17300504_PQ165400
TTGAAT--AAAACTTGG-TTGGGCTG-TTGCTGATCC-TCT-------------GGGATA--TGTGCACGCCTACC-GACCAACT-------TT---------TACCA---CCTGTGCACC--TTTTGTAGA-TGCTGG------ATAT-CTCT--CGAGT-G-----CC---AAACTCGG-TTTT-GA--GGA-C-TGC------CC---CAA--------------------------GCTTT--CCT---CA-AATT----TCTGC-TCTACGT-TTTTT-TA----ATAT-ACC-C--CA-TT-G-------------------------------CATGTCATTGAATGTT-ATTGA-TAT-------A-GGC-----MTTTGT-TGCCTTT---------RAAAA----TCT---ATACAACTTTCAACAACGGATCTCTTGGCTCTCGCATCGATGAAGAACGCAGCGAAATGCGATAAGTAATGTGAATTGCAGAATTCAGTGAATCATCGAATCTTTGAACGCACCTTGCGCTCCTTGGTA-TTCCGAGGAGCATGCCTGTTTGAGTATCATG-AAATTCTCAA--CCT--------T-TTCA-G---TTT-----G--------CTG-A-TC-AGGCTT-----------------GGATTGTGGGAG-----------------TTTTG-CAGGCTTC--TC--------AGAA-GT-C-ATGCTCTCCTGAAATGCATGAGCA--GT------AACC-CATTGTGG-ACC-AG-CTCCTGGTGTGA-T-AATTATC-TATGCC----ATGG--CTGC--AAAGCAACTTGCCAAT-TTTTT--G-GGGGGGTTTT-------GCT-TCTAAT--TG--TCTCATC-T-GAG---ACAACA--TTTT----GACC----TTT
>Dermoloma_pseudojosserandii_BBF_GC17092306_PQ165401
TTGAAT--AAAACTTGG-TTGGGCTG-TTGCTGATCC-TCT-------------GGGATA--TGTGCACGCCTACC-GACCAACT-------TT---------TACCA---CCTGTGCACC--TTTTGTAGA-TGCTGG------ATAT-CTCT--CGAGT-G-----CC---AAACTCGG-TTYT-GA--GGA-C-TGC------CC---CAA--------------------------GCTTT--CCT---CA-AATT----TCTGC-TCTACGT-TTTTT-TA----ATAT-ACC-C--CA-TT-G-------------------------------CATGTCATTGAATGTT-ATTGA-TAT-------A-GGC-----MTTTGT-TGCCTTT---------AAAAA----TCT---ATACAACTTTCAACAACGGATCTCTTGGCTCTCGCATCGATGAAGAACGCAGCGAAATGCGATAAGTAATGTGAATTGCAGAATTCAGTGAATCATCGAATCTTTGAACGCACCTTGCGCTCCTTGGTA-TTCCGAGGAGCATGCCTGTTTGAGTATCATG-AAATTCTCAA--CCT--------T-TTCA-G---TTT-----G--------CTG-A-TC-AGGCTT-----------------GGATTGTGGGAG-----------------TTTTG-CAGGCTTC--YC--------AGAA-GT-C-ATGCTCTCCTGAAATGCATGAGCA--GT------AACC-CATTGTGG-ACC-AG-CTCCTGGTGTGA-T-AATTATC-TATGCC----ATGG--CTGC--AAAGCAACTTGCCAAT-TTTTT----GGGGGGTTTY-------GCT-TCTAAT--TG--TCTCATC-T-GAG---ACAACA--TTTT----GACC----TTT
>Dermoloma_pseudojosserandii_SAVF20908_PQ165402
TTGAAT--AAAACTTGG-TTGGGCTG-TTGCTGATCC-TCT-------------GGGATA--TGTGCACGCCTACC-RACCAACT-------TT---------TACCA---CCTGTGCACC--TTTTGTAGA-TGCTGG------ATAT-CTCT--CGAGT-G-----CC---AAACTCGG-TTTT-GA--GGA-C-TGC------CC---CAA--------------------------GCTTT--CCT---CA-AATT----TCTGC-TCTACGT-TTTTT-TA----ATAT-ACC-C--CA-TT-G-------------------------------CATGTCATTGAATGTT-ATTGA-TAT-------A-GGC-----CTTTGT-TGCCTTT---------AAAAA----TCT---ATACAACTTTCAACAACGGATCTCTTGGCTCTCGCATCGATGAAGAACGCAGCGAAATGCGATAAGTAATGTGAATTGCAGAATTCAGTGAATCATCGAATCTTTGAACGCACCTTGCGCTCCTTGGTA-TTCCGAGGAGCATGCCTGTTTGAGTATCATG-AAATTCTCAA--CCT--------T-TTCA-G---TTT-----G--------CTG-A-TC-AGGCTT-----------------GGATTGTGGGAG-----------------TTTTG-CAGGCTTC--TC--------AGAA-GT-TCATGCTCTCCTGAAATGCATGAGCA--GT------AACC-CATTGTGG-ACC-AG-CTCCTGGTGTGA-T-AATTATC-TATGCC----ATGG--CTGC--AAAGCAACTTGCCAAT-TTTTT----GGGGGGTTTT-------GCT-TCTAAT--SG--TCTCATC-T-GAG---ACAACA--TTTT----GACC-----TT
>Dermoloma_pseudojosserandii_SAVF20912_PQ165403
TTGAAT--AAAACTTGG-TTGGGCTG-TTGCTGATCC-TCT-------------GGGATA--TGTGCACGCCTACC-RACCAACT-------TT---------TACCA---CCTGTGCACC--TTTTGTAGA-TGCTGG------ATAT-CTCT--CGAGT-G-----CC---AAACTCGG-TTTT-GA--GGA-C-TGC------CCC--CAA--------------------------GCTTT--CCT---CA-AATT----TCTGC-TCTACGT-TTTTT-TW----ATAT-ACC-C--CA-TT-G-------------------------------CATGTCATAGAATGTT-ATATA-TAT-------A-GGC-----CTTTGT-TGCCTTT---------AAAAA----TCT---ATACAACTTTCAACAACGGATCTCTTGGCTCTCGCATCGATGAAGAACGCAGCGAAATGCGATAAGTAATGTGAATTGCAGAATTCAGTGAATCATCGAATCTTTGAACGCACCTTGCGCTCCTTGGTA-TTCCGAGGAGCATGCCTGTTTGAGTATCATG-AAATTCTCAA--CCT--------T-TTCA-G---TTT-----G--------CTG-A-TC-AGGCTT-----------------GGATTGTGGGAG-----------------TTTTG-CAGGCTTC--TC--------AGAA-GT-C-ATGCTCTCCTGAAATGCATGAGCA--GT------AACC-CATTGTGG-ACC-AG-CTCCTGG-GTGAAT-AATTATC-TATGCC----ATGG--CTGC--AAAGCAACTTGCCAAT-TTTTT--G-GGGGGGTTTT-------GCT-TCTAAT--SG--TCTCATC-T-GAG---ACAACA--TTTT----GACC-----TT
>Dermoloma_compactum_GLMF137756_PQ165508
TTGAATA-AAAACTTGGGTTGGGCTG-TTGCTGATCC-TCC-------------GGGATA--TGTGCACGCCTACC-AACCAACT-----TTTT---------CACCA---CCTGTGCACC--TTTTGTAGA-TGCTGG------ATAT-CTCT--CGAGTAA-----CTA-AAAACTCGG-TTTT-GA--GGA-C-TGC------CC---CAA--------------------------GCTTT--CCT---CA-AATT----TCTGC-TCTACGT-TTTTT-TA----ACAT-ACC-C--CA-TC-G-------------------------------CATGTCATTGAATGTA-ATTGA-TAT-------A-GGC----TTTT-GT-TGCCTTTAA-----AAAAAAA----TCT---ATACAACTTTCAACAACGGATCTCTTGGCTCTCGCATCGATGAAGAACGCAGCGAAATGCGATAAGTAATGTGAATTGCAGAATTCAGTGAATCATCGAATCTTTGAACGCACCTTGCGCTCCTTGGTA-CTCCGAGGAGCATGCCTGTTTGAGTATCATG-AAACTCTCAA--CCT--------T-TTCA-G---TTT-----G--------CTG-A-TC-AGGCTT-----------------GGATTGTGGGAG----------------TTTTTG-CAGGCTTCC-CCC-------AGAA-GT-C-ATGCTCTCCTGAAATGCATGAGCA--G------AAACC-CATTGTGG-ACC-AG-CTCCTGGTGTGA-T-AATTATC-TACGCC----ATAG--CTGC--AAAGCAACTTGCCAATTTGTTTT-T-GGGGGGTTTT-------GCT-TCTAAT--TG--TCTCAT-ACTGGG---ACAACA--TTTT----GACC----TTT
>Dermoloma_compactum_SAVF22285_PQ165404
TTGAATA-AAAACTTGG-TTGGGCTG-TTGCTGATCC-TCC-------------GGGATA--TGTGCACGCCTACC-AACCAACT-----TTTT---------CACCA---CCTGTGCACC--TTTTGTAGA-TGCTGG------ATAT-CTCT--CGAGTAA-----CTA-AAAACTCGG-TTTT-GA--GGA-C-TGC------CC---CAA--------------------------GCTTT--CCT---CA-AATT----TCTGC-TCTACGT-TTTTT-TA----ACAT-ACC-C--CA-TC-G-------------------------------CATGTCATTGAATGTA-ATTGA-TAT-------A-GGC----TTTT-GT-TGCCTTTAA-----AAAAAAA----TCT---ATACAACTTTCAACAACGGATCTCTTGGCTCTCGCATCGATGAAGAACGCAGCGAAATGCGATAAGTAATGTGAATTGCAGAATTCAGTGAATCATCGAATCTTTGAACGCACCTTGCGCTCCTTGGTA-CTCCGAGGAGCATGCCTGTTTGAGTATCATG-AAACTCTCAA--CCT--------T-TTCA-G---TTT-----G--------CTG-A-TC-AGGCTT-----------------GGATTGTGGGAG----------------TTTTTG-CAGGCTTCC-CCC-------AGAA-GT-C-ATGCTCTCCTGAAATGCATGAGCA--G------AAACC-CATTGTGG-ACC-AG-CTCCTGGTGTGA-T-AATTATC-TACGCC----ATAG--CTGC--AAAGCAACTTGCCAATTTGTTTT-T-GGGGGGTTTT-------GCT-TCTAAT--TG--TCTCAT-ACTGGG---ACAACA--TTTT----GACC-----TT
>Dermoloma_compactum_SAVF3838_MW193789
TTGAATA-AAAACTTGG-TTGGGCTG-TTGCTGATCC-TCC-------------GGGATA--TGTGCACGCCTACC-AACCAACT-----TTTT---------CACCA---CCTGTGCACC--TTTTGTAGA-TGCTGG------ATAT-CTCT--CGAGTAA-----CTA-AAAACTCGG-TTTT-GA--GGA-C-TGC------CC---CAA--------------------------GCTTT--CCT---CA-AATT----TCTGC-TCTACGT-TTTTT-TA----ACAT-ACC-C--CA-TC-G-------------------------------CATGTCATTGAATGTA-ATTGA-TAT-------A-GGC----TTTT-GT-TGCCTTTAA-----AAAAAAA----TCT---ATACAACTTTCAACAACGGATCTCTTGGCTCTCGCATCGATGAAGAACGCAGCGAAATGCGATAAGTAATGTGAATTGCAGAATTCAGTGAATCATCGAATCTTTGAACGCACCTTGCGCTCCTTGGTA-CTCCGAGGAGCATGCCTGTTTGAGTATCATG-AAACTCTCAA--CCT--------T-TTCA-G---TTT-----G--------CTG-A-TC-AGGCTT-----------------GGATTGTGGGAG----------------TTTTTG-CAGGCTTCC-CCC-------AGAA-GT-C-ATGCTCTCCTGAAATGCATGAGCA--G------AAACC-CATTGTGG-ACC-AG-CTCCTGGTGTGA-T-AATTATC-TACGCC----ATAG--CTGC--AAAGCAACTTGCCAATTTGTTTT-T-GGGGGGTTTT-------GCT-TCTAAT--TG--TCTCAT-ACTGGG---ACAACA--TTTT----GACC-------
>Dermoloma_compactum_SAVF20794_PQ165405
TTGAATA-AAAACTTGG-TTGGGCTG-TTGCTGATCC-TCC-------------GGGATA--TGTGCACGCCTACC-AACCAACT-----TTTT---------CACCA---CCTGTGCACC--TTTTGTAGA-TGCTGG------ATAT-CTCT--CGAGTAA-----CTA-AAAACTCGG-TTTT-GA--GGA-C-TGC------CC---CAA--------------------------GCTTT--CCT---CA-AATT----TCTGC-TCTACGT-TTTTT-TA----ACAT-ACC-C--CA-TC-G-------------------------------CATGTCATTGAATGTA-ATTGA-TAT-------A-GGC----TTTT-GT-TGCCTTTAA-----AAAAAAA----TCT---ATACAACTTTCAACAACGGATCTCTTGGCTCTCGCATCGATGAAGAACGCAGCGAAATGCGATAAGTAATGTGAATTGCAGAATTCAGTGAATCATCGAATCTTTGAACGCACCTTGCGCTCCTTGGTA-CTCCGAGGAGCATGCCTGTTTGAGTATCATG-AAACTCTCAA--CCT--------T-TTCA-G---TTT-----G--------CTG-A-TC-AGGCTT-----------------GGATTGTGGGAG----------------TTTTTG-CAGGCTTCC-CCC-------AGAA-GT-C--TGCTCTCCTGAAATGCATGAGCA--G------AAACC-CATTGTGG-ACC-AG-CTCCTGGTGTGA-T-AATTATC-TACGCC----ATAG--CTGC--AAAGCAACTTGCCAATTTGTTTT-T-GGGGGGTTTT-------GCT-TCTAAT--TG--TCTCAT-ACTGGG---ACAACA--TTTT----GACC----TTT
>Dermoloma_compactum_SAVF23421_PQ165406
TTGAATA-AAAACTTGG-TTGGGCTG-TTGCTGATCC-TCC-------------GGGATA--TGTGCACGCCTACC-AACCAACT-----TTTT---------CACCA---CCTGTGCACC--TTTTGTAGA-TGCTGG------ATAT-CTCT--CGAGTAA-----CTA-AAAACTCGG-TTTT-GA--GGA-C-TGC------CC---CAA--------------------------GCTTT--CCT---CA-AATT----TCTGC-TCTACGT-TTTTT-TA----ACAT-ACC-C--CA-TC-G-------------------------------CATGTCATTGAATGTA-ATTGA-TAT-------A-GGC----TTTT-GT-TGCCTTTAA-----AAAAAAA----TCT---ATACAACTTTCAACAACGGATCTCTTGGCTCTCGCATCGATGAAGAACGCAGCGAAATGCGATAAGTAATGTGAATTGCAGAATTCAGTGAATCATCGAATCTTTGAACGCACCTTGCGCTCCTTGGTA-CTCCGAGGAGCATGCCTGTTTGAGTATCATG-AAACTCTCAA--CCT--------T-TTCA-G---TTT-----G--------CTG-A-TC-AGGCTT-----------------GGATTGTGGGAG----------------TTTTTG-CAGGCTTCC-CCC-------AGAA-GT-C-ATGCTCTCCTGAAATGCATGAGCA--G------AAACC-CATTGTGG-ACC-AG-CTCCTGGTGTGA-T-AATTATC-TACGCC----ATAG--CTGC--AAAGCAACTTGCCAATTTGTTTT-T-GGGGGGTTTT-------GCT-TCTAAT--TG--TCTCAT-ACTGGG---ACAACA--TTTT----GACC----TTT
>Dermoloma_compactum_ABS_DM0921_PQ165407
TTGAATA-AAAACTTGG-TTGGGCTG-TTGCTGATCC-TCC-------------GGGATA--TGTGCACGCCTACC-AACCAACT-----TTTT---------CACCA---CCTGTGCACC--TTTTGTAGA-TGCTGG------ATAT-CTCT--CGAGTAA-----CTA-AAAACTCGG-TTTT-GA--GGA-C-TGC------CC---CAA--------------------------GCTTT--CCT---CA-AATT----TCTGC-TCTACGT-TTTTT-TA----ACAT-ACC-C--CA-TC-G-------------------------------CATGTCATTGAATGTA-ATTGA-TAT-------A-GGC----TTTT-GT-TGCCTTTAA-----AAAAAAA----TCT---ATACAACTTTCAACAACGGATCTCTTGGCTCTCGCATCGATGAAGAACGCAGCGAAATGCGATAAGTAATGTGAATTGCAGAATTCAGTGAATCATYGAATCTTTGAACGCACCTTGCGCTCCTTGGTA-CTCCGAGGAGCATGCCTGTTTGAGTATCATG-AAACTCTCAA--CCT--------T-TTCA-G---TTT-----G--------CTG-A-TC-AGGCTT-----------------GGATTGTGGGAG----------------TTTTTG-CAGGCTTCC-CCC-------AGAA-GT-C-ATGCTCTCCTGAAATGCATGAGCA--G------AAACC-CATTGTGG-ACC-AG-CTCCTGGTGTGA-T-AATTATC-TACGCC----ATAG--CTGC--AAAGCAACTTGCCAATTTGTTTT-T-GGGGGGTTTT-------GCT-TCTAAT--TG--TCTCAT-ACTGGG---ACAACA--TTTT----GACC----TTT
>Dermoloma_cf_hymenocephalum_MICH171013_Smith63790_MW193793
TTGAAT--AAAACTTGG-TTGGGCTG-TTGCTGATCC-CCT-------------GGGATA--TGTGCACGCCTACC-AACCAACT------TTT---------TACCA---CCTGTSCACC--TTTTGTAGA-TGCTGG------ATAT-CTCT--CGAGTTA----CCC----AACTCGG-TTTT-GA--GGA-C-TGC--CTC------------T----------------C---TGGCTTT--CCT---CA-CATT----TCCGS-TCTACGT-TTTTT-TA----ATA----CAC-ACA-CC-G-------------------------------CATGTCATTGAATGTT-ATTGA-TA----------GGC-----CTTTGT-TGCCTTT---------AAAAA---TTCT---ATACAACTTTCAACAACGGATCTCTTGGCTCTCGCATCGATGAAGAACGCAGCGAAATGCGATAAGTAATGTGAATTGCAGAATTCAGTGAATCATCGAATCTTTGAACGCAYCTTGCGCTCCTTGGTA-TTCCGAGGAGCATGCCTGTTTGAGTATCATG-AAATTCTCAA--CCT--------T-TTCA-GC---TT-----G--------CTG-A-TC-AGGATT-----------------GGATTGTGGGAG-----------------TTTTG-CAGGCTTCC-C---------AGAA-GT-C-ATGCTCTCCTGAAATGCATGAGCA-AG------GAACC-TCTTGTGG-ACC-AG-CTCTTGGTGTGA-T-AATTATC-TACGCC---T-TGG--CTGC--AAAGCAACTTGCCAATTTGTTTT-T-GGGGGG-GTTCT-----GCT-TCTAAT--CG--TCTCAT-A-CGAG---ACAACA--TTTT----GACC----TTT
>Dermoloma_cf_hymenocephalum_MICH171002_Smith77782_MW193792
TTGAAT--AAAACTTGG-TTGGGCTG-TTGCTGATCC-CCT-------------GGGATA--TGTGCACGCCTACC-AACCAACT------TTT---------TACCA---CCTGTGCACC--TTTTGTAGA-TGCTGG------ATAT-CTCT--CGAGTTA----CCC----AACTCGG-TTTT-GA--GGA-C-TGC--CTC------------T----------------C---TGGCTTT--CCT---CA-CATT----TCCGC-TCTACGTTTTTTTTTA----ATA----CAC-ACA-CC-G-------------------------------CATGTCATTGAATGTT-ATTGA-TA----------GGC-----CTTTGT-TGCCTTT---------AAAAA---TTCT---ATACAACTTTCAACAACGGATCTCTTGGCTCTCGCATCGATGAAGAACGCAGCGAAATGCGATAAGTAATGTGAATTGCAGAATTCAGTGAATCATCGAATCTTTGAACGCACCTTGCGCTCCTTGGTA-TTCCGAGGAGCATGCCTGTTTGAGTATCATG-AAATTCTCAA--CCT--------T-TTCA-GC---TT-----G--------CTG-A-TC-AGGATT-----------------GGATTGTGGGAG-----------------TTTTG-CAGGCTTCC-C---------AGAA-GT-C-ATGCTCTCCTGAAATGCATGAGCA-AG------GAACC-TCTTGTGG-ACC-AG-CTCTTGGTGTGA-T-AATTATC-TACGCC---T-TGG--CTGC--AAAGCAACTTGCCAATTTGTTTT-T-GGGGGG-GTTCT-----GCT-TCTAAT--CG--TCTCAT-A-CGAG---ACAACA--TTTT----GACC----TTT
>Dermoloma_hymenocephalum_MICH170995_Smith74542_MW193790
TTGAAT--AAAACTTGG-TTGGGCTG-TTGCTGATCC-CCT-------------GGGATA--TGTGCACGCCTACC-AACCAACT------TTT---------TACCA---CCTGTGCACC--TTTTGTAGA-TGCTGG------ATAT-CTCT--CGAGTTA----CCC----AACTCGG-TTTT-GA--GGA-C-TGC--CTC------------T----------------C---TGGCTTT--CCT---CA-CATT----TCCGC-TCTACGT-TTTTT-TA----ATAC-A-CAC-ACA-CG-G-------------------------------CATGTCATTGAATGTT-ATTGA-TA----------GGC-----CTTTGT-TGCCTTT---------AAAAA----TCT---ATACAACTTTCAACAACGGATCTCTTGGCTCTCGCATCGATGAAGAACGCAGCGAAATGCGATAAGTAATGTGAATTGCAGAATTCAGTGAATCATCGAATCTTTGAACGCACCTTGCGCTCCTTGGTA-TTCCGAGGAGCATGCCTGTTTGAGTATCATG-AAATTCTCAA--CCT--------T-TTCA-GC---TT-----G--------CTG-A-TC-AGGATT-----------------GGATTGTGGGAG-----------------TTTTG-CAGGCTTCC-C---------AGAA-GT-C-ATGCTCTCCTGAAATGCATGAGCA-AG------GAACC-TCTTGTGG-ACC-AG-CTCTTGGTGTGA-T-AATTATC-TACGCC----ATGG--CTGC--AAAGCAACTTGCCAATTTGTTTT-T-GGGGGG--TTCT-----GCT-TCTAAT--CG--TCTCAT-A-CGAG---ACAACA--TTTT----GACC----TTT
>Dermoloma_hymenocephalum_MICH170997_Smith75437_MW193791
TTGAAT--AAAACTTGG-TTGGGCTG-TTGCTGATCC-CCT-------------GGGATA--TGTGCACGCCTACC-AACCAACT------TTT---------TACCA---CCTGTGCACC--TTTTGTAGA-TGCTGG------ATAT-CTCT--CGAGTTA----CCC----AACTCGG-TTTT-GA--GGA-C-TGC--CTC------------T----------------C---TGGCTTT--CCT---CA-CATT----TCCGC-TCTACGT-TTTTT-TA----ATAC-A-CAC-ACA-CG-G-------------------------------CATGTCATTGAATGTT-ATTGA-TA----------GGC-----CTTTGT-TGCCTTT---------AAAAA----TCT---ATACAACTTTCAACAACGGATCTCTTGGCTCTCGCATCGATGAAGAACGCAGCGAAATGCGATAAGTAATGTGAATTGCAGAATTCAGTGAATCATCGAATCTTTGAACGCACCTTGCGCTCCTTGGTA-TTCCGAGGAGCATGCCTGTTTGAGTATCATG-AAATTCTCAA--CCT--------T-TTCA-GC---TT-----G--------CTG-A-TC-AGGATT-----------------GGATTGTGGGAG-----------------TTTTG-CAGGCTTCC-C---------AGAA-GT-C-ATGCTCTCCTGAAATGCATGAGCA-AG------GAACC-TCTTGTGG-ACC-AG-CTCTTGGTGTGA-T-AATTATC-TACGCC----ATGG--CTGC--AAAGCAACTTGCCAATTTGTTTT-T-GGGGGG--TTCT-----GCT-TCTAAT--CG--TCTCAT-A-CGAG---ACAACA--TTTT----GACC----TTT
>Dermoloma_hymenocephalum_MICH10228_Smith11050_MW193846
TTGAAT--AAAACTTGG-TTGGGCTG-TTGCTGATCC-CCT-------------GGGATA--TGTGCACGCCTACC-AACCAACT------TTT---------TACCA---CCTGTGCACC--TTTTGTAGA-TGCTGG------ATAT-CTCT--CGAGTTA----CCC----AACTCGG-TTTT-GA--GGA-C-TGC--CTC------------T----------------C---TGGCTTT--CCT---CA-CATT----TCCGC-TCTACGT-TTTTT-TA----ATA----CAC-ACA-CC-G-----------------------------CACATCTC--TGAGTGTG-AT--A--AGA-----GA-GGC-----C-T-GT--GCGCTCTAT------AAAAA----TCT---ATACAACTTTCAACAACGGATCTCTTGGCTCTCGCATCGATGAAGAACGCAGCGAAATGCGATAAGTAATGTGAATTGCAGAATTCAGTGAATCATCGAATCTTTGAACGCACCTTGCGCTCCTTGGTA-TTCCGAGGAGCATGCCTGTTTGAGTGTCATG-ACGTTCTCAA--CCT--------C-TTCA-AC-TTTTTT---G--------TTG-A-TG-AGGCTTT----------------GG-------------------------------------------------------------------------------------------------------------------------------------------------------------------------------------------------------------------------------------------------------------------------
>Dermoloma_pusillum_AQUI_30XII2006_MW193861
TTGAAC--AAAACTTGG-TCAGGCTG-TTGCTGATCT-TTC-------------AGGATA--TGTGCACGCCTGCT--GCCAACT-T--TTTTC---------TACCA---CCTGTGCACC--TTTTGTAGA-TGCTAG------ATATT-TGT--CGAGTTG----CTCA--AAACTCGG-TGTC-GA--GGA-CTTGCT-------------------------------------TAGCTGT--CCTTG-CA-TGT------CTGC-TCTATGTC-TTTT-TC----ATAC-------ACA-CT-G-------------------------------CATGTTACAGAATGTA-ATTGA-TA----------GGC-----TTT-AT-TGCCT--A-T-------AAAA----CTTA--ATACAACTTTCAACAACGGATCTCTTGGCTCTCGCATCGATGAAGAACGCAGCGAAATGCGATAAGTAATGTGAATTGCAGAATTCAGTGAATCATCGAATCTTTGAACGCACCTTGCGCTCCTTGGTA-TTCCGAGGAGCATGCCTGTTTGAGTATCATG-AAGTTCTCAA--CCT--------T-TTCA-GC-TTTTT----G--------TTG-A-TC-AGGCTT-----------------GGATTATGGGAG--------------TTTTTCTG-CAGGCTTCAC----------AGAA-GT-C--TGCTCTCCTTAAATGCATTAGC-T-G------GAACC-TCTTGTGG-ACC-AG-CCTCTGGCGTGA-T-AATTATC-TATGCC----ACGG--CTGC--AAAGCATGTTACCTC-ATGTTGA-G-GAGGGGTATTC------GCT-TCTAAC--TGTCTCTT-TT-T-GGG---ACA-----TT------G-------TTT
>Dermoloma_pusillum_AQUI_11I2008_MW193860
TTGAAC--AAAACTTGG-TCAGGCTG-TTGCTGATCT-TTC-------------AGGATA--TGTGCACGCCTGCT--GCCAACT-T--TTTTC---------TACCA---CCTGTGCACC--TTTTGTAGA-TGCTAG------ATATT-TGT--CGAGTTG----CTCA--AAACTCGG-TGTC-GA--GGA-CTTGCT-------------------------------------TAGCTGT--CCTTG-CA-TGT------CTGC-TCTATGTC-TTTT-TC----ATAC-------ACA-CT-G-------------------------------CATGTTACAGAATGTA-ATTGA-TA----------GGC-----TTT-AT-TGCCT--A-T-------AAAA----CTTA--ATACAACTTTCAACAACGGATCTCTTGGCTCTCGCATCGATGAAGAACGCAGCGAAATGCGATAAGTAATGTGAATTGCAGAATTCAGTGAATCATCGAATCTTTGAACGCACCTTGCGCTCCTTGGTA-TTCCGAGGAGCATGCCTGTTTGAGTATCATG-AAGTTCTCAA--CCT--------T-TTCA-GC-TTTTT----G--------TTG-A-TC-AGGCTT-----------------GGATTATGGGAG--------------TTTTTCTG-CAGGCTTCAC----------AGAA-GT-C--TGCTCTCCTTAAATGCATTAGC-T-G------GAACC-TCTTGTGG-ACC-AG-CCTCTGGCGTGA-T-AATTATC-TATGCC----ACGG--CTGC--AAAGCATGTTACCTC-ATGTTGA-G-GAGGGGTATTC------GCT-TCTAAC--TGTCTCTT-TT-T-GGG---AC-------------------------
>Dermoloma_clavicystis_VERfu2_MZ621147
TTGAAT---AAACTTGG-TCAGGTTG-TTGCTGATCT-TTC-------------GGGATA--TGTGCACGCCTGCT--GCCAACT----TTTTC---------TACCA---CCTGTGCACC--TTTTGTAGA-TGCTAG------ATATTTGGT--CGAGTGA-----TCA--AAACTCGG-TGTC-GA--GGA-CTTGCT-------------------------------------TAGCTGT--CCTTG-CA-TGT------CTGC-TCTACGTC-TTTT-TC----ATAC-------ACA-CT-G-------------------------------CATGTTACAGAATGTA-ATTGA-TG----------GGC-----TTT-AT-TGCCT--A-T-------AAAA----CTTA--ATACAACTTTCAACAACGGATCTCTTGGCTCTCGCATCGATGAAGAACGCAGCGAAATGCGATAAGTAATGTGAATTGCAGAATTCAGTGAATCATCGAATCTTTGAACGCACCTTGCGCTCCTTGGTA-TTCCGAGGAGCATGCCTGTTTGAGTATCATG-AAGTTCTCAA--CCT--------T-TTCA-GC-TTTTTTCC-----AAAGGCTG-A-TC-AGGCTT-----------------GGATCATGGGAG--------------TTTTTCTG-CAGGCTTCAC----------AGAA-GT-C--TGCTCTCCTTAAATACATTAGC-T-G------GAATCTCTTTGTGG-ACC-AG-CCTCTGGCGTGA-T-AATTATC-TATGCC----ATGG--CTGC--AAAGCATGTTACCTCGTGTCCGA-G-GAGGGG-TTTC------GCT-TCTAAC--TGTCTCTT--TG--GAG---ACAATG--TT---GACAATC----TTT
>Dermoloma_sp_CNF16187_PQ165408
TTGAATTGAAAACTTGG-TCAGGCTG-TTGCTGATCT-CTC-------------GGGATA--CGTGCACGCCTGTT--GCCAACTTTC---TTC---------TACCA---CCTGTGCACC--CTTTGTAGA-TGCTGG------ACAT-GTGTTCCGAG------TTCTC--GAACTCGGGTGTC-GA--GGATCCTGCT-------------------------------------TAGCTTT--CCTTGTCA-TG-TCT-A-TTGCCTCTACGTC--TTT-TCATTCATAT-------ACA-CT-G-------------------------------CATGTCACAGAATGTA-AATGA-TG----------GGCACATAATTTAT-GGCCTTT----------AAAA----CTT-TAATACAACTTTCAACAACGGATCTCTTGGCTCTCGCATCGATGAAGAACGCAGCGAAATGCGATAAGTAATGTGAATTGCAGAATTCAGTGAATCATCGAATCTTTGAACGCACCTTGCGCTCCTTGGTA-TTCCGAGGAGCATGCCTGTTTGAGTATCATG-AAGTTCTCAA--CCT--------T-TTCA-GC-TTTTTTCCTACAAGAGGGCTG-A-TC-AGGCTT-----------------GGATGATGGGAG-------CA----------TTG-CAGGCTTCAC----------AGAATGT-C--TGCTCTCCTTAAATGCATTAGC-T-G------GAACC--TTTGTTG-GCCCAG-CCTGTGGCATGA-T-AATTATC-TACGCC----GTGG--CTGTC--AAGCAT-----------------------GG--TTCT-----GCT-TCTAATA--GTCTCTT-TT-T-GAG---ACAACG--TTTT-GACAATC----TTT
>Dermoloma_obscurum_SAVF20012_MW193816
TTGAATAGAAAAATTGG-TCAGGCTG-TTGCTGATCT-CTCA-CT-------G-AGGATA--TGTGCACGCCTGTT--GCCAGCTTTC---TTC---------TACCA---CCTGTGCACC--TTTTGTAGA-TGCTGG------ACAT-CTGTCCCGAG------TTTCG--GGG-T-G-----TGGA--GGATCCTGCTG-T------GCA-TTTTTT-------------GC-A-TAGCTTT--CCTTG-CA-TG-TCT-A--TGC-TCTACGT-------TC----ATAT-AC----ACA-CT-G-------------------------------CAGGTCACAGAATGTA-ATTGA-TA----------GGC-------T-ATTTGCCTTTAAC---------------TTTA--ATACAACTTTCAACAACGGATCTCTTGGCTCTCGCATCGATGAAGAACGCAGCGAAATGCGATAAGTAATGTGAATTGCAGAATTCTGTGAATCATCGAATCTTTGAACGCACCCTGCGCTCTTTGGTA-TTCCGAGGAGCATGCCTGTGTGAGTATCATG-AAGTTCTCACA-CCT--------T-TTCA-GC-TTTT---AAG--------CTG-A-TC-AGGCTT-----------------GGATAATGGGAG-------TG---------TTTG-CAGGCTTCAC----------AGAATGT-C--TGCTCTCCTTAAATGCATCAGC-T-G------GAATC-TTTTGTTG-GCC-AG-CCTCTGGTGTGA-T-AATTATC-AAAACC---TGTGG--CTGC-TACATCAT----CCTCTGC-TTGA-G-GA--GG--TTCT-----GCT-TCTAATA--GTCTCTT-TC-T-GAG---ACAACA-CTTTT-GACAACC-----TT
>Dermoloma_obscurum_SAVF20013_MW193815
TTGAATAGAAAATTTGG-TCAGGCTG-TTGCTGATCT-CTCAACT-------G-AGGATA--TGTGCACGCCTGTT--GCCAGCTTTC---TTC---------TACCA---CCTGTGCACC--TTTGGTAGA-TGCTGG------ACAT-CTGTCCCGAG-------TTCG--GGG-T-G-----TGGA--GGAYCCTGCTG-T------GCA-TTTTTT-------------GC-A-TAGCTTT--CCTTG-CA-TG-TCT-A--TGC-TCTACGT-------TC----ATAT-AC----ACA-CT-G-------------------------------CATGTCACAGAATGTA-ATTGA-TA----------GGC-------T-AT-TGCCTTTAAC---------------TTTA--ATACAACTTTCAACAACGGATCTCTTGGCTCTCGCATCGATGAAGAACGCAGCGAAATGCGATAAATAATGTGAATTGCAGAATTCAGTGAATCATCGAATCTTTGAACGCACCTTGCGCTCCTTGGTA-TTCCGARGAGCATGCCTGTTTGAGTATCATG-AAGTTCTCAA--CCT--------T-TTCA-GC-TTTT---AAG--------CTG-A-TC-AGGCTT-----------------GGATAATGGGAG-------TG----------TTG-CAGGCTTCAC----------AGAATGT-C--TGCTCTCCTTAAATGCATCAGC-T-G------GAATC-TTTTGTTG-GCC-AG-CCTCTGGTGTGA-T-AATTATC-AAAACC---TGTGG--CTGC-TACATCAT----CCTCTGC-TTGA-G-GA--GG--TTCT-----GCT-TCTAATA--GTCTCTT-TC-T-GAG---ACAACA-CTTTT-GACAACC-----TT
>Dermoloma_obscurum_CNF14830_PQ165409
-----------------------------------------A-CT-------G-AGGATA--TGTGCACGCCTGTT--GCCAGCTTTC---TTC---------TACCA---CCTGTGCACC--TTTTGTAGA-TGCTGG------ACAT-CTGTCCCGAG-------TTCG--GGG-T-G-----TGGA--GGATCCTGCTG-T------GCA-TTTTTT-------------GC-A-TAGCTTT--CCTTG-CA-TG-TCT-A--TGC-TCTACGT-------TC----ATAT-AC----ACA-CT-G-------------------------------CATGTCACAGAATGTA-ATTGA-TA----------GGC-------T-AT-TGCCTTTAAC---------------TTTA--ATACAACTTTCAACAACGGATCTCTTGGCTCTCGCATCGATGAAGAACGCAGCGAAATGCGATAAGTAATGTGAATTGCAGAATTCAGTGAATCATCGAATCTTTGAACGCACCTTGCGCTCCTTGGTA-TTCCGAGGAGCATGCCTGTTTGAGTATCATG-AAGTTCTCAA--CCT--------T-TTCA-GC-TTTT---AAG--------CTG-A-TC-AGGCTT-----------------GGATAATGGGAG-------TG----------TTG-CAGGCTTCAC----------AGAATGT-C--TGCTCTCCTTAAATGCATCAGC-T-G------GAATC-TTTTGTTG-GCC-AG-CCTCTGGTGTGA-T-AATTATC-GAAACC---TGTGG--CTGC-TACATCAT----CCTCTGC-TTGA-G-GA--GG--TTCT-----GCT-TCTAATA--GTCTCTT-TC-T-GAG---ACAACA-CTTTT-GACAACC-------
>Dermoloma_obscurum_BBF_CH13101428_PQ165410
TTGAATAGAAAAATTGG-TCAGGCTG-TTGCTGATCT-CTCA-CT-------G-AGGATA--TGTGCACGCCTGTT--GCCAGCTTTC---TTC---------TACCA---CCTGTGCACC--TTTTGTAGA-TGCTGG------ACAT-CTGTCCCGAG------TTTCG--GGG-T-G-----TGGA--GGATCCTGCTG-T------GCA-TTTTTT-------------GC-A-TAGCTTT--CCTTG-CA-TG-TCT-A--TGC-TCTACGT-------TC----ATAT-AC----ACA-CT-G-------------------------------CATGTCACAGAATGTA-ATTGA-TA----------GGC---TATTT-ATTTGCCTTTAAC---------------TTTA--ATACAACTTTCAACAACGGATCTCTTGCCTCTCGCATCGATGAAGAACGCAGCGAAATGCGATAAGTAATGTGAATTGCAGAATTCAGTGAATCATCGAATCTTTGAACGCACCTTGCGCTCCTTGGTA-TTCCGAGGAGCATGCCTGTTTGAGTATCATG-AAGTTCTCAA--CCT--------T-TTCA-GC-TTTT---AAG--------CTG-A-TC-AGGCTT-----------------GGATAATGGGAG-------TG---------CTTG-CAGGCTTCAC----------AGAATGT-C--TGCTCTCCTTAAATGCATCAGC-T-G------GAATCTTTTTGTTG-GCC-AG-CCTCTGGTGTGA-T-AATTATC-AAAACC---TGTGG--CTGC-TACATCAT----CCTCTGC-TTGA-G-GA--GG--TTCT-----GCT-TCTAATA--GTCTCTT-TC-T-GAG---ACAACA-CTTTT-GACAACC----TTT
>Dermoloma_obscurum_SAVF20519_PQ165411
TTGAATA-AAAAATTGG-TCAGGCTG-TTGCTGATCT-CTCA-CT-------G-AGGATA--TGTGCACGCCTGTT--GCCAGCTTT---TTTC---------TACCA---CCTGTGCACC--TTTTGTAGA-TGCTGG------ACAT-CTGTCCCGAG-------TTCG--GGG-T-G-----TGGA--GGATCCTGCTG-T------GCA-TTTTTT-------------GC-A-TAACTTT--CCTTG-CA-TG-TCT-A--TGC-TCTACGT-------TC--ATATAT-AC----ACA-CT-G-------------------------------CATGTCACAGAATGTA-ATTGA-TA----------GGC-------T-AT-TGCCTTTAAC---------------TTTA--ATACAACTTTCAACAACGGATCTTTTGGCTYTCGCATCGATGAAGAACGCAGCGAAATGCGATAAGTAATGTGAATTGCAGAATTCAGTGAATCATCGAATCTTTGAACGCMCCTTGCGCTCCTTGGTA-TTCCGAGGAGCATGCCTGTTTGAGTATCATG-AAGTTCTCAA--CCT--------T-TTCA-GC-TTTT---AAG--------CTG-A-TC-AGGCTT-----------------GGATAATGGGAG-------CG----------TTG-CAGGCTTCAC----------AGAATGT-C--TGCTYCCCTTAAATGCATCAGC-T-G------GAATC-TTTTGTTG-GCC-AG-CCTTTGGTGTGA-T-AATTATC-GAAACC---TGTGG--CTGC-TACATCAT----CCTYTGC-TTGA-G-GA--GG--TTCT-----GCT-TCTAATA-T-TCTCTT--C--CGAG---ACAACA-CTTTT-GACAACC-----TT
>Dermoloma_obscurum_SAVF20549_PQ165412
TTGAATAGAAAAATTGG-TCAGGCTG-TTGCTGATCT-CTCA-CT-------G-AGGATA--TGTGCACGCCTGTT--GCCAGCTTTC---TTC---------TACCA---CCTGTGCACC--TTTTGTAGA-TGCTGG------ACAT-CTGTCCCGAG------TTTCG--GGG-T-G-----TGGA--GGATCCTGCTG-T------GCA-TTTTTT-------------GC-A-TAGCTTT--CCTTG-CA-TG-TCT-A--TGC-TCTACGT-------TC----ATAT-AC----ACA-CT-G-------------------------------CATGTCACAGAATGTA-ATTGA-TA----------GGC-------T-ATTTGCCTTTAAC---------------TTTA--ATACAACTTTCAACAACGGATCTTTTGGCTCTCGCATCGATGAAGAACGCAGCGAAATGCGATAAGTAATGTGAATTGCAGAATTCAGTGAATCATCGAATCTTTGAACGCACCTTGCGCTCCTTGGTA-TTCCGAGGAGCATGCCTGTTTGAGTATCATG-AAGTTCTCAA--CCT--------T-TTCA-GC-TTTT---AAG--------CTG-A-TC-AGGCTT-----------------GGATAATGGGAG-------KG---------TTTG-CAGGCTTCAC----------AGAATGT-C--TGCTCTCCTTRAATGCATCAGC-T-G------GAATC-TTTTGTTG-GCC-AG-CCTCTGGTGTGA-T-AATTATC-RAAACC---TGTGG--CTGC-TACATCAT----CCTCTGC-TTGA-G-GA--GG--TTCT-----GCT-TCTAATA--GTCTCTT-TC-T-GAG---ACAACA-CTTTT-GACAACC----TTT
>Dermoloma_obscurum_SAVF20553_PQ165413
TTGAATAGAAAAATTGG-TCAGGCTG-TTGCTGATCT-CTCA-CT-------G-AGGATA--TGTGCACGCCTGTT--GCCAGCTTTC---TTC---------TACCA---CCTGTGCACC--TTTTGTAGA-TGCTGG------ACAT-CTGTCCCGAG-------TTCG--GGG-T-G-----TGGA--GGATCCTGCTG-T------GCA-TTTTTT-------------GC-A-TAGCTTT--CCTTG-CA-TG-TCT-A--TGC-TCTTCGT-------TC----ATAT-AC----ACA-CT-G-------------------------------CATGTCACAGAATGTA-ATTGA-TA----------GGC-------T-AT-TGCCTTTAAC---------------TTTA--ATACAACTTTCAACAACGGATCTCTTGGCTCTCGCATCGATGAAGAACGCAGCGAAATGCGATAAGTAATGTGAATTGCAGAATTCAGTGAATCATCGAATCTTTGAACGCACCTTGCGCTCCTTGGTA-TTCCGAGGAGCATGCCTGTTTGAGTATCATG-AAGTTCTCAA--CCT--------T-TTCA-GC-TTTT---AAG--------CTG-A-TC-AGGCTT-----------------GGATAATGGGAG-------TG----------TTG-CAGGCTTCAC----------AGAATGT-C--TGCTCTCCTTAAATGCATCAGC-T-G------GAATC-TTTTGTTG-GCC-AG-CCTCTGGTGTGA-T-AATTATC-GAAACC---TGTGG--CTGC-TACATCAT----CCTCTKC-TTGA-G-GA--GG--TTCT-----GCT-TCTAATA--GTCTCTT-TC-T-GAG---ACAACA-CTTTT-GACAACC-----TT
>Dermoloma_obscurum_SAV4144_MW193817
TTGAATAGAAAAATTGG-TCAGGCTG-TTGCTGATCT-CTCAACT-------G-AGGATA--TGTGCACGCCTGTT--GCCAGCTTTC---TTC---------TACCA---CCTGTGCACC--TTTTGTAGA-TGCTGG------ACAT-CTGTCCCGAG-------TTCG--GGG-T-G-----TGGA--GGATCCTGCTG-T------GCA-TTTTTT-------------GC-A-TAGCTTT--CCTTG-CA-TG-TCT-A--TGC-TCTACGT-------TC----ATAT-AC----ACA-CT-G-------------------------------CATGTCACAGAATGTA-ATTGA-TA----------GGC-------T-AT-TGCCTTTAAC---------------TTTA--ATACAACTTTCAACAACGGATCTCTTGGCTCTCGCATCGATGAAGAACGCAGCGAAATGCGATAAGTAATGTGAATTGCAGAATTCAGTGAATCATCGAATCTTTGAACGCACCTTGCGCTCCTTGGTA-TTCCGAGGAGCATGCCTGTTTGAGTATCATG-AAGTTCTCAA--CCT--------T-TTCA-GC-TTTT---AAG--------CTG-A-TC-AGGCTT-----------------GGATAATGGGAG-------TG----------TTG-CAGGCTTCAC----------AGAATGT-C--TGCTCTCCTTAAATGCATCAGC-T-G------GAATC-TTTTGTTG-GCC-AG-CCTCTGGTGTGA-T-AATTATC-GAAACC---TGTGG--CTGC-TACATCAT----CCTCTGC-TTGA-G-GA--GG--TTCT-----GCT-TCTAATA--GTCTCTT-TC-T-GAG---ACAACA-CTTTT-GACAACC----TTT
>Dermoloma_obscurum_L_Arnolds1321_PQ165414
TTGAATAGAAAAATTGG-TCAGGCTG-TTGCTGATCT-CTCAACT-------G-AGGATA--TGTGCRCGCCTGTT--GCCAGCTTTC---TTC---------TACCA---CCTGTGCACC--TTTTGTAGA-TGCTGG------ACAT-CTGTCCCGAG-------TTCG--GGG-T-G-----TGGA--GGATCCTGCTG-T------GCA-TTTTTT-------------GC-A-TAGCTTT--CCTTG-CA-TG-TCT-A--TGC-TCTACGT-------TC----ATAT-AC----ACA-CT-G-------------------------------CATGTCACAGAATGTA-ATTGA-TA----------GGC-------T-AT-TGCCTTTAAC---------------TTTA--ATACAACTTTCAACAACGGATCTCTTGGCTCTCGCATCGATGAAGAACGCAGCGAAATGCGATAAGTAATGTGAATTGCAGAATTCAGTGAATCATCGAATCTTTGAACGCACCTTGCGCTCCTTGGTA-TTCCGAGGAGCATGCCTGTTTGAGTATCATG-AAGTTCTCAA--CCT--------T-TTCA-GC-TTTK---AAG--------CTG-A-TC-AGGCTT-----------------GGATAATGGGAG-------TG----------TTG-CAGGCTTCAC----------AGAATGT-C--TGCTCTCCTTAAATGCATCAGC-T-G------GAATC-TTTTGTTG-GCC-AG-CCTMTGGTGTGA-T-AATTATC-GRAACC---TGTGG--CTGM-TACATCAT----CCTCTGC-TTGA-G-GA--GG--TTCT-----GCT-TCTRATA--GTCTCTT-TC-T-GAG---ACAACA-CTTTT-GACAACC----TTT
>Dermoloma_applanatum_SAVF4415_MW193865
TTGAAT--AAAACTTGG-TTGGGCTG-TTGCTGGTCC-CTC-------------GGGATA--TGTGCACGCCTT----GCCACCT-----TTTTA--------TACCA---CCTGTGCACC--TTTTGTAGA-TCCTGG------ATAT-CTCT--CGAG-------TCTC---GTCTCGG--TTT-GA-GGG--C-TGCTGYG--CTC-RCAA-----------------GAGCC--CAGCTTT--CCTTG-CA-T-TTC-C----GG-TCTATGTC-TTTT-TC----AYAT-------ACA-CC-G-------------------------------CATGTCACAGAATGTY-ATTGA--A-------AA-GGC---TCTTT-AT-TGCCTTT-----------AAA----TCTA--ATACAACTTTCAACAACGGATCTCTTGGCTCTCGCATCGATGAAGAACGCAGCGAAATGCGATAAGTAATGTGAATTGCAGAATTCAGTGAATCATCGAATCTTTGAACGCACCTTGCGCTCCTTGGTA-TTCCGAGGAGCATGCCTGTTTGAGTATCATG-AATTTCTCAA--CCT--------T-TTCA-GC-TTTTTGTTGG--------TTG-A-TC-AGGCTT-----------------GGATTGTGGGAG------------------TTTG-CAGGCTTCAC----------AGAA-GT-C--TGCTCTTCTGAAATGCATTAGCA--G------GAAC-ATCTTGTGG-ACC-GGCTTTTTGGTGTGA-T-AATTATC-TACGCC---TATAAG-CTGC-GA-AGCG------------------------AG-----TCC-A-GCT-TCTAATA--G--TCTCGTCGTCGAG---ACAA--CCTTCTTTAT-A--------T
>Dermoloma_applanatum_LIP_PAM14091410_MW193862
TTGAAT--AAAACTTGG-TTGGGCTG-TTGCTGGTCC-CTC-------------GGGATA--TGTGCACGCCTT----GCCACCT-----TTTTA--------TACCA---CCTGTGCACC--TTTTGTAGA-TCCTGG------ATAT-CTCT--CGAG-------TCTC---GTCTCGG--TTT-GA-GGG--C-TGCTGCG--CTC-GCAA-----------------GAGCCA--AGCTTT--CCTTG-CA-T-TTC-C----GG-TCTATGTC-TTTT-TC----ATTT-------ACA-CC-G-------------------------------CATGTCACAGAATGTC-ATTGA--A--------A-GGC----TCTT-AT-TGCCTTT-----------AAA----TCTA--ATACAACTTTCAACAACGGATCTCTTGGCTCTCGCATCGATGAAGAACGCAGCGAAATGCGATAAGTAATGTGAATTGCAGAATTCAGTGAATCATCGAATCTTTGAACGCACCTTGCGCTCCTTGGTA-TTCCGAGGAGCATGCCTGTTTGAGTATCATG-AATTTCTCAA--CCT--------T-TTCA-GC-TTTTTGTTGG--------TTG-A-TC-AGGCTT-----------------GGATTGTGGGAG------------------TTTG-CAGGCTTCAC----------AGAA-GT-C--TGCTCTTCTGAAATGCATTAGCA--G------GAAC-ATCTTGTGG-ACC-GGCTTTTTGGTGTGA-T-AATTATC-TACGC----TATAAG-CTGC-GA-AGCG------------------------AG-----TCC-A-GCT-TCTAATA--G--TCTCGTCGTCGAG---ACAA--CCTTCTTTAT-A--------T
>Dermoloma_applanatum_BBF_GC10111408_PQ165415
TTGAAT--RAAACTTGG-TTGGGCTG-TTGCTGGTCC-CTC-------------GGGATA--TGTGCACGCCTT----GCCACCT-----TTTTA--------TACCA---CCTGTGCACC--TTTTGTAGA-TTCTGG------ATAT-CTCT--CGAG-------TCTC---GTCTCGG--TTT-GA-GGG--C-TGCTGCG--CTC-GCAA-----------------GAGCC--CAGCTTT--CCTTG-CA-T-TTC-C----GG-TCTATGTC-TTTT-TC----ATAT-------ACA-CC-G-------------------------------CATGTCACAGAATGTC-ATTGA--A-------AA-GGC----TCTT-AT-TGCCTTT-----------AAW----TCTA--ATACAACTTTCAACAACGRATCTCTTGGCTCTCGCATCGATGAAGAASGCAGCGAAATGCGATAAGTAATGTGAATTGCAGAATTCAGTGAATCATCGAATCTTTGAACGCACCTTGCGCTCCTTGGTA-TTCCGAGGAGCATGCCTGTTKGAGTATCATG-AATTTCTCAA--CCT--------T-TTCA-GCTTTTTTGTTGG--------TTG-A-TC-AGGCTT-----------------GGATTGTGGGAG------------------TTTG-CAGGCTTCAC----------AGAA-GT-S--TGCTCTTCTGAAATGCATTAGCG--G------GAAC-ATCTTGTGG-ACC-GGCTTTTTGGTGTGA-T-AATTATC-TACGC----TATAAG-CTGC-GA-AGCG------------------------AG-----TCC-A-GCT-TCTAATA--G--TCTCGTCGTCGAG---ACAA--C--------------------
>Dermoloma_applanatum_SAVF20525_PQ165416
TTGAAT--AAAACTTGG-TTGGGCTG-TTGCTGGTCC-CTC-------------GGGATA--TGTGCACGCCTT----GCCACCT-----TTTTA--------TACCA---CCTGTGCACC--TTTTGTAGA-TCCTGG------ATAT-CTCT--CGAG-------TCTC---GTCTCGG--TTT-GA-GGG--C-TGCTGCG--CTC-GCAA-----------------GAGCC--CAGCTTT--CCTTG-CA-T-TTC-C----GG-TCTATGTC-TTTT-TC----ATTT-------ACA-CC-G-------------------------------CATGTCACAGAATGTT-ATTGA--A--------A-GGC----TCTT-AT-TGCCTTT-----------AAA----TCTA--ATACAACTTTCAACAACGGATCTCTTGGCTCTCGCATCGATGAAGAACGCAGCGAAATGCGATAAGTAATGTGAATTGCAGAATTCAGTGAATCATCGAATCTTTGAACGCACCTTGCGCTCCTTGGTA-TTCCGAGGAGCATGCCTGTTTGAGTATCATG-AATTTCTCAA--CCT--------T-TTCA-GC-TTTTTGTCGG--------TTG-A-TC-AGGCTT-----------------GGATTGTGGGAG------------------TTTG-CAGGCTTCAC----------AGAA-GT-C--TGCTCTTCTGAAATGCATTAGCA--G------GAAC-ATCTTGTGG-ACC-GGCTTTTTGGTGTGA-T-AATTATC-TACGC----TATAAG-CTGC-GA-AGCG------------------------AG-----TCC-A-GCT-TCTAATA--G--TCTCGTCGTCGAG---ACAA--CCTTCTTTAT-A-----TTTT
>Dermoloma_applanatum_SAVF20860_PQ165417
TTGAAT--AAAACTGGG-TTGGGCTG-TTGCTGGTCC-CTC-------------GGGATA--TGTGCACGCCTT----GCCACCT-----TTTTA--------TACCA---CCTGTGCACC--TTTTGTAGA-TCCTGG------ATAT-CTCT--CGAG-------TCTC---GTCTCGG--TTT-GA-GGG--C-TGCTGCG--CTC-GCAA-----------------GAGCCA--AGCTTT--CCTTG-CA-T-TTC-C----GG-TCTATGTC-TTTT-TC----ATTT-------ACA-CC-G-------------------------------CATGTCACAGAATGTC-ATTGA--A--------A-GGC----TCTT-AT-TGCCTTT-----------AAA----TCTA--ATACAACTTTCAACAACGGATCTCTTGGCTCTCGCATCGATGAAGAACGCAGCGAAATGCGATAAGTAATGTGAATTGCAGAATTCAGTGAATCATCGAATCTTTGAACGCACCTTGCGCTCCTTGGTA-TTCCGAGGAGCATGCCTGTTTGAGTATCATG-AATTTCTCAA--CCT--------T-TTCA-GC-TTTTTGTTGG--------TTG-A-TC-AGGCTT-----------------GGATTGTGGGAG------------------TTTG-CAGGCTTCAC----------AGAA-GT-C--TGCTCTTCTGAAATGCATTAGCA--G------GAAC-ATCTTGTGG-ACC-GGCTTTTTGGTGTGA-T-AATTATC-TACGC----TATAAG-CTGC-GA-AGCG------------------------AG-----TCC-A-GCT-TCTAATA--G--TCTCGTCGTCGAG---ACAA--CCTTCTTTAT-A-----TTTT
>Dermoloma_applanatum_SAVF4379_MW193863
TTGAAT--AAAACTTGG-TTGGGCTG-TTGCTGGTCC-CTC-------------GGGATA--TGTGCACGCCTT----GCCACCT-----TTTTA--------TACCA---CCTGTGCACC--TTTTGTAGA-TCCTGG------ATAT-CTCT--CGAG-------TCTC---GTCTCGG--TTT-GA-GGG--C-TGCTGYG--CTC-RCAA-----------------GAGCC--CAGCTTT--CCTTG-CA-T-TTC-C----GG-TCTATGTC-TTTT-TC----AYAT-------ACA-CC-G-------------------------------CATGTCACAGAATGTC-ATTGA--A--------A-GGC----TCTT-AT-TGCCTTT-----------AAA----TCTA--ATACAACTTTCAACAACGGATCTCTTGGCTCTCGCATCGATGAAGAACGCAGCGAAATGCGATAAGTAATGTGAATTGCAGAATTCAGTGAATCATCGAATCTTTGAACGCACCTTGCGCTCCTTGGTA-TTCCGAGGAGCATGCCTGTTTGAGTATCATG-AATTTCTCAA--CCT--------T-TTCA-GC-TTTTTGTTGG--------TTG-A-TC-AGGCTT-----------------GGATTGTGGGAG------------------TTTG-CAGGCTTCAC----------AGAA-GT-C--TGCTCTTCTGAAATGCATTAGCA--G------GAAC-ATCTTGTGG-ACC-GGCTTTTTGGTGTGA-T-AATTATC-TACGC----TATAAG-CTGC-GA-AGCG------------------------AG-----TCC-A-GCT-TCTAATA--G--TCTCGTCGTCGAG---ACAA--CCTTCTTTAT-A-------TT
>Dermoloma_applanatum_SAVF4419_MW193864
TTGAAT--AAAACTTGG-TTGGGCTG-TTGCTGGTCC-CTC-------------GGGATA--TGTGCACGCCTT----GCCACCT-----TTTTA--------TACCA---CCTGTGCACC--TTTTGTAGA-TCCTGG------ATAT-CTCT--CGAG-------TCTC---GTCTCGG--TTT-GA-GGG--C-TGCTGYG--CTC-RCAA-----------------GAGCC--MAGCTTT--CCTTG-CA-T-TTC-C----GG-TCTATGTC-TTTT-TC----ATTT-------ACA-CC-G-------------------------------CATGTCACAGAATGTC-ATTGA--A--------A-GGC----TCTT-AT-TGCCTTT-----------AAA----TCTA--ATACAACTTTCAACAACGGATCTCTTGGCTCTCGCATCGATGAAGAACGCAGCGAAATGCGATAAGTAATGTGAATTGCAGAATTCAGTGAATCATCGAATCTTTGAACGCACCTTGCGCTCCTTGGTA-TTCCGAGGAGCATGCCTGTTTGAGTATCATG-AATTTCTCAA--CCT--------T-TTCA-GC-TTTTTGTTGG--------TTG-A-TC-AGGCTT-----------------GGATTGTGGGAG------------------TTTG-CAGGCTTCAC----------AGAA-GT-C--TGCTCTTCTGAAATGCATT-GCA--G------GAAC-ATCTTGTGG-ACC-GGCTTTTTGGTGTGA-T-AATTATC-TACGC----TATAAG-CTGC-GA-AGCG------------------------AG-----TCC-A-GCT-TCTAATA--G--TCTCGTCGTCGAG---ACAA--CCTTCTTTAT-A--------T
>Dermoloma_angustisporum_SAVF20342_PQ165418
TTGAATA-AAAACTTGG-TTGGGCTG-TTGCTGGTCC-CTC-------------GGGATA--TGTGCACGCCTT----GCCACCTTT---TTTTA---------ACCA---CCTGTGCACC---TTTGTAGA-TCTTGG------ATAT-CTCT--CGAG-------TCTC---GACTCGG--TTT-GA--GGA-C-TGCTGCG--TTC-GCAA-----------------GAGC---CAGCTTT--CCTTG-CA-T-TTC-C----GG-TCTATGTC-TTTT-TC----ATAT-------ACA-CC-G-------------------------------CATGTCACAGAATGTT-ATTGA-TA----------GGC----TCTT-AT-TGCCTTT-----------AAA----TCTA--ATACAACTTTCAACAACGGATCTCTTGGCTCTCGCATCGATGAAGAACGCAGCGAAATGCGATAAGTAATGTGAATTGCAGAATTCAGTGAATCATCGAATCTTTGAACGCACCTTGCGCTCCTTGGTA-TTCCGAGGAGCATGCCTGTTTGAGTATCATG-AATTTCTCAA--CCT--------T-TTCA-GCTTTTTTTTTTG--------TTG-A-TC-AGGCTT-----------------GGATTGTGGGAG-------------------TTG-CAGGCTTCA-AC--------AGAA-GT-C--TGCTCTTCTGAAATGCATTAGCA--G------GAAC-ATCTTGTGG-ACC-AG-CTTTTGGTGTGA-T-AATTATC-TACGC----TATAG--CTGT-GA-AGCA------------------------AG-----TCC-A-GCT-TCTAAT--CG--TCTCGTCATCGAG---ACAA---CCTCTTGAT-A------TTT
>Dermoloma_angustisporum_SAVF20343_PQ165419
TTGAATA-AAAACTTGG-TTGGGCTG-TTGCTGGTCC-CTC-------------GGGATA--TGTGCACGCCTT----GCCACCTTT--TTTTTA---------ACCA---CCTGTGCACC---TTTGTAGA-TCTTGG------ATAT-CTCT--CGAG-------TCTC---GACTCGG--TTT-GA--GGA-C-TGCTGCG--TTC-GCAA-----------------GAGC---CAGCTTT--CCTTG-CA-T-TTC-C----GG-TCTATGTC-TTTT-TC----ATAT-------ACA-CC-G-------------------------------CATGTCACAGAATGTT-ATTGA-TA----------GGC----TCTT-AT-TGCCTTT-----------AAA----TCTA--ATACAACTTTCAACAACGGATCTCTTGGCTCTCGCATCGATGAAGAACGCAGCGAAATGCGATAAGTAATGTGAATTGCAGAATTCAGTGAATCATCGAATCTTTGAACGCACCTTGCGCTCCTTGGTA-TTCCGAGGAGCATGCCTGTTTGAGTATCATG-AATTTCTCAA--CCT--------T-TTCA-GC-TTTTTTTTTG--------TTG-A-TC-AGGCTT-----------------GGATTGGGGGAG-------------------TTG-CAGGCTTCA-AC--------AGAA-GT-C--TGCTCTTCTGAAATGCATTAGCA--G------GAAC-ATCTTGTGG-ACC-AG-CTTTTGGTGTGA-T-AATTATC-TACGC----TATAG--CTGT-GA-AGCA------------------------AG-----TCC-A-GCT-TCTAAT--CG--TCTCGTCATCGAG---ACAA---CCTCTTGAT-A------TTT
>Dermoloma_angustisporum_GLMF137761_PQ165420
TTGAATA-AAAACTTGG-TTGGGCTG-TTGCTGGTCC-CTC-------------GGGATA--TGTGCACGCCTT----GCCACCTTT---TTTTA---------ACCA---CCTGTGCACC---TTTGTAGA-TCTTGG------ATAT-CTCT--CGAG-------TCTC---GACTCGG--TTT-GA--GGA-C-TGCTGCG--TTC-GCAA-----------------GAGC---CAGCTTT--CCTTG-CA-T-TTC-C----GG-TCTATGTC-TTTT-TC----ATAT-------ACA-CC-G-------------------------------CATGTCACAGAATGTT-ATTGA-TA----------GGC----TCTT-AT-TGCCTTT-----------AAA----TCTA--ATACAACTTTCAACAACAGATCTCTTGGCTCTCGCATCGATGAAGAACGCAGCGAAATGCGATAAGTAATGTGAATTGCAGAATTCAGTGAATCATCGAATCTTTGAACGCGCCTTGCGCTCCTTGGTA-TTCCGAGGAGCATGCCTGTTTGAGTATCATG-AATTTCTCAA--CCT--------T-TTCA-GC-TTTTTTTTTG--------TTG-A-TC-AGGCTT-----------------GGATTGTGGGAG-------------------TTG-CAGGCTTCA-AC--------AGAA-GT-C--TGCTCTTCTGAAATGCATTAGCA--G------GAAC-ATCTTGTGG-ACC-AG-CTTTTGGTGTGA-T-AATTATC-TACGC----TATAG--CTGT-GA-AGCA------------------------AG-----TCC-A-GCT-TCTAAT--CG--TCTCGTCATCGAG---ACAA---CCTCTTGAT-A------TTT
>Dermoloma_parvisporum_SAVF20029_PQ165421
TTGAAT--AAAA-TTGG-TTGGGCTG-TTGCTGATCC-TCC-------------GGGATA--TGTGCACGCCTAGC--ACCAACT------TTT----------ACCA---CCTGTGCACC--TCCTGTAGG-CTCTGG-----AATAT-CTCT--CGAG--G-----CT---AGCCTCGG--TTT-GA-GGGTTTTTGCTGTG--CTT-CCA----T---------------GC---CAGCTTC--TCTTG-TA--ATTC-C----GG-TCTATGT-ACTTT-TT----ATAT-------ACA-CC-G-------------------------------CAAGTCACAGAATGTC-ATTGA-C---------A-GGC-----TTT-AT-TGCCTTT-----------AAA------TATAATACAACTTTCAACAACGGATCTCTTGGCTCTCGCATCGATGAAGAACGCAGCGAAATGCGATAAGTAATGTGAATTGCAGAATTCAGTGAATCATCGAATCTTTGAACGCACCTTGCGCTCCTTGGTA-TTCCGAGGAGCATGCCTGTTTGAGTATCATG-AAATTCTCAA--CCT--------T-TTCA-G--TTTT--------------CTG-A-TC-AGGCTT-----------------GGATTGTGGGAG------------------TTTG-CAGGCTTCAC----------AGAA-GT-C--TGCTCTCCTGAAATACATTAGCA--G------GAACC-TCTTGTGG-GTT-AG-CTCCTGGTGTGA-T-AATTATC-TACGCC----AT-GG-CTTTCCAAAGCA------------------------AG-----TCC-A-GCT-TCTAAT--CG--TCTT-T-----GG---ACAA---CTTTT-AAC-A-----TTTT
>Dermoloma_parvisporum_OF21841_PQ165422
TTGAAT--AAAA-TTGG-TTGGGCCG-TTGCTGATCC-TCC-------------GGGATA--TGTGCACGCCTAGC--ACCAACT------TTT----------ACCA---CCTGTGCACC--TCCTGTAGG-CTCTGG-----AATAT-CTCT--CGAG--G-----CT---AGCCTCGG--TTT-GA-GGGTTTTTGCTGTG--CTT-CCA----T---------------GC---CAGCTTC--TCTTG-TA--ATTC-C----GG-TCTATGT-ACTTT-TT----ATAT-------ACA-CC-G-------------------------------CAAGTCACAGAATGTC-ATTGA-C---------A-GGC-----TTT-AT-TGCCTTT-----------AAA------TATAATACAACTTTCAACAACGGATCTCTTGGCTCTCGCATCGATGAAGAACGCAGCGAAATGCGATAAGTAATGTGAATTGCAGAATTCAGTGAATCATCGAATCTTTGAACGCACCTTGCGCTCCTTGGTA-TTCCGAGGAGCATGCCTGTTTGAGTATCATG-AAATTCTCAA--CCT--------T-TTCA-G--TTTT--------------CTG-A-TC-AGGCTT-----------------GGATTGTGGGAG------------------TTTG-CAGGCTTCAC----------AGAA-GT-C--TGCTCTCCTGAAATACATTAGCA--G------GAACC-TCTTGTGG-GTT-AG-CTCCTGGTGTGA-T-AATTATC-TACGCC----AT-GG-CTTTCCAAAGCA------------------------AG-----TCC-A-GCT-TCTAAT--CG--TCTT-T-----GG---ACAA---CTTTT-AAC-A-----TTTT
>Dermoloma_griseobasale_GLMF137753_PQ165423
TTGAAT--AAAACTTGG-TTGGGCTG-TTGCTGATCC-CTC-------------GGGGTA--TGTGCACGCCTTT----CCACCT----TTTTCA---------ACCA---CCTGTGCACC---TTTGTAGA-CCCTGG------ATAT-CTCT--CGAGTTG-----TT--AAAACTTGG--TTT-GA--GGA-C-TGCTG-T-GCTT-GCAA-----------------GAGT---CAGCTTT--CCTTG-CA-T-TTCT-G---GG-TCTATGTC---TT-TC----ATAT-AC----ACA-CT-G-------------------------------CATGTCACAGAATGTT-ATTGA-TA--------A-GGC-----TTT-----GCCTTT--T--------AAA-----TTA--ATACAACTTTCAACAACGGATCTCTTGGCTCTCGCATCGATGAAGAACGCAGCGAAATGCGATAAGTAATGTGAATTGCAGAATTCAGTGAATCATCGAATCTTTGAACGCACCTTGCGCTCCTTGGTA-TTCCGAGGAGCATGCCTGTTTGAGTATCATG-AAATTCTCAA--CCT--------T-TTCA-GC-TTTTTTTGGG--------CTG-A-TC-AGGCTT-----------------GGATTGTGGGAG-------------------TTG-CAGGCTTCA-AC--------AGAA-GT-C--TGCTCTTCTGAAATGCATTAGCA--G------GAATC-TCATGTGG-ACC-AG-CTTTTGGTGTGA-T-AATTATC-TACGC----TATTG--CTGT-GA-TGCAT------------------------G-----TCC-A-GCT-TCTAAT--CGTTCGTC-TT-TTAAG---ACAA---CTTATTCAT-A------TTT
>Dermoloma_griseobasale_SAVF23427_PQ165424
TTGAAT--AAAACTTGG-TTGGGCTG-TTGCTGATCC-CTC-------------GGGGTA--TGTGCACGCCTTT----CCACCT----TTTTCA---------ACCA---CCTGTGCACC---TTTGTAGA-CCCTGG------ATAT-CTCT--CGAGTTG-----TT--AAAACTTGG--TTT-GA--GGA-C-TGCTG-T-GCTT-GCAA-----------------GAGT---CAGCTTT--CCTTG-CA-T-TTCT-G---GG-TCTATGTC---TT-TC----ATAT-AC----ACA-CT-G-------------------------------CATGTCACAGAATGTT-ATTGA-TA--------A-GGC-----TTT-----GCCTTT--T--------AAA-----TTA--ATACAACTTTCAACAACGGATCTCTTGGCTCTCGCATCGATGAAGAACGCAGCGAAATGCGATAAGTAATGTGAATTGCAGAATTCAGTGAATCATCGAATCTTTGAACGCACCTTGCGCTCCTTGGTA-TTCCGAGGAGCATGCCTGTTTGAGTATCATG-AAATTCTCAA--CCT--------T-TTCA-GC-TTTTTTTGGG--------CTG-A-TC-AGGCTT-----------------GGATTGTGGGAG-------------------TTG-CAGGCTTCA-AC--------AGAA-GT-C--TGCTCTTCTGAAATGCATTAGCA--G------GAATC-TCATGTGG-ACC-AG-CTTTTGGTGTGA-T-AATTATC-TACGC----TATTG--CTGT-GA-TGCAT------------------------G-----TCC-A-GCT-TCTAAT--CGTTCGTC-TT-TTAAG---ACAA---CTTATTCAT-A------TTT
>Dermoloma_griseobasale_CNF16490_PQ165425
TTGAAT--AAAACTTGG-TTGGGCTG-TTGCTGATCC-CTC-------------GGGGTA--TGTGCACGCCTTT----CCACCT----TTTTCA---------ACCA---CCTGTGCACC---TTTGTAGA-CCCTGG------ATAT-CTCT--CGAGTTG-----TT--AAAACTTGG--TTT-GA--GGA-C-TGCTG-T-GCTT-GCAA-----------------GAGT---CAGCTTT--CCTTG-CA-T-TTCT-G---GG-TCTATGTC---TT-TC----ATAT-ACTAC-ACA-CT-G-------------------------------CATGTCACAGAATGTT-ATTGA-TA--------A-GGC-----TTT-----GCCTTT--T--------AAA-----TTA--ATACAACTTTCAACAACGGATCTCTTGGCTCTCGCATCGATGAAGAACGCAGCGAAATGCGATAAGTAATGTGAATTGCAGAATTCAGTGAATCATCGAATCTTTGAACGCACCTTGCGCTCCTTGGTA-TTCCGAGGAGCATGCCTGTTTGAGTATCATG-AAATTCTCAA--CCT--------T-TTCA-GC-TTTTTTTGGG--------CTG-A-TC-AGGCTT-----------------GGATTGTGGGAG-------------------TTG-CAGGCTTCA-AC--------AGAA-GT-C--TGCTCTTCTGAAATGCATTAGCA--G------GAATC-TCATGTGG-ACC-AG-CTTTTGGTGTGA-T-AATTATC-TACGC----TATTG--CTGT-GA-TGCAT------------------------G-----TCC-A-GCT-TCTAAT--CGTTCGTC-TT-TTAAG---ACAA---CTTATTCAT-A------TTT
>Dermoloma_griseobasale_CNF5287_PQ165426
TTGAAT--AAAACTTGG-TTGGGCTG-TTGCTGATCC-TTC-------------GGGGTA--TGTGCACGCCTTT----CCACCT----TTTTCA---------ACCA---CCTGTGCACC---TTTGTAGA-CCCTGG------ATAT-CTCT--CGAGTTG-----TTG--AAACTTGG--TTT-GA--GGA-C-TGCTG-T-GCTT-GCAA-----------------GAGT---CGGCTTT--CCTTG-CA-T-TTCT-G---GG-TCTATGTC---TT-TC----ATAT-AC-AC--TA-CT-G-------------------------------CATGTCACAGAATGTT-ATTGA-TA--------A-GGC-----TTT-----GCCTTT--T--------AAA----TTTA--ATACAACTTTCAACAACGGATCTCTTGGCTCTCGCATCGATGAAGAACGCAGCGAAATGCGATAAGTAATGTGAATTGCAGAATTCAGTGAATCATCGAATCTTTGAACGCACCTTGCGCTCCTTGGTA-TTCCGAGGAGCATGCCTGTTTGAGTATCATG-AAATTCTCAA--CCT--------T-TTCA-GC-TTTTTTTGGG--------CTG-A-TC-AGGCTT-----------------GGATTGTGGGAG-------------------TTG-CAGGCTTCA-AC--------AGAA-GT-C--TGCTCTTCTGAAATGCATTAGCA--G------GAATC-TCATGTGG-ACC-AG-CTTTTGGTGTGA-T-AATTATC-TACGC----TATTG--CTGT-GA-TGCAT------------------------G-----TCC-A-GCT-TCTAAT--CGTTCGTCTTTTTTAAG---ACAA--CCTTAT---------------
>Dermoloma_griseobasale_CNF5297_PQ165427
TTGAAT--AAAACTTGG-TTGGGCTG-TTGCTGATCC-CTC-------------GGGGTA--TGTGCACGCCTTT----CCACCT----TTTTCA---------ACCA---CCTGTGCACC---TTTGTAGA-CCCTGG------ATAT-CTCT--CGAGTTG-----TT--AAAACTTGG--TTT-GA--GGA-C-TGCTG-T-GCTT-GCAA-----------------GAGT---CAGCTTT--CCTTG-CA-T-TTCT-G---GG-TCTATGTC---TT-TC----ATAT-AC----ACA-CT-G-------------------------------CATGTCACAGAATGTT-ATTGA-TA--------A-GGC-----TTT-----GCCTTT--T--------AAA-----TTA--ATACAACTTTCAACAACGGATCTCTTGGCTCTCGCATCGATGAAGAACGCAGCGAAGTGCGATAAGTAATGTGAATTGCAGAATTCAGTGAATCATCGAATCTTTGAACGCACCTTGCGCTCCTTGGTA-TTCCGAGGAGCATGCCTGTTTGAGTATCATG-AAATTCTCAA--CCT--------T-TTCA-GC-TTTTTTTGGG--------CTG-A-TC-AGGCTT-----------------GGATTGTGGGAG-------------------TTG-CAGGCTTCA-AC--------AGAA-GT-C--TGCTCTTCTGAAATGCATTAGCA--G------GAATC-TCATGTGG-ACC-AG-CTTTTGGTGTGA-T-AATTATC-TACGC----TATTG--CTGT-GA-TGCAT------------------------G-----TCC-A-GCT-TCTAAT--CGTTCGTC-TT-TTAAG---ACAA---CTTATTCAT-A------TTT
>Dermoloma_griseobasale_SAVF22284_PQ165428
TTGAAT--AAAACTTGG-TTGGGCTG-TTGCTGATCC-CTC-------------GGGGTA--TGTGCACGCCTTT----CCACCT----TTTTCA---------ACCA---CCTGTGCACC---TTTGTAGA-CCCTGG------ATAT-CTCT--CGAGTTG-----TT--AAAACTTGG--TTT-GA--GGA-C-TGCTG-T-GCTT-GCAA-----------------GAGT---CAGCTTT--CCTTG-CA-T-TTCT-G---GG-TCTATGTC---TT-TC----ATAT-AC----ACA-CT-G-------------------------------CATGTCACAGAATGTT-ATTGA-TA--------A-GGC-----TTT-----GCCTTT--T--------AAA-----TTA--ATACAACTTTCAACAACGGATCTCTTGGCTCTCGCATCGATGAAGAACGCAGCGAAATGCGATAAGTAATGTGAATTGCAGAATTCAGTGAATCATCGAATCTTTGAACGCACCTTGCGCTCCTTGGTA-TTCCGAGGAGCATGCCTGTTTGAGTATCATG-AAATTCTCAA--CCT--------T-TTCA-GC-TTTTTTTGGG--------CTG-A-TC-AGGCTT-----------------GGATTGTGGGAG-------------------TTG-CAGGCTTCA-AC--------AGAA-GT-C--TGCTCTTCTGAAATGCATTAGCA--G------GAATC-TCATGTGG-ACC-AG-CTTTTGGTGTGA-T-AATTATC-TACGC----TATTG--CTGT-GA-TGCAT------------------------G-----TCC-A-GCT-TCTAAT--CGTTCGTC-TT-TTAAG---ACAA---CTTATTCAT-A-----TTTT
>Dermoloma_griseobasale_BBF_GC07102002_PQ165429
TTGAAT--AAAACTTGG-TTGGGCTG-TTGCTGATCC-CTC-------------GGGGTA--TGTGCACGCCTTT----CCACCT----TTTTCA---------ACCA---CCTGTGCACC---TTTGTAGA-CCCTGG------ATAT-CTCT--CGAGTTG-----TTA--AAACTTGG--TTT-GA--GGA-C-TGCTG-T-GCTT-GCAA-----------------GAGT---CAGCTTT--CCTTG-CA-T-TTCT-G---GG-TCTATGTC---TT-TC----ATAT-AC----ACA-CT-G-------------------------------CATGTCACAGAATGTT-ATTGA-TA--------A-GGC-----TTT-----GCCTTT--T--------AAA-----TTA--ATACAACTTTCAACAACGGATCTCTTGGCTCTCGCATCGATGAAGAACGCAGCGAAATGCGATAAGTAATGTGAATTGCAGAATTCAGTGAATCATCGAATCTTTGAACGCACCTTGCGCTCCTTGGTA-TTCCGAGGAGCATGCCTGTTTGAGTATCATG-AAATTCTCAA--CCT--------T-TTCA-GC-TTTTTTTGGG--------CTG-A-TC-AGGCTT-----------------GGATTGTGGGAG-------------------TTG-CAGGCTTCA-AC--------AGAA-GT-C--TGCTCTTCTGAAATGCATTAGCA--G------GAATC-TCATGTGG-ACC-AG-CTTTTGGTGTGA-T-AATTATC-TACGC----TATTG--CTGT-GA-TGCAT------------------------G-----TCC-A-GCT-TCTAAT--CGTTCGTC-TT-TTAAG---ACAA---CTTATTCAT-A-----TTTT
>Dermoloma_griseobasale_BBF_GC10110201_PQ165430
TTGAAT--AAAACTTGG-TTGGGCTG-TTGCTGATCC-CTC-------------GGGGTA--TGTGCACGCCTTT----CCACCT----TTTTCA---------ACCA---CCTGTGCACC---TTTGTAGA-CCCTGG------ATAT-CTCT--CGAGTTG-----TTA--AAACTTGG--TTT-GA--GGA-C-TGCTG-T-GCTT-GCAA-----------------GAGT---CAGCTTT--CCTTG-CA-T-TTCT-G---GG-TCTATGTC---TT-TC----ATAT-AC----ACA-CT-G-------------------------------CATGTCACAGAATGTT-ATTGA-TA--------A-GGC-----TTT-----GCCTTT--T--------AAA-----TTA--ATACAACTTTCAACAACGGATCTCTTGGCTCTCGCATCGATGAAGAACGCAGCGAAATGCGATAAGTAATGTGAATTGCAGAATTCAGTGAATCATCGAATCTTTGAACGCACCTTGCGCTCCTTGGTA-TTCCGAGGAGCATGCCTGTTTGAGTATCATG-AAATTCTCAA--CCT--------T-TTCA-GC-TTTTTTTGGG--------CTG-A-TC-AGGCTT-----------------GGATTGTGGGAG-------------------TTG-CAGGCTTCA-AC--------AGAA-GT-C--TGCTCTTCTGAAATGCATTAGCA--G------GAATC-TCATGTGG-ACC-AG-CTTTTGGTGTGA-T-AATTATC-TACGC----TATTG--CTGT-GA-TGCAT------------------------G-----TCC-A-GCT-TCTAAT--CGTTCGTC-TT-TTAAG---ACAA---CTTATTCAT-A-----TTTT
>Dermoloma_griseobasale_GDOR_G3183_MW193868
TTGAAT--AAAACTTGG-TTGGGCTG-TTGCTGATCC-CTC-------------GGGGTA--TGTGCACGCCTTT----CCACCT----TTTTCA---------ACCA---CCTGTGCACC---TTTGTAGA-CCCTGG------ATAT-CTCT--CGAGTTG-----TTA--AAACTTGG--TTT-GA--GGA-C-TGCTG-T-GCTT-GCAA-----------------GAGT---CAGCTTT--CCTTG-CA-T-TTCT-G---GG-TCTATGTC---TT-TC----ATAT-AC----ACA-CT-G-------------------------------CATGTCACAGAATGTT-ATTGA-TA--------A-GGC-----TTT-----GCCTTT--T--------AAA-----TTA--ATACAACTTTCAACAACGGATCTCTTGGCTCTCGCATCGATGAAGAACGCAGCGAAATGCGATAAGTAATGTGAATTGCAGAATTCAGTGAATCATCGAATCTTTGAACGCACCTTGCGCTCCTTGGTA-TTCCGAGGAGCATGCCTGTTTGAGTATCATG-AAATTCTCAA--CCT--------T-TTCA-GC-TTTTTTTGGG--------CTG-A-TC-AGGCTT-----------------GGATTGTGGGAG-------------------TTG-CAGGCTTCA-AC-------AAGAA-GT-C--TGCTCTTCTGAAATGCATTAGCA--G------GAATC-TCATGTGG-ACC-AG-CTTTTGGTGTGA-T-AATTATC-TACGC----TATTG--CTGT-GA-TGCAT------------------------G-----TCC-A-GCT-TCTAAT--CGTTCGTC-TT-TTAAG---ACAA---CTTATTCAT-A------TTT
>Dermoloma_griseobasale_GDOR_G2434_MW193867
TTGAAT--AAAACTTGG-TTGGGCTG-TTGCTGATCC-CTC-------------GGGGTA--TGTGCACGCCTTT----CCACCT----TTTTCA---------ACCA---CCTGTGCACC---TTTGTAGA-CCCTGG------ATAT-CTCT--CGAGTTG-----TTA--AAACTTGG--TTT-GA--GGA-C-TGCTG-T-GCTT-GCAA-----------------GAGT---CAGCTTT--CCTTG-CA-T-TTCT-G---GG-TCTATGTC---TT-TC----ATAT-AC----ACA-CT-G-------------------------------CATGTCACAGAATGTT-ATTGA-TA--------A-GGC-----TTT-----GCCTTT--T--------AAA-----TTA--ATACAACTTTCAACAACGGATCTCTTGGCTCTCGCATCGATGAAGAACGCAGCGAAATGCGATAAGTAATGTGAATTGCAGAATTCAGTGAATCATCGAATCTTTGAACGCACCTTGCGCTCCTTGGTA-TTCCGAGGAGCATGCCTGTTTGAGTATCATG-AAATTCTCAA--CCT--------T-TTCA-GC-TTTTTTTGGG--------CTG-A-TC-AGGCTT-----------------GGATTGTGGGAG-------------------TTG-CAGGCTTCA-AC--------AGAA-GT-C--TGCTCTTCTGAAATGCATTAGCA--G------GAATC-TCATGTGG-ACC-AG-CTTTTGGTGTGA-T-AATTATC-TACGC----TATTG--CTGT-GA-TGCAT------------------------G-----TCC-A-GCT-TCTAAT--CGTTCGTC-TT-TTAAG---ACAA---CTTATTCAT-A------TTT
>Dermoloma_griseobasale_SAVF4723_PQ165431
TTGAAT--AAAACTTGG-TTGGGCTG-TTGCTGATCC-CTC-------------GGGGTA--TGTGCACGCCTTT----CCACCT----TTTTCA---------ACCA---CCTGTGCACC---TTTGTAGA-CCCTGG------ATAT-CTCT--CGAGTTG-----TTA--AARCTTGG--TTT-GA--GGA-C-TGCTG-T-GCTT-GCAA-----------------GAGT---CAGCTTT--CCTTG-CA-T-TTCT-G---GG-TCTATGTC---TT-TC----ATAT-AC----ACA-CT-G-------------------------------CATGTCACAGAATGTT-ATTGA-TA--------A-GGC-----TTT-----GCCTTT--T--------AAA-----TTA--ATACAACTTTCAACAACGGATCTCTTGGCTCTCGCATCGATGAAGAACGCAGCGAAATGCGATAAGTAATGTGAATTGCAGAATTCAGTGAATCATCGAATCTTTGAACGCACCTTGCGCTCCTTGGTA-TTCCGAGGAGCATGCCTGTTTGAGTATCATG-AAATTCTCAA--CCT--------T-TTCA-GC-TTTTTTTGGG--------CTG-A-TC-AGGCTT-----------------GGATTGTGGGAG-------------------TTG-CAGGCTTCA-AC--------AGAA-GT-C--TGCTCTTCTGAAATGCATTAGCA--G------GAATC-TCATGTGG-ACC-AG-CTTTTGGTGTGA-T-AATTATC-TACGC----TATTG--CTGT-GA-TGCAT------------------------G-----TCC-A-GCT-TCTAAT--CGTTCGTC-TT-TTAAG---ACAA---CTTATTCAT-A------TTT
>Dermoloma_griseobasale_SAVF4151_MW193866
TTGAAT--AAAACTTGG-TTGGGCTG-TTGCTGATCC-CTC-------------GGGGTA--TGTGCACGCCTTT----CCACCT----TTTTCAA--------ACCA---CCTGTGCACC---TTTGTAGA-CCCTGG------ATAT-CTCT--CGAGGTG-----TTA--AAACTTGG--TTT-GA--GGA-C-TGCTG-T-GCTT-GCAA-----------------GAGT---CAGCTTT--CCTTG-CA-T-TTCT-G---GG-TCTATGTC---TT-TC----ATAT-AC----ACA-CT-G-------------------------------CATGTCACAGAATGTT-ATTGA-TA--------A-GGC-----TTT-----GCCTTT--T--------AAA-----TTA--ATACAACTTTCAACAACGGATCTCTTGGCTCTCGCATCGATGAAGAACGCAGCGAAATGCGATAAGTAATGTGAATTGCAGAATTCAGTGAATCATCGAATCTTTGAACGCACCTTGCGCTCCTTGGTA-TTCCGAGGAGCATGCCTGTTTGAGTATCATG-AAATTCTCAA--CCT--------T-TTCA-GC-TTTTTTTGGG--------CTG-A-TC-AGGCTT-----------------GGATTGTGGGAG-------------------TTG-CAGGCTTCA-AC--------AGAA-GT-C--TGCTCTTCTGAAATGCATTAGCA--G------GAATC-TCATGTGG-ACC-AG-CTTTTGGTGTGA-T-AATTATC-TACGC----TATTG--CTGT-GA-TGCAT------------------------G-----TCC-A-GCT-TCTAAT--CGTTCGTC-TT-TTAAG---ACAA---CTTATTCAT-A-------TT
>Dermoloma_griseobasale_SLO692_PQ165432
TTGAAT--AAAACTTGG-TTGGGCTG-TTGCTGATCC-CTC-------------GGGGTA--TGTGCACGCCTTT----CCACCT----TTTTCA---------ACCA---CCTGTGCACC---TTTGTAGA-CCCTGG------ATAT-CTCT--CGAGTTG-----TTA--AAACTTGG--TTT-GA--GGA-C-TGCTG-T-GCTT-GCAA-----------------GAGT---CAGCTTT--CCTTG-CA-T-TTCT-G---GG-TCTATGTC---TT-TC----ATAT-AC----ACA-CT-G-------------------------------CATGTCACAGAATGTT-ATTGA-TA--------A-GGC-----TTT-----GCCTTT--T--------AAA-----TTA--ATACAACTTTCAACAACGGATCTCTTGGCTCTCGCATCGATGAAGAACGCAGCGAAATGCGATAAGTAATGTGAATTGCAGAATTCAGTGAATCATCGAATCTTTGAACGCACCTTGCGCTCCTTGGTA-TTCCGAGGAGCATGCCTGTTTGAGTATCATG-AAATTCTCAA--CCT--------T-TTCA-GC-TTTTTTTGGG--------CTG-A-TC-AGGCTT-----------------GGATTGTGGGAG-------------------TTG-CAGGCTTCA-AC--------AGAA-GT-C--TGCTCTTCTGAAATGCATTAGCA--G------GAATC-TCATGTGG-ACC-AG-CTTTTGGTGTGA-T-AATTATC-TACGC----TATTG--CTGT-GA-TGCAT------------------------G-----TCC-A-GCT-TCTAAT--CGTTCGTC-TT-TTAAG---ACAA---CTTATTCAT-A------TTT
>Dermoloma_griseobasale_SLO694_PQ165433
TTGAAT--AAAACTTGG-TTGGGCTG-TTGCTGATCC-CTC-------------GGGGTA--TGTGCACGCCTTT----CCACCT----TTTTCA---------ACCA---CCTGTGCACC---TTTGTAGA-CCCTGG------ATAT-CTCT--CGAGTTG-----TTA--AAACTTGG--TTT-GA--GGA-C-TGCTG-T-GCTT-GCAA-----------------GAGT---CAGCTTT--CCTTG-CA-T-TTCT-G---GG-TCTATGTC---TT-TC----ATAT-AC----ACA-CT-G-------------------------------CATGTCACAGAATGTT-ATTGA-TA--------A-GGC-----TTT-----GCCTTT--T--------AAA-----TTA--ATACAACTTTCAACAACGGATCTCTTGGCTCTCGCATCGATGAAGAACGCAGCGAAATGCGATAAGTAATGTGAATTGCAGAATTCAGTGAATCATCGAATCTTTGAACGCACCTTGCGCTCCTTGGTA-TTCCGAGGAGCATGCCTGTTTGAGTATCATG-AAATTCTCAA--CCT--------T-TTCA-GC-TTTTTTTGGG--------CTG-A-TC-AGGCTT-----------------GGATTGTGGGAG-------------------TTG-CAGGCTTCA-AC--------AGAA-GT-C--TGCTCTTCTGAAATGCATTAGCA--G------GAATC-TCATGTGG-ACC-AG-CTTTTGGTGTGA-T-AATTATC-TACGC----TATTG--CTGT-GA-TGCAT------------------------G-----TCC-A-GCT-TCTAAT--CGTTCGTC-TT-TTAAG---ACAA---CTTA----------------
>Dermoloma_vestigium_SAVF20662_PQ165434
TTGAAT---AAACTTGG-TTAGGTTG-TTGCTGACCC-CTT-------------GGGGTA--TGTGCACACCTTT----CCA-CT----TTTTTA---------ACCA---CCTGTGCACC---TTTGTAGA-CTTCAG------ATAT-CTCT--CGAGT-----TTTCAT--AACTTGG--A-TGGA--GGA-C-TGCTG-T-GCTC-GCAA-----------------GAGT---CGGCTTT-ACCTTA-CA-T-TTCT-G---AG-CCTACGTC--TTT-TC----ATAT-------ACA-CT-G-------------------------------CATGTTACAGAATGTT-ATTGA-TA--------A-GGC-----TTT-----GCCTTT--T--------AAA------TA-AATACAACTTTCAACAACGGATCTCTTGGCTCTCGCATCGATGAAGAACGCAGCGAAATGCGATAAGTAATGTGAATTGCAGAATTCAGTGAATCATCGAATCTTTGAACGCACCTTGCGCTCCTTGGTA-TTCCGAGGAGCATGCCTGTTTGAGTATCATG-AAATTCTCAA--CCT--------T-TTCA-GC-TTTTT----G--------TTG-A-TT-AGGCTT-----------------GGATTGTGGGAG-------------------TTG-CAGGCTTTG-ACC--------GAA-GT-C--TGCTCTTCTGAAATACATTAGC-CAG------GAACT-TC--GTGG-ACC-AG--CTTTGGTGTGA-T-AATTATC-TACGC----TATCG--CTGT-GAAACAAT---------TTGT-----------G-----TCC-A-GCT-TCTAAT-CTAG-TCTC--TAT-GAG---AC-----CTTTCTGACAA-------TT
>Dermoloma_vestigium_TUR170268_PQ165435
TTGAAT---AAACTTGG-TTAGGTTG-TTGCTGACCC-CTC-------------GGGGTA--TGTGCACACCTTT----CCA-CT----TTTTTA---------ACCA---CCTGTGCACC---TTTGTAGA-CTTCAG------ATAT-CTCT--CGAGT-----TTTCATC-AACTCGG--A-TGGA--GGA-C-TGCTG-T-GCTC-GCAA-----------------GAGT---CGGCTTT-ACCTTA-CA-T-TTCT-G---AG-CCTACGTC--TTT-TC----ATAT-------ACA-CT-G-------------------------------CATGTTACAGAATGGT-ATTGA-TA--------A-GGC-----TTT-----GCCTTT--T--------AAA------TA-AATACAACTTTCAACAACGGATCTCTTGGCTCTCGCATCGATGAAGAACGCAGCGAAATGCGATAAGTAATGTGAATTGCAGAATTCAGTGAATCATCGAATCTTTGAACGCACCTTGCGCTCCTTGGTA-TTCCGAGGAGCATGCCTGTTTGAGTATCATG-AAATTCTCAA--CCT--------T-TTCA-GC-TTTTT----G--------TTG-A-TT-AGGCTT-----------------GGATTGTGGGAG-------------------TTG-CAGGCTTTG-ACC--------GAA-GT-C--TGCTCTTCTGAAATACATTAGC-CAG------GAACT-TC--GTGG-ACC-AG--CTTTGGTGTGA-T-AATTATC-TACGC----TATCG--CTGT-GAAACAAT---------TTGT-----------G-----TCC-A-GCT-TCTAAT-CTAG-TCTC--CAT-GAG---ACA-----TTTCTGACAA------TTT
>Dermoloma_vestigium_BBF_GC14101103_PQ165436
TTGAAT---AAACTTGG-TTAGGTTG-TTGCTGACCC-CTC-------------GGGGTA--TGTGCACACCTTT----CCA-CT--TTTTTTTA---------ACCA---CCTGTGCACC---TTTGTAGA-CTTCAG------ATAT-CTCT--CGAGT-----TTTCATC-AACTCGG--A-TGGA--GGA-C-TGCTG-T-GCTC-GCAA-----------------GAGT---CGGCTTT-ACCTTA-CA-T-TTCT-G---AG-CCTACGTC--TTT-TC----ATAT-------ACA-CT-G-------------------------------CATGTTACAGAATGTT-ATTGA-TA--------A-GGC-----TTT-----GCCTTT--T--------AAA------TA-AATACAACTTTCAACAACGGATCTCTTGGCTCTCGCATCGATGAAGAACGCAGCGAAATGCGATAAGTAATGTGAATTGCAGAATTCAGTGAATCATCGAATCTTTGAACGCACCTTGCGCTCCTTGGTA-TTCCGAGGAGCATGCCTGTTTGAGTATCATG-AAATTCTCAA--CCT--------T-TTCA-GC-TTTTT----G--------TTG-A-TT-AGGCTT-----------------GGATTGTGGGAG-------------------TTG-CAGGCTTTG-ACC--------GAA-GT-C--TGCTCTTCTGAAATACATTAGC-CAG------GAACT-TC--GTGG-ACC-AG--CTTTGGTGTGA-T-AATTATC-TACGC----TATCG--CTGT-GAAACAAW---------TTGK-----------G-----TCC-A-GCT-TCTAAT-CTAG-TCTC--CAT-GAG---ACA-----TTTCTGACAA------TTT
>Dermoloma_vestigium_SAVF20505_PQ165437
TTGAAT---AAACTTGG-TTAGGTTG-TTGCTGACCC-CTC-------------GGGGTA--TGTGCACACCTTT----CCA-CT----TTTTTA---------ACCA---CCTGTGCACC---TTTGTAGA-CTTCAG------ATAT-CTCT--CGAGT-----TTTCATC-AACTCGG--A-TGGA--GGA-C-TGCTG-T-GCTC-GCAA-----------------GAGT---CGGCTTT-ACCTTA-CA-T-TTCT-G---AG-CCTACGTC--TTT-TC----ATAT-------ACA-CT-G-------------------------------CATGTTACAGAATGTT-ATTGA-TA--------A-GGC-----TTT-----GCCTTT--T--------AAA------TA-AATACAACTTTCAACAACGGATCTCTTGGCTCTCGCATCGATGAAGAACGCAGCGAAATGCGATAAGTAATGTGAATTGCAGAATTCAGTGAATCATCGAATCTTTGAACGCACCTTGCGCTCCTTGGTA-TTCCGAGGAGCATGCCTGTTTGAGTATCATG-AAATTCTCAA--CCT--------T-TTCA-GC-TTTTT----G--------TTG-A-TT-AGGCTT-----------------GGATTGTGGGAG-------------------TTG-CAGGCTTTG-ACC--------GAA-GT-C--TGCTCTTCTGAAATACATTAGC-CAG------GAACT-TC--GTGG-ACC-AG--CTTTGGTGTGA-T-AATTATC-TACGC----TATCG--CTGT-GAAACAAT---------TTGT-----------G-----TCC-A-GCT-TCTAAT-CTAG-TCTC--TAT-GAG---AC-----CTTTCTGACAA------TTT
>Dermoloma_vestigium_SAVF4102_KU058497
TTGAAT---AAACTTGG-TTAGGTTG-TTGCTGACCC-CTC-------------GGGGTA--TGTGCACACCTTT----CCA-CT----TTTTTA---------ACCA---CCTGTGCACC---TTTGTAGA-CTTCAG------ATAT-CTCT--CGAGT-----TTTCATC-AACTCGG--A-TGGA--GGA-C-TGCTG-T-GCTC-GCAA-----------------GAGT---CGGCTTT-ACCTTA-CA-T-TTCT-G---AG-CCTACGTC--TTT-TC----ATAT-------ACA-CT-G-------------------------------CATGTTACAGAATGTT-ATTGA-TA--------A-GGC-----TTT-----GCCTTT--T--------AAA------TA-AATACAACTTTCAACAACGGATCTCTTGGCTCTCGCATCGATGAAGAACGCAGCGAAATGCGATAAGTAATGTGAATTGCAGAATTCAGTGAATCATCGAATCTTTGAACGCACCTTGCGCTCCTTGGTA-TTCCGAGGAGCATGCCTGTTTGAGTATCATG-AAATTCTCAA--CCT--------T-TTCA-GC-TTTTT----G--------TTG-A-TT-AGGCTT-----------------GGATTGTGGGAG-------------------TTG-CAGGCTTTG-ACC--------GAA-GT-C--TGCTCTTCTGAAATACATTAGC-CAG------GAACT-TC--GTGG-ACC-AG--CTTTGGTGTGA-T-AATTATC-TACGC----TATCG--CTGT-GAAACAAT---------TTGT-----------G-----TCC-A-GCT-TCTAAT-CTAG-TCTC--CAT-GAG---ACA-----TTTCTGACAA------TTT
>Dermoloma_vestigium_SAVF20664_PQ165438
TTGAAT---AAACTTGG-TTAGGTTG-TTGCTGACCC-CTY-------------GGGGTA--TGTGCACACCTTT----CCA-CT----TTTTTA---------ACCA---CCTGTGCACC---TTTGTAGA-CTTCAG------ATAT-CTCT--CGAGT-----TTTCATC-AACTCGG--A-TGGA--GGA-C-TGCTG-T-GCTC-GCAA-----------------GAGT---CGGCTTT-ACCTTA-CA-T-TTCT-G---AG-CCTACGTC--TTT-TC----ATAT-------ACA-CT-G-------------------------------CATGTTACAGAATGTT-ATTGA-TA--------A-GGC-----TTT-----GCCTTT--T--------AAA------TA-AATACAACTTTCAACAACGGATCTCTTGGCTCTCGCATCGATGAAGAACGCAGCGAAATGCGATAAGTAATGTGAATTGCAGAATTCAGTGAATCATCGAATCTTTGAACGCACCTTGCGCTCCTTGGTA-TTCCGAGGAGCATGCCTGTTTGAGTATCATG-AAATTCTCAA--CCT--------T-TTCA-GC-TTTTT----G--------TTG-A-TT-AGGCTT-----------------GGATTGTGGGAG-------------------TTG-CAGGCTTTG-ACC--------GAA-GT-C--TGCTCTTCTGAAATACATTAGC-CAG------GAACT-TC--GTGG-ACC-AG--CTTTGGTGTGA-T-AATTATC-TACGC----TATCG--CTGT-GAAACAAT---------TTGT-----------G-----TCC-A-GCT-TCTAAT-CTAG-TCTC--YAT-GAG---ACA-----TTTCTGACAA-------TT
>Dermoloma_vestigium_SAVF20663_PQ165439
----------------------------------CCC-CTC-------------GGGGTA--TGTGCACACCTTT----CCA-CT----TTTTTA---------ACCA---CCTGTGCACC---TTTGTAGA-CTTCAG------ATAT-CTCT--CGAGT-----TTTCATC-AACTCGG--A-TGGA--GGA-C-TGCTG-T-GCTC-GCAA-----------------GAGT---CGGCTTT-ACCTTA-CA-T-TTCT-G---AG-CCTACGTC--TTT-TC----ATAT-------ACA-CT-G-------------------------------CATGTTACAGAATGTT-ATTGA-TA--------A-GGC-----TTT-----GCCTTT--T--------AAA------TA-AATACAACTTTCAACAACGGATCTCTTGGCTCTCGCATCGATGAAGAACGCAGCGAAATGCGATAAGTAATGTGAATTGCAGAATTCAGTGAATCATCGAATCTTTGAACGCACCTTGCGCTCCTTGGTA-TTCCGAGGAGCATGCCTGTTTGAGTATCATG-AAATTCTCAA--CCT--------T-TTCA-GC-TTTTT----G--------TTG-A-TT-AGGCTT-----------------GGATTGTGGGAG-------------------TTG-CAGGCTTTG-ACC--------GAA-GT-C--TGCTCTTCTGAAATACATTAGC-CAG------GAACT-TC--GTGG-ACC-AG--CTTTGGTGTGA-T-AATTATC-TACGC----TATCG--CTGT-GAAACAAT---------TTGT-----------G-----TCC-A-GCT-TCWAAT-CTAG-TCTC--CAT-GAG---ACA-----TTTCTGACAA-------TT
>Dermoloma_rostratum_SAVF20811_PQ165440
TTGAAT---AAACTTGG-TTAGGTTG-TTGCTGACTC-CTC-------------GGAGTA--TGTGCACGCCTTT----CCA-CT---TTTTTTA---------ACCA---CCTGTGCACC---TTTGTAGA-CTTCAG------ATAT-CCCT--CGAGT-G-----TCA-C-AACTCGG--A-TAGA--GGA-C-TGCTG-T-GCTC-GCAA-----------------GAGT---CGGCTTT-ACCTTA-CA-T-TTCT-G---AG-CCTACGTC--TTT-TC----ATAT-------ACA-CT-G-------------------------------CATGTTACAGAATGTT-ATTGA-TA--------A-GGC-----TTT-----GCCTTT--T--------AAA------TAAAATACAACTTTCAACAACGGATCTCTTGGCTCTCGCATCGATGAAGAACGCAGCGAAATGCGATAAGTAATGTGAATTGCAGAATTCAGTGAATCATCGAATCTTTGAACGCACCTTGCGCTCCTTGGTA-TTCCGAGGAGCATGCCTGTTTGAGTATCATG-AAATTCTCAA--CCT--------T-TTCA-GC-TTTTTTT--G--------TTG-A-TT-AGGCTT-----------------GGATTGTGGGAG-------------------TTG-CAGGCTTCG-AC--------AGAA-GT-C--TGCTCTTCTGAAATACATTAGCG-AG------GAACT-TC--GTGG-ACC-AG--CTTTGGTGTGA-T-AATTATC-TACGC----TATTG--CTGT-GAAACAAT----------TGT-----------G-----TCC-A-GCT-TCTAAT-CAAG-TCTC--CAT-GAG---ACA-----TTTATGACAA-------TT
>Dermoloma_rostratum_SAVF23430_PQ165441
TTGAAT---AAACTTGG-TTAGGTTG-TTGCTGACTC-CTC-------------GGAGTA--TGTGCACGCCTTT----CCA-CT---TTTTTWA---------ACCA---CCTGTGCACC---TTTGTAGA-CTTCAG------ATAT-CCCT--CGAGT-G-----TCA-C-AACTCGG--A-TAGA--GGA-C-TGCTG-T-GCTC-GCAA-----------------GAGT---CGGCTTT-ACCTTA-CA-T-TTCT-G---AG-CCTACGTC--TTT-TC----ATAT-------ACA-CT-G-------------------------------CATGTTACAGAATGTT-ATTGA-TA--------A-GGC-----TTT-----GCCTTT--T--------AAA------TA-AATACAACTTTCAACAACGGATCTCTTGGCTCTCGCATCGATGAAGAACGCAGCGAAATGCGATAAGTAATGTGAATTGCAGAATTCAGTGAATCATCGAATCTTTGAACGCACCTTGCGCTCCTTGGTA-TTCCGAGGAGCATGCCTGTTTGAGTATCATG-AAATTCTCAA--CCT--------T-TTCA-GC-TTTTTT---G--------TTG-A-TT-AGGCTT-----------------GGATTGTGGGAG-------------------TTG-CAGGCTTCG-AC--------AGAA-GT-C--TGCTCTTCTGAAATACATTAGCG-AG------GAACT-TC--GTGG-ACC-AG--CTTTGGTGTGA-T-AATTATC-TACGC----TATTG--CTGT-GAAACAAA---------TTGT-----------G-----TCC-A-GCT-TCCAAT-CTAG-TCTC--CAT-GAG---ACA-----TTTATGACAA-------TT
>Dermoloma_rostratum_CNF16117_PQ165442
TTGAAT---AAACTTGG-TTAGGTTG-TTGCTGACTC-CTC-------------GGAGTA--TGTGCACGCCTTT----CCA-CT---TTTTTTA---------ACCA---CCTGTGCACC---TTTGTAGA-CTTCAG------ATAT-CCCT--CGAGT-G-----TCA-C-AACTCGG--A-TAGA--GGA-C-TGCTG-T-GCTC-GCAA-----------------GAGT---CGGCTTT-ACCTTA-CA-T-TTCT-G---AG-CCTACGTC--TTT-TC----ATAT-------ACA-CT-G-------------------------------CATGTTACAGAATGTT-ATTGA-TA--------A-GGC-----TTT-----GCCTTT--T--------AAA------TA-AATACAACTTTCAACAACGGATCTCTTGGCTCTCGCATCGATGAAGAACGCAGCGAAATGCGATAAGTAATGTGAATTGCAGAATTCAGTGAATCATCGAATCTTTGAACGCACCTTGCGCTCCTTGGTA-TTCCGAGGAGCATGCCTGTTTGAGTATCATG-AAATTCTCAA--CCT--------T-TTCA-GC-TTTTTT---G--------TTG-A-TT-AGGCTT-----------------GGATTGTGGGAG-------------------TTG-CAGGCTTCG-AC--------AGAA-GT-C--TGCTCTTCTGAAATACATTAGCG-AG------GAACT-TC--GTGG-ACC-AG--CTTTGGTGTGA-T-AATTATC-TACGC----TATTG--CTGT-GAAACAAA---------TTGT-----------G-----TCC-A-GCT-TCCAAT-CTAG-TCTC--CAT-GAG---ACA-----TTTATGACAA------TTT
>Dermoloma_rostratum_C_DMS725350_PQ165509
TTGAAT---AAACTTGG-TTAGGTTG-TTGCTGACTC-CTC-------------GGGGTA--TGTGCACGCCTTT----CCA-CT----TTTTTAA--------ACCA---CCTGTGCACC---TTTGTAGA-CTTCAG------ATAT-CCCT--CGGGT-G-----TCA-C-AACTCGG--A-TAGA--GGA-C-TGCTG-T-GCTC-GCAA-----------------GAGT---CGGCTTT-ACCTTA-CA-T-TTCT-G---AG-CCTACGTC--TTT-TC----ATAT-------ACA-CT-G-------------------------------CATGTTACAGAATGTT-ATTGA-TA--------A-GGC-----TTT-----GCCTTT--T--------AAA------TAAAATACAACTTTCAACAACGGATCTCTTGGCTCTCGCATCGATGAAGAACGCAGCGAAATGCGATAAGTAATGTGAATTGCAGAATTCAGTGAATCATCGAATCTTTGAACGCACCTTGCGCTCCTTGGTA-TTCCGAGGAGCATGCCTGTTTGAGTATCATG-AAATTCTCAA--CCT--------T-TTCA-GC-TTTTT----G--------TTG-A-TT-AGGCTT-----------------GGATTGTGGGAG-------------------TTG-CAGGCTTCG-AC--------AGAA-GT-C--TGCTCTTCTGAAATACATTAGCG-AG------GAACT-TC--GTGG-ACC-AG--CTTTGGTGTGA-T-AATWATC-TACGC----TATTG--CTGT-GAAACAA----------TTGT-----------G-----TCC-A-GCT-TCTAAT-CAAG-TCTC--CAT-GAG---ACA-----TTTATGACAA-------TT
>Dermoloma_rostratum_CNF15694_PQ165443
TTGAAT---AAACTTGG-TTAGGTTG-TTGCTGACTC-CTC-------------GGAGTA--TGTGCACGCCTTT----CCA-CT---TTTTTTA---------ACCA---CCTGTGCACC---TTTGTAGA-CTTCAG------ATAT-CCCT--CGAGT-G-----TCA-C-AACTCGG--A-TAGA--GGA-C-TGCTG-T-GCTC-GCAA-----------------GAGT---CGGCTTT-ACCTTA-CA-T-TTCT-G---AG-CCTACGTC--TTT-TC----ATAT-------ACA-CT-G-------------------------------CATGTTACAGAATGTT-ATTGA-TA--------A-GGC-----TTT-----GCCTTT--T--------AAA------TA-AATACAACTTTCAACAACGGATCTCTTGGCTCTCGCATCGATGAAGAACGCAGCGAAATGCGATAAGTAATGTGAATTGCAGAATTCAGTGAATCATCGAATCTTTGAACGCACCTTGCGCTCCTTGGTA-TTCCGAGGAGCATGCCTGTTTGAGTATCATG-AAATTCTCAA--CCT--------T-TTCA-GC-TTTTTT---G--------TTG-A-TT-AGGCTT-----------------GGATTGTGGGAG-------------------TTG-CAGGCTTCG-AC--------AGAA-GT-C--TGCTCTTCTGAAATACATTAGCG-AG------GAACT-TC--GTGG-ACC-AG--CTTTGGTGTGA-T-AATTATC-TACGC----TATTG--CTGT-GAAACAAA---------TTGT-----------G-----TCC-A-GCT-TCCAAT-CTAG-TCTC--CAT-GAG---ACA-----TTTATGACAA------TTT
>Dermoloma_rostratum_CNF5209_PQ165444
TTGAAT---AAACTTGG-TTAGGTTG-TTGCTGACTC-CTC-------------GGAGTA--TGTGCACGCCTTT----CCA-CT---TTTTTTA---------ACCA---CCTGTGCACC---TTTGTAGA-CTTCAG------ATAT-CCCT--CGAGT-G-----TCA-C-AACTCGG--A-TAGA--GGA-C-TGCTG-T-GCTC-GCAA-----------------GAGT---CGGCTTT-ACCTTA-CA-T-TTCT-G---AG-CCTACGTC--TTT-TC----ATAT-------ACA-CT-G-------------------------------CATGTTACAGAATGTT-ATTGA-TA--------A-GGC-----TTT-----GCCTTT--T--------AAA------TAAAATACAACTTTCAACAACGGATCTCTTGGCTCTCGCATCGATGAAGAACGCAGC---------------------------------------------------------------------------------------------------------------------------------------------------------------------------------------------------------------------------------------------------------------------------------------------------------------------------------------------------------------------------------------------------------------------------------------------------------------------------
>Dermoloma_rostratum_GLMF137760_PQ165446
TTGAAT---AAACTTGG-TTAGGTTG-TTGCTGACTC-CTC-------------GGAGTA--TGTGCACGCCTTT----CCA-CT---TTTTTTA---------ACCA---CCTGTGCACC---TTTGTAGA-CTTCAG------ATAT-CCCT--CGAGT-G-----TCA-C-AACTCGG--A-TAGA--GGA-C-TGCTG-T-GCTC-GCAA-----------------GAGT---CGGCTTT-ACCTTA-CA-T-TTCT-G---AG-CCTACGTC--TTT-TC----ATAT-------ACA-CT-G-------------------------------CATGTTACAGAATGTT-ATTGA-TA--------A-GGC-----TTT-----GCCTTT--T--------AAA------TA-AATACAACTTTCAACAACGGATCTCTTGGCTCTCGCATCGATGAAGAACGCAGCGAAATGCGATAAGTAATGTGAATTGCAGAATTCAGTGAATCATCGAATCTTTGAACGCACCTTGCGCTCCTTGGTA-TTCCGAGGAGCATGCCTGTTTGAGTATCATG-AAATTCTCAA--CCT--------T-TTCA-GC-TTTTTT---G--------TTG-A-TT-AGGCTT-----------------GGATTGTGGGAG-------------------TTG-CAGGCTTCG-AC--------AGAA-GT-C--TGCTCTTCTGAAATACATTAGCG-AG------GAACT-TC--GTGG-ACC-AG--CTTTGGTGTGA-T-AATTATC-TACGC----TATTG--CTGT-GAAACAAA---------TTGT-----------G-----TCC-A-GCT-TCCAAT-CTAG-TCTC--CAT-GAG---ACA-----TTTATGACAA------TTT
>Dermoloma_rostratum_GLMF137759_PQ165447
TTGAAT---AAACTTGG-TTAGGTTG-TTGCTGACTTCCTC-------------GGAGTA--TGTGCACGCCTTT----CCA-CT---TTTTTTA---------ACCA---CCTGTGCACC---TTTGTAGA-CTTCAG------ATAT-CCCT--CGAGT-G-----TCA-C-AACTCGG--A-TAGA--GGA-C-TGCTG-T-GCTC-GCAA-----------------GAGT---CGGCTTT-ACCTTA-CA-T-TTCT-G---AG-CCTACGTC--TTT-TC----ATAT-------ACA-CT-G-------------------------------CATGTTACAGAATGTT-ATTGA-TA--------A-GGC-----TTT-----GCCTTT--T--------AAA------TAAAATACAACTTTCAACAACGGATCTCTTGGCTCTCGCATCGATGAAGAACGCAGCGAAATGCGATAAGTAATGTGAATTGCAGAATTCAGTGAATCATCGAATCTTTGAACGCACCTTGCGCTCCTTGGTA-TTCCGAGGAGCATGCCTGTTTGAGTATCATG-AAATTCTCAA--CCT--------T-TTCA-GC-TTTTTTT--G--------TTG-A-TT-AGGCTT-----------------GGATTGTGGGAG-------------------TTG-CAGGCTTCG-AC--------AGAA-GT-C--TGCTCTTCTGAAATACATTAGCG-AG------GAACT-TC--GTGG-ACC-AG--CTTTGGTGTGA-T-AATTATC-TACGC----TATTG--CTGT-GAAACAAT----------TGT-----------G-----TCC-A-GCT-TCTAAT-CAAG-TCTC--CAT-GAG---ACA-----TTTATGACAA------TTT
>Dermoloma_rostratum_L_Arnolds136_PQ165448
TTGAAT---AAACTTGG-TTAGGTTG-TTGCTGACTC-CTC-------------GGAGTA--TGTGCACGCCTTT----CCA-CT----TTTTTAA--------ACCA---CCTGTGCACC---TTTGTAGA-CTTCAG------ATAT-CCCT--CGAGT-G-----TCA-C-AACTCGG--A-TAGA--GGA-C-TGCTG-T-GCTC-GCAA-----------------GAGT---CGGCTTT-ACCTTA-CA-T-TTCT-G---AG-CCTAYGTC--TTT-TC----ATAT-------ACA-CT-G-------------------------------CATGTTACAGAATGTT-ATTGA-YA--------A-GGC-----TTT-----GCCTTT--T--------AAA------TAAAATACAACTTTCAACAACGGATCTCTTGGCTCTCGCATCGATGAAGAACGCAGCGAAATGCGATAAGTAATGTGAATTGCAGAATTCAGTGAATCATCGAATCTTTGAACGCACCTTGCGCTCCTTGGTA-TTCCGAGGAGCATGCCTGTTTGAGTATCATG-AAATTCTCAA--CCT--------T-TTCA-GC-TTTTT----G--------TTG-A-TT-AGGCTT-----------------GGATTGTGGGAG-------------------TTG-CAGGCTTTG-AC--------AGAA-GT-C--TGCTCTTCTGAAATACATTAGCG-AG------GAACT-TC--GTGG-ACC-AG--CTTTGGTGTGA-T-AATTATC-TACGC----TAYTG--CTGT-GAAACAAT----------TGK-----------G-----TCC-A-GCT-TCTAAT-CAAG-TCTC--CAT-GAG---ACA-----TTTATGACAA-------TT
>Dermoloma_rostratum_OF21833_PQ165449
TTGAAT---AAACTTGG-TTAGGTTG-TTGCTGACTC-CTC-------------GGAGTA--TGTGCACGCCTTT----CCA-CT--TTTTTTTA---------ACCA---CCTGTGCACC---TTTGTAGA-CTTCAG------ATAT-CCCT--CGAGT-G-----TCA-C-AACTCGG--A-TAGA--GGA-C-TGCTG-T-GCTC-GCAA-----------------GAGT---CGGCTTT-ACCTTA-CA-T-TTCT-G---AG-CCTACGTC--TTT-TC----ANAT-------ACA-CT-G-------------------------------CATGTTACAGAATGTT-ATTGA-TA--------A-GGC-----TTT-----GCCTTT--T--------AAA------TA-AATACAACTTTCAACAACGGATCTCTTGGCTCTCGCATCGATGAAGAACGCAGCGAAATGCGATAAGTAATGTGAATTGCAGAATTCAGTGAATCATCGAATCTTTGAACGCACCTTGCGCTCCTTGGTA-TTCCGAGGAGCATGCCTGTTTGAGTATCATG-AAATTCTCAA--CCT--------T-TTCA-GC-TTTTTT---G--------TTG-A-TT-AGGCTT-----------------GGATTGTGGGAG-------------------TTG-CAGGCTTCG-AC--------AGAA-GT-C--TGCTCTTCTGAAATACATTAGCG-AG------GAACT-TC--GTGG-ACC-AG--CTTTGGTGTGA-T-AATTATC-TACGC----TATTG--CTGT-GAAACAAA---------TTGT-----------G-----TCC-A-GCT-TCCAAT-CTAG-TCTC--CAT-GAG---ACA-----TTTATGACAA------TTT
>Dermoloma_rostratum_OF245572_PQ165450
ttgaat---aaacttgg-ttaggttg-ttgctgactc-ctc-------------ggagta--tgtgcacgccttt----cca-ct---tttttta---------acca---cctgtgcacc---tttgtaga-cttcag------atat-ccct--cgagt-g-----tca-c-aactcgg--a-taga--gga-c-tgctg-t-gctc-gcaa-----------------gagt---cggcttt-acctta-ca-t-ttct-g---ag-cctacgtc--ttt-tc----atat-------aca-ct-g-------------------------------catgttacagaatgtt-attga-ta--------a-ggc-----ttt-----gccttt--t--------aaa------ta-aatacaactttcaacaacggatctcttggctctcgcatcgatgaagaacgcagcgaaatgcgataagtaatgtgaattgcagaattcagtgaatcatcgaatctttgaacgcaccttgcgctccttggta-ttccgaggagcatgcctgtttgagtatcatg-aaattctcaa--cct--------t-ttca-gc-tttttt---g--------ttg-a-tt-aggctt-----------------ggattgtgggag-------------------ttg-caggcttcg-ac--------agaa-gt-c--tgctcttctgaaatacattagcg-ag------gaact-tc--gtgg-acc-ag--ctttggtgtga-t-aattatc-tacgc----tattg--ctgt-gaaacaaa---------ttgt-----------g-----tcc-a-gct-tccaat-ctag-tctc--cat-gag---aca-----tttatgacaa------ttt
>Dermoloma_rostratum_O_GG7975_PQ165451
TTGAAT---AAACTTGGGCTAGGTTG-TTGCTGACTC-CTC-------------GGAGTA--TGTGCACGCCTTT----CCA-CT---TTTTTTA---------ACCA---CCTGTGCACC---TTTGTAGA-CTTCAG------ATAT-CCCT--CGAGT-G-----TCA-C-AACTCGG--A-TAGA--GGA-C-TGCTG-T-GCTC-GCAA-----------------GAGT---CGGCTTT-ACCTTA-CA-T-TTCT-G---AG-CCTACGTC--TTT-TC----ATAT-------ACA-CT-G-------------------------------CATGTTACAGAATGTT-ATTGA-TA--------A-GGC-----TTT-----GCCTTT--T--------AAA------TA-AATACAACTTTCAACAACGGATCTCTTGGCTCTCGCATCGATGAAGAACGCAGCGAAATGCGATAAGTAATGTGAATTGCAGAATTCAGTGAATCATCGAATCTTTGAACGCACCTTGCGCTCCTTGGTA-TTCCGAGGAGCATGCCTGTTTGAGTATCATG-AAATTCTCAA--CCT--------T-TTCA-GC-TTTTTT---G--------TTG-A-TT-AGGCTT-----------------GGATTGTGGGAG-------------------TTG-CAGGCTTCG-AC--------AGAA-GTTC--TGCTCTTCTGAAATACATTAGCG-AG------GAACT-TC--GTGG-ACC-AG--CTTTGGTGTGA-T-AATTATC-TACGC----TATTG--CTGT-GAAACAAA---------TTGT-----------G-----TCC-A-GCT-TCCAAT-CTAG-TCTC--CAT-GAG---ACA-----TTTATGACAA------TTT
>Dermoloma_rostratum_O_TEB41715_PQ165452
TTGAAT---AAACTTGG-TTAGGTTG-TTGCTGACTC-CTC-------------GGAGTA--TGTGCACGCCTTT----CCA-CT---TTTTTTA---------ACCA---CCTGTGCACC---TTTGTAGA-CTTCAG------ATAT-CCCT--CGAGT-G-----TCA-C-AACTCGG--A-TAGA--GGA-C-TGCTG-T-GCTY-GCAA-----------------GAGT---CGGCTTT-ACCTTA-CA-T-TTCT-G---AG-CCTACGTC--TTT-TC----ATAT-------ACA-CT-G-------------------------------CATGTTACAGAATGTT-ATTGA-TA--------A-GGC-----TTT-----GCCTTT--T--------AAA------TA-AATACAACTTTCAACAACGGATCTCTTGGCTCTCGCATCGATGAAGAACGCAGCGAAATGCGATAAGTAATGTGAATTGCAGAATTCAGTGAATCATCGAATCTTTGAACGCACCTTGCGCTCCTTGGTA-TTCCGAGGAGCATGCCTGTTTGAGTATCATG-AAATTCTCAA--CCT--------T-TTCA-GC-TTTTTT---G--------TTG-A-TT-AGGCTT-----------------GGATTGTGGGAG-------------------TTG-CAGGCTTCG-AC--------AGAA-GT-C--TGCTCTTCTGAAATACATTAGCG-AG------GAACT-TC--GTGG-ACC-AG--CTTTGGTGTGA-T-AATTATC-TACGC----TATTG--CTGT-GAAACAAA---------TTGT-----------G-----TCC-A-GCT-TCCAAT-CTAG-TCTC--CAT-GAG---ACA-----TTTATGACAA------TTT
>Dermoloma_rostratum_SAVF20817_PQ165453
TTGAAT---AAACTTGG-TTAGGTTG-TTGCTGACTC-CTC-------------GGAGTA--TGTGCACGCCTTT----CCA-CT---TTTTTTA---------ACCA---CCTGTGCACC---TTTGTAGA-CTTCAG------ATAT-CCCT--CGAGT-G-----TCA-C-AACTCGG--A-TAGA--GGA-C-TGCTG-T-GCTC-GCAA-----------------GAGT---CGGCTTT-ACCTTA-CA-T-TTCT-G---AG-CCTACGTC--TTT-TC----ATAT-------ACA-CT-G-------------------------------CATGTTACAGAATGTT-ATTGA-TA--------A-GGC-----TTT-----GCCTTT--T--------AAA------TAAAATACAACTTTCAACAACGGATCTCTTGGCTCTCGCATCGATGAAGAACGCAGCGAAATGCGATAAGTAATGTGAATTGCAGAATTCAGTGAATCATCGAATCTTTGAACGCACCTTGCGCTCCTTGGTA-TTCCGAGGAGCATGCCTGTTTGAGTATCATG-AAATTCTCAA--CCT--------T-TTCA-GC-TTTTTTT--G--------TTG-A-TT-AGGCTT-----------------GGATTGTGGGAG-------------------TTG-CAGGCTTCG-AC--------AGAA-GT-C--TGCTCTTCTGAAATACATTAGCG-AG------GAACT-TC--GTGG-ACC-AG--CTTTGGTGTGA-T-AATTATC-TACGC----TATTG--CTGT-GAAACAAT----------TGT-----------G-----TCC-A-GCT-TCTAAT-CAAG-TCTC--CAT-GAG---ACA-----TTTATGACAA-------TT
>Dermoloma_phaeopodium_E16877_MW193852
TTGAAT---AAACTTGG-TTGGGTTG-TTGCTGATCC-CTC-------------GGGATA--TGTGCACGCCCTT----CCACCT-----TTTCA---------ACCA---CCTGTGCACCC--TTTGTAGA-CCCTGG------ATAT-CCCT--CGAGT-----TCTTGT--AACTCGG--TTT-GA--GGA-CTTGCTG-T-GCTT-GCA----T-------------GAGT---CGGCTTT--CCTTG-CA-T-TTCT-G---GG-TCTATGTC-TTTT-T-----ATAC-------ACA-CT-G-------------------------------CATGTCACAGAATGTT-ATTGA-TA--------A-GGC-----TTT-----GCCTTT--T--------AAA----TTTA--ATACAACTTTCAACAACGGATCTCTTGGCTCTCGCATCGATGAAGAACGCAGCGAAATGCGATAAGTAATGTGAATTGCAGAATTCAGTGAATCATCGAATCTTTGAACGCACCTTGCGCTCCTTGGTA-TTCCGAGGAGCATGCCTGTTTGAGTATCATG-AAATTCTCAA--CCT--------T-TTCA-AC-TTTTTT-GGG--------TTG-A-TC-AGGCTT-----------------GGATTGTGGGAG-------------------TTG-CAGGCTTCA-AC--------AGAA-GT-C--TGCTCTTCTGAAATGCATTAGCA--G------GAACC-TCTTGTGG-ATC-AG-CTTTTGGTGTGA-T-AATTATC-TACGC----TATTG--CTGT-GA-TGCAT------------------------G-----TCC-A-GCT-TCTAAC--TG--TCTCTTT-T-GAG---ACAA--CCTCTTTCAT-ATC-----TT
>Dermoloma_phaeopodium_SAVF4249_MW193851
TTGAAT---AAACTTGG-TTGGGTTG-TTGCTGATCC-CTC-------------GGGATA--TGTGCACGCCCTT----CCACCT-----TTTCA---------ACCA---CCTGTGCACCC--TTTGTAGA-CCCTGG------ATAT-CCCT--CGAGTT----CTTTGT--AACTCGG--TTT-GA--GGA-CTTGCTG-T-GCTT-GCA----T-------------GAGT---CGGCTTT--CCTTG-CA-T-TTCT-G---GG-TCTATGTC-TTTT-T-----ATAC-------ACA-CT-G-------------------------------CATGTCACAGAATGTT-ATTGA-TA--------A-GGC-----TTT-----GCCTTT--T--------AAA----TTTA--ATACAACTTTCAACAACGGATCTCTTGGCTCTCGCATCGATGAAGAACGCAGCGAAATGCGATAAGTAATGTGAATTGCAGAATTCAGTGAATCATCGAATCTTTGAACGCACCTTGCGCTCCTTGGTA-TTCCGAGGAGCATGCCTGTTTGAGTATCATG-AAATTCTCAA--CCT--------T-TTCA-AC-TTTTTT-GGG--------TTG-A-TC-AGGCTT-----------------GGATTGTGGGAG-------------------TTG-CAGGCTTCA-AC--------AGAA-GT-C--TGCTCTTCTGAAATGCATTAGCA--G------GAACC-TCTTGTGG-ATC-AG-CTTTTGGTGTGA-T-AATTATC-TACGC----TATTG--CTGT-GA-TGCAT------------------------G-----TCC-A-GCT-TCTAAC--TG--TCTC-TT-TTGAG---ACAA--CCTCTTTCAT-ATC-------
>Dermoloma_phaeopodium_CNF16130_PQ165454
TTGAAT---AAACTTGG-TTGGGTTG-TTGCTGATCC-CTC-------------GGGATA--TGTGCACGCCCTT----CCACCT-----TTTCA---------ACCA---CCTGTGCACCC--TTTGTAGA-CCCTGG------ATAT-CCCT--CGAGT-----TCTTGT--AACTCGG--TTT-GA--GGA-CTTGCTG-T-GCTT-GCA----T-------------GAGT---CGGCTTT--CCTTG-CA-T-TTCT-G---GG-TCTATGTC-TTTT-T-----ATAC-------ACA-CT-G-------------------------------CATGTCACAGAATGTT-ATTGA-TA--------A-GGC-----TTT-----GCCTTT--T--------AAA----TTTA--ATACAACTTTCAACAACGGATCTCTTGGCTCTCGCATCGATGAAGAACGCAGCGAAATGCGATAAGTAATGTGAATTGCAGAATTCAGTGAATCATCGAATCTTTGAACGCACCTTGCGCTCCTTGGTA-TTCCGAGGAGCATGCCTGTTTGAGTATCATG-AAATTCTCAA--CCT--------T-TTCA-AC-TTTTTT-GGG--------TTG-A-TC-AGGCTT-----------------GGATTGTGGGAG-------------------TTG-CAGGCTTCA-AC--------AGAA-GT-C--TGCTCTTCTGAAATGCATTAGCA--G------GAACC-TCTTGTGG-ATC-AG-CTTTTGGTGTGA-T-AATTATC-TACGC----TATTG--CTGT-GA-TGCAT------------------------G-----TCC-A-GCT-TCTAAC--TG--TCTC-TT-TTGAG---ACAA--CCTCTTTCAT-ATC-----TT
>Dermoloma_phaeopodium_SAVF20545_PQ165455
TTGAAT---AAACTTGG-TTGGGTTG-TTGCTGATCC-CTC-------------GGGATA--TGTGCACGCCCTT----CCACCT-----TTTCA---------ACCA---CCTGTGCACCC--TTTGTAGA-CCCTGR------ATAT-CCCT--CGAGT-----TCTTGT--AACTCGG--TTT-GA--GGA-CTTGCTG-T-GCTT-GCA----T-------------GAGT---CGGCTTT--CCTTG-CA-T-TTCT-G---GG-TCTATGTC-TTTT-T-----ATAC-------ACA-CT-G-------------------------------CATGTCACAGAATGTT-ATTGA-TA--------A-GGC-----TTT-----GCCTTT--T--------AAA----TTTA--ATACAACTTTCAACAACGGATCTCTTGGCTCTCGCATCGATGAAGAACGCAGCGAAATGCGATAAGTAATGTGAATTGCAGAATTCAGTGAATCATCGAATCTTTGAACGCACCTTGCGCTCCTTGGTA-TTCCGAGGAGCATGCCTGTTTGAGTATCATG-AAATTCTCAA--CCT--------T-TTCA-AC-TTTTTT-GGG--------TTG-A-TC-AGGCTT-----------------GGATTGTGGGAG-------------------TTG-CAGGCTTCA-AC--------AGAA-GT-C--TGCTCTTCTGAAATGCATTAGCA--G------GAACC-TCTTGTGG-ATC-AG-CTTTTGGTGTGA-T-AATTATC-TACGC----TATTG--CTGT-GA-TGCAT------------------------G-----TCC-A-GCT-TCTAAC--TG--TCTC-TT-Y-GAG---ACAA--CCTCTTTCAT-ATC------T
>Dermoloma_phaeopodium_SAVF20548_PQ165456
TTGAAT---AAACTTGG-TTGGGTTG-TTGCTGATCC-CTC-------------GGGATA--TGTGCACGCCCTT----CCACCT-----TTTCA---------ACCA---CCTGTGCACCC--TTTGTAGA-CCCTGG------ATAT-CCCT--CGAGT-----TCTTGT--AACTYGG--TTT-GA--GGA-CTTGCTG-T-GCTT-GCA----T-------------GAGT---CGGCTTT--CCTTG-CA-T-TTCT-G---GG-TYTATGTC-TTTT-T-----ATAC-AC----ACA-CT-G-------------------------------CATGTCACAGAATGTT-ATTGA-TA--------A-GGC-----TTT-----GCCTTT--T--------AAA----TTTA--ATACAACTTTCAACAACGGATCTCTTGGCTCTCGCATCGATGAAGAACGCAGCGAAATGCGATAAGTAATGTGAATTGCAGAATTCAGTGAATCATCGAATCTTTGAACGCACCTTGCGCTCCTTGGTA-TTCCGAGGAGCATGCCTGTTTGAGTATCATG-AAATTCTCAA--CCT--------T-TTCA-AC-TTTTTT-GGG--------TTG-A-TC-AGGCTT-----------------GGATTGTGGGAG-------------------TTG-CAGGCTTCA-AC--------AGAA-GT-C--TGCTCTTCTGAAATGCATTAGCA--G------GAACC-TCTTGTGG-ATC-AG-CTTTTGGTGTGA-T-AATTATC-TACGC----TATTG--CTGT-GA-TGCAT------------------------G-----TCC-A-GCT-TCTAAC--TG--TCTC-TT-TTGAG---ACAA--CCTCTTTCAT-ATC------T
>Dermoloma_phaeopodium_SAVF20541_PQ165457
TTGAAT---AAACTTGG-TTGGGTTG-TTGCTGATCC-CTC-------------GGGATA--TGTGCACGCCCTT----CCACCT-----TTTCA---------ACCA---CCTGTGCACCC--TTTGTAGA-CCCTGR------ATAT-CCCT--CGAGT-----TCTTGT--AACTCGG--TTT-GA--GGA-CTTGCTG-T-GCTT-GCA----T-------------GAGT---CGGCTTT--CCTTG-CA-T-TTCT-G---GG-TCTATGTC-TTTT-T-----ATAC-------ACA-CT-G-------------------------------CATGTCACAGAATGTT-ATTGA-TA--------A-GGC-----TTT-----GCCTTT--T--------AAA----TTTA--ATACAACTTTCAACAACGGATCTCTTGGCTCTCGCATCGATGAAGAACGCAGCGAAATGCGATAAGTAATGTGAATTGCAGAATTCAGTGAATCATCGAATCTTTGAACGCACCTTGCGCTCCTTGGTA-TTCCGAGGAGCATGCCTGTTTGAGTATCATG-AAATTCTCAA--CCT--------T-TTCA-AC-TTTTTT-GGG--------TTG-A-TC-AGGCTT-----------------GGATTGTGGGAG-------------------TTG-CAGGCTTCA-AC--------AGAA-GT-C--TGCTCTTCTGAAATGCATTAGCA--G------GAACC-TCTTGTGG-ATC-AG-CTTTTGGTGTGA-T-AATTATC-TACGC----TATTG--CTGT-GA-TGCAT------------------------G-----TCC-A-GCT-TCTAAC--TG--TCTC-TT-TYGAG---ACAA--CCTCTTTCAT-ATC-----TT
>Dermoloma_phaeopodium_SAVF20546_PQ165458
TTGAAT---AAACTTGG-TTGGGTTG-TTGCTGATCC-CTC--------------GGATA--TGTGCACGCCCTT----CCACCT-----TTTCA---------ACCA---CCTGTGCACCC--TTTGTAGA-CCCTGG------ATAT-CCCT--CGAGT-----TCTTGT--AACTCGG--TTT-GA--GGA-CTTGCTG-T-GCTT-GCA----T-------------GAGT---CGGCTTT--CCTTG-CA-T-TTCT-G---GG-TCTATGTC-TTTT-T-----ATAC-------ACA-CT-G-------------------------------CATGTCACAGAATGTT-ATTGA-TA--------A-GGC-----TTT-----GCCTTT--T-------AAAA----TTTA--ATACAACTTTCAACAACGGATCTCTTGGCTCTCGCATCGATGAAGAACGCAGCGAAATGCGATAAGTAATGTGAATTGCAGAATTCAGTGAATCATCGAATCTTTGAACGCACCTTGCGCTCCTTGGTA-TTCCGAGGAGCATGCCTGTTTGAGTATCATG-AAATTCTCAA--CCT--------T-TTCA-AC-TTTTTT-GGG--------TTG-A-TC-AGGCTT-----------------GGATTGTGGGAG-------------------TTG-CAGGCTTCA-AC--------AGAA-GT-C--TGCTCTTCTGAAATGCATTAGCA--G------GAACC-TCTTGTGG-ATC-AG-CTTTTGGTGTGA-T-AATTATC-TACGC----TATTG--CTGT-GA-TGCAT------------------------G-----TCC-A-GCT-TCTAAC--TG--TCTC-TT-TTGAG---ACAA--CCTCTTTCAT-ATC-----TT
>Dermoloma_phaeopodium_SAVF20859_PQ165459
TTGAAT---AAACTTGG-TTGGGTTG-TTGCTGATCC-CTC-------------GGGATA--TGTGCACGCCCTT----CCACCT-----TTTCA---------ACCA---CCTGTGCACCC--TTTGTAGA-CCCTGR------ATAT-CCCT--CGAGT-----TCTTGT--AACTCGG--TTT-GA--GGA-CTTGCTG-T-GCTT-GCA----T-------------GAGT---CGGCTTT--CCTTG-CA-T-TTCT-G---GG-TCTATGTC-TTTT-T-----ATAC-------ACA-CT-G-------------------------------CATGTCACAGAATGTT-ATTGA-TA--------A-GGC-----TTT-----GCCTTT--T--------AAA----TTTA--ATACAACTTTCAACAACGGATCTCTTGGCTCTCGCATCGATGAAGAACGCAGCGAAATGCGATAAGTAATGTGAATTGCAGAATTCAGTGAATCATCGAATCTTTGAACGCACCTTGCGCTCCTTGGTA-TTCCGAGGAGCATGCCTGTTTGAGTATCATG-AAATTCTCAA--CCT--------T-TTCA-AC-TTTTTT-GGG--------TTG-A-TC-AGGCTT-----------------GGATTGTGGGAG-------------------TTG-CAGGCTTCA-AC--------AGAA-GT-C--TGCTCTTCTGAAATGCATTAGCA--G------GAACC-TCTTGTGG-ATC-AG-CTTTTGGTGTGA-T-AATTATC-TACGC----TATTG--CTGT-GA-TGCAT------------------------G-----TCC-A-GCT-TCTAAC--TG--TCTC-TT-Y-GAG---ACAA--CCTCTTTCAT-ATC------T
>Dermoloma_phaeopodium_SAVF20865_PQ165460
TTGAAT---AAACTTGG-TTGGGTTG-TTGCTGATCC-CTC-------------GGGATA--TGTGCACGCCCTT----CCACCT-----TTTCA---------ACCA---CCTGTGCACCC--TTTGTAGA-CCCTGR------ATAT-CCCT--CGAGT-----TCTTGT--AACTCGG--TTT-GA--GGA-CTTGCTG-T-GCTT-GCA----T-------------GAGT---CGGCTTT--CCTTG-CA-T-TTCT-G---GG-TCTATGTC-TTTT-T-----ATAC-------ACA-CT-G-------------------------------CATGTCACAGAATGTT-ATTGA-TA--------A-GGC-----TTT-----GCCTTT--T--------AAA----TTTA--ATACAACTTTCAACAACGGATCTCTTGGCTCTCGCATCGATGAAGAACGCAGCGAAATGCGATAAGTAATGTGAATTGCAGAATTCAGTGAATCATCGAATCTTTGAACGCACCTTGCGCTCCTTGGTA-TTCCGAGGAGCATGCCTGTTTGAGTATCATG-AAATTCTCAA--CCT--------T-TTCA-AC-TTTTTT-GGG--------TTG-A-TC-AGGCTT-----------------GGATTGTGGGAS-------------------TTG-CAGGCTTCA-AC--------AGAA-GT-C--TGCTCTTCTGAAATGCATTAGCA--G------GAACC-TCTTGTGG-ATC-AG-CTTTTGGTGTGA-T-AATTATC-TACGC----TATTG--CTGT-GA-TGCAT------------------------G-----TCC-A-GCT-TCTAAC--TG--TCTC-TT-CTGAG---ACAA--CCTCTTTCAT-ATC-----TT
>Dermoloma_phaeopodium_GLMF137755_PQ165461
TTGAAT---AAACTTGGGTTGGGTTG-TTGCTGATCC-CTC-------------GGGATA--TGTGCACGCCCTT----CCACCT-----TTTCA---------ACCA---CCTGTGCACCC--TTTGTAGA-CCCTGG------ATAT-CCCT--CGAGT-----TCTTGT--RACTCGG--TTT-GA--GGA-CTTGCTG-T-GCTT-GCA----T-------------GAGT---CGGCTTT--CCTTG-CA-T-TTCT-G---GG-TTTATGTC-TTTT-T-----ATAC-AC----ACA-CT-G-------------------------------CATGTCACAGAATGTT-ATTGA-TA--------A-GGC-----TTT-----GCCTTT--T--------AAA----TTTA--ATACAACTTTCAACAACGGATCTCTTGGCTCTCGCATCGATGAAGAACGCAGCGAAATGCGATAAGTAATGTGAATTGCAGAATTCAGTGAATCATCGAATCTTTGAACGCACCTTGCGCTCCTTGGTA-TTCCGAGGAGCATGCCTGTTTGAGTATCATG-AAATTCTCAA--CCT--------T-TTCA-AC-TTTTTT-GGG--------TTG-A-TC-AGGCTT-----------------GGATTGTGGGAG-------------------TTG-CAGGCTTCA-AC--------AGAA-GT-C--TGCTCTTCTGAAATGCATTAGCA--G------GAACC-TCTTGTGG-ATC-AG-CTTTTGGTGTGA-T-AATTATC-TACGC----TATTG--CTGT-GA-TGCAT------------------------G-----TCC-A-GCT-TCTAAC--TG--TCTC-TT-TTGAG---ACAA--CCTCTTTCAT-ATC-----TT
>Dermoloma_phaeopodium_GDOR_G3112_MW193814
TTGAAT---AAACTTGG-TTGGGTTG-TTGCTGATCC-CTC-------------GGGATA--TGTGCACGCCCTT----CCACCT-----TTTCA---------ACCA---CCTGTGCACC--GTTTGTAGA-CCCTGG------ATAT-CCCT--CGAGTT----CTTTGT--AACTCGG--TTT-GA--GGA-CTTGCT-------T-GCA----T-------------GAGT---CGGCTTT--CCTTG-CA-T-TTCT-G---GG-TTTATGTC-TTTT-T-----ATAC-------ACA-CT-G-------------------------------CATGTCACAGAATGTT-ATTGA-TA--------A-GGC-----TTT-----GCCTTT--T--------AAA----TTTA--ATACAACTTTCAACAACGGATCTCTTGGCTCTCGCATCGATGAAGAACGCAGCGAACTGCGATAAGTAATGTGAATTGCAGAATTCAGTGAATCATCGAATCTTTGAACGCACCTTGCGCTCCTTGGTA-TTCCGAGGAGCATGCCTGTTTGAGTATCATG-AAATTCTCAA--CCT--------T-TTCA-AC-TTTTTT-GGG--------TTG-A-TC-AGGCTT-----------------GGATTGTGGGAG-------------------TTG-CAGGCTTCA-AC--------AGAA-GT-C--TGCTCTTCTGAAATGCATTAGCA--G------GAACC-TCTTGTGG-ATC-AG-CTTTTGGTGTGA-T-AATTATC-TACGC----TATTG--CTGT-GA-TGCAT------------------------G-----TCC-A-GCT-TCTAAC--TG--TCTC-TT-TCGAG---ACAA--CCTCTTTCAT-ATC-----TT
>Dermoloma_phaeopodium_SAVF22208_PQ165462
TTGAAT---AAACTTGG-TTGGGTTG-TTGCTGATCC-CTC-------------GGGATA--TGTGCACGCCCTT----CCACCT-----TTTCA---------ACCA---CCTGTGCACCC--TTTGTAGA-CCCTGR------ATAT-CCCT--CGAGT-----TCTTGT--AACTCGG--TTT-GA--GGA-CTTGCTG-T-GCTT-GCA----T-------------GAGT---CGGCTTT--CCTTG-CA-T-TTCT-G---GG-TCTATGTC-TTTT-T-----ATAC-------ACA-CT-G-------------------------------CATGTCACAGAATGTT-ATTGA-TA--------A-GGC-----TTT-----GCCTTT--T--------AAA----TTTA--ATACAACTTTCAACAACGGATCTCTTGGCTCTCGCATCGATGAAGAACGCAGCGAAATGCGATAAGTAATGTGAATTGCAGAATTCAGTGAATCATCGAATCTTTGAACGCACCTTGCGCTCCTTGGTA-TTCCGAGGAGCATGCCTGTTTGAGTATCATG-AAATTCTCAA--CCT--------T-TTCAAAC-TTTTTT-GGG--------TTG-A-TC-AGGCTT-----------------GGATTGTGGGAG-------------------TTG-CAGGCTTCA-AC--------AGAA-GT-C--TGCTCTTCTGAAATGCATTAGCA--G------GAACC-TCTTGTGG-ATC-AG-CTTTTGGTGTGA-T-AATTATC-TACGC----TATTG--CTGT-GA-TGCAT------------------------G-----TCC-A-GCT-TCTAAC--TG--TCTC-TT-Y-GAG---ACAA--CCTCTTTCAT-ATC-----TT
>Dermoloma_sp_MICH170966_MW193785
TTGAAT---AAACTTGG-TTGGGTTG-TTGCTGATCC-CTT-------------GGGATA--TGTGCACGCCTTT----CCA-CT----TTTTCA---------ACCA---CCTGTGCACC--TTTTGTAGA-CCCTGG-----AATAT-CCCT--CGAG------TTCT---GAACTCGG--TTT-GA--GGA-C-TGCTG-T-GCTT-GYAA---T-------------GAGT---CGGCTTT--CCTTG-CA-T-TTCT-G---GG-TCTATGTC--TTT-T-----ATAC-------ACA-CT-G-------------------------------TATGTCAAAGAATGTT-ATTGA-TA--------A-GGC-----TTT-----GCCTTT--T--------AAA----TTTA--ATACAACTTTCAACAACGGATCTCTTGGCTCTCGCATCGATGA-------------------------------------------------------------------------------------------------------------------------------------------------------------------------------------------------------------------------------------------------------------------------------------------------------------------------------------------------------------------------------------------------------------------------------------------------------------------------------------
>Dermoloma_murinellum_LIP_PAM6090203_MW193850
TTGAAT---AAACTTGGTTT-GGCTG-TTGCTGATCC-TTC-------------GGGGTA--TGTGCACGCCTTT----CCACCT-----TTTCA---------ACCA---CCTGTGCACCC--TTTGTAGA-CCCTGG------ATAT-CCCT--CGAG------TCTT---GAACTCGG--TTT-GA--GGA-C-TGCTG-T-GCTT-GCA----T-------------GAGTAGTCGGCTTT--CCTTG-CA-C-TTCT-G---GG-TCTATGTC-TTTT-TC----ATAC-------ACA-CT-G-------------------------------CATGTCAC-GAATGTT-ATTGA-TA--------A-GGC--TTCATT-----GCCTTT--T--------AAA-----TTAT-ATACAACTTTCAACAACGGATCTCTTGGCTCTCGCATCGATGAAGAACGCAGCGAAATGCGATAAGTAATGTGAATTGCAGAATTCAGTGAATCATCGAATCTTTGAACGCACCTTGCGCTCCTTGGTA-TTCCGAGGAGCATGCCTGTTTGAGTATCATG-AAATTCTCAA--CCT--------T-TTCA-GC-TTTTTT-GGG--------CTG-A-TC-AGGCTT-----------------GGATTGTGGAAG-------------------TTG-CAGGCTTC--AC--------AGAA-GT-C--TGCTCTTCTGAAATGCATTAGCA--G------GAACC-TCTTGTGG-ATC-AG-C-TTTGGTGTGA-T-AATTATC-TACGC----TATTG--CTGT-GA-AGCAT------------------------G-----TCC-A-GCT-TCTAAC--TGTCTCTC--CG--GAG---ACAAA-TCTCTT-CAT-A------TTT
>Dermoloma_pruinosipes_SAVF20834_PQ165463
TTGAAT---AAACTTGG-TTAGGTTG-TTGCTGATCC-CTC-------------GGGATA--TGTGCACGCCTTT----CCACCT-----TTTCA---------ACCA---CCTGTGCACCC--TTTGTAGA-CCCTGG------ATAT-CTCT--CGAG------TTCT---GAACTCGG--TTT-GA--GGA-C-TGCTG-T-GCTT-GCA----T-------------GAGT---CGGCTTT--CCTTG-CA-T-TTCT-G---GG-TCTATGTC-TTTT-T-----ACAC-------ACA-CTTG-------------------------------TATGTCAAAGAATGTT-ATTGA-TA--------A-GGC-----TTT-----GCCTTT--T--------AAA----TTTA--ATACAACTTTCAACAACGGATCTCTTGGCTCTCGCATCGATGAAGAACGCAGCGAAATGCGATAAGTAATGTGAATTGCAGAATTCAGTGAATCATCGAATCTTTGAACGCACCTTGCGCTCCTTGGTA-TTCCGAGGAGCATGCCTGTTTGAGTATCATG-AAATTCTCAA--CCT--------T-TTCA-GC-TTTTTT--GG--------TTG-A-TC-AGGCTT-----------------GGATTGTGGGAG-------------------TTG-CAGGCTTCA-AC--------AGAA-GT-C--TGCTCTTCTGAAATGCATTAGCA--G------GAACC-TCTTGTGG-ATC-AG-CTTTTGGTGTGA-T-AATTATC-TACGC----TATTG--CTGT-GA-AGCAT------------------------G-----TCC-A-GCT-TCTAAC--CGTCTCTT--YGT-GAG---ACAA--CCTCTT-CAT-ATC------T
>Dermoloma_pruinosipes_SAVF23423_PQ165464
TTGAAT---AAACTTGG-TTAGGTTG-TTGCTGATCC-CTC-------------GGGATA--TGTGCACGCCTTT----CCACCT-----TTTCA---------ACCA---CCTGTGCACCC-TTTTGTAGA-CCCTGG------ATAT-CTCT--CGAG------TTCT---GAACTCGG--TTT-GA--GGA-C-TGCTG-T-GCTT-GCA----T-------------GAGT---CGGCTTT--CCTTG-CA-T-TTCT-G---GG-TCTATGTCTTTTT-T-----ATAC-------ACA-CT-G-------------------------------TATGTCAAAGAATGTT-ATTGA-TA--------A-GGC-----ATC-----GCCTTT--T--------AAA----TTTA--ATACAACTTTCAACAACGGATCTCTTGGCTCTCGCATCGATGAAGAACGCAGCGAAATGCGATAAGTAATGTGAATTGCAGAATTCAGTGAATCATCGAATCTTTGAACGCACCTTGCGCTCCTTGGTA-TTCCGAGGAGCATGCCTGTTTGAGTATCATG-AAATTCTCAA--CCT--------T-TTCA-AC-TTTTTT--GG--------TTG-W-TC-AGGCTT-----------------GGATTGTGGGAG-------------------TTG-CAGGCTTCA-AC--------AGAA-GT-C--TGCTCTTCTGAAATGCATTAGCA--G------GAACC-TCTTGTGG-ATC-AG-CTTTTGGTGTGA-T-AATTATC-TACGC----TATCG--CTGT-GA-AGCAT------------------------G-----TCC-A-GCT-TCTAAC--CGTCTCTT--CGT-GAG---ACAA--CTTCTT-CAT-ATC-----TT
>Dermoloma_pruinosipes_CNF13789_PQ165465
TTGAAT---AAACTTGG-TTAGGTTG-TTGCTGATCC-CTC-------------GGGATA--TGTGCACGCCTTT----CCACCT-----TTTCA---------ACCA---CCTGTGCACCC-TTTTGTAGA-CCCTGG------ATAT-CTCT--CGAG------TTCT---GAACTCGG--TTT-GA--GGA-C-TGCTG-T-GCTT-GCA----T-------------GAGT---CGGCTTT--CCTTG-CA-T-TTCT-G---GG-TCTATGTCTTTTT-T-----ATAC-------ACA-CT-G-------------------------------TATGTCAAAGAATGTT-ATTGA-TA--------A-GGC-----ATC-----GCCTTT--T--------AAA----TTTA--ATACAACTTTCAACAACGGATCTCTTGGCTCTCGCATCGATGAAGAACGCAGCGAAATGCGATAAGTAATGTGAATTGCAGAATTCAGTGAATCATCGAATCTTTGAACGCACCTTGCGCTCCTTGGTA-TTCCGAGGAGCATGCCTGTTTGAGTATCATG-AAATTCTCAA--CCT--------T-TTCA-AC-TTTTTT--GG--------TTG-A-TC-AGGCTT-----------------GGATTGTGGGAG-------------------TTG-CAGGCTTCA-AC--------AGAA-GT-C--TGCTCTTCTGAAATGCATTAGCA--G------GAACC-TCTTGTGG-ATC-AG-CTTTTGGTGTGA-T-AATTATC-TACGC----TATCG--CTGT-GA-AGCAT------------------------G-----TCC-A-GCT-TCTAAC--CGTCTCTT--CGY-GAG---ACAA--CTTCTT-CAT-ATC-----TT
>Dermoloma_pruinosipes_BBF_GC99101603_PQ165466
TTGAAT---AAACTTGG-TTAGGTTG-TTGCTGATCC-CTC-------------GGGATA--TGTGCACGCCTTT----CCACCT-----TTTCA---------ACCA---CCTGTGCACCC-TTTTGTAGA-CCCTGG------ATAT-CTCT--CGAG------TTCT---GAACTCGG--TTT-GA--GGA-C-TGCTG-T-GCTT-GCA----T-------------GAGT---CGGCTTT--CCTTG-CA-T-TTCT-G---GG-TCTATGTCTTTTT-T-----ATAC-------ACA-CT-G-------------------------------TATGTCAAAGAATGTT-ATTGA-TA--------A-GGC-----ATY-----GCCTTT--T--------AAA----TTTA--ATACAACTTTCAACAACGGATCTCTTGGCTCTCGCATCGATGAAGAACGCAGCGAAATGCGATAAGTAATGTGAATTGCAGAATTCAGTGAATCATCGAATCTTTGAACGCACCTTGCGCTCCTTGGTA-TTCCGAGGAGCATGCCTGTTTGAGTATCATG-AAATTCTCAA--CCT--------T-TTCA-AC-TTTTTT--GG--------TTG-A-TC-AGGCTT-----------------GGATTGTGGGAG-------------------TTG-CAGGCTTCA-AC--------AGAA-GT-C--TGCTCTTCTGAAATGCATTAGCA--G------GAACC-TCTTGTGG-ATC-AG-CTTTTGGTGTGA-T-AATTATC-TACGC----TATCG--CTGT-GA-AGCAT------------------------R-----TCC-A-GCT-TCTAAC--YGTCTCTT--CGT-GAG---ACAA--CTTCTT-CAT-ATC-----TT
>Dermoloma_pruinosipes_BBF_CH16100418_PQ165467
TTGAAT---AAACTTGG-TTAGGTTG-TTGCTGATCC-CTC-------------GGGATA--TGTGCACGCCTTT----CCACCT-----TTTCA---------ACCA---CCTGTGCACCC--TTTGTAGA-CCCTGG------ATAT-CTCT--CGAG------TTCT---GAACTCGG--TTT-GA--GGA-C-TGCTG-T-GCTT-GCA----T-------------GAGT---CGGCTTT--CCTTG-CA-T-TTCT-G---GG-TCTATGTC-TTTT-T-----ACAC-------ACA-CT-G-------------------------------TATGTCAAAGAATGTT-ATTGA-TA--------A-GGC-----TTT-----GCCTTT--T--------AAA----TTTA--ATACAACTTTCAACAACGGATCTCTTGGCTCTCGCATCGATGAAGAACGCAGCGAAATGCGATAAGTAATGTGAATTGCAGAATTCAGTGAATCATCGAATCTTTGAACGCACCTTGCGCTCCTTGGTA-TTCCGAGGAGCATGCCTGTTTGAGTATCATG-AAATTCTCAA--CCT--------T-TTCA-GC-TTTTTT--GG--------TTG-A-TC-AGGCTT-----------------GGATTGTGGGAG-------------------TTG-CAGGCTTCA-AC--------AGAA-GT-C--TGCTCTTCTGAAATGCATTAGCA--G------GAACC-TCTTGTGG-ATC-AG-CTTTTGGTGTGA-T-AATTATC-TACGC----TATTG--CTGT-GA-AGCAT------------------------G-----TCC-A-GCT-TCTAAC--CGTCTCTT--CGT-GAG---ACAA--CCTCTT-CAT-ATC-----TT
>Dermoloma_pruinosipes_BBF_GC16100816_PQ165468
TTGAAT---AAAYTTGG-TTGGGTTG-TTGCTGATCC-CTC-------------GGGATA--TGTGCACGCCTTT----CCACCT-----TTTCA---------ACCA---CCTGTGCACCC--TTTGTAGA-CCCTGG------ATAT-CCCT--CGAG------TTCT---GAACTCGG--TTT-GA--GGA-C-TGCTG-T-GCTT-GCA----T-------------GAGT---CGGCTTT--CCTTG-CA-T-TTCT-G---GG-TCTATGTC--TTT-T-----ATAA-------ACA-CT-G-------------------------------TATGTCAAAGAATGTT-ATTGA-TA--------A-GGC-----TTT-----GCCTTT--T--------AAA----TTTA--ATACAACTTTCAACAACGGATCTCTTGGCTCTCGCATCGATGAAGAACGCAGCGAAATGCGATAAGTAATGTGAATTGCAGAATTCAGTGAATCATCGAATCTTTGAACGCACCTTGCGCTCCTTGGTA-TTCCGAGGAGCATGCCTGTTTGAGTATCATG-AAATTCTCAA--CCT--------T-TTCA-GC-TTTTTT--GG--------TTG-A-TC-AGGCTT-----------------GGATTGTGGGAG-------------------TTG-CAGGCTTCA-AC--------AGAA-GT-C--KGCTCTTCTGAAATGCATTAGCA--G------GAACC-TCTTGTGG-ATC-AG-CTTTTGGTGTGA-T-AATTATC-TACGC----TATTG--CTGT-GA-AGCAT------------------------G-----TCC-A-GCT-TCTAAC--CGTCTCTT--CAT-GAG---ACAA--CCTCTT-CAT-ATC-----TT
>Dermoloma_pruinosipes_O_TEB33223_PQ165469
TTGAAT---AAACTTGG-TTGGGTTG-TTGCTGATCC-CTC-------------GGGATA--TGTGCACGCCTTT----CCACCT-----TTTCA---------ACCA---CCTGTGCACCC--TTTGTAGA-CCCTGG------ATAT-CCCT--CGAG------TTCT---GAACTCGG--TTT-GA--GGA-C-TGCTG-T-GCTT-GCA----T-------------GAGT---CGGCTTT--CCTTG-CA-T-TTCT-G---GG-TCTATGTC--TTT-T-----ATAA-------ACA-CT-G-------------------------------TATGTCAAAGAATGTT-ATTGA-TA--------A-GGC-----TTT-----GCCTTT--T--------AAA----TTTA--ATACAACTTTCAACAACGGATCTCTTGGCTCTCGCATCGATGAAGAACGCAGCGAAATGCGATAAGTAATGTGAATTGCAGAATTCAGTGAATCATCGAATCTTTGAACGCACCTTGCGCTCCTTGGTA-TTCCGAGGAGCATGCCTGTTTGAGTATCATG-AAATTCTCAA--CCT--------T-TTCA-GC-TTTTTT--GG--------TTG-A-TC-AGGCTT-----------------GGATTGTGGGAG-------------------TTG-CAGGCTTCA-AC--------AGAA-GT-C--TGCTCTTCTGAAATGCATTAGCA--G------GAACC-TCTTGTGG-ATC-AG-CTTTTGGTGTGA-T-AATTATC-TACGC----TATTG--CTGT-GA-AGCAT------------------------G-----TCC-A-GCT-TCTAAC--CGTCTCTT--CAT-GAG---ACAA--CCTCTT-CAT-ATC-----TT
>Dermoloma_puinosipes_GLMF137757_PQ165470
TTGAAT---AAACTTGG-TTGGGTTG-TTGCTGATCC-CTC-------------GGGATA--TGTGCACGCCTTT----CCACCT-----TTTCA---------ACCA---CCTGTGCACCC--TTTGTAGA-CCCTGG------ATAT-CCCT--CGAG------TTCT---GAACTCGG--TTT-GA--GGA-C-TGCTG-T-GCTT-GCA----T-------------GAGT---CGGCTTT--CCTTG-CA-T-TTCT-G---GG-TCTATGTC--TTT-T-----ATAA-------ACA-CT-G-------------------------------TATGTCAAAGAATGTT-ATTGA-TA--------A-GGC-----TTT-----GCCTTT--T--------AAA----TTTA--ATACAACTTTCAACAACGGATCTCTTGGCTCTCGCATCGATGAAGAACGCAGCGAAATGCGATAAGTAATGTGAATTGCAGAATTCAGTGAATCATCGAATCTTTGAACGCACCTTGCGCTCCTTGGTA-TTCCGAGGAGCATGCCTGTTTGAGTATCATG-AAATTCTCAA--CCT--------T-TTCA-GC-TTTTTT--GG--------TTG-A-TC-AGGCTT-----------------GGATTGTGGGAG-------------------TTG-CAGGCTTCA-AC--------AGAA-GT-C--TGCTCTTCTGAAATGCATTAGCA--G------GAACC-TCTTGTGG-ATC-AG-CTTTTGGTGTGA-T-AATTATC-TACGC----TATTG--CTGT-GA-AGCAT------------------------G-----TCC-A-GCT-TCTAAC--CGTCTCTT--CAT-GAG---ACAA--CCTCTT-CAT-ATC-----TT
>Dermoloma_pruinosipes_SAVF20914_PQ165471
TTGAAT---AAACTTGG-TTAGGTTG-TTGCTGATCC-CTC-------------GGGATA--TGTGCACGCCTTT----CCACCT-----TTTCA---------ACCA---CCTGTGCACCC--TTTGTAGA-CCCTGG------ATAT-CTCT--CGAG------TTCT---GAACTCGG--TTT-GA--GGA-C-TGCTG-T-GCTT-GCA----T-------------GAGT---CGGCTTT--CCTTG-CA-T-TTCT-G---GG-TCTATGTC-TTTT-T-----ACAC-------ACA-CT-G-------------------------------TATGTCAAAGAATGTT-ATTGA-TA--------A-GGC-----TTT-----GCCTTT--T--------AAA----TTTA--ATACAACTTTCAACAACGGATCTCTTGGCTCTCGCATCGATGAAGAACGCAGCGAAATGCGATAAGTAATGTGAATTGCAGAATTCAGTGAATCATCGAATCTTTGAACGCACCTTGCGCTCCTTGGTA-TTCCGAGGAGCATGCCTGTTTGAGTATCATG-AAATTCTCAA--CCT--------T-TTCA-GC-TTTTTT--GG--------TTG-A-TC-AGGCTT-----------------GGATTGTGGGAG-------------------TTG-CAGGCTTCA-AC--------AGAA-GT-C--TGCTCTTCTGAAATGCATTAGCA--G------GAACC-TCTTGTGG-ATC-AG-CTTTTGGTGTGA-T-AATTATC-TACGC----TATTG--CTGT-GA-AGCAT------------------------G-----TCC-A-GCT-TCTAAC--CGTCTCTT--CGT-GAG---ACAA--CCTCTT-CAT-ATC-----TT
>Dermoloma_pruinosipes_SAVF20894_PQ165472
TTGAAT---AAACTTGG-TTAGGTTG-TTGCTGATCC-CTC-------------GGGATA--TGTGCACGCCTTT----CCACCT-----TTTCA---------ACCA---CCTGTGCACCC--TTTGTAGA-CCCTGG------ATAT-CTCT--CGAG------TTCT---GAACTCGG--TTT-GA--GGA-C-TGCTG-T-GCTT-GCA----T-------------GAGT---CGGCTTT--CCTTG-CA-T-TTCT-G---GG-TCTATGTC-TTTT-T-----ACAC-------ACA-CT-G-------------------------------TATGTCAAAGAATGTT-ATTGA-TA--------A-GGC-----TTT-----GCCTTT--T--------AAA----TTTA--ATACAACTTTCAACAACGGATCTCTTGGCTCTCGCATCGATGAAGAACGCAGCGAAATGCGATAAGTAATGTGAATTGCAGAATTCAGTGAATCATCGAATCTTTGAACGCACCTTGCGCTCCTTGGTA-TTCCGAGGAGCATGCCTGTTTGAGTATCATG-AAATTCTCAA--CCT--------T-TTCA-GC-TTTTTT--GG--------TTG-A-TC-AGGCTT-----------------GGATTGTGGGAG-------------------TTG-CAGGCTTCA-AC--------AGAA-GT-C--TGCTCTTCTGAAATGCATTAGCA--G------GAACC-TCTTGTGG-ATC-AG-CTTTTGGTGTGA-T-AATTATC-TACGC----TATTG--CTGT-GA-AGCAT------------------------G-----TCC-A-GCT-TCTAAC--CGTCTCTT--CGT-GAG---ACAA--CCTCTT-CAT-ATC-----TT
>Dermoloma_pruinosipes_L_Arnolds04110_PQ165473
TTGAAT---AAACTTGG-TTAGGTTG-TTGCTGATCC-CTC-------------GGGATA--TGTGCACGCCTTT----CCACCT-----TTTCA---------ACCA---CCTGTGCACCC--TTTGTAGA-CCCTGG------ATAT-CTCT--CGAG------TTCT---GAACTCGG--TTT-GA--GGA-C-TGCTG-T-GCTT-GCA---TT-------------GAGT---CGGCTTT--CCTTG-CA-T-TTCT-G---GG-TCTATGTC-TTTT-T-----ACAC-------ACA-CT-G-------------------------------TATGTCAAAGAATGTT-ATTGA-TA--------A-GGC-----TTT-----GCCTTT--T--------AAA----TTTA--ATACAACTTTCAACAACGGATCTCTTGGCTCTCGCATCGATGAAGAACGCAGCGAAATGCGATAAGTAATGTGAATTGCAGAATTCAGTGAATCATCGAATCTTTGAACGCACCTTGCGCTCCTTGGTA-TTCCGAGGAGCATGCCTGTTTGAGTATCATG-AAATTCTCAA--CCT--------T-TTCA-GC-TTTTTT--GG--------TTG-A-TC-AGGCTT-----------------GGATTGTGGGAG-------------------TTG-CAGGCTTCA-AC--------AGAA-GT-C--TGCTCTTCTGAAATGCATTAGCA--G------GAACC-TCTTGTGG-ATC-AG-CTTTTGGTGTGA-T-AATTATC-TACGC----TATTG--CTGT-GA-AGCAT------------------------G-----TCC-A-GCT-TCTAAC--CGTCTCTT--CGT-GAG---ACAA--CCTCTT-CAT-ATC-----TT
>Dermoloma_pruinosipes_SAVF20230_PQ165474
TTGAAT---AAACTTGG-TTAGGTTG-TTGCTGATCC-CTC-------------GGGATA--TGTGCACGCCTTT----CCACCT-----TTTCA---------ACCA---CCTGTGCACCC--TTTGTAGA-CCCTGG------ATAT-CTCT--CGAG------TTCT---GAACTCGG--TTT-GA--GGA-C-TGCTG-T-GCTT-GCA----T-------------GAGT---CGGCTTT--CCTTG-CA-T-TTCT-G---GG-TCTATGTC-TTTT-T-----ACAC-------ACA-CT-G-------------------------------TATGTCAAAGAATGTT-ATTGA-TA--------A-GGC-----TTT-----GCCTTT--T--------AAA----TTTA--ATACAACTTTCAACAACGGATCTCTTGGCTCTCGCATCGATGAAGAACGCAGCGAAATGCGATAAGTAATGTGAATTGCAGAATTCAGTGAATCATCGAATCTTTGAACGCACCTTGCGCTCCTTGGTA-TTCCGAGGAGCATGCCTGTTTGAGTATCATG-AAATTCTCAA--CCT--------T-TTCA-GC-TTTTTT--GG--------TTG-A-TC-AGGCTT-----------------GGATTGTGGGAG-------------------TTG-CAGGCTTCA-AC--------AGAA-GT-C--TGCTCTTCTGAAATGCATTAGCA--G------GAACC-TCTTGTGG-ATC-AG-CTTTTGGTGTGA-T-AATTATC-TACGC----TATTG--CTGT-GA-AGCAT------------------------G-----TCC-A-GCT-TCTAAC--CGTCTCTT--CGT-GAG---ACAA--CCTCTT-CAT-ATC-----TT
>Dermoloma_pruinosipes_SAVF20845_PQ165475
TTGAAT---AAACTTGG-TTAGGTTG-TTGCTGATCC-CTC-------------GGGATA--TGTGCACGCCTTT----CCACCT-----TTTCA---------ACCA---CCTGTGCACCC--TTTGTAGA-CCCTGG------ATAT-CTCT--CGAG------TTCT---GAACTCGG--TTT-GA--GGA-C-TGCTG-T-GCTT-GCA----T-------------GAGT---CGGCTTT--CCTTG-CA-T-TTCT-G---GG-TCTATGTC-TTTT-T-----ACAC-------ACA-CTTG-------------------------------TATGTCAAAGAATGTT-ATTGA-TA--------A-GGC-----TTT-----GCCTTT--T--------AAA----TTTA--ATACAACTTTCAACAACGGATCTCTTGGCTCTCGCATCGATGAAGAACGCAGCGAAATGCGATAAGTAATGTGAATTGCAGAATTCAGTGAATCATCGAATCTTTGAACGCACCTTGCGCTCCTTGGTA-TTCCGAGGAGCATGCCTGTTTGAGTATCATG-AAATTCTCAA--CCT--------T-TTCA-GC-TTTTTT--GG--------TTG-A-TC-AGGCTT-----------------GGATTGTGGGAG-------------------TTG-CAGGCTTCA-AC--------AGAA-GT-C--TGCTCTTCTGAAATGCATTAGCA--G------GAACC-TCTTGTGG-ATC-AG-CTTTTGGTGTGA-T-AATTATC-TACGC----TATTG--CTGT-GA-AGCAT------------------------G-----TCC-A-GCT-TCTAAC--CGTCTCTT--YGT-GAG---ACAA--CCTCTT-CAT-ATC-----TT
>Dermoloma_pruinosipes_SAVF20815_PQ165476
TTGAAT---AAACTTGG-TTAGGTTG-TTGCTGATCC-CTC-------------GGGATA--TGTGCACGCCTTT----CCACCT-----TTTCA---------ACCA---CCTGTGCACCC--TTTGTAGA-CCCTGG------ATAT-CTCT--CGAG------TTCT---GAACTCGG--TTT-GA--GGA-C-TGCTG-T-GCTT-GCA----T-------------GAGT---CGGCTTT--CCTTG-CA-T-TTCT-G---GG-TCTATGTC-TTTT-T-----ACAC-------ACA-CT-G-------------------------------TATGTCAAAGAATGTT-ATTGA-TA--------A-GGC-----TTT-----GCCTTT--T--------AAA----TTTA--ATACAACTTTCAACAACGGATCTCTTGGCTCTCGCATCGATGAAGAACGCAGCGAAATGCGATAAGTAATGTGAATTGCAGAATTCAGTGAATCATCGAATCTTTGAACGCACCTTGCGCTCCTTGGTA-TTCCGAGGAGCATGCCTGTTTGAGTATCATG-AAATTCTCAA--CCT--------T-TTCA-GC-TTTTTT--GG--------TTG-A-TC-AGGCTT-----------------GGATTGTGGGAG-------------------TTG-CAGGCTTCA-AC--------AGAA-GT-C--TGCTCTTCTGAAATGCATTAGCA--G------GAACC-TCTTGTGG-ATC-AG-CTTTTGGTGTGA-T-AATYATC-TACGC----TATTG--CTGT-GA-AGCAT------------------------G-----TCC-A-GCT-TCTAAC--CGTCTCTT--YGT-GAG---ACAA--CCTCTT-CAT-ATC------T
>Dermoloma_curvicystidiatum_SAVF20504_PQ165477
TTGAAT---AAACTTGG-TTGGGTTG-TTGCTGGTCC-CTC-------------GGGATA--TGTGCACGCCTTT----CCACCT-----TTTCA---------ACCA---CCTGTGCACCC--TTTGTAGA-CCCTGG------ATAT-CCCT--CGAG------TTCT---GAACTCGG--TTT-GA--GGA-C-TGCTG-T-GCTC-GCA----T-------------GAGT---CGGCTTT--CCTTG-CA-T-TTCT-G---GG-TCTATGTC-TTTT-T-----ATAC-------ACA-CT-G-------------------------------TATGTSAAAGAATGTK-ATWGA-KA--------A-GGC-----TTT-----GCCTTT--T--------AAA----TTTA--ATACAACTTTCAACAACGGATCTCTTGGCTCTCGCATCGATGAAGAACGCAGCGAAATGCGATAAGTAATGTGAATTGCAGAATTCAGTGAATCATCGAATCTTTGAACGCACCTTGCGCTCCTTGGTA-TTCCGAGGAGCATGCCTGTKTGAGTATCATG-AAATTCTCAA--CCT--------T-TTCA-GC-TTTTTT--GG--------TTG-A-TC-AGGCTT-----------------GGATTGTGGGAG-------------------WTG-CAGGCTTCA-AC--------AGAA-GT-C--TGCTCTTCTGAAATGCRYTAGCA--S------GAACC-TCTTGTGG-ATC-AG-CTTTTGGTGTGA-T-AATTATC-TACGC----TATTG--CTGT-GA-CGCAY------------------------G-----TCC-A-GCT-TCTAAC--TGTCTCTT-CCG--GAG---ACAAA-CCTCTT-CAT-ATC-----TT
>Dermoloma_curvicystidiatum_CNF5269_PQ165478
TTGAAT---AAACTTGG-TTGGGTTG-TTGCTGGTCC-CTC-------------GGGATA--TGTGCACGCCTTT----CCACCT-----TTTCA---------ACCA---CCTGTGCACCC--TTTGTAGA-CCCTGG------ATAT-CCCT--CGAG------TTCT---GAACTCGG--TTT-GA--GGA-C-TGCTG-T-GCTC-GCA----T-------------GAGT---CGGCTTT--CCTTG-CA-T-TTCT-G---GG-TCTATGTC-TTTT-T-----ATAC-------ACA-CT-G-------------------------------TATGTCAAAGAATGTT-ATTGA-TA--------A-GGC-----TTT-----GCCTTT--T--------AAA----TTTA--ATACAACTTTCAACAACGGATCTCTTGGCTCTCGCATCGATGAAGAACGCAGCGAAATGCGATAAGTAATGTGAATTGCAGAATTCAGTGAATCATCGAATCTTTGAACGCACCTTGCGCTCCTTGGTA-TTCCGAGGAGCATGCCTGTTTGAGTATCATG-AAATTCTCAA--CCT--------T-TTCA-GC-TTTTTT--GG--------TTG-A-TC-AGGCTT-----------------GGATTGTGGGAG-------------------TTG-CAGGCTTCA-AC--------AGAA-GT-C--TGCTCTTCTGAAATGCATTAGCA--G------GAACC-TC-----------------------------------------------------------------------------------------------------------------------------------------------------------------
>Dermoloma_curvicystidiatum_CNF16491_PQ165479
TTGAAT---AAACTTGG-TTGGGTTG-TTGCTGGTCC-CTC-------------GGGATA--TGTGCACGCCTTT----CCACCT-----TTTCA---------ACCA---CCTGTGCACCC--TTTGTAGA-CCCTGG------ATAT-CYCT--CGAG------TTCT---GAACTCGG--TTT-GA--GGA-C-TGCTG-T-GCTC-GCA----T-------------GAGT---CGGCTTT--CCTTG-CA-T-TTCT-G---GG-TCTATGTC-TTTT-T-----ATAC-------ACA-CT-G-------------------------------TATGTCAAAGAATGTT-ATTGA-TA--------A-GGC-----TTT-----GCCTTT--T--------AAA----TTTA--ATACAACTTTCAACAACGGATCTCTTGGCTCTCGCATCGATGAAGAACGCAGCGAAATGCGATAAGTAATGTGAATTGCAGAATTCAGTGAATCATCGAATCTTTGAACGCACCTTGCGCTCCTTGGTA-TTCCGAGGAGCATGCCTGTTTGAGTATCATG-AAATTCTCAA--CCT--------T-TTCA-GC-TTTTTT--GG--------TTG-A-TC-AGGCTT-----------------GGATTGTGGGAG-------------------TTG-CAGGCTTCA-AC--------AGAA-GT-C--TGCTCTTCTGAAATGCATTAGCA--G------GAACC-TCTTGTGG-ATC-AG-CTTTTGGTGTGA-T-AATTATC-TACGC----TATTG--CTGT-GA-CGCAT------------------------G-----TCC-A-GCT-TCTAAC--TGTCTCTT-CCG--GAG---ACAAA-CCTCTT-CAT-ATC-----TT
>Dermoloma_curvicystidiatum_CNF11963_PQ165480
----------------------------------------------------------------------------------------------------------------------------------------------------------------------------------------------------------------------------------------------------------------------------------------------------------------------------------------------------------------------------------------------------------------------------------------------------------------------GCATCGATGGAGAACGCAGCGAAATGCGATAAGTAATGTGAATTGCAGAATTCAGTGAATCATCGAATCTTTGAACGCACCTTGCGCTCCTTGGTA-TTCCGAGGAGCATGCCTGTTTGAGTATCATG-AAATTCTCAA--CCT--------T-TTCA-GC-TTTTTT--GG--------TTG-A-TC-AGGCTT-----------------GGATTGTGGGAG-------------------TTG-CAGGCTTCA-AC--------AGAA-GT-C--TGCTCTTCTGAAATGCATTAGCA--G------GAACC-TCTTGTGG-ATC-AG-CTTTTGGTGTGA-T-AATTATC-TACGC----TATTG--CTGT-GA-CGCAT------------------------G-----TCC-A-GCT-TCTAAC--TGTCTCTT-CCG--GAG---ACAAA-CCTCTT-CAT-ATC-----TT
>Dermoloma_curvicystidiatum_TUR140054_PQ165481
TTGAAT---AAACTTGG-TTGGGTTG-TTGCTGGTCC-CTC-------------GGGATA--TGTGCACGCCTTT----CCACCT-----TTTCA---------ACCA---CCTGTGCACCC--TTTGTAGA-CCCTGG------ATAT-CCCT--CGAG------TTCT---GAACTCGG--TTT-GA--GGA-C-TGCTG-T-GCTC-GCA----T-------------GAGT---CGGCTTT--CCTTG-CA-T-TTCT-G---GG-TCTATGTC-TTTT-T-----ATAC-------ACA-CT-G-------------------------------TATGTCAAAGAATGTT-ATTGA-TA--------A-GGC-----TTT-----GCCTTT--T--------AAA----TTTA--ATACAACTTTCAACAACGGATCTCTTGGCTCTCGCATCGATGAAGAACGCAGCGAAATGCGATAAGTAATGTGAATTGCAGAATTCAGTGAATCATCGAATCTTTGAACGCACCTTGCGCTCCTTGGTA-TTCCGAGGAGCATGCCTGTTTGAGTATCATG-AAATTCTCAA--CCT--------T-TTCA-GC-TTTTTT--GG--------TTG-A-TC-AGGCTT-----------------GGATTGTGGGAG-------------------TTG-CAGGCTTCA-AC--------AGAA-GT-C--TGCTCTTCTGAAATGCATTAGCA--G------GAACC-TCTTGTGG-ATC-AG-CTTTTGGTGTGA-T-AATTATC-TACGC----TATTG--CTGT-GA-CGCAT------------------------G-----TCC-A-GCT-TCTAAC--TGTCTCTT-CCG--GAG---ACAAA-CCTCTT-CAT-ATC-----TT
>Dermoloma_curvicystidiatum_GLMF137758_PQ165482
TTGAAT---AAACTTGG-TTGGGTTG-TTGCTGGTCC-CTC-------------GGGATA--TGTGCACGCCTTT----CCACCT-----TTTCA---------ACCA---CCTGTGCACCC--TTTGTAGA-CCCTGG------ATAT-CCCT--CGAG------TTCT---GAACTCGG--TTT-GA--GGA-C-TGCTG-T-GCTC-GCA----T-------------GAGT---CGGCTTT--CCTTG-CA-T-TTCT-G---GG-TCTATGTC-TTTT-T-----ATAC-------ACA-CT-G-------------------------------TATGTYAAAGAATGTT-ATTGA-TA--------A-GGC-----TTT-----GCCTTT--T--------AAA----TTTA--ATACAACTTTCAACAACGGATCTCTTGGCTCTCGCATCGATGAAGAACGCAGCGAAATGCGATAAGTAATGTGAATTGCAGAATTCAGTGAATCATCGAATCTTTGAACGCACCTTGCGCTCCTTGGTA-TTCCGAGGAGCATGCCTGTTTGAGTATCATG-AAATTCTCAA--CCT--------T-TTCA-GC-TTTTTT--GG--------TTG-A-TC-AGGCTT-----------------GGATTGTGGGAG-------------------TTG-CAGGCTTCA-AC--------AGAA-GT-C--TGCTCTTCTGAAATGCATTAGCA--G------GAACC-TCTTGTGG-ATC-AG-CTTTTGGTGTGA-T-AATTATC-TACGC----TATTG--CTGT-GA-CGCAT------------------------G-----TCC-A-GCT-TCTAAC--TGTCTCTT-CCG--GAG---ACAAA-CCTCTT-CAT-ATC-----TT
>Dermoloma_curvicystidiatum_O_TEB15716_PQ165483
TTGAAT---AAACTTGG-TTGGGTTG-TTGCTGGTCC-CTC-------------GGGATA--TGTGCACGCCTTT----CCACCT-----TTTCA---------ACCA---CCTGTGCACCC--TTTGTAGA-CCCTGG------ATAT-CCCT--CGAG------TTCT---GAACTCGG--TTT-GA--GGA-C-TGCTG-T-GCTC-GCA----T-------------GAGT---CGGCTTT--CCTTG-CA-T-TTCT-G---GG-TCTATGTC-TTTT-T-----ATAC-------ACA-CT-G-------------------------------TATGTCAAAGAATGTT-ATTGA-TA--------A-GGC-----TTT-----GCCTTT--T--------AAA----TTTA--ATACAACTTTCAACAACGGATCTCTTGGCTCTCGCATCGATGAAGAACGCAGCGAAATGCGATAAGTAATGTGAATTGCAGAATTCAGTGAATCATCGAATCTTTGAACGCACCTTGCGCTCCTTGGTA-TTCCGAGGAGCATGCCTGTTTGAGTATCATG-AAATTCTCAA--CCT--------T-TTCA-GC-TTTTTT--GG--------TTG-A-TC-AGGCTT-----------------GGATTGTGGGAG-------------------TTG-CAGGCTTCA-AC--------AGAA-GT-C--TGCTCTTCTGAAATGCATTAGCA--G------GAACC-TCTTGTGG-ATC-AG-CTTTTGGTGTGA-T-AATTATC-TACGC----TATTG--CTGT-GA-CGCAT------------------------G-----TCC-A-GCT-TCTAAC--TGTCTCTT-CCG--GAG---ACAAA-CCTCTT-CAT-ATC-----Tt
>Dermoloma_curvicystidiatum_O_TEB06115_PQ165484
TTGAAT---AAACTTGG-TTGGGTTG-TTGCTGGTCC-CTC-------------GGGATA--TGTGCACGCCTTT----CCACCT-----TTTCA---------ACCA---CCTGTGCACCC--TTTGTAGA-CCCTGG------ATAT-CCCT--CGAG------TTCT---GAACTCGG--TTT-GA--GGA-C-TGCTG-T-GCTC-GCA----T-------------GAGT---CGGCTTT--CCTTG-CA-T-TTCT-G---GG-TCTATGTC-TTTT-T-----ATAC-------ACA-CT-G-------------------------------TATGTCAAAGAATGTT-ATTGA-TA--------A-GGC-----TTT-----GCCTTT--T--------AAA----TTTA--ATACAACTTTCAACAACGGATCTCTTGGCTCTCGCATCGATGAAGAACGCAGCGAAATGCGATAAGTAATGTGAATTGCAGAATTCAGTGAATCATCGAATCTTTGAACGCACCTTGCGCTCCTTGGTA-TTCCGAGGAGCATGCCTGTTTGAGTATCATG-AAATTCTCAA--CCT--------T-TTCA-GC-TTTTTT--GG--------TTG-A-TC-AGGCTT-----------------GGATTGTGGGAG-------------------TTG-CAGGCTTCA-AC--------AGAA-GT-C--TGCTCTTCTGAAATGCATTAGCA--G------GAACC-TCTTGTGG-ATC-AG-CTTTTGGTGTGA-T-AATTATC-TACGC----TATTG--CTGT-GA-CGCAT------------------------G-----TCC-A-GCT-TCTAAC--TGTCTCTT-CCG--GAG---ACAAA-CCTCTT-CAT-ATC-----TT
>Dermoloma_curvicystidiatum_OF259833_PQ165485
TTGAAT---AAACTTGG-TTGGGTTG-TTGCTGGTCC-CTC-------------GGGATA--TGTGCACGCCTTT----CCACCT-----TTTCA---------ACCA---CCTGTGCACCC--TTTGTAGA-CCCTGG------ATAT-CCCT--CGAG------TTCT---GAACTCGG--TTT-GA--GGA-C-TGCTG-T-GCTC-GCA----T-------------GAGT---CGGCTTT--CCTTG-CA-T-TTCT-G---GG-TCTATGTC-TTTT-T-----ATAC-------ACA-CT-G-------------------------------TATGTNAAAGAATGTT-ATTGA-TA--------A-GGC-----TTT-----GCCTTT--T--------AAA----TTTA--ATACAACTTTCAACAACGGATCTCTTGGCTCTCGCATCGATGAAGAACGCAGCGAAATGCGATAAGTAATGTGAATTGCAGAATTCAGTGAATCATCGAATCTTTGAACGCACCTTGCGCTCCTTGGTA-TTCCGAGGAGCATGCCTGTTTGAGTATCATG-AAATTCTCAA--CCT--------T-TTCA-GC-TTTTTT--GG--------TTG-A-TC-AGGCTT-----------------GGATTGTGGGAG-------------------TTG-CAGGCTTCA-AC--------AGAA-GT-C--TGCTCTTCTGAAATGCATTAGCA--G------GAACC-TCTTGTGG-ATC-AG-CTTTTGGTGTGA-T-AATTATC-TACGC----TATTG--CTGT-GA-CGCAT------------------------G-----TCC-A-GCT-TCTAAC--TGTCTCTT-CCG--GAG---ACAAA-CCTCTT-CAT-ATC-----TT
>Dermoloma_cf_pruinosipes_SAVF23429_PQ165486
TTGAAT---AAACTTGG-TTGGGTTG-TTGCTGATCC-CTC-------------GGGATA--TGTGCACGCCTTT----CCACCT-----TTTCA---------ACCA---CCTGTGCACCC--TTTGTAGA-CCCTGG------ATAT-CCCT--CGAG------TTCT---GAACTCGG--TTT-GA--GGA-C-TGCTG-T-GCTC-GCA----T-------------GAGT---CRGCTTT--CCTTG-CA-T-TTCT-G---GG-TCTATGTC--TTT-T-----ATAC-------ACA-CT-G-------------------------------TATGTCAAAGAATGTT-ATTGA-TA--------A-GGC-----TTT-----GCCTTT--T--------AAA----TTTA--ATACAACTTTCAACAACGGATCTCTTGGCTCTCGCATCGATGAAGAACGCAGCGAAATGCGATAAGTAATGTGAATTGCAGAATTCAGTGAATCATCGAATCTTTGAACGCACCTTGCGCTCCTTGGTA-TTCCGAGGAGCATGCCTGTTTGAGTATCATG-AAATTCTCAA--CCT--------T-TTCA-GC-TTTTTT--GG--------TTG-A-TC-AGGCTT-----------------GGATTGTGGGAG-------------------TTG-CAGGCTTCA-AC--------AGAA-GT-C--TGCTCTTCTGAAATGCATTAGCA--G------GAACC-TCTTGTGG-ATC-AG-CTTTTGGTGTGA-T-AATTATC-TACGC----TATTG--CTGT-GA-ARCAT------------------------G-----TCC-A-GCT-TCTAAC--CGTCTCTT-CCG--GAG---ACAAA-CCTCTT-CAT-ATC------T
>Dermoloma_confusum_SAVF4420_MW193857
TTGAAT--AAAACTTGG-TTGGGCTG-TTGCTGATCC-CTT-------------GGGGTA--TGTGCACGCCTTT----CCACCT----TTTTCA---------ACCA---CCTGTGCACCC--TTTGTAGA-CTCTAG------ATAT-CCCT--CGAGTTG-----TTG--AAACTCGG--TTT-GA--GGA-C-TGCTG-T-GCTTTGCA---TT--------------AGT---CGGCTTT--CCTTG-CA-T-TTCT-G---GG-TCTATGTC--TTT-TC----ATAT-AC----ACA-CT-G-------------------------------CATGTCACAGAATGTT-ATTGA-TA--------A-GGC-----TTT-----GCCTTT--T---------AA----TTTA--ATACAACTTTCAACAACGGATCTCTTGGCTCTCGCATCGATGAAGAACGCAGCGAAATGCGATAAGTAATGTGAATTGCAGAATTCAGTGAATCATCGAATCTTTGAACGCACCTTGCGCTCCTTGGTA-TTCCGAGGAGCATGCCTGTTTGAGTATCATG-AAATTCTCAA--CCT--------C-TTCA-GC-TTTTTTTGGG--------TTG-A-TT-AGGCTT-----------------GGATTGTGGGAG-------------------TTG-CAGGCTTCAC----------AGAA-GT-C--TGCTCTTCTGAAATGTATTAGCA--G--GAG-GAACC-TCTTGTGG-ATC-AG-CTTTTGGTGTGA-T-AATTATC-TACGC----TATTGC-CTGT-GA-AGCAT------------------------G-----TCC-A-GCT-TCTAAC--CGTCTCTC-CCA--GAG---ACAA--CCTCTT-CAT-A--------T
>Dermoloma_confusum_LIP_PAM14111401_MW193854
TTGAAT--AAAACTTGG-TTGGGCTG-TTGCTGATCC-CTT-------------GGGGTA--TGTGCACGCCTTT----CCACCT----TTTTCA---------ACCA---CCTGTGCACCC--TTTGTAGA-CCCTAG------ATATCCCCT--CGAGTTG-----TTG--AAACTCGG--TTT-GA--GGA-C-TGCTR-T-GCTT-GCA---TT--------------AGT---CGGCTTT--CCTTG-CA-T-TTCT-G---GG-TCTATGTC-TTTT-TC----ATAC-------ACA-CT-G-------------------------------CATGTCACAGAATGTT-ATTGA-TA--------A-GGC-----TTT-----GCCTTT--T---------AA----TTTA--ATACAACTTTCAACAACGGATCTCTTGGCTCTCGCATCGATGAAGAACGCAGCGAAATGCGATAAGTAATGTGAATTGCAGAATTCAGTGAATCATCGAATCTTTGAACGCACCTTGCGCTCCTTGGTA-TTCCGAGGAGCATGCCTGTTTGAGTATCATG-AAATTCTCAA--CCT--------C-TTCA-GC-TTTTTTTGGG--------TTG-A-TT-AGGCTT-----------------GGATTGTGGGAG-------------------TTG-CAGGCTTCAC----------AGAA-GT-C--TGCTCTTCTGAAATGTATTAGCA--G------GAACC-TCTTGTGG-ATC-AG-CTTTTGGTGTGA-T-AATTATC-TACGC----TATTGC-CTGT-GA-AGCAT------------------------G-----TCC-A-GCT-TCTAAC--TGTCTCTT-CCA--GAG---ACAA--CCTCTT-CAT-A--------T
>Dermoloma_confusum_LIP_PAM16110301_MW193859
TTGAAT--AAAACTTGG-TTGGGCTG-TTGCTGATCC-CTT-------------GGGGTA--TGTGCACGCCTTT----CCACCT----TTTTCA---------ACCA---CCTGTGCACCC--TTTGTAGA-CCCTAG------ATATCCCCT--CGAGTTG-----TTG--AAACTCGG--TTT-GA--GGA-C-TGCTG-T-GCTT-GCA---TT--------------AGT---CGGCTTT--CCTTG-CA-T-TTCT-G---GG-TCTATGTC-TTTT-TC----ATAC-------ACA-CT-G-------------------------------CATGTCACAGAATGTT-ATTGA-TA--------A-GGC-----TTT-----GCCTTT--T---------AA----TTTA--ATACAACTTTCAACAACGGATCTCTTGGCTCTCGCATCGATGAAGAACGCAGCGAAATGCGATAAGTAATGTGAATTGCAGAATTCAGTGAATCATCGAATCTTTGAACGCACCTTGCGCTCCTTGGTA-TTCCGAGGAGCATGCCTGTTTGAGTATCATG-AAATTCTCAA--CCT--------C-TTCA-GC-TTTTTTTGGG--------TTG-A-TT-AGGCTT-----------------GGATTGTGGGAG-------------------TTG-CAGGCTTCAC----------AGAA-GT-C--TGCTCTTCTGAAATGTATTAGCA--G------GAACC-TCTTGTGG-ATC-AG-CTTTTGGTGTGA-T-AATTATC-TACGC----TATTGC-CTGT-GA-AGCAT------------------------G-----TCC-A-GCT-TCTAAC--TGTCTCTT-CCA--GAG---ACAA--CCTCTT-CAT-A-----TTTT
>Dermoloma_confusum_LIP_PAM05102801_MW193858
TTGAAT--AAAACTTGG-TTGGGCTG-TTGCTGATCC-CTT-------------GGGGTA--TGTGCACGCCTTT----CCACCT----TTTTCA---------ACCA---CCTGTGCACCC--TTTGTAGA-CCCTAG------ATATCCCCT--CGAGTTG-----TTG--AAACTCGG--TTT-GA--GGA-C-TGCTG-T-GCTT-GCA---TT--------------AGT---CGGCTTT--CCTTG-CA-T-TTCT-G---GG-TCTATGTC-TTTT-TC----ATAC-------ACA-CT-G-------------------------------CATGTCACAGAATGTT-ATTGA-TA--------A-GGC-----TTT-----GCCTTT--T---------AA----TTTA--ATACAACTTTCAACAACGGATCTCTTGGCTCTCGCATCGATGAAGAACGCAGCGAAATGCGATAAGTAATGTGAATTGCAGAATTCAGTGAATCATCGAATCTTTGAACGCACCTTGCGCTCCTTGGTA-TTCCGAGGAGCATGCCTGTTTGAGTATCATG-AAATTCTCAA--CCT--------C-TTCA-GC-TTTTTTTGGG--------TTG-A-TT-AGGCTT-----------------GGATTGTGGGAG-------------------TTG-CAGGCTTCAC----------AGAA-GT-C--TGCTCTTCTGAAATGTATTAGCA--G------GAACC-TCTTGTGG-ATC-AG-CTTTTGGTGTGA-T-AATTATC-TACGC----TATTGC-CTGT-GA-AGCAT------------------------G-----TCC-A-GCT-TCTAAC--TGTCTCTT-CCA--GAG---ACAA--CCTCTT-CAT-A-------TT
>Dermoloma_confusum_LIP_CLF08245_PQ165487
TTGAAT--AAAACTTGG-TTGGGCTG-TTGCTGATCC-CTT-------------GGGGTA--TGTGCACGCCTTT----CCACCT----TTTTCA---------ACCA---CCTGTGCACCC--TTTGTAGA-CCCTAG------ATATYCCCT--CGAGTTG-----TTG--AAACTCGG--TTT-GA--GGA-C-TGCTG-T-GCTT-GCA---TT--------------AGT---CGGCTTT--CCYTG-CA-T-TTCT-G---GG-TCTATGTC-TTTT-TC----ATAC-------ACA-CT-G-------------------------------CATGTCACAGAATGTT-ATTGA--AT------AA-GGC-----TTT-----GCCTTT--T---------AA----TTTA--ATACAACTTTCAACAACGGATCTCTTGGCTCTCGCATCGATGAAGAACGCAGCGAAATGCGATAAGTAATGTGAATTGCAGAATTCAGTGAATCATCGAATCTTTGAACGCACCTTGCGCTCCTTGGTA-TTCCGAGGAGCATGCCTGTTTGAGTATCATG-AAATTCTCAA--CCT--------C-TTCA-GC-TTTTTTTGGG--------TTG-A-TT-AGGCTT-----------------GGATTGTGGGAG-------------------TTG-CAGGCTTCAC----------AGAA-GT-C--TGCTCTTCTGAAATGTATTAGCA--G------GAACC-TCTTGTGG-ATC-AG-CTTTTGGTGTGA-T-AATTATC-TACGC----TATTGC-CTGT-GA-AGCAT------------------------G-----TCC-A-GCT-TCTAAC--TGTCTCTT-CCA--GAG---ACAA--CCTCTT-CAT-A-----TTTT
>Dermoloma_confusum_LIP_CLF06248_PQ165488
------------------TTGGGCTG-TTGCTGATCC-CYT-------------GGGGTA--TGTGCACGCCTTT----CCACCT----TTTTCA---------ACCA---CCTGTGCACCC--TTTGTAGA-CCCTAG------ATATCCCCT--CGAGTTG-----TTG--AAACTCGG--TTT-GA--GGA-C-TGCTG-T-GCTT-GCA---TT--------------AGT---CGGCTTT--CCTTG-CA-T-TTCT-G---GG-TCTATGTC-TTTT-TC----ATAC-------ACA-CT-G-------------------------------CATGTCACAGAATGTT-ATTGA-TA--------A-GGC-----TTT-----GCCTTT--T---------AA----TTTA--ATACAACTTTCAACAACGGATCTCTTGGCTCTCGCATCGATGAAGAACGCAGCGAAATGCGATAAGTAATGTGAATTGCAGAATTCAGTGAATCATCGAATCTTTGAACGCACCTTGCGCTCCTTGGTA-TTCCGAGGAGCATGCCTGTTTGAGTATCATGAAAA-TCTCAA--CCT--------C-TTCA-GC-TTTTTTTGGG--------TTG-A-TT-AGGCTT-----------------GGATTGTGGGAG-------------------TTG-CAGGCTTCAC----------AGAA-GT-C--TGCTYTTCTGAAATGTATTAGCA--G------GAACC-TCTTGTGG-ATC-AG-CTTTTGGTGTGA-T-AATTATT-----------------------------------------------------------------------------------------------------------------------------
>Dermoloma_confusum_LIP_CLF13234_PQ165489
TTGAAT--AAAACTTGG-TTGGGCTG-TTGCTGATCC-CTT-------------GGGGTA--TGTGCACGCCTTT----CCACCT----TTTTCA---------ACCA---CCTGTGCACCC--TTTGTAGA-CCCTAG------ATATCCCCT--CGAGTTG-----TTG--AAACTCGG--TTT-GA--GGA-C-TGCTG-T-GCTT-GCA---TT--------------AGT---CGGCTTT--CCTTG-CA-T-TTCT-G---GG-TCTATGTC-TTTT-TC----ATAC-------ACA-CT-G-------------------------------CATGTCACAGAATGTT-ATTGA-TA--------A-GGC-----TTT-----GCCTTT--T---------AA----TTTA--ATACAACTTTCAACAACGGATCTCTTGGCTCTCGCATCGATGAAGAACGCAGCGAAATGCGATAAGTAATGTGAATTGCAGAATTCAGTGAATCATCGAATCTTTGAACGCACCTTGCGCTCCTTGGTA-TTCCGAGGAGCATGCCTGTTTGAGTATCATG-AAATTCTCAA--CCT--------C-TTCA-GC-TTTTTTTGGG--------TTG-A-TT-AGGCTT-----------------GGATTGTGGGAG-------------------TTG-CAGGCTTCAC----------AGAA-GT-C--TGCTCTTCTGAAATGTATTAGCA--G------GAACC-TCTTGTGG-ATC-AG-CTTTTGGTGTGA-T-AATTATC-TACGC----TATTGC-CTGT-GA-AGCAT------------------------G-----TCC-A-GCT-TCTAAC--TGTCTCTT-CCA--GAG---ACAA--CCTCTT-CAT-A-----TTTT
>Dermoloma_confusum_SAVF20536_PQ165490
TTGAAT--AAAACTTGG-TTGGGCTG-TTGCTGATCC-CYT-------------GGGGTA--TGTGCACGCCTTT----CCACCT----TTTTCA---------ACCA---CCTGTGCACCC--TTTGTAGA-CCCTAG------ATATCCCCT--CGAGTTG-----TTG--AAACTCGG--TTT-GA--GGA-C-TGCTG-T-GCTT-GCA---TT--------------AGT---CGGCTTT--CCTTG-CA-T-TTCT-G---GG-TCTATGTC-TTTT-TC----ATAC-------ACA-CT-G-------------------------------CATGTTACAGAATGTT-ATTGA-TA--------A-GGC-----TTT-----GCCTTT--T---------AA----TTTA--ATACAACTTTCAACAACGGATCTCTTGGCTCTCGCATCGATGAAGAACGCAGCGAAATGCGATAAGTAATGTGAATTGCAGAATTCAGTGAATCATCGAATCTTTGAACGCACCTTGCGCTCCTTGGTA-TTCCGAGGAGCATGCCTGTTTGAGTATCATG-AAATTCTCAA--CCT--------C-TTCA-GC-TTTTTTTGGG-------GTTG-A-TT-AGGCTT-----------------GGATTGTGGGAG-------------------TTG-CAGGCTTCAC----------AGAA-GT-C--TGCTCTTCTGAAATGTATTAGCA--G------GAACC-TCTTGTGG-ATC-AG-CTTTTGGTGTGA-T-AATTATC-TACGC----TATTGC-CTGT-GA-AGCAT------------------------G-----TCC-A-GCT-TCTAAC--TGTCTCTT-CCA--GAG---ACAAA-CCTCTT-CAT-A-----TTTT
>Dermoloma_confusum_SAVF20564_PQ165491
TTGAAT--AAAACTTGG-TTGGGCTG-TTGCTGATCC-CTT-------------GGGGTA--TGTGCACGCCTTT----CCACCT----TTTTCA---------ACCA---CCTGTGCACCC--TTTGTAGA-CCCTAG------ATATCCCCT--CGAGTTG-----TTG--AAACTCGG--TTT-GA--GGA-C-TGCTG-T-GCTT-GCA---TT--------------AGT---CGGCTTT--CCTTG-CA-T-TTCT-G---GG-TCTATGTC-TTTT-TC----ATAC-------ACA-CT-G-------------------------------CATGTTACAGAATGTT-ATTGA-TA--------A-GGC-----TTT-----GCCTTT--T---------AA----TTTA--ATACAACTTTCAACAACGGATCTCTTGGCTCTCGCATCGATGAAGAACGCAGCGAAATGCGATAAGTAATGTGAATTGCAGAATTCAGTGAATCATCGAATCTTTGAACGCACCTTGCGCTCCTTGGTA-TTCCGAGGAGCATGCCTGTTTGAGTATCATG-AAATTCTCAA--CCT--------C-TTCA-GC-TTTTTTTGGG-------KTTG-A-TT-AGGCTT-----------------GGATTGTGGGAG-------------------TTG-CAGGCTTCAC----------AGAA-GT-C--TGCTCTTCTGAAATGTATTAGCA--G------GAACC-TCTTGTGG-ATC-AG-CTTTTGGTGTGA-T-AATTATC-TACGC----TATTGC-CTGT-GA-AGCAT------------------------G-----TCC-A-GCT-TCTAAC--TGTCTCTT-CCA--GAG---ACAAA-CCTCTT-CAT-A-----TTTT
>Dermoloma_confusum_SAVF20913_PQ165492
TTGAAT--AAAACTTGG-TTGGGCTG-TTGCTGATCC-CTT-------------GGGGTA--TGTGCACGCCTTT----CCACCT----TTTTCA---------ACCA---CCTGTGCACCC--TTTGTAGA-CCCTAG-----AATAT-CCYT--CGAGTTG-----TTG--AAACTCGG--TTT-GA--GGA-C-TGCTG-T-GCTT-GCA---TT--------------AGT---CGGCTTT--CCTTG-CA-T-TTCT-G---GG-TCTATGTC-TTTT-TC----ATAC-------ACA-CT-G-------------------------------CATGTCACAGAATGTT-ATTGA-TA--------A-GGC-----TTT-----GCCTTT--T---------AA----TTTA--ATACAACTTTCAACAACGGATCTCTTGGCTCTCGCATCGATGAAGAACGCAGCGAAATGCGATAAGTAATGTGAATTGCAGAATTCAGTGAATCATCGAATCTTTGAACGCACCTTGCGCTCCTTGGTA-TTCCGAGGAGCATGCCTGTTTGAGTATCATG-AAATTCTCAA--CCT--------C-TTCA-GC-TTTTTT-GGG--------TTG-A-TT-AGGCTT-----------------GGATTGTGGGAG-------------------TTG-CAGGCTTCAC----------AGAA-GT-C--TGCTCTTCTGAAATGTATTAGCA--G------GAACC-TCTTGTGG-ATC-AG-CTTTTGGTGTGA-T-AATTATC-TACGC----TATTGC-CTGT-GA-AGCAT------------------------G-----TCC-A-GCT-TCTAAC--TGTCTCTT-CCA--GAG---ACAA--CCTCTT-CAT-A------TTT
>Dermoloma_confusum_ELTE_AG152_PQ165493
TTGAAT--AAAACTTGG-TTGGGCTG-TTGCTGATCC-CTT-------------GGGGTA--TGTGCACGCCTTT----CCACCT----TTTTCA---------ACCA---CCTGTGCACCC--TTTGTAGA-CCCTAG------ATAT-CCCT--CGAGTTG-----TTG--AAACTCGG--TTT-GA--GGA-C-TGCTG-T-GCTTTGCA---TT--------------AGT---CGGCTTT--CCTTG-CA-T-TTCT-G---GG-TCTATGTC--TTT-TC----ATAC-------ACA-CT-G-------------------------------CATGTCACAGAATGTT-ATTGA-TA--------A-GGC-----TTT-----GCCTTT--T---------AA----TTTA--ATACAACTTTCAACAACGGATCTCTTGGCTCTCGCATCGATGAAGAACGCAGCGAAATGCGATAAGTAATGTGAATTGCAGAATTCAGTGAATCATCGAATCTTTGAACGCACCTTGCGCTCCTTGGTA-TTCCGAGGAGCATGCCTGTTTGAGTATCATG-AAATTCTCAA--CCT--------C-TTCA-GCTTTTTTTTGGG--------TTG-A-TT-AGGCTT-----------------GGATTGTGGGAG-------------------TTG-CAGGCTTCAC----------AGAA-GT-C--TGCTCTTCTGAAATGTATTAGCA--G------GAACC-TCTTGTGG-ATC-AG-CTTTTGGTGTGA-T-AATTATC-TACGC----TATTGC-CTGT-GA-AGCAT------------------------G-----TCC-A-GCT-TCTAAC--CGTCTCTC-CCA--GAG---ACAA--CCTCTT-CAT-A-----TTTT
>Dermoloma_confusum_SAVF20842_PQ165494
TTGAAT--AAAACTTGG-TTGGGCTG-TTGCTGATCC-CTT-------------GGGGTA--TGTGCACGCCTTT----CCACCT----TTTTCA---------ACCA---CCTGTGCACCC--TTTGTAGA-CCCTAG------ATATCCYCT--CGAGTTG-----TTG--AAACTCGG--TTT-GA--GGA-M-TGCTG-T-GCTT-GCA---TT--------------AGT---CGGCTTT--CCTTG-CA-T-TTCT-G---GG-TCTATGTC-TTTT-TC----ATAC-------ACA-CT-G-------------------------------CATGTCACAGAATGTT-ATTGA-TA--------A-GGC-----TTT-----GCCTTT--T---------AA----TTTA--ATACAACTTTCAACAACGGATCTCTTGGCTCTCGCATCGATGAAGAACGCAGCGAAATGCGATAAGTAATGTGAATTGCAGAATTCAGTGAATCATCGAATCTTTGAACGCACCTTGCGCTCCTTGGTA-TTCCGAGGAGCATGCCTGTTTGAGTATCATG-AAATTCTCAA--CCT--------C-TTCA-GC-TTTTTTTGGG--------TTG-A-TT-AGGCTT-----------------GGATTGTGGGAG-------------------TTG-CAGGCTTCAC----------AGAA-GT-C--TGCTCTTCTGAAATGTATTAGCA--G------GAACC-TCTTGTGG-ATC-AG-CTTTTGGTGTGA-T-AATTATC-TACGC----TATTGC-CTGT-GA-AGCAT------------------------G-----TCC-A-GCT-TCTAAC--TGTCTCTT-CCA--GAG---ACAA--CCTCTT-CAT-A------TTT
>Dermoloma_confusum_SAVF20837_PQ165495
TTGAAT--AAAACTTGG-TTSGGCTG-TTGCTGATCC-CTT-------------GGGGTA--TGTGCACGCCTTT----CCACCT----TTTTCA---------ACCA---CCTGTGCACCC--TTTGTAGA-CCCTAG------ATAT-CCCT--CGAGTTG-----TTG--AAACTCGG--TTT-GA--GGA-C-TGCTG-T-GCTT-GCA---TT--------------AGT---CGGCTTT--CCTTG-CA-T-TTCT-G---GG-TCTATGTC-TTTT-TC----ATAC-------ACA-CT-G-------------------------------CATGTCAYAGAATGTT-ATTGA-TA--------A-GGC-----TTT-----GCCTTT--T---------AA----TTTA--ATACAACTTTCAACAACGGATCTCTTGGCTCTCGCATCGATGAAGAACGCAGCGAAATGCGATAAGTAATGTGAATTGCAGAATTCAGTGAATCATCGAATCTTTGAACGCACCTTGCGCTCCTTGGTA-TTCCGAGGAGCATGCCTGTTTGAGTATCATG-AAATTCTCAA--CCT--------C-TTCA-GC-TTTTTTTGGG--------TTG-A-TT-AGGCTT-----------------GGATTGTGGGAG-------------------TTG-CAGGCTTCAC----------AGAA-GT-C--TGCTCTTCTGAAATGTATTAGCA--G------GAACC-TCTTGTGG-ATC-AG-CTTTTGGTGTGA-T-AATTATC-TACGC----TATTGC-CTGT-GA-AGCAT------------------------G-----TCC-A-GCT-TCTAAC--YGTCTCTT-CCA--GAG---ACAA--CCTCTT-CAT-A------TTT
>Dermoloma_confusum_SAVF20838_PQ165496
TTGAAT--AAAACTTGG-TTSGGCTG-TTGCTGATCC-CTT-------------GGGGTA--TGTGCACGCCTTT----CCACCT----TTTTCA---------ACCA---CCTGTGCACCC--TTTGTAGA-CCCTAG------ATAT-CCCT--CGAGTTG-----TTG--AAACTCGG--TTT-GA--GGA-C-TGCTG-T-GCTT-GCA---TT--------------AGT---CGGCTTT--CCTTG-CA-T-TTCT-G---GG-TCTATGTC-TTTT-TC----ATAC-------ACA-CT-G-------------------------------CATGTCAYAGAATGTT-ATTGA-TA--------A-GGC-----TTT-----GCCTTT--T---------AA----TTTA--ATACAACTTTCAACAACGGATCTCTTGGCTCTCGCATCGATGAAGAACGCAGCGAAATGCGATAAGTAATGTGAATTGCAGAATTCAGTGAATCATCGAATCTTTGAACGCACCTTGCGCTCCTTGGTA-TTCCGAGGAGCATGCCTGTTTGAGTATCATG-AAATTCTCAA--CCT--------C-TTCA-GC-TTTTTTTGGG--------TTG-A-TT-AGGCTT-----------------GGATTGTGGGAG-------------------TTG-CAGGCTTCAC----------AGAA-GT-C--TGCTCTTCTGAAATGTATTAGCA--G------GAACC-TCTTGTGG-ATC-AG-CTTTTGGTGTGA-T-AATTATC-TACGC----TATTGC-CTGT-GA-AGCAT------------------------G-----TCC-A-GCT-TCTAAC--YGTCTCTT-CCA--GAG---ACAA--CCTCTT-CAT-A-----TTTT
>Dermoloma_confusum_SAVF20814_PQ165497
TTGAAT--AAAACTTGG-TTGGGCTG-TTGCTGATCC-CTT-------------GGGGTA--TGTGCACGCCTTT----CCACCT----TTTTCA---------ACCA---CCTGTGCACCC--TTTGTAGA-CCCTAG------ATAT-CCYT--CGAGTTG-----TTG--AAACTCGG--TTT-GA--GGA-C-TGCTG-T-GCTT-GCA---TT--------------AGT---CGGCTTT--CCTTG-CA-T-TTCT-G---GG-TCTATGTC-TTTT-TC----ATAC-------RCA-CT-G-------------------------------CATGTCACAGAATGTT-ATTGA-TA--------A-GGC-----TTT-----GCCTTT--T---------AA----TTTA--ATACAACTTTCAACAACGGATCTCTTGGCTCTCGCATCGATGAAGAACGCAGCGAAATGCGATAAGTAATGKGAATTGCAGAATTCAGTGAATCATCGAATCTTTGAACGCACCTTGCGCTCCTTGGTA-TTCCGAGGAGCATGCCTGTTTGAGTATCATG-AAATTCTCAA--CCT--------C-TTCA-GC-TTTTTT-GGG--------TTG-A-TT-AGGCTT-----------------GGATTGTGGGAG-------------------TTG-CAGGCTTCAC----------AGAA-GT-C--TGCTCTTCTGAAATGTATTAGCA--G------GAACC-TCTTGTGG-ATC-AG-CTTTTGGTGTGA-T-AATTATC-TACGC----TATTGC-CTGT-GA-AGCAT------------------------G-----TCC-A-GCT-TCTAAC--TGTCTCTT-CCA--GAG---ACAA--CCTCTT-CAT-A------TTT
>Dermoloma_confusum_SAVF20824_PQ165498
TTGAAT--AAAACTTGG-TTSGGCTG-TTGCTGATCC-CTT-------------GGGGTA--TGTGCACGCCTTT----CCACCT----TTTTCA---------ACCA---CCTGTGCACCC--TTTGTAGA-CCCTAG------ATATCCYCT--CGAGTTG-----TTG--AAACTCGG--TTT-GA--GGA-M-TGCTG-T-GCTT-GCA---TT--------------AGT---CGGCTTT--CCTTG-CA-T-TTCT-G---GG-TCTATGTC-TTTT-TC----ATAC-------ACA-CT-G-------------------------------CATGTCAYAGAATGTT-ATTGA-TA--------A-GGC-----TTT-----GCCTTT--T---------AA----TTTA--ATACAACTTTCAACAACGGATCTCTTGGCTCTCGCATCGATGAAGAACGCAGCGAAATGCGATAAGTAATGTGAATTGCAGAATTCAGTGAATCATCGAATCTTTGAACGCACCTTGCGCTCCTTGGTA-TTCCGAGGAGCATGCCTGTTTGAGTATCATG-AAATTCTCAA--CCT--------C-TTCA-GC-TTTTTTTGGG--------TTG-A-TT-AGGCTT-----------------GGATTGTGGGAG-------------------TTG-CAGGCTTCAC----------AGAA-GT-C--TGCTCTTCTGAAATGTATTAGCA--G------GAACC-TCTTGTGG-ATC-AG-CTTTTGGTGTGA-T-AATTATC-TACGC----TATTGC-CTGT-GA-AGCAT------------------------G-----TCC-A-GCT-TCTAAC--TGTCTCTT-CCA--GAG---ACAA--CCTCTT-CAT-A------TTT
>Dermoloma_confusum_SAVF20833_PQ165499
TTGAAT--AAAACTTGG-TTGGGCTG-TTGCTGATCC-CTT-------------GGGGTA--TGTGCACGCCTTT----CCACCT----TTTTCA----------CCA---CCTGTGCACCC--TTTGTAGA-CCCTAG------ATAT-CCCT--CGAGTTG-----TTG--AAACTCGG--TTT-GA--GGA-C-TGCTG-T-GCTT-GCA---TT--------------AGT---CGGCTTT--CCTTG-CA-T-TTCT-G---GG-TCTATGTC-TTTT-TC----ATAC-------ACA-CT-G-------------------------------CATGTCACAGAATGTT-ATTGA-TA--------A-GGC-----TTT-----GCCTTT--T---------AA----TTTA--ATACAACTTTCAACAACGGATCTCTTGGCTCTCGCATCGATGAAGAACGCAGCGAAATGCGATAAGTAATGTGAATTGCAGAATTCAGTGAATCATCGAATCTTTGAACGCACCTTGCGCTCCTTGGTA-TTCCGAGGAGCATGCCTGTTTGAGTATCATG-AAATTCTCAA--CCT--------C-TTCA-GC-TTTTTT-GGG--------TTG-A-TT-AGGCTT-----------------GGATTGTGGGAG-------------------TTG-CAGGCTTCAC----------AGAA-GT-C--TGCTCTTCTGAAATGTATTAGCA--G------GAACC-TCTTGTGG-ATC-AG-CTTTTGGTGTGA-T-AATTATC-TACGC----TATTGC-CTGT-GA-AGCAT------------------------G-----TCC-A-GCT-TCTAAC--TGTCTCTT-CCA--GAG---ACAA--CCTCTT-CAT-A-----TTTT
>Dermoloma_confusum_SAVF4418_MW193856
TTGAAT--AAAACTTGG-TTGGGCTG-TTGCTGATCC-CTT-------------GGGGTA--TGTGCACGCCTTT----CCACCT----TTTTCA---------ACCA---CCTGTGCACCC--TTTGTAGA-CYCTAG------ATAT-CCCT--CGAGTTG-----TTG--AAACTCGG--TTT-GA-GGGA-C-TGCTG-T-GCTT-GCA---TT--------------AGT---CGGCTTT--CCTTG-CA-T-TTCT-G---GG-TCTATGTC--TTT-TC----ATAT-AC----ACA-CT-G-------------------------------CATGTCACAGAATGTT-ATTGA-TA--------A-GGC-----TTT-----GCCTTT--T---------AA----TTTA--ATACAACTTTCAACAACGGATCTCTTGGCTCTCGCATCGATGAAGAACGCAGCGAAATGCGATAAGTAATGTGAATTGCAGAATTCAGTGAATCATCGAATCTTTGAACGCACCTTGCGCTCCTTGGTA-TTCCGAGGAGCATGCCTGTTTGAGTATCATG-AAATTCTCAA--CCT--------C-TTCA-GC-TTTTTTTGGG--------TTG-A-TT-AGGCTT-----------------GGATTGTGGGAG-------------------TTG-CAGGCTTCAC----------AGAA-GT-C--TGCTCTTCTGAAATGTATTAGCA--G--GAG-GAACC-TCTTGTGG-ATC-AG-CTTTTGGTGTGA-T-AATTATC-TACGC----TATTGC-CTGT-GA-AGCAT------------------------G-----TCC-A-GCT-TCTAAC--YGTCTCTC-CCA--GAG---ACAA--CCTCTT-CAT-A--------T
>Dermoloma_confusum_SAVF4422_MW193855
TTGAAT--AAAACTTGG-TTGGGCTG-TTGCTGATCC-CTT-------------GGGGTA--TGTGCACGCCTTT----CCACCT----TTTTCA---------ACCA---CCTGTGCACCC--TTTGTAGA-CYCTAG------ATATCCCCT--CGAGTTG-----TTG--AAACTCGG--TTT-GA--GGA-C-TGCTG-T-GCTT-GCA---TT--------------AGT---CGGCTTT--CCTTG-CA-T-TTCT-G---GG-TCTATGTC-TTTT-TC----ATAC-------ACA-CT-G-------------------------------CATGTCACAGAATGTT-ATTGA--AT------AA-GGC-----TTT-----GCCTTT--T---------AA----TTTA--ATACAACTTTCAACAACGGATCTCTTGGCTCTCGCATCGATGAAGAACGCAGCGAAATGCGATAAGTAATGTGAATTGCAGAATTCAGTGAATCATCGAATCTTTGAACGCACCTTGCGCTCCTTGGTA-TTCCGAGGAGCATGCCTGTTTGAGTATCATG-AAATTCTCAA--CCT--------C-TTCA-GC-TTTTTTTGGG--------TTG-A-TT-AGGCTT-----------------GGATTGTGGGAG-------------------TTG-CAGGCTTCAC----------AGAA-GT-C--TGCTCTTCTGAAATGTATTAGCA--G------GAACC-TCTTGTGG-ATC-AG-CTTTTGGTGTGA-T-AATTATC-TACGC----TATTGC-CTGT-GA-AGCAT------------------------G-----TCC-A-GCT-TCTAAC-CTGTCTCTC-CCA--GAG---ACAA--CCTCTT-CAT-A--------T
>Dermoloma_magicum_SAVF4142_MW193848
TCGAGTA--GA-CTTGG-CCGTGCTG-TTGCTGGCTC-TTC-------------GGGGCA--TGTGCACGCTCTGC-CTTCAACTCTCCTTTTT---------TACCA---CCTGTGCACCC--TGTGTAGA-CCCTGGAATATAAAAT-CTCT--CGAG----------G--AAACTCGG--TTT-GAGGGG-T-TTGCTG-T-GC---G-AA------------------AGC---CAGCTTT-CCC-TG-CA-T-TT-TC--CTGG-TCTATGTC-TTTT-TC----ATAT-ACCCCAACA----G-------------------------------TATGTCGCAGAATGTA-GTTGA-TG----------GG-------TT-GA-TGCCCTTA-T--------AAA-----CTA-AATACAACTTTCAACAACGGATCTCTTGGCTCTCGCATCGATGAAGAACGCAGCGAAATGCGATAAGTAATGTGAATTGCAGAATTCAGTGAATCATCGAATCTTTGAACGCATCTTGCGCTCCTTGGTA-TTCCGAGGAGCATGCCTGTTTGAGTGTCATGAAAATTCTCAA--CCT--------TATTCA-GC--TTT----GG--------CTG-A-TCTGGATT------------------GGATTGTGGGGGG-----------------TTTG-CGGGCTTC-C---------GAGAA-GT-C--AGCTCCCCTGAAATGCATTAGCG---------GAACC-T-TTGTGG-AACCGG-CTCTAGGTGTGA-T-AATTATCTTACACC----GT-GG-CCGT-GA-AGCA------------GTCT-------GCG--TTC-----GGCTCTCTAAC-CTG--TCTTG-----GAG---ACAA---CTTTCTGAC-A-------TT
>Dermoloma_magicum_CNF5198_PQ165500
TCGAGTA--GA-CTTGG-CCGTGCTG-TTGCTGGCTC-TTC-------------GGGGCA--TGTGCACGCTCTGC-CTTCAACTCTCCTTTTT---------TACCA---CCTGTGCACCC--TGTGTAGA-CCCTGGAATATAAAAT-CTCT--CGAG----------G--AAACTCGG--TTT-GAGGGG-T-TTGCTG-T-GC---G-AA------------------AGC---CAGCTTT-CCC-TG-CA-T-TT-TC--CTGG-TCTATGTC-TTTT-TC----ATAT-ACCCCAACA----G-------------------------------TATGTCGCAGAATGTA-GTTGA-TG----------GG-------TT-GA-TGCCCTTA-T--------AAA-----CTA-AATACAACTTTCAACAACGGATCTCTTGGCTCTCGCATCGATGAAGAACGCAGCGAAATGCGATAAGTAATGTGAATTGCAGAATTCAGTGAATCATCGAATCTTTGAACGCATCTTGCGCTCCTTGGTA-TTCCGAGGAGCATGCCTGTTTGAGTGTCATGAAAATTCTCAA--CCT--------TATTCA-GC--TTT----GG--------CTG-A-TCTGGATT------------------GGATTGTGGGGGG-----------------TTTG-CGGGCTTC-C---------GAGAA-GT-C--AGCTCCCCTGAAATGCATTAGCG---------GAACC-T-TTGTGG-AACCGG-CTCTAGGTGTGA-T-AATTATCTTACACC----GT-GG-CCGT-GA-AGCA------------GTCT-------GCG--TTC-----GGCTCTCTAAC-CTG--TCTTG-----GAG---ACAA---CTTTCTGAC-A-----TTTT
>Dermoloma_magicum_SAVF20618_PQ165501
TCGAGTA--GA-CTTGG-CCGTGCTG-TTGCTGGCTC-TTC-------------GGGGCA--TGTGCACGCTCTGC-CTTCAACTCTCCTTTTT---------TACCA---CCTGTGCACCC--TGTGTAGA-CCCTGGAATATAAAAT-CTCT--CGAG----------G--AAACTCGG--TTT-GAGGGG-T-TTGCTG-T-GC---G-AA------------------AGC---CAGCTTT-CCC-TG-CA-T-TT-TC--CTGG-TCTATGTC-TTTT-TC----ATAT-ACCCCAACA----G-------------------------------TATGTCGCAGAATGTA-GTTGA-TG----------GG-------TT-GA-TGCCCTTA-T--------AAA-----CTA-AATACAACTTTCAACAACGGATCTCTTGGCTCTCGCATCGATGAAGAACGCAGCGAAATGCGATAAGTAATGTGAATTGCAGAATTCAGTGAATCATCGAATCTTTGAACGCATCTTGCGCTCCTTGGTA-TTCCGAGGAGCATGCCTGTTTGAGTGTCATGAAAATTCTCAA--CCT--------TATTCA-GC--TTT----GG--------CTG-A-TCTGGATT------------------GGATTGTGGGGGG-----------------TTTG-CGGGCTTC-C---------GAGAA-GT-C--AGCTCCCCTGAAATGCATTAGCG---------GAACC-T-TTGTGG-AACCGG-CTCTAGGTGTGA-T-AATTATCTTACACC----GT-GG-CCGT-GA-AGCA------------GTCT-------GCG--TTC-----GGCTCTCTAAC-CTG--TCTTG-----GAG---ACAA---CTTTCTGAC-A-----TTTT
>Dermoloma_magicum_SAVF4347_MW193847
TCGAGTA--GA-CTTGG-CCGTGCTG-TTGCTGGCTC-TTC-------------GGGGCA--TGTGCACGCTCTGC-CTTCAACTCTCCTTTTT---------TACCA---CCTGTGCACCC--TGTGTAGA-CCCTGGAATATAAAAT-CTCT--CGAG----------G--AAACTCGG--TTT-GAGGGG-T-TTGCTG-T-GC---G-AA------------------AGC---CAGCTTT-CCC-TG-CA-T-TT-TC--CTGG-TCTATGTC-TTTT-TC----ATAT-ACCCCAACA----G-------------------------------TATGTCGCAGAATGTA-GTTGA-TG----------GG-------TT-GA-TGCCCTTA-T--------AAA-----CTA-AATACAACTTTCAACAACGGATCTCTTGGCTCTCGCATCGATGAAGAACGCAGCGAAATGCGATAAGTAATGTGAATTGCAGAATTCAGTGAATCATCGAATCTTTGAACGCATCTTGCGCTCCTTGGTA-TTCCGAGGAGCATGCCTGTTTGAGTGTCATGAAAATTCTCAA--CCT--------TATTCA-GC--TTT----GG--------CTG-A-TCTGGATT------------------GGATTGTGGGGGG-----------------TTTG-CGGGCTTC-C---------GAGAA-GT-C--AGCTCCCCTGAAATGCATTAGCG---------GAACC-T-TTGTGG-AACCGG-CTCTAGGTGTGA-T-AATTATCTTACACC----GT-GG-CCGT-GA-AGCA------------GTCT-------GCG--TTC-----GGCTCTCTAAC-CTG--TCTTG-----GAG---ACAA---CTTTCTGAC-A-------TT
>Dermoloma_magicum_ABS_GG220904_MW193849
TCGAGTA--GA-CTTGG-CCGTGCTG-TTGCTGGCTC-TTC-------------GGGGCA--TGTGCACGCTCTGC-CTTCAACTCTCCTTTTT---------TACCA---CCTGTGCACCC--TGTGTAGA-CCCTGGAATATAAAAT-CTCT--CGAG----------G--AAACTCGG--TTT-GAGGGG-T-TTGCTG-T-GC---G-AA------------------AGC---CAGCTTT-CCC-TG-CA-T-TT-TC--CTGG-TCTATGTC-TTTT-TC----ATAT-ACCCCAACA----G-------------------------------TATGTCGCAGAATGTA-GTTGA-TG----------GG-------TT-GA-TGCCCTTA-T--------AAA-----CTA-AATACAACTTTCAACAACGGATCTCTTGGCTCTCGCATCGATGAAGAACGCAGCGAAATGCGATAAGTAATGTGAATTGCAGAATTCAGTGAATCATCGAATCTTTGAACGCATCTTGCGCTCCTTGGTA-TTCCGAGGAGCATGCCTGTTTGAGTGTCATGAAAATTCTCAA--CCT--------TATTCA-GC--TTT----GG--------CTG-A-TCTGGATT------------------GGATTGTGGGGGG-----------------TTTG-CGGGCTTC-C---------GAGAA-GT-C--AGCTCCCCTGAAATGCATTAGCG---------GAACC-T-TTGTGG-AACCGG-CTCTAGGTGTGA-T-AATTATCTTACACC----GT-GG-CCGT-GA-AGCA------------GTCT-------GCG--TTC-----GGCTCTCTAAC-CTG--TCTTG-----GAG---ACAA---CTTTCTGAC-A------TTT
>Dermoloma_magicum_SAVF23434_PQ165502
TCGAGTA--GA-CTTGG-CCGTGCTG-TTGCTGGCTC-TTC-------------GGGGCA--TGTGCACGCTCTGC-CTTCAACTCTCCTTTTT---------TACCA---CCTGTGCACCC--TGTGTAGA-CCCTGGAATATAAAAT-CTCT--CGAG----------G--AAACTCGG--TTT-GAGGGG-T-TTGCTG-T-GC---G-AA------------------AGC---CAGCTTT-CCC-TG-CA-T-TT-TC--CTGG-TCTATGTC-TTTT-TC----ATAT-ACCCCAACA----G-------------------------------TATGTCGCAGAATGTA-GTTGA-TG----------GG-------TT-GA-TGCCCTTA-T--------AAA-----CTA-AATACAACTTTCAACAACGGATCTCTTGGCTCTCGCATCGATGAAGAACGCAGCGAAATGCGATAAGTAATGTGAATTGCAGAATTCAGTGAATCATCGAATCTTTGAACGCATCTTGCGCTCCTTGGTA-TTCCGAGGAGCATGCCTGTTTGAGTGTCATGAAAATTCTCAA--CCT--------TATTCA-GC--TTT----GG--------CTG-A-TCTGGATT------------------GGATTGTGGGGGG-----------------TTTG-CGGGCTTC-C---------GAGAA-GT-C--AGCTCCCCTGAAATGCATTAGCG---------GAACC-T-TTGTGG-AACCGG-CTCTAGGTGTGA-T-AATTATCTTACACC----GT-GG-CCGT-GA-AGCA------------GTCT-------GCG--TTC-----GGCTCTCTAAC-CTG--TCTTG-----GAG---ACAA---CTTTCTGAC-A-----TTTT
>Neodermoloma_campestre_TENN074505_ON478243
TTGAATC--AAACATGGCAAAGGCTG-TCGCTGGCTC-TTC-------------GGAGCA--TGTGCACGCTTGCT-G-CCAGTTTC----TTTCAAAATTCTTACC--CTTCTGTGCACCTC-TGTGTAG---TG-------------CTTGT--CAAGTGAGAAATATGC-ATACATGA-TTTC--AA-GG---TTG------GCCT--------T-------------AGA----CGGCTTT--CCTTG-TA--GT----AA-TAA-T--ATG-----CT-TGC---ATGT----MT-ACG-----------------AGC----TTGGTGG-CATCTACATTATATTTC-TT-ATATA-CA-----CT-A-AGC---CTGTTGAA-TGTCTT-AATG---AAATT-A----CTT-T-ATACAACTTTCAACAACGGATCTCTTGGCTCTCGCATCGATGAAGAACGCAGCGAAATGCGATAAGTAATGTGAATTGCAGAATTCAGTGAATCATCGAATCTTTGAACGCACCTTGCGCTCCTTGGTA-TTCCGAGGAGCATGCCTGTTTGAGTGTCATA-AAATTCTCAA---CT---ACCTGTTTTCA-GC---------AGTTTC----TCG-A-TTGAAATTGCTGACTTTTGGGTGGTTGGATGGTTGGGGGGTAAAATG-TTTTTTTATATG-CAGGCTT--TTT--------ATAA-GT-C--GGCTCCCCTGAAATGCATTAGT-----------GGCC-TTTTATGG-GTGCTGCTTGCTGGTATGA-TAAATTAT-CTATGCC----AT----CTG-----AGCAC-----------GCTCT-T---GGAG----CT-----GCTTCCAAATT--GCTTTT-------GAA---ACAAAAG----TCAAATGC----TTTT
>Neodermoloma_campestre_TENNF029387_MW193796
TTGAATC--AAACATGGCAAAGGCTG-TCGCTGGCTC-TTC-------------GGAGCA--TGTGCACGCTTGCT-G-CCAGTTTC----TTTCAAAATTCTTACC--CTTCTGTGCACCTC-TGTGTAG---TG-------------CTTGT--CAAGTGAGAAATATGC-ATACATGA-TTTC--AA-GG---TTG------GCCT--------T-------------AGA----CGGCTTT--CCTTG-TA--GT----AA-TAA-T--ATG-----CT-TGC---ATGT----CT-ACG-----------------AGC----TTGGTGG-CATCTACATTATATTTC-TT-ATATA-CA-----CT-A-AGC---CTGTTGAA-TGTCTC-AATG---AAATT-A----CTT-T-ATACAACTTTCAACAACGGATCTCTTGGCTCTCGCATCGATGAAGAACGCAGCGAAATGCGATAAGTAATGTGAATTGCAGAATTCAGTGAATCATCGAATCTTTGAACGCACCTTGCGCTCCTTGGTA-TTCCGAGGAGCATGCCTGTTTGAGTGTCATA-AAATTCTCAA---CT---ACCTGTTTTCA-GC---------AGTTTC----TCG-A-TTGAAATTGCTGACTTTTGGGTGGTTGGATGGTTGGGGGGTAAAATGTTTTTTTTATATG-CAGGCTT--TTT--------ATAA-GT-C--GGCTCCCCTGAAATGCATTAGT-----------GGCC-TTTTATGG-GTGCTGCTTGCTGGTATGA-TAAATTAT-CTATGCC----AT----CTG-----AGCAC-----------GCTCT-T---GGAG----CT-----GCTTCCAAATT--GCTTTT-------GAA---ACAAAAG----TCAAATGC----TTTT
>Neodermoloma_campestre_TENN066899_KU058493
TTGAATC--AAACATGGCAAAGGCTG-TCGCTGGCTC-TTC-------------GGAGCA--TGTGCACGCTTGCT-G-CCAGTTTC----TTTCAAAATTCTTACC--CTTCTGTGCACCTC-TGTGTAG---TG-------------CTTGT--CAAGTGAGAAATATGC-ATACATGA-TTTC--AA-GG---TTG------GCCT--------T-------------AGA----CGGCTTT--CCTTG-TA--GT----AA-TAA-T--ATG-----CT-TGC---ATGT----MT-ACG-----------------AGC----TTGGTGG-CATCTACATTATATTTC-TT-ATATA-CA-----CT-A-AGC---CTGTTGAA-TGTCTT-AATG---AAATT-A----CTT-T-ATACAACTTTCAACAACGGATCTCTTGGCTCTCGCATCGATGAAGAACGCAGCGAAATGCGATAAGTAATGTGAATTGCAGAATTCAGTGAATCATCGAATCTTTGAACGCACCTTGCGCTCCTTGGTA-TTCCGAGGAGCATGCCTGTTTGAGTGTCATA-AAATTCTCAA---CT---ACCTGTTTTCA-GC---------AGTTTC----TCG-A-TTGAAATTGCTGACTTTTGGGTGGTTGGATGGTTGGGGGGTAAAATG-TTTTTTTATATG-CAGGCTT--TTT--------ATAA-GT-C--GGCTCCCCTGAAATGCATTAGT-----------GGCC-TTTTATGG-GTGCTGCTTGCTGGTATGA-TAAATTAT-CTATGCC----AT----CTG-----AGCAC-----------GCTCT-T---GGAG----CT-----GCTTCCAAATT--GCTTTT-------GAA---ACAAAAG----TCAAATGC----TTTT
>Pseudotricholoma_metapodium_K_AH221006_KJ417308
TTGAAT---GAAATTGG-TTGGGCTG-TTGCTGGCCT-T--GTT----------AAGGTAGTTGTGCACGCCTGGC-TTAAAAA------TTTCAATATTTGTTGTCATCTCCTGTGCACCCATTTTGTAGA-CTGTA-----------------------------------------------T-GA-GGG--C-TGCT-------------------------------------CAGC----------------------------------TTTCTTC-T-----A-------------------------------------------------CAGTCTATGTTTTGCT-AC-AA-C-TCCAATCGA-AACAG-TCATT-G----CCAATG-TGTATAAATAAA----TACAT-GTACAACTTTCAACAACGGATCTCTTGGCTCTCGCATCGATGAAGAACGCAGCGAAATGCGATAAGTAATGTGAATTGCAGAATTCAGTGAATCATCGAATCTTTGAACGCACCTTGCGCTCCTTGGTA-TTCCAAGGAGCATGCCTGTTTGAGTGTCATG-AAATTTTCAGT-CTT-------GTA--CATGT-ACATGT-ACG------TG-TA---TCAAGATT------------------GGATAGTTGGGAG------TG--------TTATG-CCAGGTTCAC---------GAGAATGT-T--GGCTCTCCTGAAATTTATTGGAGT-----TTTGAACCCCTCTGTGG-ATC-GG-CCATTGGTGTGA-TAAATTATC-TACATC----AT-G--CTGT-AAACGTGTAT-----------------GGGGGG-TTTCTCC-AGGCT-TTTAGT-TTATTT---------GAA---A-------TCTTTGACG------TTTT
>Pseudotricholoma_metapodium_GB066422_LAS06134_KJ417309
TTGAAT---GAAATTGG-TTGGGCTG-TTGCTGGCCT-T--GTT----------AAGGTAGTTGTGCACGCCTGGC-TTAAAAA------TTTCAATATTTGTTGTCATCTCCTGTGCACCCATTTTGTAGA-CTGTA-----------------------------------------------T-GA-GGG--C-TGCT---------------------------------C---CAGC----------------------------------TTTCTTC-T-------------------------------------------------------CAGTCTATGTTTTGYT-AC-AA-C-TCCAATCGA-AACAG-TCATT-G----CCAATG-TGTATAAATAAA----TACAT-GTACAACTTTCAACAACGGATCTCTTGGCTCTCGCATCGATGAAGAACGCAGCGAAATGCGATAAGTAATGTGAATTGCAGAATTCAGTGAATCATCGAATCTTTGAACGCACCTTGCGCTCCTTGGTA-TTCCAAGGAGCATGCCTGTTTGAGTGTCATG-AAATTTTCAGT-CTT-------GTA--CATGT-ACATGT-AWG------TG-TA---TCAAGATT------------------GGATAGTTGGGAG------TG--------TTATG-CCAGGTTCAC---------GAGAATGT-T--GGCTCTCCTGAAATTTATTGGAGT-----TTTGAACCCCTCTGTGG-ATC-GG-CCATTGGTGTGA-TAAATTATC-TACATC----AT-G--CTGT-AAACGTGTAT-----------------GGAGGG-TTTCTCC-AGGCT-TTTAGT-TTATTT---------GAA---A-------TCTTTGACG------TTTT
>Pseudotricholma_metapodium_ABS_PM1021_PQ164777
TTGAAT---GAAATTGG-TTGGGCTG-TTGCTGGCCT-T--GTT----------AAGGTAGTTGTGCACGCCCGGC-TTAAAAA------TTTCAATATTTGTTGTCATCTCCTGTGCACCCATTTTGTAGA-CTGTG---TATA---TTCTCTATGGTATAATATCTCTATCATTGATTT-ATAT-GA-GGG--C-TGCT-----------GG-TTT----------------C---CAGC----------------------------------TTTCTTC-T-----ACG---------CA-TT-TAAATTC-AATGGAGTGTTATTGAGAATCAATCAGTCTATGTTTTGTT-AC-AA-C-TCCAATCGA-AACAG-TCATT-G----CCAATG-TGTGTGTATAAATAAATACAT-GTACAACTTTCAACAACGGATCTCTTGGCTCTCGCATCGATGAAGAACGCAGCGAAATGCGATAAGTAATGTGAATTGCAGAATTCAGTGAATCATCGAATCTTTGAACGCACCTTGCGCTCCTTGGTA-TTCCAAGGAGCATGCCTGTTTGAGTGTCATG-AAATTTTCAGT-CTT-------GTA--CATGT-ACATGT-ACG------TG-TA---TCAAGATT------------------GGATAGTTGGGAG------TG--------TTATG-CCAGGTTCAC---------GAGAATGT-T--GGCTCTCCTGAAATTTATTGGAGT-----TTTGAACCCCTCTGTGG-ATC-GG-CCATTGGTGTGA-TAAATTATC-TACATC----AT-G--CTGT-AAACGTGTAT-----------------GGGGGG-TTTCTCC-AGGCT-TTTAGY-TTATTT---------GAA---A-------TCTTTGACG------TTTT
>Pseudotricholoma_umbrosum_TENNF064489_KJ417315
TTGAAT---GAAATTGG-TTGGGCTG-TTGCTGGCCT-T--GT-----------AAGGTAGTTGTGCACGCCTGGC-T-CAAA------TTTTCAATATTTGTTGTCATCTCCTGTGCACCCATTTTGTAGG--TG-A-----------------------------------------------T-GA--GG--CCTGCT-------------------------------------CAGC----------------------------------TTTTCTC-T-----A-------------------------------------------------CAGTCTATGTTTTGTT-AT-AA-C-TCCAATCGA-AATAG-TCATT-G----CAAATG-TATAT-AATAAA----TACAT-GTACAACTTTCAACAACGGATCTCTTGGCTCTCGCATCGATGAAGAACGCAGCGAAATGCGATAAGTAATGTGAATTGCAGAATTCAGTGAATCATCGAATCTTTGAACGCACCTTGCGCTCCTTGGTA-TTCCAAGGAGCATGCCTGTTTGAGTGTCATG-AAATTTTCAGT-CTT-------ATA--CATGT-A------ATG------TGTT----TTAAGATT------------------GGATAGTTGGGAG------TG--------TTATG-CCAGGTTCAC---------AAGAATGT-T--GGCTCTCCTGAAATTTATTGGAGT-----TTTGAACCCCTTTGTGG-ATC-GG-CCATTGGTGTGA-TAAATTATC-TACATC----AT-G--CTGT-AAACGTGTAC-------------------GGGG-TTTCTCC-A-GCT-TTTAGC-TTATTT---------GAA---A-------TCTTTGATG-------TTT
>Pseudotricholoma_umbrosum_NY505218_REH4796_KJ417312
TTGAAT---GAAATTGG-TTGGGCTG-TTGCTGGCCT-T--GT-----------AAGGTAGTTGTGCACGCCTGGC-T-CAAA------TTTTCAATATTTGTTGTCATCTCCTGTGCACCCATTTTGTAGG-CTGTG----------TTCTCTTTGGAATAATATCTCTATCATTGATTT-AGAT-GA--GG--CCTGCT-----------GGG-TT------------------G-TG-CAT-------G-CA-AGCAAGCACGAGC--CHAGCTTTTCTC-T-----ACA---------CA-TT-TAAATTTAAATGGAGTATCATTGAGAATCAATCAGTCTATGTTTTGTT-AT-AA-C-TCCAATCGA-AATAG-TCATT-G----CAAATG-TATAT-AATAAA----TACAT-ATACAACTTTCAACAACGGATCTCTTGGCTCTCGCATCGATGAAGAACGCAGCGAAATGCGATAAGTAATGTGAATTGCAGAATTCAGTGAATCATCGAATCTTTGAACGCACCTTGCGCTCCTTGGTA-TTCCAAGGAGCATGCCTGTTTGAGTGTCATG-AAATTTTCAGT-CTT-------ATA--CRTGT-A-------TG------TGTT----TTAAGATT------------------GGATAGTTGGGAG------TG--------TYWTG-CCAGGTTCAC---------AAGAATGT-T--GGCTCTCCTGAAATTTATTGGAGT-----TTTGAACCCCTTTGTGG-ATC-GG-CCATTGGTGTGA-TAAATTATC-TACATC----AT-G--CTGT-AAACGTGTAC-------------------GGGG-TTTCTCC-A-GCT-TTTAGC-TTATTT---------GAA---A-------TCTTTGATG----------
