# Supplementary material for: ﻿A phylogenetic and morphological study of the genus Dermoloma (Agaricales, Tricholomataceae) in Europe and North America exposes inefficiency of opportunistic species descriptions
Source: IMA Fungus. 2025 Jul 10;16:e157337. doi: 10.3897/imafungus.16.157337 (PMC12272084; doi:10.3897/imafungus.16.157337)
Supplement: ﻿Supplementary material 6 — Macromorphological characteristics used for species descriptions [file imafungus-16-e157337-s006.xlsx]

## Sheet: Supplementary file 6
A phylogenetic and morphological study of the genus Dermoloma in Europe and North America exposes inefficiency of opportunistic species descriptions
IMA Fungus
Adamčíková K., Kiran M., Caboň M., Matheny P.B., Sánchez-García M., Arnolds E., Bálint D., Caboňová M., Corriol G., Friebes G., Griffith G.W., Grootmyers D., Harries D., Karich A., Mesić A., Mihaljevič M., Moreau P.-A., Pošta A., Shapkin V., Tkalčec Z., Vizzini A., Vondrovicová L., Adamčík S.*, Jančovičová S.
*Corresponding author: Slovak Academy of Sciences, Bratislava, Slovakia; e-mail: slavomir.adamcik@savba.sk
Supplementary file 6 Macromorphological charatteristics used for species descriptions. T! – holotype, lectotype or neotype, E! – epitype
Species	Collections	Pileus	Stipe	Lamellae	Context
D. angustisporum	SAV F-20342	10, 10, 12, 14, 20, 15, 12, 13, 9 mm, translucently striated up to 2 mm when wet, convex, weakly umbonate, surface smooth, matte, pruinose, colour near margin 6E4-6F4, dry 5D3, 5C3, 6C2, 5C2, near centre 6E4-6F4, dry 5D4, 5E4, 5E5	37x1.5, 27x1, 32x1.5, 24x1, 27x1 mm, surface near lamellae pruinose, flexuous, narrowed on base, colour near lamellae 5C3, near base 6E3-6F4	up to 3 mm wide L = 22, 23, 24, 22, l = 0-3, colour 5B2-4A2	odour weak farinaceous, fragile
D. angustisporum	SAV F-20343 T!	10, 11, 8, 7 mm, margin not straited, convex, soon expanding plane with inflexed margin, surface smooth, hygrophanous, cracked, colour near margin 5D4, dry 5C3, near centre 7F4, dry 5E3	21x1, 22x1.5, 24x1 mm, near lemellae pruinose, flexous, colour near lamellae 5D3, near base 6E3-6F3	up to 1.5 mm wide, L = 24, 28, 24, l=0-1, colour 5C2-5B2	odour farinaceous, fragile
D. appalachianum	TENN-F-065390 T!	13 mm; convex, soon expanding plane to slightly centrally depressed; margin striated up to 2 mm; surface slightly radially wrinkled or rough; colour near margin brownish grey (5C2) to brownish orange (5C3), near centre dark brown (6F6)	22 × 2 mm; cylindrical, tapering toward the base; surface near lamellae slightly fibrillose-granulose, towards base finely longitudinally striate; colour near lamellae almost white, near base brownish orange (5C3)	L = 24, l = 1–3; up to 2.5 mm wide; adnate to short-decurrent, slightly intervenose; colour white; edge even	when young elastic, later fragile; odour not distinctive
D. applanatum	SAV F-20525	30 mm diam, margin not striated, plane, surface near centre rugulose, pitted, margin smooth, colour margin 6E4-6F5, dry 6D4, near centre 6F4, dry 6D4	37 x 5.5 mm, surface with darker granulations or fibrils, flexuous, narrowed near base, colour near lamellae 6D3, near base 7F4-7F3	up to 4 mm wide, L=22, l=1-3, adnate-emarginate, decurrent with tooth, colour 6B2	odour farinaceus, compact
D. applanatum	SAV F-20860	10 mm diam, indistinctly striated (up to 2 mm), convex, smooth, matte, colour near margin 6E3, near centre 6F4	24x2, shiny, finely longitudinally striated, flexuous, narrowed on base, colour near gills 6C2, near base 6E4 - 7F8 to almost black	L=24, l=0, deccurrent with toth, colour 6C2	compact
D. applanatum	SAV F-4379	12-35 mm diam, margin up to 6 mm translucently striated, convex, soon plane, lobate, surface near centre slightly radially rugulose, margin smooth, hygrophanous, colour margin more reddish as 5E3, dry 5C3-5D4, near centre 6F3-6F4, dry 5D4	25-40 x 2-6 mm, surface finely fibrillose, silky, shiny, flexuous, slightly narrowed near base, colour near lamellae less brown as 5C2, near base 6D2-6E3, later 6E3	up to 8 mm wide, L=20-21, l=1-3, edges entire, adnate-emarginate, decurrent with tooth, colour 6D2, paler as 5C2 towards edge	odour farinaceus only when damaged, fragile
D. applanatum	SAV F-4415 T!	14-40 mm diam, margin up to 1/2-2/3 translucently striated, convex, lobate, surface near centre rugulose, margin rough or smooth, hygrophanous, colour margin first 6F4 than more brownish as 6D3-6E3, dry 5C3, near centre 6F5, dry 5D5	23-42 x 1.5-7 mm, surface near lamellae pruinose, below shiny, longitudinaly rimulose, flexuous, narrowed near base, colour near lamellae 5D3-6D2, near base 6D3-6E3 (more rusty on base)	up to 5 mm wide, L=25-32, l=1-3, edges entire, broadly adnate-emarginate, decurrent with or without tooth, colour first 5B2, later 6B2-7D3	odour strongly farinaceus when damaged, fragile
D. applanatum	SAV F-4419	12-28 mm diam, margin not striated, convex, crenulate, surface near centre rugulose, margin smooth, hygrophanous, colour margin 5E4-6E4, dry 5C3-5D4, near centre 6E5-6F4, dry 6D4	20-25 x 3-8 mm, surface near lamellae granulose, below with fine rusty squamules, flexuous, fusiform, narrowed near base, colour near lamellae 5B2-5B1, 5C2-5C1, near base 6C2-6D3	up to 4.5 mm wide, L=30-48, l=1-3, edges entire, adnate-emarginate, colour 5D2	odour strongly farinaceus, compact
D. atrocinereum	BBF (GC16112315)	20-43 mm diam., margin not striated, convex then plane, margin surelevate lobate, surface matte, slightly veined or crackeled, grey (6F5) pallescent to pale brown-grey (5E5), sometimes stronger in center, whitish at margin intially like pruinose	30-45 x 5-7 mm, attenuated at base, suface fibrillose white with sligtly pigmented squamules	up to 8 mm wide, L=40-49 (spaced), l=1-3 emarginate, edge entire, greyish (6B2)	odour strongly farinaceous, fragile
D. atrocinereum	BBF (GC16112316)	25-45 mm diam, margin not striated, convex-umbonate then shield-shaped or plane, surface matte, veined, blackish-brown (6F6), margin whitish pruinose	30-45 x 6-12 mm, attenuated at base, suface fibrillose white with grey-brown squamules	up to 7 mm wide, L=42-46 (spaced), l=1-3, emarginate, edge entire, greyish (6C3)	odour strongly farinaceous, fragile
D. atrocinereum	SAV F-20523	23-41 mm diam., margin not striated, convex to plane, lobate, surface rugulose or veined, near margin smooth, colour near margin 7F4-6F4, dry 6E8-6E4, centre 7F3-6F3, dry almost black	35-45 x 5-15 mm, surface fibrillose, near base with darker 6D5 squamules, narrowed and flexuous on base, colour 5B2	up to 7 mm wide, L=40-48, l=3, edge entire, decurrent with tooth, color 6C2	odour farinaceus, fragile
D. atrocinereum	SAV F-20528	26 mm diam, margin not striated, convex, surface rugulose and veined near centre, colour near margin 6F6, dry darker as 6F4, centre 6F3 to black, dry almost black	35 x 9 mm, surface with darker (6E5) granulations on pale (6B2) background, narrowed near base	up to 6 mm wide, L=38, adnate-emarginate, color paler as 6B2 to 6C2	odour farinaceus, fragile
D. atrocinereum	SAV F-20551	19-35 mm diam., margin not striated, convex to plane, lobate, strongly rugulose, pitted, margin smooth or radially wrinkled, colour young 8F3, later near margin 6F5, centre 7F4-8F3	20-40 x 5-8 mm, surface near lamellae granulose, below finely fibrillose, finely longitudinally striated, narrowed on base, flexuous, colour 6B2	up to 5 mm wide, L=34-52, l=1-3, adnate, decurrent with tooth, color 6B2, 6C2, near context 6D3	odour farinaceus, pileus fragile, stipe firm
D. atrocinereum	SAV F-20552	26-40 mm diam., margin not striated, convex, broadly conical, lobate, surface radially striated or veined, colour near margin 6F6, centre black	40-42 x 8-12 mm, surface finely fibrillose, finely longitudinally striated, narrowed on base, colour near lamellae 5D3, near base white	up to 7 mm wide, L=42, l=3, adnate, decurrent with tooth, color 6B2, 6C3	odour farinaceus, fragile
D. atrocinereum	SAV F-20565	27-42 mm diam, margin not striated, convex, surface smooth, colour near margin 5A3-5C3, centre 6F4-6F5	40-53 x 6-8 mm, surface silvery shiny, narrowed on base, flexuous, rooting, colour near lamellae 5B2, neat base 5B2 to darker than 5D3	up to 8 mm wide, L=32-36, l=1-3, adnexed or slightly decurrent with tooth, color 5B2	odour farinaceus, compact
D. atrocinereum	SAV F-20844	26-38 mm diam, margin not striated, plane, crenulate and lobate, rugulose, radially veined and pitted, margin smooth, colour near margin 6E4, centre 7E4 to black	25-45 x 6-8 mm, surface near lamellae pruinose, below fibrillose, slightly narrowed on base, flexuous, colour almost whitish, base paler as 5B3	up to 7 mm wide, L=32-56, l=1-3, broadly adnate, color 5B2, near context 6D3	odour farinaceus, compact
D. atrocinereum	SAV F-20861	22 mm, broadly conical, margin involuted, rugulose, strongly veined, colour near margin 6E4, near centre 6F4 to almost black	34x4.5 mm, narrowed on base, fibrillose, colour near lamellae white, naer base 5B2	up to 4 mm wide, L=34, l=1-3, slightly adnate emarginate, colour more brownish than 5A2, edge irregular	weak farinaceous, compact
D. atrocinereum	SAV F-20866	40,50 mm diam, not striated, umbonate, lobate, rugulose, pitted, matte, margin smooth, colour near margin 7E3, 6F8, near centre 6F3 to almost black	43x10, 63x9, narrowed on base, above pruinose, squamulose, colour near lamellae almost white, near base 5C2 because of dense squamules	up to 10 mm wide, L=30,36, l= 1-7, colour 6E4, towards edges 5B2, edge entire	farinaceous, fragile
D. atrocinereum	SAV F-20877	18,24 mm diam, not striated, convex, soon almost plane, rugulose, strongly veined, colour near margin 7E3 or darker, near centre 7F3 to almost black	24x5, 30x5 mm, squamulose, narrowed on base, colour almost white, scales 6E3	up to 5 mm, L=26,44, l=1-3, colour 6E3 and paler towards edge, edge entire	farinaceous, compact
D. atrocinereum	SAV F-20883	15-26 mm diam, not striated, weakly umbonate, rugulose, strongly veined, colour near margin 6C3, 6E3, 6D3, almost white outline, near centre 6F7, 7F4	34-43x5-6 mm, squamulose, narrowed on base, colour near lamellae white, near base 5B2, scales 6C2-6D3	up to 5 mm wide, L=28,32,44, l=1-3, edge entire, colour 6D3, paler towards edge, edge entire	farinaceous
D. atrocinereum	SAV F-20896	15-30 mm diam, margin striated, broadly obtusely conical, covex, indistinctly umbonate, rugulose, radially veined, margin smooth, hygrophanous, colour near margin 8F4-7F4, when dry 7F4-6E4, near centre 8F4-7F4, when dry 6F4-6E5	25-43x5-9 mm, narrowed on base, granulose, near lamellae pruinose, fibrillose, squamulose, colour near lamellae almost white, near base 5B2, fibrills, squamules 6F4	up 4 mm wide, L=30, 38, 42, 52, 66, l=0-1, colour 5B2paler near margin, edge irregular	farinaceous, compact
D. atrocinereum	SAV F-4138	20-30 mm diam, margin not striated, convex, obtusely broadly conical, surface radially wrinkled near centre and smooth near margin, colour white emarginate, near margin 6D2, centre 6F3	(deformed) x 3-9 mm, surface finely silky shiny, not narrowed on base, colour 5B2	up to 6 mm wide, l=1-3, edges entire, segmentiform, adnexed, color 5B2	odour farinaceus strong
D. atrocinereum	SAV F-4148	40-50 mm diam, margin not striated, convex, surface rugulose near centre and smooth near margin, colour near margin 5C3, centre 6F4	50-55 x 5-10 mm, surface finely fibrillose to squamulose, fusiform, narrowed on base, colour almost white	5-10 mm wide, L=35-46, l=0-3, edges irregular, segmentiform, decurrent with tooth, color paler as 5B2	odour farinaceus strong
D. atrocinereum	SAV F-4150	37 mm diam, margin not striated, plane, with reflexed margin, surface strongly radially wrinkled or veined, colour near margin 5C3, centre 6F4	50 x 7 mm, surface near lamellae pruinose, flexuous, narrowed near base, colour paler as 5B2	up to 5 mm wide, L=46, l=1-3, edges entire, segmentiform, decurrent with tooth, color 5B2-5C3	odour farinaceus, fragile
D. atrocinereum	SAV F-4417	22-38 mm diam, margin not striated, convex, indistinctly umbonate, lobate, surface smooth, colour young darker than 6E3-7E3 with centre 6F3 to Black, later near centre 6D3,	37-54 x 6-10 mm, surface finely squamulose, towards base finaly fibrillose, fusiform, narrowed on base, flexuous, rooting, colour near lamellae very pale greish to almost white, neat base paler as 5B2	up to 5 mm wide, L=53, l=1-3, edges slightly irregular, decurrent with tooth, color 6C2, paler towards edge	odour farinaceus only strong when damaged, compact to hard, but pileus cracking easily
D. bellerianum	SAV F-20911	13 mm in diam., margin not striated, rugulose, radially veined, colour 8F3	29 x 3,5 mm, finelly longitudinally striate, silky, narrowed on base, 6D2 (colour near gills and near base)	up to 2.5 mm wide, L=38, l=0-1, edge entire, colour 6C2	odour strongly farinaceous, compact, elastic
D. bellerianum	SAV F-4143	27 mm diam, margin not striated, convex, surface strongly radially rugulose, colour near margin dark brownish grey, centre black	27 x 4 mm, surface with fine darker squamules, narrowed on base, colour grey	up to 4 mm wide, L=44, l=0-1, edges entire, adnexed, color grey	odour strongly farinaceus, fragile in pileus
D. bellerianum	SAV F-4416 E!	26-36 mm diam, margin not striated, convex to broadly conical, surface strongly radially rugulose to veined, colour near margin 6C2-5B2, centre 6C3, 6F3	32-48 x 4-7.5 mm, surface near lamellae pruinose, finely fibrillose or smooth near base, narrowed on base, colour white	up to 5 mm wide, L=45-55, l=3-7, edges serrulate, adnate-emarginate, decurrent with tooth, color almost white or paler as 4A2	odour strongly farinaceus, compact
D. carpathicum	SAV F-20774	10-31 mm diam, margin not striated, convex to applanate, with low umbo, lobate, surface near centre rugulose, near margin smooth, hygrophanous, colour near margin 6F3-5E4, dry 6E3, 5D4, near centre 6F4-5E5, dry 6E3-5D3	21-30 x 2.5-7 mm, surface near lamellae pruinose, near base fibrillose, narrowed near base, colour near lamellae 5B2, near base 5C2	up to 5 mm wide, L=30-32, l=1, edges entire, colour almost young 5C2, mature 5B2	odour farinaceus, fragile
D. carpathicum	SAV F-20805	11-16 mm diam, convex, soon applanate, umbonate, crenulate, surface rugulose, margin smooth, slightly hygrophanous, colour near margin 6E4, dry 6E3, emarginated by pale (5B2), near centre 6F4-6F5, dry 6E3-5D5	15-28 x 2.5-3 mm, surface near lamellae pruinose, near base fibrillose, narrowed near base, colour near lamellae whitish to 5B2, near base 6D3-6E4	up to 3 mm wide, L=26, l=1-3, edges entire, adnexed, colour almost 6C2	odour farinaceus, fragile
D. carpathicum	SAV F-20806	13 mm diam, margin not striated, convex, weakly depressed, surface rugulose and pitted, margin smooth, slightly hygrophanous, colour near margin 7F5, dry 6F4, near centre 7F4, dry 6F4	20 x 5 mm, surface near lamellae pruinose, below finely fibrillose, colour near lamellae whitish, near base 6C2	up to 2 mm wide, L=34, l=3, edges entire, adnate-emarginate, decurrent with tooth, colour 6D3	odour farinaceus, fragile
D. carpathicum	SAV F-20895	12-22 mm, umbonate, veined, matte, hygrophanous, colour near margin 5C4, when dry 5B3, near centre 6E3,6E4, when dry 6D4	45-48 x 2-5 mm, radialy wrinkled, flexuous, colour near lamellae 5C3, near base 5D4	up to 2 mm wide, L=28-30, colour 5B2, edge entire	farinaceous, 5C3
D. carpathicum	SAV F-3839	8-17 mm diam, margin translucently striated up to 1/3 of radius when wet, convex to plano-convex, surface smooth, hygrophanous, colour near margin 6E3, dry 5C3, near centre 6E4, dry 5C3, 5D3-5D4	17-20 x 2-3 mm, surface finely pruinose to squamulose, colour near lamellae paler as 5B2, near base 6C2	up to 4 mm wide, L=19-23, l=1-3, edges entire, adnexed, colour whitish	odour farinaceus, elastic
D. carpathicum	SAV F-3867	10-18 mm diam, margin weakly translucently striated, soon almost plane, surface near centre sometimes radially wrinkled, nearyoung 6F4, mature paler as 5E3, dry 5C3-5C2	25-32 x 2-2.5 mm, surface near lemallae pruinose, below fibrillose, slightly flexuous, colour paler as 5B2 to almost white, near base 5C3	up to 3 mm wide, L=18-23, l=1-3, edges entire, adnate-emarginate, decurrent with tooth, colour white	odour strongly farinaceus, very fragile
D. carpathicum	SAV F-3936	6-14 mm diam, margin not striated, convex, soon plane, with indistinct umbo, surface near centre rugulose, near margin smooth, colour near margin 5A2, 5C3, near centre 5D3-5E4	22-32 x 1-2 mm, surface finely squamulose-fibrillose, narrowed near base, narrowly fusiform, colour 5B2-5C3	up to 2.5 mm wide, L=15-19, l=1-3, adnate-emarginate, sometimes decurrent with tooth, colour 4B3	odour strong farinaceus, fragile
D. carpathicum	SAV F-4146	20 mm diam, margin not striated, almost plane, surface near centre slightly rough or rugulose, near margin smooth, colour near margin 5C3, near centre 6E6	37 x 2 mm, surface fibrillose along all length, narrowed slightly near base, flexuous, colour paler as 5B2	up to 4 mm wide, L=22, l=1-3, edges entire, decurrent with tooth, colour 5B2	odour farinaceus, fragile
D. carpathicum	SAV F-4247	17 mm diam, margin not striated, broadly obtusely conical, indistinctly umbonate, surface near centre rugulose or rough, margin smooth, hygrophanous, colour near margin 7F4, dry 6E3, near centre 7F4, dry 6E3	42 x 4 mm, surface near lamellae finely fibrillose, near base with fine dark (black) squamules, slightly flexuous, narrowed near base, colour 5B2-5A1	up to 3.5 mm wide, L=27, l=(1-)3, edges entire, colour 5B2	odour strongly farinaceus, elastic
D. carpathicum	SAV F-4248	13-38 mm diam, margin weakly striated, convex, surface near centre rugulose or rough, margin smooth, colour near margin 5B3-5C2-5C3, near centre 6D3-6E3-7F4	28-43 x 2-3 mm, surface near lamellae finely pruinose-granulose, near base finely fibrillose, flexuous, sometimes slightly narrowed near base, colour near lamellae almost white to paler as 5B2, near base 6C2	up to 6 mm wide, L=24-30, l=1(-3), edges irregular, slighlty serrulate, colour paler as 5B2	odour strongly farinaceus, fragile
D. carpathicum	SAV F-4268 T!	14-18 mm diam, margin not striated, convex, soon plane with reflexed margin, umbonate, surface near centre rough, near margin smooth, colour near margin 5B2, 5C3, near centre 5E4, 5E3	17-30 x 2-2.5 mm, surface granulose along all length, narrowed near base, flexuous, colour near lamellae almost white to 5B2, near base 6D3 with darker granulation	up to 2.5 mm wide, L=18-25, l=0-1, edges slightly irregular, colour paler as 5B2	odour farinaceus, fragile
D. carpathicum	SAV F-4274	41 mm diam, margin not striated, convex, weakly depressed, lobate, surface near centre smooth, near margin slightly rough, colour near margin 5B2, 5C3, 5D3, near centre less reddish as 6F4	34 x 5.5 mm, surface near lamellae granulose, near base squamulose, narrowed near base, colour paler as 5C2 with darker squamules (6F3-6F4)	up to 7 mm wide, L=25, l=3(-7), edges irregular, colour 5B2 or paler	odour strongly farinaceus, fragile
D. carpathicum	SAV F-4304	12-15 mm diam, margin not striated, convex soon aplanate with reflexed margin, umbonate, surface near centre rough, near margin smooth, colour near margin 5D3, 5D4-5E4, near centre 5F4-6F4	14-22 x 1.5-2 mm, surface granulose when young, flexuous, colour near lamellae paler as 5B2, base 6C2-6D3, also with fine darker granules	up to 3 mm wide, L=20-27, l=0-1, edges entire, colour 5B2	odour farinaceus, fragile
D. carpathicum	SAV F-4336	15-20 mm diam, margin translucently striated up to 3 mm, convex, soon applanate, with reflexed margin, sometimes umbonate, surface smooth, hygrophanous, colour near margin 5D3-5D4, dry 5B2, near centre 5E5-6E4	20 x 1.5 mm, surface with darker granulations along all length, narrowed near base, flexuous, colour near lamellae 5B2, near base 5C2, 6E3	up to 4 mm wide, L=19-27, l=1-3, edges entire, colour almost 5B2	odour farinaceus, fragile
D. carpathicum	SAV F-4743	10-24 mm diam, margin not striated, convex, sometimes with umbo, surface near centre rugulose, sometimes radially wrinkled, near margin smooth, colour young 7E3, later near margin 5B2-5C2-5D3, near centre 6F3, 6E3	20-40 x 2-3.5 mm, surface finely granulose-pruinose along all length, narrowed near base, flexuous, colour near lamellae 5B2, near base 5C2, 6E3, 6C2	up to 5 mm wide, L=25-33, l=1(-3), edges entire, adnate, decurrent with tooth, colour almost white to 5B2	odour strong farinaceus, pileus fragile
D. carpathicum	SAV F-4744	10-17 mm diam, margin weakly translucently striated, convex, umbonate, surface near centre sometimes rugulose or radially wrinkled, near margin smooth, colour near margin 5C3, near centre 6F4-6F3	28-37 x 2-3 mm, surface finely fibrillose along all length, narrowed near base, flexuous, colour near lamellae 5B2 or paler, near base 6C2-6E3	L=23-33, l=1-3, edges entire, adnate-emarginate, decurrent with tooth, colour white to paler as 5B2	odour strongly farinaceus, fragile
D. compactum	SAV F-20794	19 mm diam, margin not striated, broadly conical, surface near centre finely rugulose, near margin smooth, hygrophanous, colour near margin 6F4, dry 6E5, near centre 6F4, dry 6E7	35 x 6 mm, surface near lamellae pruinose, near base fibrilose-squamulose, flexuous, narrowed near base, colour near lamellae (up to 5 mm) 4A2, near base 5D4, fibrils 5F5	up to 3.5 mm wide, L=?, l=1-3, edges entire, adnate, colour 5B2	odour farinaceus
D. compactum	SAV F-22285	12, 15 mm, margin not striated, convex to plane, with low broad umbo, lobate, smooth, cracked, colour near margin 5F5, 6F4, dry 5F6, 5E4, near centre 5D4, 5D5, 6E5, dry 5D5	15 x 3, 20 x 7 mm, narrowed near base, near lamellae granulose, towards base fibrillose-squamulose, colour 4b2 with fibrils 5D5 and towards base 5E5	up to 2 mm wide, L=24, 32, l=1, colour 5D3, edge entire, adnate	odour indistinct, fragile
D. compactum	SAV F-3838	12-21 mm diam, margin not striated, convex to almost plane, surface finely granulose (under lens), hygrophanous, when wet 6E4-5E4, when dry 5D3 near margin, 5D4-5D5 near centre	16-28 x 4 mm, surface finely squamulose, narrowed near base, near lamellae paler than 5B2, near base paler than 5B3, squamules sligthly darker brown	up to 3.5 mm wide, L=24-27, l=1-3, edges entire, adnexed, colour 5B2-5C3	odour farinaceus, fragile in pileus
D. confusum	SAV F-20536	9-40 mm diam, margin wet translucently striated to 2 mm, convex, lobate, surface near centre rugulose, near margin smooth, hygrophanous, colour near margin 6E4, dry 5D6, near centre 6E4, 6F4, 7F4, dry 5D6, 5D5, 5C5	35-50 x 2-7 mm, surface shiny smooth, grooved, flexuous, narrowed near base, sometimes narrowly fusiform, colour near lamellae 6D3-6E3, near base 6F4, 6F5	up to 5 mm wide, L=22-30, l=3, edges entire, colour 6C2	odour farinaceus, fragile
D. confusum	SAV F-20564	13-37 mm diam, margin translucently striated to 1/2 of radius, convex to broadly conical, sometimes indistinctly umbonate, often lobate and excentrical, surface near centre rugulose, near margin smooth, hygrophanous, colour near margin 6E5, young 6F6, dry 6C4-5C4, near centre 7F4, 7F5, 6F6, dry 5E5, 6F5	48-63 x 1.5-4 mm, surface near lamellae pruinose, flexuous, narrowed near base, colour near lamellae 6D3, 6D4, near base 6E4, 6F4, 7F4	up to 6 mm wide, L=18-34, l=1-3(-7), adnate-emarginate, decurrent with tooth, colour 6C3, 6D3, 7D3	odour farinaceus, pileus fragile
D. confusum	SAV F-20814	7-25 mm diam, margin weakly translucently striated to 2 mm, convex, soon plane, old weakly depressed, surface near centre rough, near margin smooth, colour near margin 6E5, near centre 6F5 to black	30-40 x 2-3 mm, surface near lamellae pruinose, flexuous, colour near lamellae 6D2, 6C2, near base 6E4, 6E3	up to 3 mm wide, L=25-32, l=1-3, edges entire, adnate-emarginate, colour 6D2, 6D3	odour farinaceus, elastic
D. confusum	SAV F-20842	10-18 mm diam, margin translucently striated to 1/3 of radius, convex, slightly lobate, surface near centre rough, near margin smooth, colour near margin 6E4, near centre 6F6	22-40 x 1.5-2.5 mm, surface near lamellae weakly pruinose, flexuous, colour near lamellae 6D4, 5B2, near base 6E5-7F6	up to 2 mm wide, L=22-32, l=1-3, adnate-emarginate, colour 6C3, 6D3	odour farinaceus, elastic
D. confusum	SAV F-20824	13-20 mm diam, margin translucently striated to 1/3 of radius, convex to plane, lobate, surface near centre rugulose, pitted or rough, near margin smooth, colour near margin 6D4, near centre 6E5	30-49 x 2-5.5 mm, surface near lamellae pruinose, flexuous, colour near lamellae 6D4, near base 6E4-6F4	up to 4 mm wide, L=24-30, l=1-3, adnate-emarginate, colour 5C2, 6C3	odour farinaceus, elastic
D. confusum	SAV F-20833	9-17 mm diam, margin translucently striated to 1/3 of radius, convex to plane, with low umbo, surface near centre rugulose, near margin smooth, hygrophanous, colour near margin 5E6, dry 5E4, near centre 5F6, 5E4-5D5, dry 5D6, 5D4	35-55 x 1.5-2.5 mm, surface near lamellae pruinose, flexuous, narrowed near base, colour near lamellae 5B2-5D4, near base 5E4, 5E5, 5F5	up to 3 mm wide, L=26-28, l=3, edges entire, adnate-emarginate, colour 5D3	odour farinaceus, fragile
D. confusum	SAV F-20837	8-23 mm diam, margin translucently striated to 2mm, convex to plane, lobate, surface near centre rugulose pitted, rough, near margin smooth, hygrophanous, colour near margin 6D4, 6F4, dry 5D4, near centre 6F3, 6F4-7F3, dry 5E4	30-45 x 2-4 mm, surface near lamellae pruinose, below shiny, glabrous, grooved, flexuous, colour near lamellae 5B2, near base 5E3, 5F3, 6F3	up to 3 mm wide, L=26-38, l=3, edges entire, colour 6C2	odour farinaceus, fragile
D. confusum	SAV F-20838	10-20 mm diam, margin translucently striated to 1/3 of radius, convex to plane, lobate, surface near centre rugulose, veined, rough, near margin smooth, colour near margin 5E5, 6E5, near centre 6F5	20-46 x 1.5-2 mm, surface near lamellae weakly pruinose, colour near lamellae 6C2-6D3, near base 6F4	up to 3 mm wide, L=20-30, l=1(-3), adnate-emarginate, colour darker than 5B2	odour weakly farinaceus, fragile
D. confusum	SAV F-20913	35 mm diam, margin not striated, plane, rugulose, pitted, hygrophanous?, wet margin 5B2, wet centre 5B4	30x6 mm, finally longitudinally striated, narrowed on base, colour near gills 6E3-6E4, base lighter	up to 4 mm wide, L=32, l=1-3, 6C3,6C4, edge entire	odour farinaceus
D. confusum	SAV F-4418	10-18 mm diam, margin weakly translucently striated to 3 mm , convex, surface near centre rugulose, pitted, near margin smooth, hygrophanous, colour near margin 6F3-7F3, dry 6D3, near centre 6F3-7F3, dry 6D3	20-30 x 1.5-3 mm, surface pruinose, flexuous, colour near lamellae 6D2-6E3, near base 6E3, 6F3	up to 3 mm wide, L=19-23, l=1, edges entire, adnate, thick, colour 7D3	odour when damaged farinaceus, elastic
D. confusum	SAV F-4420 T!	12-24 mm diam, margin translucently striated to 1/2-1/3 of radius, convex, surface near centre rugulose or rough, near margin smooth, hygrophanous, colour near margin 6E4, dry 5C3, 5B3, 5A3, near centre 6F4, dry 5D4-5C4	15-39 x 1-3 mm, surface near lamellae pruinose, below shiny smooth, colour near lamellae 6C2, near base 6D2-6D3	up to 4 mm wide, L=26-30, l=3, edges entire, turning slowly brownish, adnate-emarginate, decurrent with tooth, colour 6C2, 6D3	odour when damaged farinaceus, fragile, soft, overal look of Hygrocybe
D. confusum	SAV F-4422	7-14 mm diam, margin translucently striated to1/3 of radius, convex, surface near centre rugulose, near margin smooth, hygrophanous, colour near margin 6E4, near centre 6F4	10-25 x 1-2.5 mm, surface near lamellae pruinose, below shiny smooth, flexuous, colour near lamellae 6C2, 5C3, near base 6D3, 6E3	up to 2.5 mm wide, L=21-28, l=1-3, edges entire, adnate-emarginate, colour 6C2	odour when damaged farinaceus, not very fragile
D. cuneifolium	BBF (GC16101502)	15-20 mm diam, margin not striated, convex then plano-convex, cuticle slightly overlapping, matte, cracking, blackish brown then strong brown (7F4), hygrophanous, pallescent to 7F5.	25-35 x 3-4 mm, irregularly cylindraceous, attenuated toward base, hollow, surface greyish, fibrillo-striated, entirely pubescent under lens.	up to 4 mm wide, L= 28-35, l=3, emarginated, grey (6E3), with irregular, sligthly eroded edge	odour strongly farinaceus, fragile
D. cuneifolium	SAV F-20076	17-25 mm diam, margin not striated, convex, weakly umbonate, lobate, surface near centre rugulose, veined, margin smooth, hygrophanous, colour near margin wet 6E3, and 6D3 when dry, centre wet 6F4 and 5E4-6F4 dry	35-42 x 3-5 mm, surface pruinose, colour near lamellae 5B2-5A1, near base 5B3-5C2, flexuous, sometimes narrowed near base	up to 7 mm wide, L=35-38, l=1-3, edges entire, colour paler as 5B2	odour strongly farinaceus, fragile
D. cuneifolium	SAV F-4265	15-36 mm diam, margin not striated, convex, soon plane, sometimes weakly depressed when adult, crenulate, surface centre rugulose, veined, margin smooth, colour first 7F3, later 6D3, 6E3	25-32 x 2-5 mm, surface granulose-fibrillose, colour near lamellae almost white, near base slightly greish to 6C2, narrowed near base	up to 6.5 mm wide, L=29-36, l=1-3(-7), edges irregular, adnate-emarginate, colour pale greish, almost white	odour strongly farinaceus, fragile
D. cuneifolium	SAV F-4361	15-18 mm diam, margin not striated, plane, umbonate, surface centre rugulose, margin smooth, colour near margin 5B3-5D3, centre 6F3	24-30 x 3 mm, surface pruinose, finely fibrillose all over, colour near lamellae paler as 5B2-5B1, near base 5C2 or more brownish, flexuous	up to 4 mm wide, L=24-31, l=1-3, edges entire, adnexed, decurrent with tooth, colour almost white	odour strongly farinaceus, fragile
D. cuneifolium	SAV F-4393	18-29 mm diam, margin not striated, convex, soon plane, surface rugulose and radially veined, margin smooth, colour near margin 5D3-5D4, young darker 6E3, white emmarginated, centre 6F3 to almost black	30-40 x 2-4 mm, surface granulose and pruinose all over when young, older with darker granulations near base, colour near lamellae 5C2-6C2, near base 5D3-5E4, flexuous, narrowed near base	up to 5 mm wide, L=26-31, l=1-3, edges entire, adnate-emarginate or decurrent with tooth, colour 5B2 and paler towards edges	odour strongly farinaceus, fragile
D. cuneifolium	SAV F-4394	8-26 mm diam, margin not striated, convex, sometimes slightly umbonate, surface centre rugulose and rough, margin smooth, colour near margin young 6E3-6F3, paler as 5E4, sometimes with paler emmarginantion, centre 6F4, 6F3	17-31 x 1-3 mm, surface above pruinose, below granulose, later darker on paler background, colour near lamellae paler as 5C2, near base 6D3	up to 5 mm wide, L=19-27, l=1-3, edges entire, adanate-emmarginate, decurrent with tooth, colour paler as 5B2	odour strongly farinaceus, fragile
D. cuneifolium	SAV F-4395	12-20 mm diam, margin not stiated, usually weakly depressed, sometimes indistinctly umbonate, surface near centre sometimes rough or pitted and smooth near margin, colour near margin 6E3, later emmarginated with 6C2, centre 6F3 to black	22-35 x 2.5-3.5 mm, surface below granulose and pruinose above, colour near lamellae white to paler as 5C2, near base 6D2	up to 4.5 mm wide, L=26-31, l=1-3, edges entire, adnate-emarginate, colour 5C2	odour farinaceus, fragile
D. cuneifolium	SAV F-4396	26-28 mm diam, margin indistinctly translucently striated up to 2 mm, convex, surface rugulose and radially veined, margin smooth, colour near margin 6E3-6E4, centre 6F3-6F4	35-36 x 6-7 mm, surface granulose and pruinose all over, colour near lamellae 5B2-5B1, near base 5D2-5E3, slightly flexuous, narrowed near base, rooting	up to 4.5 mm wide, L=36-39, l=1-3, edges entire, adnate-emarginate or decurrent with tooth, colour 5C2 and paler towards edges	odour strongly farinaceus, fragile
D. cuneifolium	SAV F-4397	10-15 mm diam, margin not striated, convex, sometimes weakly depressed, surface strongly rugulose near centre, margin smooth, colour first uniformly 6F2 to black, later near margin 6F3, centre later 6F2 to black	surface granulose and finely squamulose, darker on paler background, colour near lamellae 6C2, near base 6D2, narrowed near base	up to 4 mm wide, L=32-33, l=1-3, edges entire, adnate, colour 6D3-6C2, paler towards edges	odour strongly farinaceus, compact when young
D. cuneifolium	SAV F-4407	16-44 mm diam, margin not striated, convex, weakly depressed, surface centre rugulose, rough, margin smooth, colour first 6F3 to black all over, later near margin 6E4, towards centre 5C3-5D3, centre 6F3	20-40 x 3.5-8 mm, surface granulose, darker on paler background near base, colour near lamellae almost white, near base 5B2-6C2, narrowed near base, fusiform-rooting	up to 9 mm wide, L=22-38, l=3-7, edges entire, adnate-emmarginate, decurrent with tooth, colour 5B2, paler near edge	odour strongly farinaceus, fragile
D. cuneifolium	SAV F-4408	15-25 mm diam, margin not striated, convex, sometimes indistinctly umbonate, sometimes lobate, surface rugulose, sometimes veined, margin smooth, colour near margin young 6E3, later 6D3-5D3, some emmarginated with 5B2, centre darker than 6F3, later 6F4	20-29 x 2.5-4.5 mm, surface pruinose above, finely fibrillose below, colour near lamellae 5B2, near base 6C2-6D3, sometimes flexuouse, sometimes narrowed near base	up to 7 mm wide, L=31-35, edges entire, adnate-emarginate and sometimes decurrent with tooth, colour 5B2 paler towards edges	odour strongly farinaceus, fragile
D. cuneifolium	SAV F-4423	16-21 mm diam, margin not striated, convex, sometimes weakly depressed, surface centre rugulose, pitted, margin smooth, colour near margin first 7F3 later 6E3, centre 7F3	22-30 x 3-4 mm, surface pruinose above, fibrillose below, colour near lamellae paler as 5B2, near base 5D3	up to 4 mm wide, L=25-31, l=3, edges slightly serrulate, colour 6C2, paler towards edge	odour strongly farinaceus, fragile
D. cuneifolium	SAV F-4425	34-37 mm diam, margin not striated, usually weakly depressed, convex or plane and weakly depressed, surface radially veined and pitted, rugulose, colour near margin 6D3, later 5D4, emmarginated with 5B2 to almost white, centre 6F4	45-55 x 6-7 mm, surface granulose and pruinose above, finely fibrillose below, colour near lamellae paler as 4B2, near base 5B2-5C3, flexuouse, fusifom or rooting near base	up to 7 mm wide, L=36-38, l=1-3, edges serrulate, adnate-emarginate and sometimes decurrent with tooth, colour almost white with fine shade of 5B2	odour strongly farinaceus, fragile
D. cuneifolium	SAV F-4435	10-30 mm diam, margin not striated, convex, sometimes umbonate, sometimes lobate, surface near centre sometimes rough, margin smooth, colour first 7F4 all over, later near margin 6E3, 6D3, 6C2, centre 7E4-7F4	18-24 x 2-6 mm, surface granulose all over, sometimes darker on paler background, colour near lamellae paler as 5B2, near base 6C2, flexuous, sometimes narrowed near base	up to 5 mm wide, L=28-32, l=1-3, edges entire, adnate-emarginate or decurrent with tooth, colour paler as 5B2 to almost white	odour strongly farinaceus, not very fragile
D. cuneifolium	SAV F-4436	16-32 mm diam, margin indistinctly striated, convex, mature weakly depressed, sometimes lobate, surface centre rugulose, margin smooth, colour near margin 6D3, 6E4, 7F3, centre first 6F4, later 6E4	20-40 x 3-5.5 mm, surface granulose all over, sometimes darker on paler background, colour near lamellae 5B2-5B1 to almost white, near base 5C2-6C2, flexuous, narrowed near base	up to 4.5 mm wide, L=33-38, l=3-7, edges distinctly serrulate, adnexed, decurrent with tooth, colour 6C2, paler near edge	odour strongly farinaceus, fragile
D. cuneifolium	SAV F-4437	12-20 mm diam, margin not striated, convex, sometimes umbonate, surface rugulose, centre radially veined, margin rough, colour near margin 7E3-7E4-6D3, centre 7F4	20-32 x 2-4.5 mm, surface granulose all over, sometimes darker on paler background, colour near lamellae paler as 5B2, near base 6B2-6D3, flexuous, narrowed near base	up to 4.5 mm wide, L=23-29, l=1-3, edges entire, colour paler 6C2 paler towards edges	odour strongly farinaceus, fragile
D. cuneifolium	SAV F-4438	12-22 mm diam, margin not striated, convex, weakly depressed, surface centre rugulose, margin rough, colour first 7F3 all over, later near margin 6F4, centre 7F5	22-33 x 3-5.5 mm, surface granulose all over, sometimes darker on paler background, colour near lamellae paler as 6C2, near base 6C2, flexuous, strongly narrowed near base	up to 4.5 mm wide, L=29-31, edges irregularly serrulate, adnexed, decurrent with tooth, colour 6C2, paler towards edge	odour strongly farinaceus, fragile
D. cuneifolium	SAV F-4702	11-30 mm diam, margin striated to half radius when wet, usually weakly depressed, rarely indistinctly umbonate, surface rough near centre and smooth near margin, colour near margin 6E3, 6D3, 5D3, 5D2 sometimes with white emargination, centre 6E3, 6F4	30-46 x 1-4 mm, surface finely granulose or pruinose, flexuous, narrowed near base, colour near lamellae white to paler as 6C2-5C2, near base more reddish than 5D3	up to 6.5 mm wide, L=28-35, l=1-3, edges irregularly serrulate, adnate-emarginate and sometimes decurrent with tooth, paler as 5B2 to almost white	odour farinaceus strong, fragile, especially when old
D. cuneifolium	SLO 674	18-32 mm diam, margin not striated, semiglobose to plane, sometimes weakly depressed, sometimes with low umbo, cuticle overhang sligtly margin and near margin crack when adult, surface centre radially rugolose or veined, margin smooth, colour margin 5C3 to 5D4, near centre 5E4 to 5F5	20-35 x 3-6 mm, surface with brownish fibrills, colour 5B2, cylindrical, flexuous and sometimes narrowed near base	up to 8 mm wide, L=34-42, l=7, edges irregular, adnate-emarginate, colour whitish	odour strongly farinaceus, fragile
D. curvicystidiatum	SAV F-20504 T!	10-22 mm diam, margin translucently striated up 5 mm, conical to convex, indistinctly umbonate, surface near centre rugulose or rough, margin smooth, when wet shining, strongly hygrophanous, colour near margin 6F7, dry 5D4, near centre 7F4, 6F4, old 6F7, dry 5C4	32-44 x 1-3 mm, surface near lamellae (up to 1/2) pruinose, granulose, flexuous, colour near lamellae 6F6, 6F4, 6E4, near base 6F8, 6F4	up to 3-4 mm wide, L=24-37, l=3, edges adnate-emarginate to adnexed, colour 6E3-6E4, old 6F5	odour farinaceous, elastic
D. fumosidiscum	TENN-F-071041 T!, SAV F-4094 isotype	7-12 mm diam, margin not striated, convex, slightly umbonate, crenulate, surface near centre rugulose, margin rough, hygrophanous, colour paler as 5C3, with pale emargination (6C2-6D3), near centre 6F3, dry 6E3	17-22 x 2 mm, surface finely fibrillose-granulose, colour near lamellae white, near base brownish-greish	up to 2.5 mm wide, L=22-28, l=1-3, edges iregular serrulate, adnate-emarginate, decurrent with tooth, colour more grey as 4B2	odour strongly farinaceus, fragile to elastic
D. fuscobrunneum	SAV F-22210	20, 24 mm, translucently striated weakly up to 2 mm, convex, slightly rough near centre, slightly hygrophanous, colour near margin 6E4, emarginated 6C3, dry 5D3-6D3, near centre 6F4	flexuous, pruinose or fibrillose to 1/2, colour near lamellae 5B3, near base 6C3	up to 5 mm wide, L=24, 24, l=3, colour 5B3, entire	farinaceous, fragile
D. fuscobrunneum	SAV F-3860	10-25 mm diam, margin not striated, convex, surface near centre radially wrinkled, margin smooth, hygrophanous, colour young and wet 6F4, with black centre, mature near margin wet darker as 6E3, dry 6D3, near centre 6F4, dry 6E3	20-30 x 2.5-4 mm, surface finely fibrillose-granulose, under lens finely longitudinally striated, base not narrowed but pointed, colour paler as 5B2	up to 5 mm wide, L=20-23, l=3, adnate-emarginate, slightly decurrent with tooth, colour paler as 5B2	odour farinaceus, elastic
D. fusipes	SAV F-4376	28-32 mm diam, margin not striated, convex, surface near centre rough, near margin smooth, colour near margin 6E3, near centre 6F4	30-45 x 7-8 mm, surface near lamellae granulose, near base fibrillose (not darker than background), narrowed near base, colour near lamellae almost white, paler than 5B2, near base paler than 5B2	up to 4.5 mm wide, L=38-43, l=1-3, edges entire, adnate-emarginate, decurrent with tooth, colour 5C2, paler towards edge	odour strongly farinaceus, fragile in pileus
D. fusipes	SAV F-4377 T!	30-45 mm diam, margin translucently striated up to 10 mm, convex, surface radially weakly rugulose, near margin smooth, colour near margin 6E3, later 5D4, near centre 6F4-6F3, when old 5E4	50-66 x 6-7 mm, surface near lamellae pruinose, near base finely fibrillose, fusiform, twisted, narrowed near base, colour near lamellae paler than 5B2, near base 5C3-6C2	up to 10 mm wide, L=26-37, l=1-3, edges finely serulate, adnexed to adnate-emarginate, indistinctly with tooth, colour 5B2, paler bear edge	odour not strongly farinaceus, fragile in pileus
D. fusipes	SLO 2015	11-35 mm diam, margin deflexed, convex to plane, sometimes with low umbo, labate, surface smooth, not hygrophanous, colour dark brown to almost black, paler near margin, 6F3, 6F4	10-30 x 2-5 mm, surface near lamellae pruinose, near base fibrillose to finely squamolose, flexuous, some narrowed near base, colour whitish, fibrils 5B2	up to 4 mm wide, L=36-38, l=1-3, edges entire, adnexed to adnate-emarginate, colour 5B2	odour farinaceus, fragile
D. aff. fusipes	SAV F-4371	25-26 mm diam, margin not striated, plano convex, indistinctly umbonate, soon plane with reflexed margin, surface pruinose, later smooth, not hygrophanous, colour near margin more reddish than 5D3, near centre 6F3	24-35 x 4.5-5 mm, surface near lamellae pruinose, near base granulose, flexuous, narrowed near base, colour near lamellae paler than 5B2, almost white, near base 5C2 with slightly more brown granules	up to 4.5 mm wide, L=25-36, l=1-3, edges entire, adnate-emarginate, decurrent with tooth, colour paler than 5B2, almost white towards edge	odour weakly farinaceus, fragile
D. griseobasale	BBF (GC10110201)	9-22 mm diam, convexe, brown	25-30 x 1,5-2,5 mm, attenuated, surface greysih, strong grey borawn at base, white pruinose a top	emarginate, wide (up to 4,5 mm), spaced, L=20-26, l=1	odour strongly farinaceous
D. griseobasale	SAV F-22284	11, 13, 8, 12, 20, 13, 18, 8, 16, 18, 16 mm, margin not striated, convex, umbonate, lobate, centre rugulose, margin smooth, hygrophanous, margin 6F6, 6E4, dry 6D3, centre 6E5, 6F8, dry 5C4	23x3, 22x3, 29x3.5, 25x2, 21x1.5, 16x2, 17x1 mm, flexuous, pruinose near lamellae, towards base finely fibrillose, colour near lamellae 5D3, near base 5E3-6E3;	up to 4 mm wide, L=26, 30, 22, 24, 32, l=1-3, 5C2-5C3	farinaceous distinct when damaged, fragile
D. griseobasale	SAV F-4151	7-8 mm diam, margin up to 2/3 translucently striated, plano-convex, soon expanding to almost plane, with indistinct umbo, surface smooth, colour margin 6E3 with paler radial lines (6D3), near centre 6F4	28-45 x 0.75-1.5 mm, surface smooth, shiny, flexuous, narrowed near base, colour 5D4, base 6F5	up to 1.5-2 mm wide, L=11-14, l=1(3), edges entire, adnate-emarginate, decurrent with tooth, colour 5B2	odour farinaceus, elastic
D. griseobasale	SAV F-4723 T!	7-22 mm diam, margin up to 5 mm translucently striated, convex to plano-convex, surface near centre rugulose, near margin smooth, colour margin 5E4, 6D3, 6E4, 6E3, near centre 6F4	28-54 x 1-3 mm, surface near lamellae pruinose, below smooth, shiny, flexuous, narrowed near base, colour near lamellae 6E3, near base 6F4-7F4	up to 5 mm wide, L=14-25, l=1-3, edges slightly irregular, segmentiform, adnate-emarginate, decurrent with tooth, colour 5A2-5C2	odour farinaceus when damages, pileus fragile
D. griseobasale	SLO 692	12-15 mm diam, margin translucently striated, convex to plane, with indistinct umbo, surface smooth, near centre slightly veined, hygrophanous, colour margin wet 5E6, dry 5E5, near centre 6F4	surface smooth, shiny, flexuous, colour near lamellae 5E6, near base 6F6	up to 2 mm wide, L=24, l=3, edges entire, adnate-emarginate, colour 5C3	odour farinaceus
D. griseobasale	SLO 694	7-20 mm diam, margin translucently striated, plano-convex, with umbo, surface smooth, centre slightly rugulose-veined, hygrophanous, colour dry 5E5, wet 6F6	15-20 x 2-3 mm, surface smooth, shiny, often flexuous, colour near lamellae 5D4, near base 6F6	up to 2 mm wide, L=28, l=3, edges entire, adnate-emarginate, colour 5C3
D. huartii	SAV F-4149	30 mm diam, margin not striated, plane with reflexed margin and low umbo, surface near centre slightly rugulose, margin smooth, slightly hygrophanous, colour near margin 5D3-5D4, 5B2, near centre 5E4-5F5	32-39 x 4-5 mm, surface finely fibrillose, narrowed near base, colour paler as 5B2	up to 4 mm wide, L=35-45, l=3, adnate-emarginate, decurrent with tooth, colour paler as 5B2	odour damaged farinaceus, elastic
D. huartii	SAV F-4378	26-32 mm diam, margin not striated, convex, surface near centre slightly radially rugulose, margin smooth, colour first 5F3, later margin more reddish as 5E4, near centre 6F4	22-50 x 3-4.5 mm, surface near lamellae granulose, below fibrillose, flexuous, narrowed near base, colour near lamellae almost white, paler as 5B2, near base 5C2, paler as 5D3	up to 6 mm wide, L=24-32, l=1-3, edges slightly irregular, adnate-emarginate, decurrent with tooth, colour paler as 5B2, towards edges almost white	odour strongly farinaceus, fragile in pileus, fragile also at stipe base
D. hygrophorus	BBF (GC01102501)	25–45 mm; convex to plane, sometimes indistinctly umbonate, sometimes asymmetrical; margin straight, sometimes lobate, not striated; surface matte, fairly smooth to rugulose-subsquamulose, slightly hygrophanous from centre; colour pale greyish cream, becoming white when drying	30–40 × 5–10 mm; fusiform or cylindrical, usually narrowed on base, flexuous; surface glabrous to finely longitudinally striated, sometimes weakly pruinose or squamulose; colour marbled with white and pale grey	L = 16–30, l = (0–)1–3(–7), occasionally forked to strongly interveined-anastomosed; 4–8 mm wide; adnate-emarginate; colour white to very pale greyish; edge entire or slightly irregular	up to 3.5 mm wide at mid-radius, 8 mm wide at centre; fragile; odour strongly farinaceous
D. intermedium	SAV F-20867	40,44 mm diam, translucently striated up to 1/2. convex, strongly radially rugulose, granulose, cracked, hygrophanous?, colour near margin paler than 6F3, when dry 6D3-6C3, near centre 6E5 to almost black	40x6, 42x7 mm, narrowed on base, granulose, up to 1/2 pruinose, colour near lamellae 6C2-B1, near base 6E3	up to 12 mm, L=34.44, l=1-3, colour 6C2-C1	farinaceous, fragile
D. intermedium	SAV F-20868	13-26 mm diam, convex, soon plane, indistinctly umbonate, radially rugulose, pruinose, matte, margin smooth, colour near margin 6E4, near centre 6F5 to almost black	38-80x3-5 mm, flexous, narrowed on base, finely longitudinally striated, silky shining, colou near lamellae 6C2, slighttly darker at base	up to 5 mm, L=32,36, l=1-3, paler than 6C2	farinaceous, fragile
D. intermedium	SAV F-20869	38 mm diam, traslucently striated up to 1/2, convex, weakly umbonate, radially rugulose, margin smooth, hygrophanous, colour near margin paler than 6F4, when dry 6E4, near centre black, when dry 6E4	67x7 mm, flexuous, narrowed on base, silky shining, colou near lamellae B1, near base 6C2	up to 8 mm wide, L=46, l=1(3), colour 5C2-B1	farinaceous, compact
D. intermedium	SAV F-20870	20, 35 mm diam, not striated, convex, matte, radially rugulose, pruinose, margin smooth, colour near margin 6F4, narrowed line 6E3, near centre 6F4 to black	22x5, 30x4 mm, narrowed on base, above strongly pruinose, longitudinally finely striated, colour near lamellae B1, near base 5D3	up to 5 mm wide, L=30, 34, l= 1-3, colour 6C2, edge entire	farinaceous
D. intermedium	SAV F-20879	27 mm diam, not striated, obtusely conical, convex, weakly umbonate, radially rugulose, margin smooth, hygrophanous, colour near margin 6F3-6F4, when dry 6E4, near centre 6F4 to almost black	narrowed on base, pruinose, near lamellae white, near base 6D2	up to 7 mm wide, L=50, l=3(7), 6C2-paler, edge entire	farinaceous
D. intermedium	SAV F-20880	42,44 mm wide, translucently striated up to 5 mm, obtusely conical, convex, soon almost plane, radially rugulose, pruinose, margin smooth, hygrophanous, colour near margin 6F4, when dry 6E4, near centre black	35x7, 59x10, up to 1/3 pruinose, finely longitudinally striated, silky shining, colour near lamellea B1 to almost white, near base 6D2	up to 9 mm wide, L=48, l=3, colour B1, edge entire	farinaceous, fragile
D. intermedium	SAV F-22198	30 mm, convex, rugulose, radially wrinkled, centre smooth, colour margin 6F4, centre black	32x10 mm, flexuous, narrowed on base, granulous, pruinose, colour near lamellae 7C2-7C1, near base 5C3	6 mm wide, L=50, l=0-1(3), colour 5C2, towards edge 4B2	farinaceous, compact, elastic
D. intermedium	SAV F-22209	23, 40, 28 mm, not striated, weakly umbonate, hygrophanous, radially rugulose, margin smooth, colour near margin white emarginated, 6E3, dry 6C3, centre 7F3 to black	35x8, 35x6 mm, narrowed near base, near lamellae up to 1/2 pruinose, colour near lamellae whitish to 7C2, near base 5D3	up to 5 mm wide, L=34, 42, l=3, colour 6C2	farinaceour, fragile
D. intermedium	SAV F-22273	40, 65 mm, margin weakly striated up to 3 mm, convex, soon expanding plane, sometimes with low umbo, lobate, rugulose, rugh, pitted, dry cracked, colour near margin 6F4, 6E3, near centre 6F7, 7F6, 7F4	40x7, 60x13 mm, narrowed near base, curved, pruinose, near lamellae 2B1, near base 5D3-5E4	up to 10 mm wide, colour 6B1, adnate-emarginate	farinaceous, fragile
D. intermedium	SAV F-22275	15, 30, 35, 40 mm, not striated, convex, umbonate, broadly conical, lobate, rugulose, veined, rough, colour near margin 6F4, 6F3, 6F5, 7F3, near centre 6F3 to almost black	20x4, 25x7, 40x7, 45x9 mm, narrowed near base, curved near base, near lamellae granulose, near base fiblillose, colour near lamellae 5B1, near base 5D2, 5D3	up to 8 mm wide, L=48, l=3, colour 6D2	farinaceous, fragile
D. intermedium	SAV F-4137	28 mm diam, margin not striated, convex, with indistinct umbo, surface smooth, colour near margin 6E3, centre black	50 x 6 mm, surface distinctly fibrillose to squamulose, flexuous, narrowed on base, colour paler as 5B2	6.5 mm wide, L=40, l=1-3, edges entire, decurrent with tooth, color 5C2	odour farinaceus, fragile
D. intermedium	SAV F-4147	26-32 mm diam, margin not striated, almost plane with indistinct umbo, surface smooth, sometimes near centre radially wrinkled, hygrophanous, colour near margin 5E3, centre 6F3 to black	50 x 8 mm, surface fibrillose, narrowed on base, colour paler than 5E2	up to 5 mm wide, L=46-52, l=1-3, edges irregular, adnexed, color paler as 5E2	odour farinaceus strong, fragile to compact
D. intermedium	SAV F-4270	23-46 mm diam, margin not striated, convex, sometimes with indistinct umbo, margin segmentiform and later denticulate, surface smooth, sometimes near centre slightly rough, hygrophanous, colour near margin 6D3-6D2, dry paler as 6D2, centre 6F3 dry 5D3, 5E3	27-35 x 3.5-6.5 mm, surface fibrillose, flexuous, narrowed on base, colour near lamellae B1 or paler, near base paler as 5B2	up to 9 mm wide, L=36-38, l=1-3, edges serrulate, adnate-emarginate, often decurrent with tooth, color B1-C1	odour farinaceus, fragile
D. intermedium	SAV F-4303	20-42 mm diam, margin not striated, convex, sometimes with indistinct umbo, surface smooth, sometimes near centre slightly rugulose, hygrophanous, colour young 7E4, mature near margin 6E3-6F4, dry 6D2, centre 6F4, dry 5D3, 5E4 to black	30-51 x 3-6 mm, surface fibrillose, flexuous, narrowed on base, colour near lamellae B1 or paler, near base 5C2	up to 8 mm wide, L=28-37, l=3-7, edges slightly irregular, adnate-emarginate, decurrent with tooth, color C2	odour farinaceus, fragile
D. intermedium	SAVF F-4305	19-51 mm diam, margin not striated, convex, young indistinctly umbonate, soon applanate with reflexed margin, surface smooth, sometimes near centre radially rugulose, hygrophanous, colour near margin 5E3-6D2, dry 5D2, centre 6F3 to black, dry 5E4-6E4	25-46 x 4.5-8 mm, surface fibrillose, narrowed on base, colour B1 or paler	up to 8 mm wide, L=28-38, l=3(-7), edges slightly irregular, adnate-emarginate, decurrent with tooth, color C1	odour farinaceus strong, fragile
D. josserandii	SAV F-20808	10-24 mm diam, margin translucently striated up to 1/3 of radius, convex, explanding almost plane, sometimes umbonate or lobate, surface smooth, colour near margin 5D4, near centre 6E4	55 x 4 mm, surfacesmooth, shiny, grooved, flexuous, narrowed near base, colour near lamellae 5B2, near base 5C3-6E4	up to 5 mm wide, L=26-32, l=0-1(-3), edges entire, colour paler as 5B2	odour farinaceus, elastic
D. josserandii	SAV F-20849	16 mm diam, margin weakly translucently striated, convex, later plane, surface rugulose, rough, slightly hygrophanous, colour near margin 5D5, dry 5D6, near centre darker as 5D6, dry 5C5	30 x 3-4 mm, surface near lamellae pruinose up to more than 1/2, narrowed near base, colour near lamellae 5B2-5C2, near base 5C2-5C3	up to 3 mm wide, L=20-28, l=0-1, broadly adnate, anastomosed, colour 5B2	odour farinaceus, elastic
D. josserandii	SAV F-22283	20, 10 mm, margin not striated, convex, weakly umbonate, soon expanding plane, surface smooth, shiny, colour near margin 6E4-6F5, mature 6E4, centre young 6E6, mature 6E5	20x2, 20x3 mm, narrowed near base, flexuouse, pruinose near lamellae, towards base fibrillose, colour near lamellae 6C2-5B2, near base 5C2-5D4	up to 3 mm wide, L=30, 28, l=0-1(3), colour 5B2	farinaceous when wounded, elastic
D. josserandii	SAVF20907 E!	19, 20, 24 mm diam., not striated, convex, weakly depressed, rugulose, pitted, hygrophanous, colour near margin 6F4, when dry 6C3-6D4, near centre 7F4, when dry 6E5	22x3, 27x5, 24x5, above finely pruinose, finely longitudinally striated, sometimes narrowed on base, colour near lamellae 6C2, near base 5B2	up to 8 mm, L=24,30,38, l=3-7, colour 6B2, old 5B2, edge slightly irregular	farinaceous, fragile
D. magicum	SAV F-20618	60, 46, 32, 30, 22, 32 mm diam, margin not striated, convex, lobate, surface near centre strongly rugulose and radially veined, margin smooth, hygrophanous, colour near margin 6F5, dry 5B2, near centre 6F5-6F6, dry 5A2-5B3	53 x 15, 55 x 12, 50 x 17, 35 x 10, 50 x 8 mm, surface towards base with dark brown squamules, narrowed near base, colour near lamellae almost white, near base 5B2-5B3	up to 8 mm wide, L = 32, 44, 27, 24, l=3-7, colour 5B2	odour indistinct farinaceus, fragile, stipe firm, turning first yellow (5B6-5B7), later black
D. magicum	SAV F-4142 E!	38-49 mm diam, margin not striated, convex to plane, sometimes with indistinct umbo, surface near centre weakly or strongly rugulose, margin smooth, slightly hygrophanous, colour near margin 5D3, dry 5C3-5C2, near centre darker brown to almost black	44-70 x 6-10 mm, surface finely fibrillose-squamulose along all length, narrowed near base and attenuated, colour pale, near base later 6F4	up to 4 mm wide, L=27-30, l=1-3, edges irregular, decurrent with tooth, colour 5B2	odour indistinct farinaceus, compact
D. magicum	SAV F-4347	29 mm diam, margin up to 5 mm translucently striated, convex, surface near centre radially veined, margin smooth, hygrophanous, colour near margin 5E3, near centre 6F3, dry 5E5	50 x 4 mm, surface near lamellae pruinose, below with darker granulations, narrowed near base, flexuous, colour near lamellae 5B2, near base 5E5-5E8	up to 4.5 mm wide, L=25, l=1-3, colour 5A2-5C2	odour indistinct farinaceus, fragile, turning black
D. murinellum	LIP (PAM6090203)	8–22 mm; when young conical-campanulate, when mature plano-convex with broad, rounded umbo; margin shortly enrolled, entire to slightly crenulate; surface matte, rugulose, densely minutely wrinkled, strongly hygrophanous; colour when young or wet very dark grey-brown to almost black, when mature fading to dull ochre-grey with some lilac shade at centre	15–35 × 1–2 mm; cylindrical, flexuous to undulate-bumped; surface when young densely pruinose, remaining pruinose only at apex when mature; colour blackish grey all over, with age fading to ochraceous grey-brown from apex to base	distant, L = 12–16, l = 1–3; adnate-emarginate; colour ash-grey, when mature rather lighter yellowish ochre; edge truncate, concolorous, entire	whitish to somewhat flesh-coloured in pileus, grey-brown in stipe; odour farinaceous
D. obscurum	SAV F-20013	6-18 mm diam, margin not striated, convex, surface smooth, hygrophanous, colour first 7F3, mature margin wet 6E3, dry 6D2, near centre 6F3, dry 5D3	22-45 x 1.5-2 mm, surface young near lamellae pruinose, smooth, shiny, flexuous, colour 6E3-6E2	up to 3 mm wide, L=14-21, l=0-1, adnate-emarginate, decurrent with tooth, colour 6F3-6F2, when old and dry 6C2	odour strongly farinaceus, fragile
D. obscurum	SAV F-20519	4-10 mm diam, margin weakly striated, convex, surface near centre rugulose to rough, margin smooth, hygrophanous, colour margin 6F4 or darker, dry 6E3, near centre almost black, dry 6F4	20-25 x 1-1.5 mm, surface pruinose along all length, colour 6F4 with paler pruina	up to 2.5 mm wide, L=20-24, l=1-3, adnate-emarginate, colour 6E3	odour strongly farinaceus when damaged, fragile
D. obscurum	SAV F-20549	10-15 mm diam, margin up to 6 mm translucently striated, convex, ssoon plane, surface near centre rugulose and rough, margin smooth, hygrophanous, colour margin wet 6F5, dry 6E4, near centre 6F4, dry 6E4	20-25 x 1-1.5 mm, flexuous, colour near lamellae 6E3-6D3, near base 6F4-7F5	up to 2-3 mm wide, L=16-19, l=1-3, adnate-emarginate, decurrent with tooth, colour 4B2	odour farinaceus, fragile
D. obscurum	SAV F-20553	6-15 mm diam, margin up to 1/3 indistinctly striated, semiglobose to convex, sometimes irregularly lobate, surface smooth, hygrophanous, colour margin wet 6F4, 6F5 to black, dry 6F3, near centre 6F4, 6F5 to black, dry 6E4	15-25 x 0.75-2 mm, surface smooth, shiny, flexuous, colour near lamellae 6F3, base 6F5	up to 3 mm wide, L=16-22, l=1-3, edges entire, adnate-emarginate, colour 6E3	odour farinaceus, elastic
D. parvisporum	SAV F-20229 T!	6-8 mm diam, convex, margin not striated, surface smooth, colour near margin paler as 6F6, near centre 7F4 to black	24-33 x 0.75-1.25 mm, surface near lamellae finely pruinose, below glabrous, flexuous, colour near lamellae 7E3-7E4-7F5, near base 7F5	up to 1.5 mm wide, L=17-25, l=1-3, edges entire, colour 7E3 to paler as 7F3	odour indistinct, fragile
D. phaeopodium	SAV F-20541	10-16 mm diam, margin weakly translucently striated, convex to plane, surface young rough, later almost smooth, hygrophanous, colour young 7F4, mature near margin 6F6, dry 5B3, near centre 6F7, dry 6C4	27-35 x 2-3 mm, surface near lamellae pruinose, below smooth, sometimes flexuous, colour near lamellae 6E3, near base 6F4	up to 3 mm wide, L=20-21, l=3, edges entire, adnate-emarginate, decurrent with tooth, colour 6C2-6D3	odour farinaceus, elastic
D. phaeopodium	SAV F-20545	9-22 mm diam, margin translucently striated to 1/ of radius, convex, sometimes lobate, surface near centre rugulose or rough, margin smooth, hygrophanous, colour near margin 6F7, 6F6, dry 5B4, near centre 7F4 or darker, dry 6E5	22-26 x 3-3.5 mm, surface near lamellae pruinose, towards base smooth and shiny, flexuous, narrowed near base, colour near lamellae 7E3, 6E3, near base 7F4	up to 3 mm wide, L=24-32, l=3, adnate-emarginate, decurrent with tooth, colour 6D3, towards edges 7C2	odour farinaceus, elastic
D. phaeopodium	SAV F-20546	11-20 mm diam, margin translucentlystriated to 1/3 of radius, convex, with low broad umbo, surface near centre weakly rough, margin smooth, hygrophanous, colour near margin 7F4, 8F3, 8F4, 6E5, dry 5B3, near centre 8F3, 7F5, 7F6, dry 6E5	22-32 x 1-3 mm, surface pruinose near lamellae, near base smooth, flexuous, indistinctly narrowed near base, colour near lamellae 7E3, near base 6F4-7F4	up to 3.5 mm wide, L=22-28, l=3, adnexed, colour 6D3-6E3	odour farinaceus, fragile
D. phaeopodium	SAV F-20548	18-32 mm diam, margin translucently striated to 1/4 of radius, convex, umbonate, lobate, surface smooth, hygrophanous, colour near margin 5D5, dry 6D6, near centre 5E5, dry 5D4	22-36 x 3-5 mm, surface smooth, narrowed near base, colour near lamellae 5D4, near base 6F4	up to 3 mm wide, L=22-24, l=3, edges entire, colour 6C2-6D3	odour farinaceus, +/- fragile
D. phaeopodium	SAV F-20859	8 mm diam, not striated, convex, smooth, matte, cracked, colour near margin 6F5, near centre darker than 6E5	30x1 mm, pruinose near lamellae, narrowed on base, flexuous, colour near lamellae 6E3-6D3, near base 6E4-6F5	up to 2 mm, L=24, l=0-1, colour 7E3, edge entire	weak farinaceous, elastic
D. phaeopodium	SAV F-20865	9,13,28 mm, weakly translucently striated up to 3 mm, convex, indistinctly umbonate, smooth, shining, cracked and blackening when dry, colour near margin 6E4, near centre 6E7	40-45x1.5-2 mm, granuloe, up to 1/2 strongly pruinose, base tomentose-fibrillose, white, flexuous, 5C3-6D4	up to š.5 mm, L=16,18,24, l=1(3), colour 6D3, edge entire	weak sweetish, elastic
D. phaeopodium	SAV F-22208	30, 18, 18, 20, 15, 13 mm, weakly translucently striated up to 4 mm, convex, sometimes weakly depressed, centre rugulose and pitted, margin smooth, matte, hygrophanous, colour near margin 7F4 to black, dry 6C3, centre black, dry 6E6	46x4, 35x3, 30x2, 20x1, 28x1.5 mm, flexuous, near lamellae up to 1/3 pruinose, colour near lamellae 6D3-6D4, near base 6F4-7F4	up to 7 mm wide, L=26, 30, 32, 26, l=1-3, 6C3-6D3, irregular or entire	farinaceous, distinct only when damaged
D. phaeopodium	SAV F-4249	6-18 mm diam, margin weakly translucently striated to 1/2 of radius when wet, convex , surface near centre rugulose or rough, margin smooth, hygrophanous, colour near margin 7F4-6E3, dry 6D3, near centre darker or concolorous with margin	22-45 x 1.5-3 mm, surface finely pruinose, near base finely white fibrillose, flexuous strongly near base, colour near lamellae 5C3, 5D3, 6C2, near base 6D3, 6E3	up to 3.5 mm wide, L=15-22, l=(1-)3(-7), colour 7D3, towards edges 6C2	odour damaged farinaceus, fragile
D. pruinosipes	BBF (GC99101603)	8-18 mm diam, convexe and remaining so, with curved margin, surface matte rugulose, strong brown, paler brown contrasting at the margin which is shortly striated, hygrophanous.	25-30 x 1,5-3 mm, cylindro-flexuous, sligthly radicant, hollow, surface grey brown, entirely and densely white powdery covered	strongly emarginate, crowded, L=22-25, l=1(3), with occasinonal anastomoses, greyish, somewhat blackish dotted	odour and tatse strong, of cucumber
D. pruinosipes	SAV F-20230	7-17 mm diam, margin translucently striated up to 1/3-1/2 of radius, convex, surface near centre slightly rough, near margin smooth, hygrophanous, colour near margin 6D3, dry paler as 6C4, near centre 6E4, dry paler as 6C4	22-50 x 1-3 mm, surface near lamellae finely pruinose, below smooth and shiny, flexuous, narrowed near base, colour near lamellae 6C4-6C3, near base 6D4	up to 2.5 mm wide, L=17-19, l=1-3, edges entire, colour 5C4-6C4	odour indistinct, fragile in pileus
D. pruinosipes	SAV F-20815	12 mm diam, plano-convex, surface smooth, hygrophanous, colour near margin dry paler as 5C3, near centre dry paler as 6E6	40 x 1 mm, surface near lamellae pruinose, flexuous, colour near lamellae 5C3-6C3, near base 6E4-6F4	up to 2.5 mm wide, L=20, l=1, adnate, colour 5B2	odour indistinct, fragile
D. pruinosipes	SAV F-20834 T!	8-16 mm diam, margin translucently striated up to 1/3 of radius, convex, indistinctly umbonate, surface near centre rough and pitted, near margin smooth, hygrophanous, starts to discolor from centre, colour near margin 6F6, dry 5C4-5B4, near centre 7F3, dry 5D4	32-50 x 1-2.5 mm, surface near lamellae pruinose, flexuous, colour near lamellae 5D2-5D3, near base 6E4-6F5	up to 3.5 mm wide, L=24-28, l=1-3, adnexed, colour 6D3	odour indistinct, elastic
D. pruinosipes	SAV F-20845	7-14 mm diam, margin translucently striated up 1/3, convex, umbonate, surface near centre rugulose or rough, margin smooth, hygrophanous, colour near margin 6F4-6F5, dry 5D3-5D4, near centre 6F4, dry 5D3, on umbo 5D5	30-35 x 1-2 mm, surface near lamellae pruinose, flexuous, narrowed near base, colour near lamellae 5C3-6D3, near base 6E3-6F3	up to 4 mm wide, L=22, l=3, edges entire, colour 6C2-6D2	odour not distinct, elastic
D. pruinosipes	SAV F-20894	11 mm, margin translucently striated up to 1/3, convex, obtusely conical, smooth, colour near margin 6F6, when dry darker 6F4, near centre 6F6, when dry 6F5	?, granulose, up to 1/3 pruinose, flexuous, narrowd on base, colour near lamellae 6D3, near base 6F4	up to 3 mm wide, L=28, l=0-1, edge entire, colour 6D3	odour weak, elastic
D. pruinosipes	SAVF20914	9 mm diam, margin not striated, convex, smooth, matte, colour near margin 6F4, near centre 6E4	32x1 mm, pruinose only near lamellae, flexuous, colour near lamellae 6E3-6E4, near base 7F4	up to 2 mm wide, L=20, l=0-1, colour 6D2, brownish on dried edges	odour weak, elastic
D. aff. pruinosipes	SAV F-23429	5–9 mm; convex to plano-convex, rarely broadly umbonate; margin when fresh striated to 1/3 to 1/2 of the cap (not distinctly); surface smooth, almost velvety, hygrophanous; colour dark brown in center (7F6), towards margin usually lighter, yellowish brown (5E6)	15–40 × 1–2 mm; cylindrical, flexuous; surface smooth or usually white pruinose, especially at apex, sometimes finely longitudinally striate; colour at apex usually greyish brown (7E3), often concolorous throughout but sometimes dark brown towards base (7F5), with white basal mycelium	L = 11–18, l = 1–3; 1–3 mm wide; adnexed to adnate-emarginate; colour similar when young and mature, olive brown (4E3); edge entire	elastic to fragile; odour slightly farinaceous
D. pseudojosserandii	BBF (GC17092306)	25-35 mm diam, convex, plano-convex to gibbose, margin faintly straited at margin, surface matte, slitghly veined then rugulose, pale grey-brown (approximately 6E5), with paler margin, hygrophanous	40-50 x 4-5 mm, grooved, flexuous, narrowed near base, witish, pale greyish toward base, surface fibrillo-striated.	up to 7mm wide, L=30-37, l=3-6, decurrent by a tooth, interveined, pale greyish, edges entire, withish	odour strongly farinaceus, fragile
D. pseudojosserandii	SAV F-20908	22 mm diam, not striated, convex, soon plane, rugulose, pitted, margin smooth, hygrophanous?, colour near margin and centre 6E5, margin when dry 6C3, centre when dry 5B3	20x4, 16x3.5 mm, up to 1/2 pruinose, narrowed on base, colour 6B2, sligthly more grey on base	up to 4 mm wide, L=30, l=1-3, colour 5B2, edge entire	farinaceous
D. pseudojosserandii	SAV F-20912	15 mm diam, not striated, convex, almost plane, rough, margin smooth, hygrophanous?, colour near margin 6D3, near centre 6D4, 6D3	37x3 mm, narrowed on base, 3B2, slightly darker on base	up to 3 mm wide, L=32, l=1-3, colour 5B2, edge entire	odour farinaceous, compact, elastic
D. rostratum	SAV F-20811 T!	11-19 mm diam, margin translucently striated up to 1/2 of radius, convex, later almost plane, young indistinctly umbonate, surface near centre rough, margin smooth, slightly hygrophanous, colour near margin 6F5, dry 5D3-6E4, near centre 6F3 to almost black, dry 6E6	22-46 x 0.5-2 mm, surface almost glabrous, flexuous, colour near lamellae 5E3, below 5E4, near base 7F4	up to 3 mm wide, L=18-38, l=1-3, colour 6D3	odour indistinct, fragile
D. rostratum	SAV F-20817	4-9 mm diam, convex, soon plane, umbonate, surface smooth, colour near margin 6E4, near centre 7F5-7F4 to almost black	15-32 x 0.5-0.75 mm, surface glabrous, flexuous, colour near lamellae 7D3, near base 6F4-7F4	up to 2 mm wide, L=20-24, l=1, adnexed to adnate-emarginate, colour 7C2	odour farinaceus, fragile
D. simile	SAV F-20228	22 mm diam, margin translucently striated up to 1/3 of radius, convex, surface near centre rough, near margin smooth, colour near margin young 8F3, mature 7E4-7E3, near centre young black, mature 7F4	39 x 3 mm, surface pruinose, narrowed near base, colour near lamellae 6B2-6C3, near base 6C3-7C3	up to 2.5 mm wide, L=33, l=1-3, edges entire, colour 7C2	odour farinaceus, fragile
D. simile	SAV F-20661	11 mm diam, margin not striated, convex, surface near centre rugulose-veined, near margin smooth, colour near margin 5B2, 6B2, dry 6C3, near centre 6E4-6F5	28 x 1.5 mm, surface pruinose near lamellae, flexuous, colour 5B2	up to 2 mm wide, L=38, l=(0-)1(-3), colour 6B2	odour farinaceus, fragile
D. simile	SAV F-20758	8-15 mm diam, margin not striated, convex to plane, centrally weakly depressed, surface near centre rugulose, near margin smooth, slightly hygrophanous, colour near margin 6E3, near centre 6F3, 6F4, dry 6E3	15-28 x 1-1.5 mm, surface near lamellae pruinose, below finely fibrillose, flexuous, narrowed near base, colour near lamellae whitish, near base 5D3	up to 2 mm wide, L=26-28, l=1, edges entire, colour 6C2	odour farinaceus, fragile
D. simile	SAV F-20759	18 mm diam, margin not striated, convex, lobate, surface near centre rugulose, near margin smooth, hygrophanous, colour near margin 6F4-6F3, dry 5E4, near centre 6E3, dry 5E4	30 x 4 mm, surface near lamellae granulose, below finely squamulose, narrowed near base, flexuous near base, colour near lamellae almost white, near base 5B2	up to 5 mm wide, L=24, l=3, edges entire, decurrent with tooth, colour 6C2-5D3	odour farinaceus, fragile
D. simile	SAV F-20836	6-10 mm diam, margin indistinctly tranlucently striated, convex, soon plane, surface near centre slightly rough, near margin smooth, colour near margin 6E5, near centre almost black	27-30 x 2 mm, surface strongly pruinose almost along all length, slightly flexuous, narrowed near base, colour 6C3	up to 2 mm wide, L=24, l=0-1, adnate-emarginate, colour 6B2	odour farinaceus, fragile
D. simile	SAV F-20858	14 mm diam, not striated, convex, soon plane, smooth, matte, hygrophanous, colour near margin 5E4, near centre 6E5, when dry both 6C3	32x2 mm, near lamellae pruinose, narrowed on base, colour 6C2	up to 3 mm wide, L=24, l=3, colour 5D3-6C2, edge iregularly serrulate	farinaceous, fragile
D. simile	SAV F-20906	10-18 mm diam, not striated, convex, soon plane, rugulose, strongly radially veined, weakly hygrophanous, colour near margin 6D3-6E3, when dry 6C3, near centre 6F4 to almost black	28-31x2-3 mm, shiny, flexuous, narrowed on base, colour near lamellae paler or 5B2 to almost white, near base slightly more greyish	up to 3 mm wide, L=22, 24,30, l=1-3, colour paler than 5B2	farinaceous, fragile
D. simile	SAV F-4140	7-17 mm diam, margin not striated, convex, soone plane, surface near centre sometimes slightly rough or radially wrinkled, near margin smooth, colour near margin 6C2-6D3, near centre 6D5 to almost black	20-38 x 1-2.5 mm, surface near lamellae pruinose, below finely fibrillose, flexuous, color paler as 5B2	up to 3 mm wide, L=22-28, l=1, edges entire, adnexed to decurrent with tooth, colour 5B2	odour farinaceus, fragile
D. simile	SAV F-4141	10-13 mm diam, margin not striated, convex, with indistinct broad umbo, surface near centre minutely rugulose, near margin smooth, slightly hygrophanous, colour near margin 6E3, near centre 6F4	25-27 x 1.5-2.5 mm, surface finely longitudinally striated, shiny	up to 2.5 mm wide, L=20-26, l=1-3, edges entire, adnate-emarginate, decurrent with tooth, colour 5C2	odour farinaceus, fragile
D. simile	SAV F-4359	17-28 mm diam, margin translucently striated up to 7 mm, convex, soon plane, with indistinct broad umbo, surface near centre sometimes weakly radially rugulose, near margin smooth, colour near margin young 6E3, later 5D3-5E4, near centre 6E4, later 6E3	27-52 x 2-3.5 mm, surface pruinose-fibrillose along all length when young, flexuous, sometimes narrowed near base, colour near lamellae first paler as 5C2, later 5B2, near base 5C3-5D3	up to 5.5 mm wide, L=23-27, l=1-3, edges entire, adnate, decurrent with tooth, colour 5B2, young paler and more pinkish	odour farinaceus, pileus fragile
D. simile	SAV F-4414	16-23 mm diam, margin translucently striated to 1/2-2/3 of radius, convex, surface near centre rough, near margin smooth, colour near margin 5D3-5C3, near centre 6D3, 6F3	25-33 x 2.5-3.5 mm, surface finely longitudinally fibrillose, silky shiny, flexuous, narrowed near base, colour near lamellae paler as 5B2, near base 5B2, 5C3, 6C2	up to 4 mm wide, L=21-27, l=3, edges entire, broadly adnate-emarginate, decurrent with tooth, colour almost white	odour strongly farinaceus, fragile
D. simile	SAV F-4421 T!	15-20 mm diam, margin translucently striated to 5 mm, convex, surface near centre rough, near margin smooth, colour near margin 6C2, later 6B2-6C2, near centre 6E3	26-31 x 2.5 mm, surface pruinose near lamellae, shiny, longitudinally fibrillose to rimulose below, flexuous, narrowed near base, colour near lamellae 5B2 to almost white, near base 6C2-6D3	up to 3 mm wide, L=22-28, l=3, edges entire, adnate-emarginate, decurrent with tooth, colour 4A2 to almost white	odour strongly farinaceus, pileus fragile
D. vellingae	TENN-F-065324	–22 mm; plano-convex, umbonate; margin not striated; surface smooth, hygrophanous; colour dark brown (6F5) to brown (5F7), paler at margin	20–30 × 2.5–3 mm; cylindrical; surface finely longitudinally striated, finely granulose near lamellae; colour pale greyish, towards base brownish grey when wounded or old	L = 27–30, l = 3; up to 4 mm wide; emarginate; colour pale grey; edge entire	when young elastic, later fragile; odour slightly sweetish like apple
D. vestigium	BBF (GC14101103)	4-9 mm diam, margin translucently striated up to 3/4 of radius, paraboloid then convex, with crenulate margine, surface matte, rugulose, brownish (5E8), hygrophanous (5D5).	15-30 x 0.5-1.5 mm, cylindro-flexuous, surface glabrous shining below, pruinose-granulose under lamellae, pale brown (paler than pileus)	up to 1 mm wide, L= 15-19, l= 1-2, decurrent or uncinate with decurrent tooth, pale greyish-brown (6D4), edges entire.	odour strongly farinaceus, fragile
D. vestigium	SAV F-20505	7-8 mm diam, margin translucently striated up to 1/3 of radius, convex, with umbo, crenulate, surface smooth, hygrophanous, colour near margin 6E4, dry 6E5, near centre 6F4, dry 6E5	23-26 x 1 mm, surface near lamellae finely pruinose, below glabrous, flexuous, narrowed near base, colour near lamellae 5D3, below 5E5, base 6F4	up to 0.5 mm wide, L=16-18, l=3, edges entire, adnate-emarginate, decurrent with tooth, colour 6E5-6E4-6F4	odour indistinct
D. vestigium	SAV F-20662 T!	3-9 mm diam, margin not striated, convex, soon plano-convex, with indistinct umbo, surface smooth, slightly hygrophanous, colour 7F3-7F4, dry 6E4	18-30 x 0.5-1 mm, surface near lamellae finely pruinose, below glabrous, shiny, strongly flexuous, colour near lamellae 6E5, 6E4, near base 6F5-6F4	up to 2 mm wide, L=18-20, l=0-3, edges entire, adnate-emarginate, decurrent with tooth, colour 7E3-7F3	odour weakly farinaceous, old weakly fishy, first elastic, mature fragile
D. vestigium	SAV F-20663	7-10 mm diam, margin not striated, convex, surface smooth, slightly hygrophanous, colour near margin 6F5, dry 6D3, near centre 6F5, dry 6E4	8-13 x 1-1.5 mm, surface near lamellae finely pruinose, below glabrous, flexuous, colour 5C3	L=18-20, l=3, colour 7E3	odour indistinct, fragile
D. vestigium	SAV F-20664	6 mm diam, margin not striated, convex, surface smooth, colour near margin 5E4-6F4, near centre 6F4-6F5	22 x 0.5 mm, surface near lamellae pruinose, below glabrous, flexuous, colour near lamellae 6E4, near base 6F4-8F4	up to 2 mm wide, L=20, l=1-3, colour 5D4	odour weak farinaceous
D. vestigium	SAV F-4102	2-7.5 mm diam, margin translucently striated up to 2/3 of radius, young semiglobose, soon convex, surface smooth, slightly hygrophanous, colour near margin 7F4, dry 6E3, near centre 6F3-6F2, dry 5D3, 6E3	10-19 x 0.5-1.25 mm, surface near lamellae finely pruinose, below glabrous, slightly flexuous, sometimes slightly narrowed near base, colour 6E4, 5D5, sometimes slightly darker near base	up to 1 mm wide, L=10-17, l=1-3, edges entire, adnate-emarginate, decurrent with tooth, colour 6E3-6E4-5D3	odour indistinct, elastic
Neodermoloma campestre	TENN-F-074505 (PMB4177) T!	20–45 mm wide, obtusely conical, campanulate, expanding with age to plane, at times with a low obtuse umbo, margin decurved to straight; surface dry, dull, smooth; center pale brown (10YR 6/3), shading to a light grey (10YR 7/2) or light greyish drab towards the margin, often with a bluish-grey tone, not noticeably hygrophanous	40–65 x 4–11 mm, terete, equal, not bulbous; surface dry, veil absent, finely fibrillose, easily splitting with age; streaked grey-drab with white areas, overall light brownish grey to dull olive grey (2.5Y 6/2–5/2), whitish at extreme point of attachment; solid or stuffed	L = 42-48, l = sinuate to adnate, almost crowded with several tiers of lamellulae, broad (up to 11 mm deep), light grey to pale brown (10YR 7/2–6.3), edges concolorous and entire	odour unpleasant like a dirty dish rag, taste farinaceous
