# Supplementary material for: ﻿A phylogenetic and morphological study of the genus Dermoloma (Agaricales, Tricholomataceae) in Europe and North America exposes inefficiency of opportunistic species descriptions
Source: IMA Fungus. 2025 Jul 10;16:e157337. doi: 10.3897/imafungus.16.157337 (PMC12272084; doi:10.3897/imafungus.16.157337)
Supplement: ﻿Supplementary material 7 — Microscopic observations [file imafungus-16-e157337-s007.xlsx]

## Sheet: Supplementary file 7
A phylogenetic and morphological study of the genus Dermoloma in Europe and North America exposes inefficiency of opportunistic species descriptions
IMA Fungus
Adamčíková K., Kiran M., Caboň M., Matheny P.B., Sánchez-García M., Arnolds E., Bálint D., Caboňová M., Corriol G., Friebes G., Griffith G.W., Grootmyers D., Harries D., Karich A., Mesić A., Mihaljevič M., Moreau P.-A., Pošta A., Shapkin V., Tkalčec Z., Vizzini A., Vondrovicová L., Adamčík S.*, Jančovičová S.
*Corresponding author: Slovak Academy of Sciences, Bratislava, Slovakia; e-mail: slavomir.adamcik@savba.sk
Supplementary file 7 Average values of microscopic observations (in μm ) used for species descriptions. Q – spore length and width ratio, TC – terminal cell in pileipellis, T! – holotype or lectotype, E! – epitype
Species	Herbarium no. (Collection no.)	Spores				Basidia		Caulocystidia		TC margin		TC centre		Marginal cells
		length	width	Q	amyloid	length	width	length	width	length	width	length	width	length	width
Dermoloma appalachianum	TENN-F-065390 T!	7.4	4.5	1.64	yes	27.9	7.9	49	4.8	37.2	16.8	33.3	15.6	19.7	7.3
Dermoloma vellingae	TENN-F-065324 T!	6.5	4.5	1.43	yes	23.8	6.3	15.4	5.7	40	17.1	29.4	15.9	15.5	5.9
Dermoloma angustisporum	GLM-F137761	6	3.5	1.74	yes	27.1	5.9	37.6	3.9	32.7	16.6	36	10.7	15	4.4
Dermoloma angustisporum	SAV F-20342	5.8	3.4	1.71	yes	25.3	6.4	56.8	5.2	39.5	19	33.8	17.2	18.9	4.6
Dermoloma angustisporum	SAV F-20343 T!	6.3	3.4	1.85	yes	26.4	6.7	42.2	5.2	39.7	20.8	36.1	16.4	2.6	4.6
Dermoloma applanatum	LIP (PAM14091410)	5.1	3.6	1.42	yes	26.1	6.1			46.9	29.7	46.6	25.5	23.7	8.9
Dermoloma applanatum	SAV F-20525	6.7	3.7	1.8	yes	28.2	6.5	32.6	4.4	45.1	21	37	14.6
Dermoloma applanatum	SAV F-4379	6.2	3.7	1.68	yes	24.7	5.7	41.8	4.3	37	15.2	32.6	17.8
Dermoloma applanatum	SAV F-4415 T!	5.2	3.7	1.42	yes	32.8	6.2	33.6	4.3	37.8	17	34	13.2
Dermoloma applanatum	SAV F-4419	6.7	3.9	1.69	yes	31.8	6.6	32.4	4.5	36.4	17.3	37.8	18.7	23.2	9
Dermoloma atrocinereum	AMB (GC06186) (D. pragense var. obscurum T!)	5.7	4.2	1.37	no	30.7	5.8			26	19	21.3	14.5
Dermoloma atrocinereum	AMB (GC93318) (D. longibasidiatum T!)	5.6	4.2	1.33	no	32.5	7.2	36.4	9.6	26.8	14.6	29.5	19.2
Dermoloma atrocinereum	AQUI (19.IX.2003) T!	5.8	4.1	1.42	no	30.6	7.5	48.9	4.3	43.2	23.3	39.2	26.4
Dermoloma atrocinereum	LIP (PAM14110908)	5.2	4.1	1.28	no	29	6.9	37.6	6.9	47.8	22.7	39.4	19
Dermoloma atrocinereum	SAV F-20523	5.5	4.1	1.36	no	28.8	6.9	35.7	6.5	37.3	18.6	37.7	15.6
Dermoloma atrocinereum	SAV F-4148	5.9	4.2	1.41	no	29.1	6.9	22.2	6.8	51.8	29.8	46.3	23.6	25.7	5.7
Dermoloma atrocinereum	SAV F-4417	5.9	4.4	1.32	no	31.7	7	44.4	6.6	39.3	18.9	32.7	14.3
Dermoloma bellerianum	CNF 1/3243	5.4	3	1.79	no	24.3	6.2	51.6	5.8	45	19	50.5	23.4
Dermoloma bellerianum	LIP (CL/F13.170)	5.8	3.3	1.76	no	21.4	5.3	55.8	7.1	38.9	21.7	47.8	19.4
Dermoloma bellerianum	LIP (PAM05100303)	6.1	3.3	1.85	no	23.4	6	35.7	6.8	44.9	18.5	45.3	21.6	16.7	5.7
Dermoloma bellerianum	SAV F-20027	5.3	3	1.76	no	22.3	5.6	35.3	7.9	50	23.2	55	21.1
Dermoloma bellerianum	SAV F-4416 E!	5.8	3.2	1.81	no	23.3	5.2	42.4	6	45.9	20.1	49.6	19.4
Dermoloma aff. bellerianum	LIP (PAM14102921)	5.5	3.3	1.67	no	23.7	5.4	51.8	6.1	51.7	24.9	57.2	28.9	16.7	3.8
Dermoloma carpathicum	SAV F-20895	6.6	4.4	1.49	no	28.2	6.5	37.4	5.9	46.5	22.6	38.6	18.4	27.2	6.5
Dermoloma carpathicum	SAV F-3867	5.3	3.9	1.37	no	25.2	6.2	39	4.7	47.7	24	27.1	15.4
Dermoloma carpathicum	SAV F-4248	5.1	3.8	1.34	no	23.5	6.1	36.3	4.8	38.2	19.9	44.2	23.4
Dermoloma carpathicum	SAV F-4268 T!	5.4	3.9	1.37	no	30.5	6.7	26.3	6.5	41.4	19.7	51	22.2	26.5	6
Dermoloma carpathicum	SAV F-4743	5.1	3.7	1.4	no	27.3	6.7	37.2	5.6	37.7	18.5	46.4	21.1
Dermoloma compactum	SAV F-23421 T!	6.2	4.2	1.5	yes	31.4	6.8	25.1	6.4	37	14.9	32.9	12	20.2	5.1
Dermoloma compactum	GLM-F137756	6.2	4.2	1.49	yes	29.4	6.6	32.1	6.3	30.8	14.8	32.8	14.9	20.3	7.5
Dermoloma compactum	SAV F-20794	6.4	4.3	1.49	yes	34.9	6.7	35	6.7	29.3	13.8	36.7	14.8
Dermoloma compactum	SAV F-22285				yes	29.1	6.2	40	7	36.4	18.1	35.4	16.9
Dermoloma compactum	SAV F-3838	6.2	4.1	1.51	yes	28.5	6.6	26.8	8.5	38.9	19.7	33.9	15.7	17.3	5.7
Dermoloma confusum	LIP (PAM14111401)	6.6	4.3	1.52	yes	30	7.2	39.3	8.9	42.2	20.5	47.5	24.9	35	5.8
Dermoloma confusum	SAV F-20814	6	3.8	1.57	yes	29.5	6.3	39.6	8.5	49.2	20.9	57.1	21.3
Dermoloma confusum	SAV F-4418	6.1	4	1.51	yes	29.3	6.2	37	6.2	48.4	21.6	43.3	18.5
Dermoloma confusum	SAV F-4420 T!	5.8	4	1.45	yes	30	6.5	25.5	6.8	41.7	18.6	38.8	19.2	24.2	6.1
Dermoloma confusum	SAV F-4422	5.7	4	1.42	yes	28.4	6.3	29.5	7.5	37.9	15.8	41.6	17.4
Dermoloma cuneifolium	PRM610931 (D. emilii-dlouhyi T!)	4.9	3.9	1.28	no	26.8	5.6	22.5	5.4	31.7	18.7	31.7	14
Dermoloma cuneifolium	SAV F-20076	4.8	3.7	1.3	no	25.9	5.8	48.6	7	36.6	16.1	40	20.7
Dermoloma cuneifolium	SAV F-4265	5	3.9	1.27	no	26.2	6.5	41.1	6.3	41.1	18	40.7	17.1
Dermoloma cuneifolium	SAV F-4435	5	3.8	1.34	no	25.9	6.1	38.6	8.3	40.5	19.9	42.9	18.8
Dermoloma cuneifolium	UPS-F-631065 T!	5.2	3.7	1.41	no	24.4	5.9	39	6.5	37	16.9	29.9	11.4	16	3.9
Dermoloma curvicystidiatum	CNF 1/6491	6.5	4.4	1.48	yes	26.3	6.5			33.7	13.7	33.6	14.9
Dermoloma curvicystidiatum	GLM-F137758	6.9	4.2	1.63	yes	31.5	7	47.4	9	39.8	16.8	36.1	17.7	27.5	4.5
Dermoloma curvicystidiatum	SAV F-20504 T!	6.8	4.4	1.52	yes	30	7	45.7	7.7	38.1	19.9	36.8	17.5	26.4	5.9
Dermoloma fumosidiscum	TENN-F-071041 T!	5.2	3.8	1.38	no	22.6	5.9	28.2	5.4	38.2	19.6	43.2	18.3	16.7	5.6
Dermoloma fuscobrunneum	E16876 T!	4.6	3.5	1.32	no	26.3	4.8	41.2	7.4	28.9	17.2	35.2	18.2	14.4	4
Dermoloma fuscobrunneum	LIP (PAM14111008) E!	5.1	3.8	1.36	no	26.9	6.7	39.7	6.7	37.4	19.7	31.4	15.1
Dermoloma fuscobrunneum	SAV F-22210	5.1	3.8	1.35	no	25.1	6.8	35.5	7.8	42.8	23.3	37.6	16.8
Dermoloma fuscobrunneum	SAV F-3860	5.2	3.9	1.34	no	26.4	6.8	36.6	6.6	35.1	18.1	40.5	18.8	18.2	3.6
Dermoloma fusipes	SAV F-4376	5.3	3.5	1.54	no	27	6.7	36.4	5	31.9	13.3	37.6	18.6
Dermoloma fusipes	SAV F-4377 T!	6.1	3.8	1.62	no	23.9	6.7	24.5	3.3	44.4	19	37.4	18.6
Dermoloma fusipes	SLO 2015	5.6	3.9	1.42	no	28.3	7.1	36.1	4.6	36.2	15.8	38.3	18.4	2.1	5.3
Dermoloma aff. fusipes	SAV F-4371	5.6	3.8	1.47	no	28.5	7.6	29.6	5.1	44.5	19.3	46.3	20.7
Dermoloma griseobasale	GDOR (G2434)	7.5	4.6	1.62	yes	32	6.5	25.1	6.3	39.3	19.1	41.6	19.7	21.7	8.4
Dermoloma griseobasale	SAV F-23427	5.6	3.9	1.42	yes	27.8	6.3	32.4	6.2	52.6	35.6	46.1	26.4
Dermoloma griseobasale	SAV F-4151	5.3	3.9	1.36	yes	28.3	6.2	29	7.9	40.6	18.7	46.6	19.8
Dermoloma griseobasale	SAV F-4723 T!	6.3	4.1	1.54	yes	29.7	6.5	37.9	6.9	47.1	22.4	46.1	24.4
Dermoloma griseobasale	SLO 692	5.9	3.8	1.54	yes	25.6	5.9	27	9.7	53.7	25	48.4	24.2
Dermoloma huartii	LIP (PAM14110904)	5.8	4.2	1.4	no	23.9	6.2	35	7.4	45.9	20.8	36.8	24.2	14.2	4.6
Dermoloma huartii	LIP (PAM14110907) T!	6.9	4.9	1.43	no	26	6.1	34.3	4.6	34.9	15.4	48.4	20.5
Dermoloma huartii	SAV F-4149	6.5	4.7	1.39	no	28.6	6.6			52	28.8	44.4	24.9
Dermoloma huartii	SAV F-4378	5.6	3.8	1.49	no	27.8	6.7	38.2	6.5	41.8	19.6	39	22.3
Dermoloma hygrophorus	G00127362 T!	5.5	4.1	1.36	yes	24.2	6	45.1	8.3	54.3	9.8	30	12.1
Dermoloma hygrophorus	G00260854	6.2	4.5	1.36	yes	27.3	6.7			34.4	15.6	33	15.3
Dermoloma hygrophorus	G00260855	5.4	4.1	1.31	yes	27.8	6.7			32.6	18.7	35.2	16.6
Dermoloma intermedium	AMB 12794 (D. alexandri T!)	5.5	4.2	1.31	no	27	5.5			26.4	17.6	31.8	20.3	14.7	4.4
Dermoloma intermedium	CNF 1/6124	5.4	3.8	1.41	no	26.5	6.2	33.5	6.5	42.3	27.7	39.3	20.7
Dermoloma intermedium	LIP (Bon 71081) T!	5.3	4.1	1.31	no	27.3	6.3			41.5	16.6	49.2	23.8
Dermoloma intermedium	LIP (PAM14110905) E!	5.8	4.1	1.43	no	27.1	7	45	6.4	44.1	24	43.7	22.5
Dermoloma intermedium	SAV F-23425 (GF20190143)	5.5	3.9	1.44	no	27.9	6.9	38.1	5.6	38	22.6	45	25.3
Dermoloma intermedium	SAV F-4137	5.3	4.1	1.27	no	26.3	6.1	45	7.1	29.9	15.5	35.8	16.4
Dermoloma intermedium	SAV F-4303 E!	5.3	3.9	1.36	no	25.5	6.8	36.8	5.1	35.1	16.8	38.1	20	18.1	4.3
Dermoloma josserandii	K(M) 37580 T!	6.4	4.4	1.46	yes	27.5	6.1	23.6	6.2	26.3	18.6	33.2	19.1
Dermoloma josserandii	SAV F-20808	6.9	4.4	1.56	yes	38.3	7.3	31.1	4.8	39.3	20.2	41	18.4
Dermoloma josserandii	SAV F-20849	7.5	4.6	1.61	yes	36.9	7.5	32.2	6.2	37.8	13.5	43.8	17.9	23	6.4
Dermoloma josserandii	SAV F-20907 E!	6.2	4.6	1.33	yes	30.4	6.9	30.1	5.5	31.1	16.1	39.1	17.9	25.1	6.3
Dermoloma josserandii	SAV F-22283	6.3	4.6	1.37	yes	35.1	7.4	36.9	4.8	28.5	13.1	35.3	15.3	25.5	5.1
Dermoloma magicum	CNF 5/198	7.1	4.2	1.69	yes	29.9	7.1	33.8	7.3	39.6	17.1	35.6	14.1
Dermoloma magicum	SAV F-20618	7.4	4.3	1.71	yes	32.1	8.1	33	6.3	37.9	15.2	29.8	10.7	21.7	4.5
Dermoloma magicum	SAV F-23434	7.6	4.6	1.68	yes	33.7	7.5	33.6	6.4	36.8	15	44.2	16.5
Dermoloma magicum	SAV F-4142 E!	7.2	4.3	1.65	yes	36.1	7.5	40.9	7.7	37.1	15.1	36.3	12.1
Dermoloma magicum	SAV F-4347	8	4.6	1.73	yes	33.7	7.6	37.1	7.3	39	16.8	32.1	12.1
Dermoloma murinellum	LIP (PAM06090203)	6.2	3.8	1.66	yes	30.5	6.7			43.8	30.2	40.8	26.1	24.7	4.8
Dermoloma murinellum	ZT1573 T!	6.3	4.2	1.48	yes	26.9	6.3	38.8	5	31	12.7	26.5	13
Dermoloma obscurum	L (Arnolds13-21)	6.2	4.7	1.32	yes	26.8	6.3			35.2	22.2	37.4	20.3
Dermoloma obscurum	SAV F-20012 T!	5.3	4.3	1.24	yes	28.6	6.6	38.2	5.3	34.7	16.6	29.9	16.5
Dermoloma obscurum	SAV F-20013	5.7	4.7	1.22	yes	28	6.1	33.4	4.5	32.8	18.8	38.8	18.9	16.6	5.4
Dermoloma obscurum	SAV F-20549	6.5	4.4	1.46	yes	24	7	28.2	4.4	47	19.2	43.6	19.5	16	8.2
Dermoloma obscurum	SAV F-4144	5.8	4.4	1.33	yes	25.7	6.2		6.1	31.1	14.1	33.2	14.1
Dermoloma parvisporum	O-F-21841	5.4	4	1.35	yes	25.3	6.2	19.5	6.8	31.7	18.6	36.1	17.1
Dermoloma parvisporum	SAV F-20229 T!	5.1	3.8	1.36	yes	26.6	6.2	31.2	11	27.8	15	38.1	18.5	36.4	3.9
Dermoloma phaeopodium	CNF 1/6130	6.4	4	1.6	yes	28	6.4	30.4	6.5	35.2	19.2	33.2	19.2
Dermoloma phaeopodium	E16877 T!	5.9	3.8	1.58	yes	28.5	5.3	26.5	7.4	32.1	13.9	28	17.7	18.2	4.5
Dermoloma phaeopodium	GDOR (G3112)	6.4	4.3	1.49	yes	29.6	6.9	40	5.3	37.3	20.6	38.7	21.6	25.3	8.3
Dermoloma phaeopodium	SAV F-20545	5.9	3.5	1.68	yes	29.5	6.6	31.6	9.3	41.1	21	38.3	20.1	19.8	5.2
Dermoloma phaeopodium	SAV F-4249	5.5	3.8	1.46	yes	25.8	6	33.6	11.5	31.7	15.1	29.8	17.1	18.1	5.6
Dermoloma pruinosipes	CNF 1/3789	6.9	4	1.74	yes	29.3	6.9	24.6	9.4	36.6	16.1	36.2	14.6	27.9	4.9
Dermoloma pruinosipes	L (Arnolds 04-110)	6.5	4.2	1.53	yes	30.5	7.2			35.8	13.9	33.1	18.5
Dermoloma pruinosipes	SAV F-20230	6.8	4.3	1.57	yes	25.2	7.3	27.9	16.1	44.8	20.9	45.6	20.6	33	6.1
Dermoloma pruinosipes	SAV F-20834 T!	5.9	4	1.46	yes	31.4	6.4	25.9	11	31.1	17.3	37.5	19.9	24.7	4.2
Dermoloma pruinosipes	SAV F-23423	6.6	4.1	1.64	yes	29.4	7.1	29.7	8.8	40.2	25.9	38.8	21.9
Dermoloma aff. pruinosipes	SAV F-23429	6.1	3.9	1.57	yes	24.7	6.4	47.3	6.6	34.4	17.7	38.3	17.1	16.7	4.9
Dermoloma pseudojosserandii	BBF (CH16111504) T!	6	4.2	1.43	yes	27.7	6.5			42.9	22.9	37.1	24.6
Dermoloma pseudojosserandii	SAV F-20908	6.3	4.7	1.35	yes	32.6	7.6	37	6.3	43.4	18	37.6	18	20.6	9.1
Dermoloma pseudojosserandii	SAV F-20912	6.2	4.5	1.38	yes	27.5	7.1	29	4.7	33.9	19	40.6	18.8
Dermoloma pusillum	AQUI (11.I.2008)	5.9	4.6	1.29	yes	29.1	5.8	36.7	12.2	40.7	22.7	41.4	22.6	20.4	7.1
Dermoloma pusillum	AQUI (30.XII.2006) T!	6.1	4.6	1.35	yes	28.1	6.5	34.9	12.8	35.7	16.5	45.4	19.5	16.8	5.2
Dermoloma rostratum	CNF 1/5694	6.1	3.9	1.58	yes	25.7	5.9	28.6	6.1	47.6	15.8	48.7	20.2
Dermoloma rostratum	L (Arnolds 13-6)	4.9	3.5	1.38	yes	24.4	6.3	26.4	6.6	39.6	19.7	39.3	16.3
Dermoloma rostratum	SAV F-20811 T!	5.7	3.4	1.68	yes	30.2	6.5	61.9	5.8	31.8	15.6	35.4	19.2	27.1	6
Dermoloma rostratum	SAV F-20817	5.7	3.4	1.69	yes	27.1	6.2	61	5.5	39.1	15.2	35.8	15.6
Dermoloma rostratum	SAV F-23430	5.2	3.2	1.65	yes	24.3	5.9	19.3	6.5	36.9	17.7	44.5	21.2
Dermoloma simile	SAV F-20028	5	3.4	1.47	no	25.5	5.9	34.6	5.1	48.2	24.8	50.3	25
Dermoloma simile	SAV F-4140	4.8	3.6	1.35	no	26.1	6.3	40.1	4.7	36.9	16.6	39	16.2
Dermoloma simile	SAV F-4359	5.2	3.7	1.41	no	25.3	6.5	32.1	5	45.9	20.1	43.9	21.6
Dermoloma simile	SAV F-4414	5	3.5	1.43	no	23.4	5.4	27.7	3.2	34.8	16.8	37.1	17.2
Dermoloma simile	SAV F-4421 T!	5.3	3.5	1.5	no	26	6.2	28.3	5.2	40.8	20.3	33.6	12.8	14.5	4.9
Dermoloma vestigium	SAV F-20505	6	4.1	1.48	yes	19.1	7.2	20.5	8.4	36.5	17.2	33.8	19	20.2	4.6
Dermoloma vestigium	SAV F-20662 T!	5.3	3.5	1.51	yes	21.2	6	25.1	1.6	27.5	13.2	33.2	15.6	20.8	3.9
Dermoloma vestigium	SAV F-4102	5.9	4.3	1.37	yes	21.3	5.4	16.2	7.8	33.8	13.9	28.5	11.7	19.6	3.5
Neodermoloma campestre	TENN-F-066899	5.5	4.1	1.35	yes	29.1	6.5	41.3	4.9	20.1	11.2	21.5	8.4	19.6	4
Neodermoloma campestre	TENN-F-074505 T!	4.9	3.9	1.25	yes	23.7	6.2	33.3	9.8	29	10.7	24.8	10.1	17.6	4.9
