# Supplementary material for: ﻿A phylogenetic and morphological study of the genus Dermoloma (Agaricales, Tricholomataceae) in Europe and North America exposes inefficiency of opportunistic species descriptions
Source: IMA Fungus. 2025 Jul 10;16:e157337. doi: 10.3897/imafungus.16.157337 (PMC12272084; doi:10.3897/imafungus.16.157337)
Supplement: ﻿Supplementary material 10 — Data used for analyses of stable isotopes [file imafungus-16-e157337-s010.xlsx]

## Sheet: Suppl 10
A phylogenetic and morphological study of the genus Dermoloma in Europe and North America exposes inefficiency of opportunistic species descriptions
IMA Fungus
Adamčíková K., Kiran M., Caboň M., Matheny P.B., Sánchez-García M., Arnolds E., Bálint D., Caboňová M., Corriol G., Friebes G., Griffith G.W., Grootmyers D., Harries D., Karich A., Mesić A., Mihaljevič M., Moreau P.-A., Pošta A., Shapkin V., Tkalčec Z., Vizzini A., Vondrovicová L., Adamčík S.*, Jančovičová S.
*Corresponding author: Slovak Academy of Sciences, Bratislava, Slovakia; e-mail: slavomir.adamcik@savba.sk
Supplementary file 10 Data used for analyses of stable isotopes δ13C and δ15N with refenreces to published sources. Trophic mode categories: Bryophil – bryophilous fungi, CHEGD Clav – Clavariaceae, CHEGD Derm – Dermoloma, CHEGD Hygr – Hygrocybe s. lato, ECM – ectomycorrhizal fungi, SAP Grass – grassland saprothrophs, SAP – other saprothrophs. All Dermoloma measurements were obtained in this study…
Taxon	δ15N	δ13C	Trophic mode	Data source
Agaricus langei	12.5	-23.55	SAP Grass	Halbwachs et al. (2018)
Agaricus praeclaresquamosus	-0.1	-23.2	SAP	Mayor et al. (2009)
Agaricus praeclaresquamous	6.7	-19.6	SAP	Mayor et al. (2009)
Agaricus silvaticus	5.9	-22	SAP	Mayor et al. (2009)
Agaricus silvicola	1.1	-23.6	SAP	Mayor et al. (2009)
Agaricus silvicola	5.2	-20.4	SAP	Mayor et al. (2009)
Agaricus sp.	3.2	-22.8	SAP	Mayor et al. (2009)
Agaricus sp.	3.1	-21.4	SAP	Mayor et al. (2009)
Agaricus subrutilescens	11.4	-25	SAP	Mayor et al. (2009)
Agaricus subrutilescens	-0.4	-23.5	SAP	Mayor et al. (2009)
Albatrellus avellaneus	4.3	-25.1	ECM	Mayor et al. (2009)
Albatrellus ovinus	6.1	-25.9	ECM	Mayor et al. (2009)
Albomagister sp.	1.7	-27.05	ECM	Sánchez-García and Matheny (2017)
Albomagister subaustralis	9.8	-25.86	ECM	Sánchez-García and Matheny (2017)
Albomagister subaustralis	7.33	-24.53	ECM	Sánchez-García and Matheny (2017)
Albomagister subaustralis	10.28	-25.7	ECM	Sánchez-García and Matheny (2017)
Alloclavaria purpurea	4.92	-24.28	CHEGD Clav	Korotkin et al. (2018)
Alloclavaria purpurea	3.1	-22.18	CHEGD Clav	Korotkin et al. (2018)
Alloclavaria purpurea	1.41	-24.86	CHEGD Clav	Korotkin et al. (2018)
Alloclavaria purpurea	3.61	-24.46	CHEGD Clav	Korotkin et al. (2018)
Alloclavaria purpurea	4.1	-26.51	CHEGD Clav	Korotkin et al. (2018)
Alloclavaria purpurea	2.8	-23.26	CHEGD Clav	Korotkin et al. (2018)
Amanita abrupta	-1.7	-25	ECM	Mayor et al. (2009)
Amanita aff. ovalispora	1.5	-28.3	ECM	Mayor et al. (2009)
Amanita angustilamellata	3.2	-26.8	ECM	Mayor et al. (2009)
Amanita angustilamellata	6.6	-24.8	ECM	Mayor et al. (2009)
Amanita citrina	1.7	-26.7	ECM	Mayor et al. (2009)
Amanita citrina	1.3	-23.1	ECM	Mayor et al. (2009)
Amanita constricta	1.8	-25.5	ECM	Mayor et al. (2009)
Amanita esculenta	2.4	-23.4	ECM	Mayor et al. (2009)
Amanita franchetii	1.1	-25.4	ECM	Mayor et al. (2009)
Amanita fulva	2.1	-26.3	ECM	Mayor et al. (2009)
Amanita fulva	1.5	-25.6	ECM	Mayor et al. (2009)
Amanita longistriata	6.3	-25	ECM	Mayor et al. (2009)
Amanita multisquamosa	4.11	-27.04	ECM	Korotkin et al. (2018)
Amanita muscaria	5.5	-26.6	ECM	Mayor et al. (2009)
Amanita muscaria	7.9	-26.3	ECM	Mayor et al. (2009)
Amanita muscaria	1.2	-25.5	ECM	Mayor et al. (2009)
Amanita muscaria	3.5	-24.6	ECM	Mayor et al. (2009)
Amanita neo-ovoidea	5.2	-24	ECM	Mayor et al. (2009)
Amanita pachycolea	1.5	-25.8	ECM	Mayor et al. (2009)
Amanita pantherina	5.6	-23.7	ECM	Mayor et al. (2009)
Amanita pantherina	-1.3	-24.5	ECM	Mayor et al. (2009)
Amanita pantherina	7.3	-24.4	ECM	Mayor et al. (2009)
Amanita porphyria	2.1	-24.8	ECM	Mayor et al. (2009)
Amanita porphyria	2.3	-23.3	ECM	Mayor et al. (2009)
Amanita rubescens	4.3	-25.3	ECM	Mayor et al. (2009)
Amanita rubescens	1	-26.2	ECM	Mayor et al. (2009)
Amanita rubescens	2.5	-22.9	ECM	Mayor et al. (2009)
Amanita rubrovolvata	3.6	-24.3	ECM	Mayor et al. (2009)
Amanita sp.	1.7	-24.4	ECM	Mayor et al. (2009)
Amanita sp.	1.7	-25.4	ECM	Mayor et al. (2009)
Amanita sp.	6.8	-25.4	ECM	Mayor et al. (2009)
Amanita sp.	10.2	-27.2	ECM	Mayor et al. (2009)
Amanita vaginata	-2.4	-27	ECM	Mayor et al. (2009)
Amanita vaginata	0.4	-27.8	ECM	Mayor et al. (2009)
Amanita virosa	4.1	-25.1	ECM	Mayor et al. (2009)
Amauroderma gusmanianum	0.6	-24.5	SAP	Mayor et al. (2009)
Amauroderma gusmanianum	0.4	-24.4	SAP	Mayor et al. (2009)
Amauroderma gusmanianum	1	-23.9	SAP	Mayor et al. (2009)
Armillaria albolanaripes	1	-21.5	SAP	Mayor et al. (2009)
Armillaria borealis	-2	-23.8	SAP	Mayor et al. (2009)
Armillaria gallica	-0.9	-20.2	SAP	Mayor et al. (2009)
Armillaria gallica	0.6	-20.9	SAP	Mayor et al. (2009)
Armillaria nabsnona	0.6	-23.2	SAP	Mayor et al. (2009)
Armillaria ostoyae	-0.6	-22.2	SAP	Mayor et al. (2009)
Armillaria straminea var. americana	3.4	-22.1	SAP	Mayor et al. (2009)
Armillariella mellea	-0.1	-22.2	SAP	Mayor et al. (2009)
Ascocoryne sarcoides	-5.2	-22.8	SAP	Mayor et al. (2009)
Aspropaxillus septentrionalis	4.34	-20.85	SAP	Sánchez-García and Matheny (2017)
Aureoboletus subvirens	5.4	-25.6	ECM	Mayor et al. (2009)
Aureoboletus thibetanus	2.1	-27.5	ECM	Mayor et al. (2009)
Auriscalpium vulgare	-3	-22.2	SAP	Mayor et al. (2009)
Baeospora myosura	-1.9	-21	SAP	Mayor et al. (2009)
Bjerkandera adusta	2.53	-23.59	SAP	Korotkin et al. (2018)
Blasiphalia pseudogrisella	1.7	-23.54	Bryophil	Korotkin et al. (2018)
Blasiphalia pseudogrisella	3.41	-26.18	Bryophil	Korotkin et al. (2018)
Blasiphalia pseudogrisella	1.68	-23.76	Bryophil	Korotkin et al. (2018)
Blasiphalia pseudogrisella	2.4	-24.66	Bryophil	Korotkin et al. (2018)
Boletaceae sp.	4.3	-25.3	ECM	Mayor et al. (2009)
Boletaceae sp.	0	-24.5	ECM	Mayor et al. (2009)
Boletaceae sp.	5.7	-25.8	ECM	Mayor et al. (2009)
Boletellus exiguous	4.3	-25.3	ECM	Mayor et al. (2009)
Boletellus russellii	2.7	-25.2	ECM	Mayor et al. (2009)
Boletopsis leucomelaena	12.3	-25.5	ECM	Mayor et al. (2009)
Boletus aestivalis	5.7	-23.9	ECM	Mayor et al. (2009)
Boletus coniferarum	11	-25.3	ECM	Mayor et al. (2009)
Boletus edulis	8.5	-24.6	ECM	Mayor et al. (2009)
Boletus edulis	3.8	-25.9	ECM	Mayor et al. (2009)
Boletus edulis	3.8	-27	ECM	Mayor et al. (2009)
Boletus edulis	3.7	-23.8	ECM	Mayor et al. (2009)
Boletus chrysenteron	4.9	-25.6	ECM	Mayor et al. (2009)
Boletus mirabilis	3.7	-26.4	ECM	Mayor et al. (2009)
Boletus pinophilus	17.5	-24.7	ECM	Mayor et al. (2009)
Boletus pseudocalopus	1.5	-23.7	ECM	Mayor et al. (2009)
Boletus pseudocalopus	-0.3	-24	SAP	Mayor et al. (2009)
Boletus subvelutipes	4.7	-24	ECM	Mayor et al. (2009)
Boletus truncatus	9.4	-25	ECM	Mayor et al. (2009)
Boletus zelleri	5.9	-26.8	ECM	Mayor et al. (2009)
Boletus zelleri	4.9	-24.6	ECM	Mayor et al. (2009)
Boletus zoelleri	2.6	-25	ECM	Mayor et al. (2009)
Bondarzewia montana	1.8	-22.1	SAP	Mayor et al. (2009)
Callistosporium luteo-olivaceum	0.45	-21.92	SAP	Sánchez-García and Matheny (2017)
Calocera viscosa	-2.3	-21.5	SAP	Mayor et al. (2009)
Calocybe carnea	3.43	-25.38	SAP Grass	Halbwachs et al. (2018)
Calocybe naucoria	-2.6	-23.44	SAP	Sánchez-García and Matheny (2017)
Calvatia craniiformis	2.4	-23.3	SAP	Mayor et al. (2009)
Calvatia craniiformis	-1.5	-23.4	SAP	Mayor et al. (2009)
Camarophyllopsis atropuncta	11.18	-25.64	CHEGD Clav	Birkebak et al. (2013)
Camarophyllopsis atropuncta	11.18	-25.64	CHEGD Clav	Mayor et al. (2009)
Camarophyllopsis foetens	5.93	-23.77	CHEGD Clav	Birkebak et al. (2013)
Camarophyllopsis foetens	5.93	-23.77	CHEGD Clav	Mayor et al. (2009)
Camarophyllopsis foetens	6.14	-25.59	CHEGD Clav	Mayor et al. (2009)
Cantharellopsis prescotii	0.42	-27.79	Bryophil	Korotkin et al. (2018)
Cantharellopsis prescotii	-0.7	-32.82	Bryophil	Korotkin et al. (2018)
Cantharellopsis prescotii	0.39	-26.66	Bryophil	Korotkin et al. (2018)
Cantharellopsis prescotii	-0.58	-28.85	Bryophil	Korotkin et al. (2018)
Cantharellopsis prescotii (as Gerronema albidum)	-1.86	-28.79	Bryophil	Korotkin et al. (2018)
Cantharellopsis prescotii (as Gerronema albidum)	-1.56	-29.12	Bryophil	Korotkin et al. (2018)
Cantharellus atratus	5.7	-26.3	ECM	Mayor et al. (2009)
Cantharellus cibarius	4	-25.5	ECM	Mayor et al. (2009)
Cantharellus cibarius	5.3	-26.4	ECM	Mayor et al. (2009)
Cantharellus cibarius	5.3	-26.3	ECM	Mayor et al. (2009)
Cantharellus cibarius	0.7	-26.6	ECM	Mayor et al. (2009)
Cantharellus cibarius	7.7	-25.2	ECM	Mayor et al. (2009)
Cantharellus formosus	5	-26.5	ECM	Mayor et al. (2009)
Cantharellus formosus	3.2	-25.8	ECM	Mayor et al. (2009)
Cantharellus lutescens	2.6	-25	ECM	Mayor et al. (2009)
Cantharellus tubaeformis	1.5	-25.2	ECM	Mayor et al. (2009)
Cantharellus tubiformis	0.9	-25.9	ECM	Mayor et al. (2009)
Cantherellus guianensis	6.7	-26	ECM	Mayor et al. (2009)
Cantherellus pleurotoides	2.8	-25.24	ECM	Mayor et al. (2009)
Cantherellus pleurotoides	0.48	-25.919	ECM	Mayor et al. (2009)
Cantherellus pleurotoides	1	-25	ECM	Mayor et al. (2009)
Catathelasma ventricosum	12.9	-23.5	ECM	Mayor et al. (2009)
Clavaria acuta	9.22	-22.57	CHEGD Clav	Birkebak et al. (2013)
Clavaria acuta	9.22	-22.57	CHEGD Clav	Mayor et al. (2009)
Clavaria aff. argillacea	12.35	-23.14	CHEGD Clav	Birkebak et al. (2013)
Clavaria aff. argillacea	12.35	-23.14	CHEGD Clav	Mayor et al. (2009)
Clavaria fragilis	13.16	-23.79	CHEGD Clav	Birkebak et al. (2013)
Clavaria fragilis	15.24	-26.42	CHEGD Clav	Birkebak et al. (2013)
Clavaria fragilis	14.8	-23.34	CHEGD Clav	Birkebak et al. (2013)
Clavaria fragilis	13.16	-23.79	CHEGD Clav	Mayor et al. (2009)
Clavaria fragilis	15.24	-26.42	CHEGD Clav	Mayor et al. (2009)
Clavaria fragilis	14.8	-23.34	CHEGD Clav	Mayor et al. (2009)
Clavaria zollinger	12.73	-26.37	CHEGD Clav	Birkebak et al. (2013)
Clavaria zollinger	12.32	-25.44	CHEGD Clav	Birkebak et al. (2013)
Clavaria zollinger	13.25	-25.67	CHEGD Clav	Birkebak et al. (2013)
Clavaria zollinger	12.73	-26.37	CHEGD Clav	Mayor et al. (2009)
Clavaria zollinger	12.32	-25.44	CHEGD Clav	Mayor et al. (2009)
Clavaria zollinger	12.32	-26.09	CHEGD Clav	Mayor et al. (2009)
Clavaria zollinger	12.39	-23.73	CHEGD Clav	Mayor et al. (2009)
Clavaria zollinger	13.25	-25.67	CHEGD Clav	Mayor et al. (2009)
Clavicorona pyxidata	0	-22.4	SAP	Mayor et al. (2009)
Clavicorona pyxidata	5.2	-21.3	SAP	Mayor et al. (2009)
Claviocorona pyxidata	2	-22	SAP	Mayor et al. (2009)
Clavulina sp.	3	-24.7	ECM	Mayor et al. (2009)
Clavulina sp.	9.7	-24.9	ECM	Mayor et al. (2009)
Clavulina caespitosa	5.8	-26.2	ECM	Mayor et al. (2009)
Clavulina caespitosa	7.4	-24.8	ECM	Mayor et al. (2009)
Clavulina caespitosa	3.3	-25.9	ECM	Mayor et al. (2009)
Clavulina cristata	1.6	-25.5	ECM	Mayor et al. (2009)
Clavulina cristata	2	-24.3	ECM	Mayor et al. (2009)
Clavulina cristata	3.5	-26.4	ECM	Mayor et al. (2009)
Clavulina humicola	4.8	-25.1	ECM	Mayor et al. (2009)
Clavulina rugosa	3.4	-26.4	ECM	Mayor et al. (2009)
Clavulinopsis sulcata	15.72	-29.8	CHEGD Clav	Birkebak et al. (2013)
Clavulinopsis sulcata	15.72	-29.8	CHEGD Clav	Mayor et al. (2009)
Clavuniopsis aurantiocinnabarina	16.82	-28.09	CHEGD Clav	Birkebak et al. (2013)
Clavuniopsis aurantiocinnabarina	16.82	-28.09	CHEGD Clav	Mayor et al. (2009)
Cleistocybe vernalis	0.84	-18.65	SAP	Sánchez-García and Matheny (2017)
Clitocybe candicans	1.1	-22.08	SAP	Sánchez-García and Matheny (2017)
Clitocybe clavipes	-2	-23.6	SAP	Mayor et al. (2009)
Clitocybe clavipes	-2.1	-25.6	SAP	Mayor et al. (2009)
Clitocybe clavipes	0.3	-23	SAP	Mayor et al. (2009)
Clitocybe dealbata	1.2	-22.2	SAP	Mayor et al. (2009)
Clitocybe dealbata	2.67	-21.79	SAP	Sánchez-García and Matheny (2017)
Clitocybe gibba	-0.6	-23.8	SAP	Mayor et al. (2009)
Clitocybe nebularis	1.56	-22.96	SAP	Sánchez-García and Matheny (2017)
Clitocybe sp.	-1.08	-23.31	SAP	Sánchez-García and Matheny (2017)
Clitocybe subconnexa	1	-21.8	SAP	Mayor et al. (2009)
Clitocybe subditopoda	0.5	-23.5	SAP	Mayor et al. (2009)
Clitocybe vibecina	0.8	-23.1	SAP	Mayor et al. (2009)
Clitopilus prunulus	6.7	-22.9	SAP	Mayor et al. (2009)
Clitopilus prunulus	3.8	-22.4	SAP	Mayor et al. (2009)
Clitopilus prunulus	2.42	-20.97	SAP	Sánchez-García and Matheny (2017)
Clitopilus scyphoides	1.5	-24.02	SAP	Sánchez-García and Matheny (2017)
Collybia butyracea	-0.5	-22.9	SAP	Mayor et al. (2009)
Collybia dryophila	-2.2	-23.9	SAP	Mayor et al. (2009)
Collybia dryophila	-0.2	-22.3	SAP	Mayor et al. (2009)
Collybia laccata	1.77	-26.9	SAP	Mayor et al. (2009)
Collybia sp.	1	-22.4	SAP	Mayor et al. (2009)
Collybia sp.	-3.3	-24.2	SAP	Mayor et al. (2009)
Coltricia cinnamomea	6.64	-26.91	ECM	Korotkin et al. (2018)
Coltricia cinnamomea	5.65	-26.79	ECM	Korotkin et al. (2018)
Coltricia montagnei	8.19	-25.24	ECM	Korotkin et al. (2018)
Coltricia montagnei	8.28	-25.21	ECM	Korotkin et al. (2018)
Coltricia perennis	4.45	-24.94	ECM	Korotkin et al. (2018)
Coltricia perennis	11.86	-24.62	ECM	Korotkin et al. (2018)
Coltricia perennis	8.49	-25.66	ECM	Korotkin et al. (2018)
Coltricia perennis	8.56	-24.76	ECM	Korotkin et al. (2018)
Conocybe subovalis	3.98	-25.31	SAP Grass	Halbwachs et al. (2018)
Contumyces rosellus	4.82	-27.62	Bryophil	Korotkin et al. (2018)
Contumyces vesuvianus	-1.75	-27.83	Bryophil	Korotkin et al. (2018)
Cookiena sp.	0.6	-24.9	SAP	Mayor et al. (2009)
Coprinus atramentarius	0.4	-22.6	SAP	Mayor et al. (2009)
Coprinus comatus	-0.3	-23.6	SAP	Mayor et al. (2009)
Coprinus disseminatus	0.8	-23.5	SAP	Mayor et al. (2009)
Coprinus radians	4.5	-22	SAP	Mayor et al. (2009)
Coprinus sp.	0.6	-23.1	SAP	Mayor et al. (2009)
Coprinus sp.	4.5	-23.8	SAP	Mayor et al. (2009)
Cortinarius acutus	4	-25.5	ECM	Mayor et al. (2009)
Cortinarius aff. violaceous	7.9	-27	ECM	Mayor et al. (2009)
Cortinarius alboviolaceus	10.4	-28.1	ECM	Mayor et al. (2009)
Cortinarius albo-violaceus	10.7	-28.4	ECM	Mayor et al. (2009)
Cortinarius anomalus	7.4	-26.8	ECM	Mayor et al. (2009)
Cortinarius armeniacus	7.2	-24.5	ECM	Mayor et al. (2009)
Cortinarius armeniacus	5.4	-25.1	ECM	Mayor et al. (2009)
Cortinarius armillatus	9.2	-26.9	ECM	Mayor et al. (2009)
Cortinarius armillatus	9.1	-27.5	ECM	Mayor et al. (2009)
Cortinarius bataillei	3.1	-25.3	ECM	Mayor et al. (2009)
Cortinarius biformis	8.3	-25.2	ECM	Mayor et al. (2009)
Cortinarius bolaris	8.8	-27	ECM	Mayor et al. (2009)
Cortinarius bolaris	6.3	-25.9	ECM	Mayor et al. (2009)
Cortinarius brunneus	5.8	-26.1	ECM	Mayor et al. (2009)
Cortinarius brunneus	5.6	-25.3	ECM	Mayor et al. (2009)
Cortinarius cacao-color	5.9	-25	ECM	Mayor et al. (2009)
Cortinarius cacao-color	6.7	-25	ECM	Mayor et al. (2009)
Cortinarius calochrous	5.3	-24.8	ECM	Mayor et al. (2009)
Cortinarius calopus	5.8	-25	ECM	Mayor et al. (2009)
Cortinarius camphoratus	12.3	-25.6	ECM	Mayor et al. (2009)
Cortinarius camphoratus	7.6	-23.7	ECM	Mayor et al. (2009)
Cortinarius cinnamomeoluteus	5.3	-26.9	ECM	Mayor et al. (2009)
Cortinarius clandestinus	8.1	-24.6	ECM	Mayor et al. (2009)
Cortinarius corrugatus	12.4	-26.65	ECM	Korotkin et al. (2018)
Cortinarius croceus	4.3	-29.2	ECM	Mayor et al. (2009)
Cortinarius delibutus	7.5	-26.2	ECM	Mayor et al. (2009)
Cortinarius evernuis	7.7	-24.8	ECM	Mayor et al. (2009)
Cortinarius fennoscandicus	-0.3	-27.6	ECM	Mayor et al. (2009)
Cortinarius gentilis	5.3	-25.6	ECM	Mayor et al. (2009)
Cortinarius gentilis	5.3	-26.6	ECM	Mayor et al. (2009)
Cortinarius gentilis	4.4	-25.1	ECM	Mayor et al. (2009)
Cortinarius hemitrichus	3.1	-27.8	ECM	Mayor et al. (2009)
Cortinarius laniger	10.1	-26.4	ECM	Mayor et al. (2009)
Cortinarius laniger	8.3	-25.9	ECM	Mayor et al. (2009)
Cortinarius laniger	8.2	-25.4	ECM	Mayor et al. (2009)
Cortinarius limonius	6.6	-25.9	ECM	Mayor et al. (2009)
Cortinarius malachius	10.5	-24.8	ECM	Mayor et al. (2009)
Cortinarius malachius	6.3	-25.5	ECM	Mayor et al. (2009)
Cortinarius malachius	4.9	-25.5	ECM	Mayor et al. (2009)
Cortinarius malicorius	9.4	-26	ECM	Mayor et al. (2009)
Cortinarius montanus	6.3	-26.5	ECM	Mayor et al. (2009)
Cortinarius montanus	5	-26.2	ECM	Mayor et al. (2009)
Cortinarius muscigenus	5	-26.1	ECM	Mayor et al. (2009)
Cortinarius muscigenus	6.7	-26.6	ECM	Mayor et al. (2009)
Cortinarius obtusus	4.9	-26.5	ECM	Mayor et al. (2009)
Cortinarius obtusus	6.9	-25.9	ECM	Mayor et al. (2009)
Cortinarius olympianus	6	-24.7	ECM	Mayor et al. (2009)
Cortinarius paleaceus	3.5	-25.7	ECM	Mayor et al. (2009)
Cortinarius paleaceus	2.6	-25	ECM	Mayor et al. (2009)
Cortinarius paragaudis ssp. paragaudis	15	-25.8	ECM	Mayor et al. (2009)
Cortinarius pholideus	5.7	-27.6	ECM	Mayor et al. (2009)
Cortinarius pholideus	5.4	-26.3	ECM	Mayor et al. (2009)
Cortinarius sanguineus	5.8	-26.3	ECM	Mayor et al. (2009)
Cortinarius saturninus	4.1	-25.4	ECM	Mayor et al. (2009)
Cortinarius scaurus	5.4	-25.2	ECM	Mayor et al. (2009)
Cortinarius semisanguineus	7.4	-24.9	ECM	Mayor et al. (2009)
Cortinarius semisanguineus	6.4	-25.2	ECM	Mayor et al. (2009)
Cortinarius semisanguineus	10.4	-26.3	ECM	Mayor et al. (2009)
Cortinarius septentrionalis	2.7	-27.3	ECM	Mayor et al. (2009)
Cortinarius sp.	5.1	-23.8	ECM	Mayor et al. (2009)
Cortinarius sp.	4.3	-25.6	ECM	Mayor et al. (2009)
Cortinarius sp.	0.1	-26.9	ECM	Mayor et al. (2009)
Cortinarius sp.	0	-28.4	ECM	Mayor et al. (2009)
Cortinarius sp.	12.7	-26.8	ECM	Mayor et al. (2009)
Cortinarius sp.	3.4	-26.6	ECM	Mayor et al. (2009)
Cortinarius sp.	0.2	-22.6	ECM	Mayor et al. (2009)
Cortinarius sp.	7.5	-23.4	ECM	Mayor et al. (2009)
Cortinarius sp.	9.7	-24.4	ECM	Mayor et al. (2009)
Cortinarius spadiceus	5.7	-24.5	ECM	Mayor et al. (2009)
Cortinarius speciosissimus	6	-25.8	ECM	Mayor et al. (2009)
Cortinarius stillatitius	6.4	-24.2	ECM	Mayor et al. (2009)
Cortinarius strobilaceus	8.6	-27	ECM	Mayor et al. (2009)
Cortinarius strobilaceus	4.2	-25.5	ECM	Mayor et al. (2009)
Cortinarius subtortus	10.6	-25.7	ECM	Mayor et al. (2009)
Cortinarius talus	7	-25.9	ECM	Mayor et al. (2009)
Cortinarius torvus	5.8	-24.3	ECM	Mayor et al. (2009)
Cortinarius traganus	11.9	-25.2	ECM	Mayor et al. (2009)
Cortinarius traganus	9	-25.6	ECM	Mayor et al. (2009)
Cortinarius uliginosus	3.2	-28	ECM	Mayor et al. (2009)
Cortinarius vanduzerensis	8.9	-24.7	ECM	Mayor et al. (2009)
Cortinarius variosimilis	-1.5	-23.1	ECM	Mayor et al. (2009)
Cortinarius vibratilis	6.2	-25.1	ECM	Mayor et al. (2009)
Cortinarius vibratilis	6.1	-26.1	ECM	Mayor et al. (2009)
Craterellus sp.	6.3	-25.6	ECM	Mayor et al. (2009)
Craterellus tubaeformis	5	-25.7	ECM	Mayor et al. (2009)
Crepidotus cesatii var. cesatii	-5.4	-22.7	SAP	Mayor et al. (2009)
Crepidotus sp.	1.5	-22.1	SAP	Mayor et al. (2009)
Crucibulum leave	-3	-21.3	SAP	Mayor et al. (2009)
Cuphophyllus aurantiopallens	13.99	-29.06	CHEGD Hygr	Halbwachs et al. (2018)
Cuphophyllus aurantiopallens	19.46	-29.15	CHEGD Hygr	Halbwachs et al. (2018)
Cuphophyllus colemaniana	11.71	-28.64	CHEGD Hygr	Halbwachs et al. (2018)
Cuphophyllus flavipes	14.39	-30.12	CHEGD Hygr	Halbwachs et al. (2018)
Cuphophyllus fornicata	19.67	-29.98	CHEGD Hygr	Halbwachs et al. (2018)
Cuphophyllus lacmus	13.7	-29.62	CHEGD Hygr	Halbwachs et al. (2018)
Cuphophyllus lacmus	11.86	-28.59	CHEGD Hygr	Seitzman et al. (2011)
Cuphophyllus muritaiensis	14.7	-30.71	CHEGD Hygr	Halbwachs et al. (2018)
Cuphophyllus pratensis	15.3273	-28.6327	CHEGD Hygr	Halbwachs et al. (2018)
Cuphophyllus pratensis	15.4408	-29.0883	CHEGD Hygr	Halbwachs et al. (2018)
Cuphophyllus pratensis	15.23	-29.86	CHEGD Hygr	Halbwachs et al. (2018)
Cuphophyllus pratensis	16.25	-30.0212	CHEGD Hygr	Halbwachs et al. (2018)
Cuphophyllus pratensis	11.57	-30.79	CHEGD Hygr	Halbwachs et al. (2018)
Cuphophyllus pratensis	17.46	-29.47	CHEGD Hygr	Halbwachs et al. (2018)
Cuphophyllus sp.	17.05	-28.53	CHEGD Hygr	Seitzman et al. (2011)
Cuphophyllus virgineus	16.32	-27.66	CHEGD Hygr	Halbwachs et al. (2018)
Cuphophyllus virgineus	13.6175	-28.5325	CHEGD Hygr	Halbwachs et al. (2018) *
Cuphophyllus virgineus	14.265	-29.025	CHEGD Hygr	Halbwachs et al. (2018)
Cuphophyllus virgineus	14.5464	-30.4028	CHEGD Hygr	Halbwachs et al. (2018) *
Cuphophyllus virgineus	14.7363	-28.945	CHEGD Hygr	Halbwachs et al. (2018)
Cuphophyllus virgineus	14.7433	-30.1	CHEGD Hygr	Halbwachs et al. (2018) *
Cuphophyllus virgineus	13.714	-29.034	CHEGD Hygr	Halbwachs et al. (2018) *
Cuphophyllus virgineus	12.44	-29.78	CHEGD Hygr	Halbwachs et al. (2018)
Cuphophyllus virgineus	15.66	-30.52	CHEGD Hygr	Halbwachs et al. (2018)
Cyptotrama chrysopeplum	0.5	-23.1	SAP	Mayor et al. (2009)
Cyptotrma chrysopeplum	-0.1	-19.3	SAP	Mayor et al. (2009)
Cystoderma amianthinum	-2.3	-26.2	ECM	Mayor et al. (2009)
Cystoderma amianthinum	-2.8	-24.3	SAP	Mayor et al. (2009)
Cystoderma amianthinum	0.1	-25.02	SAP Grass	Halbwachs et al. (2018)
Cystoderma amianthinum	0.79	-25.96	SAP Grass	Halbwachs et al. (2018)
Cystoderma amiantinum	0.6	-22.2	SAP	Mayor et al. (2009)
Cystoderma caracharias	1	-23.8	SAP	Mayor et al. (2009)
Cystoderma granulosum	-0.3	-25.2	ECM	Mayor et al. (2009)
Cystoderma granulosum	-2.1	-24.2	SAP	Mayor et al. (2009)
Daedalea dickinsii	1.7	-20.2	SAP	Mayor et al. (2009)
Dennisiomyces sp.	0.95	-24.52	SAP	Sánchez-García and Matheny (2017)
Dermocybe cinnamomea	-5.2	-26.7	ECM	Mayor et al. (2009)
Dermocybe sp.	-0.7	-23.1	ECM	Mayor et al. (2009)
Dermoloma applanatum	13.3655	-29.0912	CHEGD Derm	This study
Dermoloma applanatum	14.2967	-27.1682	CHEGD Derm	This study
Dermoloma atrocinereum	12.0523	-28.0651	CHEGD Derm	This study
Dermoloma bellerianum	14.1007	-27.2606	CHEGD Derm	This study
Dermoloma carpathicum	9.41478	-28.2303	CHEGD Derm	This study
Dermoloma compactum	11.1201	-27.5284	CHEGD Derm	This study
Dermoloma confusum	13.9247	-28.6181	CHEGD Derm	This study
Dermoloma cuneifolium	10.2369	-27.8332	CHEGD Derm	This study
Dermoloma cuneifolium	10.1099	-27.8444	CHEGD Derm	This study
Dermoloma fusipes	11.6232	-30.38	CHEGD Derm	This study
Dermoloma griseobasalis	9.30576	-27.6618	CHEGD Derm	This study
Dermoloma huartii	10.0589	-28.9106	CHEGD Derm	This study
Dermoloma huartii	10.742	-28.4776	CHEGD Derm	This study
Dermoloma intermedium	7.31737	-28.5833	CHEGD Derm	This study
Dermoloma josserandii	7.83647	-28.5237	CHEGD Derm	This study
Dermoloma magicum	14.0597	-29.7838	CHEGD Derm	This study
Dermoloma magicum	14.0557	-29.8341	CHEGD Derm	This study
Dermoloma obscurum	9.29175	-28.5484	CHEGD Derm	This study
Dermoloma similis	9.18573	-29.2328	CHEGD Derm	This study
Earliella scabrosa	-0.5	-23.5	SAP	Mayor et al. (2009)
Entoloma clypeatus	-0.6	-23.4	SAP	Mayor et al. (2009)
Entoloma nitidum	2.2	-23.5	SAP	Mayor et al. (2009)
Entoloma sp.	9.3	-22.8	ECM	Mayor et al. (2009)
Entoloma sp.	11.1	-23.7	ECM	Mayor et al. (2009)
Favolaschia sp.	-0.8	-23.9	SAP	Mayor et al. (2009)
Flammulina velutipes	-0.8	-24	SAP	Mayor et al. (2009)
Fomes fomentarius	-0.2	-22.7	SAP	Mayor et al. (2009)
Fomes fomentarius	-3.7	-22.9	SAP	Mayor et al. (2009)
Fomitopis cajanderi	-2.5	-23.4	SAP	Mayor et al. (2009)
Fomitopsis feei	-0.4	-25.5	SAP	Mayor et al. (2009)
Fomitopsis pinicola	-1	-20.7	SAP	Mayor et al. (2009)
Fomitopsis pinicola	-2.5	-22.3	SAP	Mayor et al. (2009)
Fomitopsis pinicola	-3.6	-21.8	SAP	Mayor et al. (2009)
Fomitopsis pinicola	-3.9	-22.5	SAP	Mayor et al. (2009)
Fomitopsis pinicola	-4.1	-22.8	SAP	Mayor et al. (2009)
Fomitopsis pinicola	-3.1	-21.6	SAP	Mayor et al. (2009)
Fomitopsis sp.	-5.2	-23.5	SAP	Mayor et al. (2009)
Galerina aff. vittiformis	-0.116667	-26.5233	SAP Grass	Halbwachs et al. (2018)
Galerina heterocystis	-1.9	-27.6	SAP	Mayor et al. (2009)
Galerina marginata	0.42	-23.33	SAP	Korotkin et al. (2018)
Ganoderma applanatum	3.3	-21.8	SAP	Mayor et al. (2009)
Ganoderma applanatum	-4.2	-22.8	SAP	Mayor et al. (2009)
Ganoderma australe	1.8	-27.4	SAP	Mayor et al. (2009)
Ganoderma oregonense	-2	-21.2	SAP	Mayor et al. (2009)
Ganoderma stipitatum	3.74	-24.6	SAP	Mayor et al. (2009)
Gliophorus laeta	14.12	-28.8	CHEGD Hygr	Halbwachs et al. (2018)
Gliophorus laetus	15.2233	-28.37	CHEGD Hygr	Halbwachs et al. (2018) *
Gliophorus laetus	5.05	-27.64	CHEGD Hygr	Seitzman et al. (2011)
Gliophorus lilacipes	13.7	-30.1	CHEGD Hygr	Halbwachs et al. (2018)
Gliophorus lilacipes	17.21	-31.18	CHEGD Hygr	Halbwachs et al. (2018)
Gliophorus luteoglutinosus	17.56	-25.47	CHEGD Hygr	Halbwachs et al. (2018)
Gliophorus perplexus	15.06	-28.315	CHEGD Hygr	Halbwachs et al. (2018) *
Gliophorus psittacinus	17.0033	-27.5133	CHEGD Hygr	Halbwachs et al. (2018) *
Gliophorus psittacinus	15.99	-28.56	CHEGD Hygr	Halbwachs et al. (2018)
Gliophorus psittacinus	17.83	-29.69	CHEGD Hygr	Halbwachs et al. (2018)
Gliophorus psittacinus	17.2067	-29.0867	CHEGD Hygr	Halbwachs et al. (2018) *
Gliophorus psittacinus	9.27	-29.72	CHEGD Hygr	Halbwachs et al. (2018)
Gliophorus sp.	8.43	-27.41	CHEGD Hygr	Seitzman et al. (2011)
Gliophorus versicolor	13.72	-27.19	CHEGD Hygr	Halbwachs et al. (2018)
Gliophorus viridis	11.51	-27.56	CHEGD Hygr	Halbwachs et al. (2018)
Gliophorus viridis	15.76	-28.72	CHEGD Hygr	Halbwachs et al. (2018)
Gomphidius glutinosus	6	-26.4	ECM	Mayor et al. (2009)
Gomphidius oregonensis	6.1	-26.6	ECM	Mayor et al. (2009)
Gomphidius roseus	6.7	-24.9	ECM	Mayor et al. (2009)
Gomphidius smithii	7.9	-23.6	ECM	Mayor et al. (2009)
Gomphidius subroseus	1.6	-26.7	ECM	Mayor et al. (2009)
Gomphidus glutinosus	5.5	-24.6	ECM	Mayor et al. (2009)
Gomphus clavatus	7.6	-24.1	ECM	Mayor et al. (2009)
Gomphus fujisanensis	9.8	-24.6	ECM	Mayor et al. (2009)
Grifola frondosa	2.5	-21.8	SAP	Mayor et al. (2009)
Gymnopilus bellulus	5	-23.3	SAP	Mayor et al. (2009)
Gymnopilus junonius	4.3	-24	SAP	Mayor et al. (2009)
Gymnopilus penetrans	-1.7	-22.4	SAP	Mayor et al. (2009)
Gymnopilus penetrans	-1.5	-23.6	SAP	Mayor et al. (2009)
Gymnopus acervatus	0.1	-22.8	SAP	Mayor et al. (2009)
Gymnopus acervatus	1	-22.2	SAP	Mayor et al. (2009)
Hebeloma crustuliniforme	2.1	-27.1	ECM	Mayor et al. (2009)
Hebeloma incarnatulum	1.8	-24.6	ECM	Mayor et al. (2009)
Hebeloma mesophaeum	8.4	-26.8	ECM	Mayor et al. (2009)
Hebeloma mesophaeum	4.6	-24.6	ECM	Mayor et al. (2009)
Hebeloma radicosoides	21.2	-25	ECM	Mayor et al. (2009)
Hebeloma velutipes	1.9	-26.6	ECM	Mayor et al. (2009)
Hebeloma vinosophyllum	21.8	-24.8	ECM	Mayor et al. (2009)
Heimiella sp.	7.4	-25.6	ECM	Mayor et al. (2009)
Heterobasidion annosum	-1.6	-24.5	SAP	Mayor et al. (2009)
Heterobasidion annosum	-4.5	-25.1	SAP	Mayor et al. (2009)
Hexagonia tennis	-2.7	-26	SAP	Mayor et al. (2009)
Hirschioparus sp.	-3.8	-22.1	SAP	Mayor et al. (2009)
Humidicutis auratocephalus	15.024	-27.187	CHEGD Hygr	Halbwachs et al. (2018) *
Humidicutis couspicua	15.87	-27.92	CHEGD Hygr	Halbwachs et al. (2018)
Humidicutis pura	17.95	-23.93	CHEGD Hygr	Halbwachs et al. (2018)
Humidicutis rosella	12.9	-28.12	CHEGD Hygr	Halbwachs et al. (2018)
Hydnellum aurantiacum	7.6	-25.1	ECM	Mayor et al. (2009)
Hydnellum caeruleum	13.1	-22.7	ECM	Mayor et al. (2009)
Hydnellum caeruleum	8.4	-25.3	ECM	Mayor et al. (2009)
Hydnellum ferrugineum	10.7	-22.5	ECM	Mayor et al. (2009)
Hydnellum peckii	10.4	-23.3	ECM	Mayor et al. (2009)
Hydnellum peckii	6.3	-25.5	ECM	Mayor et al. (2009)
Hydnum repandum	9.2	-26	ECM	Mayor et al. (2009)
Hydnum repandum	8.6	-28.6	ECM	Mayor et al. (2009)
Hydnum repandum	8.6	-25.4	ECM	Mayor et al. (2009)
Hydnum rufescens	8.9	-25.4	ECM	Mayor et al. (2009)
Hydnum rufescens	7	-26	ECM	Mayor et al. (2009)
Hydnum umbilicatum	6.3	-25	ECM	Mayor et al. (2009)
Hygrocybe sp.	7.994	-28.7	CHEGD Hygro	Mayor et al. (2009)
Hygrocybe aurantiosplendens	13.08	-28.93	CHEGD Hygr	Halbwachs et al. (2018)
Hygrocybe blanda	8.93	-27.54	CHEGD Hygr	Halbwachs et al. (2018)
Hygrocybe blanda	15.46	-28.64	CHEGD Hygr	Halbwachs et al. (2018)
Hygrocybe blanda	20.68	-27.12	CHEGD Hygr	Halbwachs et al. (2018)
Hygrocybe cantharellus	6.08	-31.16	CHEGD Hygr	Halbwachs et al. (2018)
Hygrocybe cantharellus	1.79	-31.18	CHEGD Hygr	Halbwachs et al. (2018)
Hygrocybe ceracea	13.06	-27.74	CHEGD Hygr	Halbwachs et al. (2018)
Hygrocybe ceracea	7.95	-30.3	CHEGD Hygr	Halbwachs et al. (2018)
Hygrocybe cerinolutea	4.14	-24.5	CHEGD Hygr	Halbwachs et al. (2018)
Hygrocybe cf. cantharellus	6.6	-28.45	CHEGD Hygr	Seitzman et al. (2011)
Hygrocybe citrinovirens	13.63	-28.85	CHEGD Hygr	Halbwachs et al. (2018)
Hygrocybe coccinea	11.8933	-28.9233	CHEGD Hygr	Halbwachs et al. (2018) *
Hygrocybe coccinea	13.81	-28.86	CHEGD Hygr	Halbwachs et al. (2018)
Hygrocybe coccinea	12.98	-30.7312	CHEGD Hygr	Halbwachs et al. (2018) *
Hygrocybe coccinea	13.644	-29.3567	CHEGD Hygr	Halbwachs et al. (2018) *
Hygrocybe coccinea	9	-29.84	CHEGD Hygr	Halbwachs et al. (2018)
Hygrocybe coccinea	13.42	-28.1333	CHEGD Hygr	Halbwachs et al. (2018) *
Hygrocybe conica	12.7633	-29.4067	CHEGD Hygr	Halbwachs et al. (2018) *
Hygrocybe conica	11.36	-29.87	CHEGD Hygr	Halbwachs et al. (2018)
Hygrocybe firma	1.9	-30.69	CHEGD Hygr	Halbwachs et al. (2018)
Hygrocybe firma	5.17	-30.61	CHEGD Hygr	Halbwachs et al. (2018)
Hygrocybe firma	3.02	-30.43	CHEGD Hygr	Halbwachs et al. (2018)
Hygrocybe firma	5.9	-27.86	CHEGD Hygr	Halbwachs et al. (2018)
Hygrocybe firma	11.03	-30.74	CHEGD Hygr	Halbwachs et al. (2018)
Hygrocybe glutinipes	19.52	-28.06	CHEGD Hygr	Halbwachs et al. (2018)
Hygrocybe chlorophana	15.9325	-28.945	CHEGD Hygr	Halbwachs et al. (2018) *
Hygrocybe chlorophana	13.62	-29	CHEGD Hygr	Halbwachs et al. (2018)
Hygrocybe chlorophana	14.8833	-28.9167	CHEGD Hygr	Halbwachs et al. (2018) *
Hygrocybe chlorophana	8.92	-29.235	CHEGD Hygr	Halbwachs et al. (2018) *
Hygrocybe insipida	12.1	-28.74	CHEGD Hygr	Halbwachs et al. (2018)
Hygrocybe insipida	10.03	-29.47	CHEGD Hygr	Halbwachs et al. (2018)
Hygrocybe insipida	9.19	-27.62	CHEGD Hygr	Halbwachs et al. (2018)
Hygrocybe julietae	15.65	-30.2	CHEGD Hygr	Halbwachs et al. (2018)
Hygrocybe julietae	19.4	-27.14	CHEGD Hygr	Halbwachs et al. (2018)
Hygrocybe keithgeorgei	7.81	-29.37	CHEGD Hygr	Halbwachs et al. (2018)
Hygrocybe keithgeorgei	10.03	-26.12	CHEGD Hygr	Halbwachs et al. (2018)
Hygrocybe lilaceolamellata	7.6	-26.31	CHEGD Hygr	Halbwachs et al. (2018)
Hygrocybe lilaceolamellata	12.72	-26.23	CHEGD Hygr	Halbwachs et al. (2018)
Hygrocybe miniata	8.54	-28.9	CHEGD Hygr	Halbwachs et al. (2018)
Hygrocybe miniata	2.38	-27.02	CHEGD Hygr	Halbwachs et al. (2018)
Hygrocybe miniata	6.24	-27.73	CHEGD Hygr	Halbwachs et al. (2018)
Hygrocybe mucronella	19.23	-28.89	CHEGD Hygr	Halbwachs et al. (2018)
Hygrocybe procera	5.61	-28.92	CHEGD Hygr	Halbwachs et al. (2018)
Hygrocybe punicea	9.67	-29.43	CHEGD Hygr	Halbwachs et al. (2018)
Hygrocybe quieta	13.5507	-28.1673	CHEGD Hygr	Halbwachs et al. (2018) *
Hygrocybe quieta	12.6	-30.17	CHEGD Hygr	Halbwachs et al. (2018)
Hygrocybe quieta	16.755	-28.265	CHEGD Hygr	Halbwachs et al. (2018) *
Hygrocybe reidii	6.95	-29.83	CHEGD Hygr	Halbwachs et al. (2018)
Hygrocybe rubrocarnosa	2.47	-32.1	CHEGD Hygr	Halbwachs et al. (2018)
Hygrocybe rubrocarnosa	6.35	-29.83	CHEGD Hygr	Halbwachs et al. (2018)
Hygrocybe sp.	10.44	-27.85	CHEGD Hygr	Seitzman et al. (2011)
Hygrocybe sp.	7.38	-29.52	CHEGD Hygr	Seitzman et al. (2011)
Hygrocybe sp.	6.29	-28.96	CHEGD Hygr	Seitzman et al. (2011)
Hygrocybe sp.	13.67	-28.47	CHEGD Hygr	Halbwachs et al. (2018)
Hygrocybe sp.	18.44	-24.15	CHEGD Hygr	Halbwachs et al. (2018)
Hygrocybe sp.	10.04	-27.79	CHEGD Hygr	Seitzman et al. (2011)
Hygrocybe sp.	8.34	-29.97	CHEGD Hygr	Tedersoo et al. (2012)
Hygrocybe sp.	11	-31.55	CHEGD Hygr	Tedersoo et al. (2012)
Hygrocybe sp.	21.05	-29.69	CHEGD Hygr	Tedersoo et al.( 2012)
Hygrocybe sp.	21.24	-28.91	CHEGD Hygr	Tedersoo et al. (2012)
Hygrocybe sp.	18.01	-29.41	CHEGD Hygr	Tedersoo et al. (2012)
Hygrocybe splendidissima	12.09	-28.42	CHEGD Hygr	Halbwachs et al. (2018)
Hygrophoropsis aurantiaca	-0.1	-20.4	SAP	Mayor et al. (2009)
Hygrophoropsis aurantiaca	0.3	-19.4	SAP	Mayor et al. (2009)
Hygrophoropsis aurantiaca	-1	-20.2	SAP	Mayor et al. (2009)
Hygrophoropsis aurantiaca	4.6	-21.6	SAP	Mayor et al. (2009)
Hygrophoropsis aurantiaca	-2.8	-22	SAP	Mayor et al. (2009)
Hygrophoropsis aurantiaca	-1.2	-20.3	SAP	Mayor et al. (2009)
Hygrophoropsis aurantiaca	0.42	-23.9333	SAP Grass	Halbwachs et al. (2018) *
Hygrophoropsis auriantiaceae	-2	-19.6	SAP	Mayor et al. (2009)
Hygrophorus agathosmus	6.4	-28.1	ECM	Mayor et al. (2009)
Hygrophorus agathosmus	6.4	-28.1	ECM	Taylor et al. (2003)
Hygrophorus bakerensis	3.5	-25.5	ECM	Mayor et al. (2009)
Hygrophorus bakerensis	3.5	-25.5	ECM	Trudell et al. (2004)
Hygrophorus camarophyllus	3.1	-24.6	ECM	Mayor et al. (2009)
Hygrophorus camarophyllus	4.1	-25.5	ECM	Mayor et al. (2009)
Hygrophorus camarophyllus	-0.4	-23.6	ECM	Mayor et al. (2009)
Hygrophorus camarophyllus	3.1	-24.6	ECM	Taylor et al. (2003)
Hygrophorus camarophyllus	4.1	-25.5	ECM	Trudell et al. (2004)
Hygrophorus camarophyllus	-0.4	-23.6	ECM	Hart et al. (2006)
Hygrophorus eburneus	3.1	-25.7	ECM	Mayor et al. (2009)
Hygrophorus eburneus	3.1	-25.7	ECM	Trudell et al. (2004)
Hygrophorus flavodiscus	5.59	-24.95	ECM	Trudell et al. (2004)
Hygrophorus flavodiscus	8.12	-23.25	ECM	Trudell et al. (2004)
Hygrophorus fuligineus	9	-26.52	ECM	Trudell et al. (2004)
Hygrophorus hypothejus	4.37	-24.57	ECM	Halbwachs et al. (2018)
Hygrophorus hypothejus	4.77	-28.29	ECM	Halbwachs et al. (2018)
Hygrophorus chrysodon	1.1	-25.7	ECM	Mayor et al. (2009)
Hygrophorus chrysodon	1.1	-25.7	ECM	Trudell et al. (2004)
Hygrophorus involutus	9.93	-29.12	ECM	Halbwachs et al. (2018)
Hygrophorus lindtneri	-6.6	-28.6	ECM	Mayor et al. (2009)
Hygrophorus lindtneri	-6.6	-28.6	ECM	Zeller et al. (2007)
Hygrophorus olivaceoalbus	-1.7	-26	ECM	Mayor et al. (2009)
Hygrophorus olivaceoalbus	2.7	-24.9	ECM	Mayor et al. (2009)
Hygrophorus olivaceoalbus	-1.7	-26	ECM	Taylor et al. (2003)
Hygrophorus purpurascens	7.6	-24.9	ECM	Mayor et al. (2009)
Hygrophorus purpurascens	7.6	-24.9	ECM	Trudell et al. (2004)
Hygrophorus sp.	3	-25.3	ECM	Mayor et al. (2009)
Hymenogasterales sp.	13.1	-26.3	ECM	Mayor et al. (2009)
Hypholoma capnoides	-1.3	-24.1	SAP	Mayor et al. (2009)
Hypholoma capnoides	-3.8	-21.9	SAP	Mayor et al. (2009)
Hypholoma fasciculare	-3.8	-24.3	SAP	Mayor et al. (2009)
Hypholoma fasciculare	0.1	-21.4	SAP	Mayor et al. (2009)
Hypholoma fasciculare	-0.5	-22.2	SAP	Mayor et al. (2009)
Hypholoma fasciculare	-0.9	-23.4	SAP	Mayor et al. (2009)
Hypholoma fasciculare	0.4	-23.8	SAP	Mayor et al. (2009)
Hypholoma fasiculare	-0.6	-22.8	SAP	Mayor et al. (2009)
Hypholoma marginatum	-2.8	-22.5	SAP	Mayor et al. (2009)
Hypholoma udum	6.9	-25.3	SAP	Mayor et al. (2009)
Chalciporus piperatus	8.3	-22.3	ECM	Mayor et al. (2009)
Chalciporus piperatus	9.3	-22	ECM	Mayor et al. (2009)
Chalciporus piperatus	7.9	-22.2	ECM	Mayor et al. (2009)
Chroogomphus rutilus	3.8	-26	ECM	Mayor et al. (2009)
Chroogomphus rutilus	4.2	-25.3	ECM	Mayor et al. (2009)
Chroogomphus tomentosus	4.1	-24.8	ECM	Mayor et al. (2009)
Chroogomphus tomentosus	4.6	-25.4	ECM	Mayor et al. (2009)
Chroogomphus tomentosus	-3.5	-24.7	ECM	Mayor et al. (2009)
Chroogomphus tomentosus	-4.4	-26.1	ECM	Mayor et al. (2009)
Chroogomphus tomentosus	-0.7	-26	ECM	Mayor et al. (2009)
Chrysomphalina aurantiaca	-1.2	-23.7	SAP	Mayor et al. (2009)
Infundibulicybe gibba	0.1	-21.4	SAP	Sánchez-García and Matheny (2017)
Inocybe acuta	2.9	-26.2	ECM	Mayor et al. (2009)
Inocybe assimilata	2.8	-24.7	ECM	Mayor et al. (2009)
Inocybe ayangannae	7.4	-25.5	ECM	Mayor et al. (2009)
Inocybe cincinnata	3.5	-26.5	ECM	Mayor et al. (2009)
Inocybe fastigiata	0.5	-25	ECM	Mayor et al. (2009)
Inocybe fastigiata	3.6	-25	ECM	Mayor et al. (2009)
Inocybe friesii	4.1	-27	ECM	Mayor et al. (2009)
Inocybe geophylla	1.2	-26.9	ECM	Mayor et al. (2009)
Inocybe geophylla	4.2	-25	ECM	Mayor et al. (2009)
Inocybe geophylla	1.5	-24.5	ECM	Mayor et al. (2009)
Inocybe geophylla	1.7	-22.7	ECM	Mayor et al. (2009)
Inocybe geophylla	1.6	-24.6	ECM	Mayor et al. (2009)
Inocybe hirsuta var. maxima	3.3	-24.6	ECM	Mayor et al. (2009)
Inocybe lacera	1.3	-22.5	ECM	Mayor et al. (2009)
Inocybe leiocephala	3.8	-25.9	ECM	Mayor et al. (2009)
Inocybe olympiana	0.5	-24.9	ECM	Mayor et al. (2009)
Inocybe pseudodestricta	1.5	-26.5	ECM	Mayor et al. (2009)
Inocybe rimosa	1.4	-24.7	ECM	Mayor et al. (2009)
Inocybe sp.	5	-23.1	ECM	Mayor et al. (2009)
Inocybe sp.	3.7	-24	ECM	Mayor et al. (2009)
Inocybe sp.	-0.7	-26.3	ECM	Mayor et al. (2009)
Inocybe subochracea	-3.06	-24.84	ECM	Korotkin et al. (2018)
Inocybe tigrina	1.3	-26.9	ECM	Mayor et al. (2009)
Inocybe vaccina	1.2	-24.6	ECM	Mayor et al. (2009)
Inocybe xanthomelas	1	-26.2	ECM	Mayor et al. (2009)
Inonotus tomentosus	-2.1	-23.5	SAP	Mayor et al. (2009)
Inonotus tomentosus	-3.9	-21.3	SAP	Mayor et al. (2009)
Ischnoderma resinosum	-2.4	-21.1	SAP	Mayor et al. (2009)
Kobayasia nipponica	-3.6	-23.2	SAP	Mayor et al. (2009)
Laccaria amethstina	-3.6	-26.3	ECM	Mayor et al. (2009)
Laccaria amethystea	-3.6	-27.9	ECM	Mayor et al. (2009)
Laccaria amethystina	1.7	-27.4	ECM	Mayor et al. (2009)
Laccaria amethystina	-0.5	-24.1	ECM	Mayor et al. (2009)
Laccaria bicolor	1.3	-25.3	ECM	Mayor et al. (2009)
Laccaria bicolor	0.2	-25.1	ECM	Mayor et al. (2009)
Laccaria bicolor	-0.5	-25.3	ECM	Mayor et al. (2009)
Laccaria bicolor	2.4	-24	ECM	Mayor et al. (2009)
Laccaria laccata	1.6	-25.3	ECM	Mayor et al. (2009)
Laccaria laccata	-3.3	-25.4	ECM	Mayor et al. (2009)
Laccaria sp.	1.4	-23	ECM	Mayor et al. (2009)
Lactarius badiosanguinea	8.5	-26.2	ECM	Mayor et al. (2009)
Lactarius camphoratus	3.8	-26.8	ECM	Mayor et al. (2009)
Lactarius deliciosus	6.5	-24.9	ECM	Mayor et al. (2009)
Lactarius deterrimus	7.5	-26.6	ECM	Mayor et al. (2009)
Lactarius fallax var. concolor	1.1	-24.4	ECM	Mayor et al. (2009)
Lactarius fuliginosus	6.4	-24.9	ECM	Mayor et al. (2009)
Lactarius glyciosmus	4.3	-27	ECM	Mayor et al. (2009)
Lactarius hatsudake	2.5	-24.8	ECM	Mayor et al. (2009)
Lactarius helvus	6.9	-23.8	ECM	Mayor et al. (2009)
Lactarius chrysorrheus	1.3	-23.9	ECM	Mayor et al. (2009)
Lactarius chrysorrheus	2.6	-23.3	ECM	Mayor et al. (2009)
Lactarius chrysorrheus	-0.5	-24.3	ECM	Mayor et al. (2009)
Lactarius kauffmanii var. kauffmanii	5.3	-25.6	ECM	Mayor et al. (2009)
Lactarius mitissimus	5.4	-25.1	ECM	Mayor et al. (2009)
Lactarius musteus	1.6	-24.9	ECM	Mayor et al. (2009)
Lactarius necator	2.5	-26	ECM	Mayor et al. (2009)
Lactarius obscuratus	6	-27.1	ECM	Mayor et al. (2009)
Lactarius olivaceo-umbrinus	1.8	-25.1	ECM	Mayor et al. (2009)
Lactarius olympianus	5.3	-24.8	ECM	Mayor et al. (2009)
Lactarius olympianus	5.4	-24.9	ECM	Mayor et al. (2009)
Lactarius pallescens var. pallescens	3.3	-25.1	ECM	Mayor et al. (2009)
Lactarius pseudomucidus	2.9	-25.5	ECM	Mayor et al. (2009)
Lactarius pseudomucidus	1.5	-25.1	ECM	Mayor et al. (2009)
Lactarius quietus	3.4	-24.3	ECM	Mayor et al. (2009)
Lactarius repraesentaneus	6.4	-26.5	ECM	Mayor et al. (2009)
Lactarius rubrilacteus	4.7	-24.3	ECM	Mayor et al. (2009)
Lactarius rufus	4	-24.9	ECM	Mayor et al. (2009)
Lactarius rufus	2	-25.3	ECM	Mayor et al. (2009)
Lactarius scrobiculatus	7.6	-27.3	ECM	Mayor et al. (2009)
Lactarius sp.	3.7	-25.9	ECM	Mayor et al. (2009)
Lactarius sp.	6.7	-25.5	ECM	Mayor et al. (2009)
Lactarius sp.	8.7	-23.7	ECM	Mayor et al. (2009)
Lactarius sp.	10.3	-26.6	ECM	Mayor et al. (2009)
Lactarius subcircellatus	2.6	-26.7	ECM	Mayor et al. (2009)
Lactarius subdulcis	-1	-26.7	ECM	Mayor et al. (2009)
Lactarius subflammeus	5.2	-25.8	ECM	Mayor et al. (2009)
Lactarius theiogalus	2.5	-27.1	ECM	Mayor et al. (2009)
Lactarius theiogalus	-0.6	-25	ECM	Mayor et al. (2009)
Lactarius theiogalus	2.6	-24.6	ECM	Mayor et al. (2009)
Lactarius torminosus	5.5	-25.8	ECM	Mayor et al. (2009)
Lactarius trivialis	6.6	-23.5	ECM	Mayor et al. (2009)
Lactarius uvidus	3.4	-26	ECM	Mayor et al. (2009)
Lactarius uvidus	3.5	-26	ECM	Mayor et al. (2009)
Lactarius vietus	1.7	-26.2	ECM	Mayor et al. (2009)
Laetiporus conifericola	-2.4	-21.8	SAP	Mayor et al. (2009)
Laetiporus sp.	0.4	-22.5	SAP	Mayor et al. (2009)
Laetiporus sulphureus	-0.2	-22.6	SAP	Mayor et al. (2009)
Laetiporus sulphureus	1	-21.1	SAP	Mayor et al. (2009)
Leccinum aurantiacum	9	-27.3	ECM	Mayor et al. (2009)
Leccinum holopus	2.2	-29.2	ECM	Mayor et al. (2009)
Leccinum molle	9	-27.6	ECM	Mayor et al. (2009)
Leccinum rotundifoliae	8.3	-26.7	ECM	Mayor et al. (2009)
Leccinum scabrum	4.5	-24.6	ECM	Mayor et al. (2009)
Leccinum scabrum	9.2	-27.5	ECM	Mayor et al. (2009)
Leccinum scabrum	7.3	-26.4	ECM	Mayor et al. (2009)
Leccinum scabrum	4.3	-27.4	ECM	Mayor et al. (2009)
Leccinum variicolor	7.7	-27.6	ECM	Mayor et al. (2009)
Leccinum variicolor	5.3	-26.1	ECM	Mayor et al. (2009)
Leccinum versipelle	12.3	-27.5	ECM	Mayor et al. (2009)
Leccinum versipelle	11.7	-27.1	ECM	Mayor et al. (2009)
Leccinum vulpinum	12.8	-25	ECM	Mayor et al. (2009)
Lentinula edodes	0.9	-24.8	SAP	Mayor et al. (2009)
Lentinus sp.	-1.9	-24.2	SAP	Mayor et al. (2009)
Leotia lubrica	3	-25.7	ECM	Mayor et al. (2009)
Lepiota acutesquamosa	0.5	-22.7	SAP	Mayor et al. (2009)
Lepiota clypeolaria	3.8	-21.5	SAP	Mayor et al. (2009)
Lepiota cristata	1.8	-22.6	SAP	Mayor et al. (2009)
Lepiota cristata	1.6	-21.7	SAP	Mayor et al. (2009)
Lepiota cristata	6.34	-21.41	SAP Grass	Halbwachs et al. (2018)
Lepiota cristata	2.98	-23.96	SAP Grass	Halbwachs et al. (2018)
Lepiota magnispora	-0.8	-23.4	SAP	Mayor et al. (2009)
Lepiota sp.	-0.7	-23.1	SAP	Mayor et al. (2009)
Lepista irina	4.98	-23.03	SAP	Sánchez-García and Matheny (2017)
Lepista nuda	5.17	-21.13	SAP Grass	Halbwachs et al. (2018)
Lepista nuda	2.21	-22.47	SAP Grass	Halbwachs et al. (2018)
Lepista nuda	4.00273	-21.8923	SAP Grass	Halbwachs et al. (2018) *
Lepista personata	6.64	-21.91	SAP	Sánchez-García and Matheny (2017)
Lepista saeva	-0.05	-22.91	SAP Grass	Halbwachs et al. (2018)
Lepista sordida	4.53	-15.79	SAP	Sánchez-García and Matheny (2017)
Leucopaxillae gracillimus	13.1	-24.03	ECM	Sánchez-García and Matheny (2017)
Leucopaxillis amarus	5.9	-20.1	SAP	Mayor et al. (2009)
Leucopaxillus amarus	3.9	-19.3	SAP	Mayor et al. (2009)
Leucopaxillus giganteus	-2.2	-23	SAP	Mayor et al. (2009)
Loreleia marchantiae	1.51	-26.07	Bryophil	Korotkin et al. (2018)
Loreleia marchantiae	1.89	-25.58	Bryophil	Korotkin et al. (2018)
Loreleia postii	-0.66	-23.41	Bryophil	Korotkin et al. (2018)
Loreleia postii	-2.56	-25.71	Bryophil	Korotkin et al. (2018)
Lycoperdon foetidum	-2	-24.5	SAP	Mayor et al. (2009)
Lycoperdon perlatum	2.4	-23.3	SAP	Mayor et al. (2009)
Lycoperdon perlatum	1.9	-22.9	SAP	Mayor et al. (2009)
Lycoperdon sp.	-4.9	-24.3	SAP	Mayor et al. (2009)
Lycoperdon sp.	-1	-24.9	SAP	Mayor et al. (2009)
Lyophyllum aff. decastes	14.64	-25.24	ECM	Sánchez-García and Matheny (2017)
Macrolepiota procera	14.65	-24.73	SAP Grass	Halbwachs et al. (2018)
Macrolepiota procera	2.04	-24.71	SAP Grass	Halbwachs et al. (2018)
Macrolepiota rhacodes	7.23	-23.37	SAP Grass	Halbwachs et al. (2018)
Macrolepiota sp.	0.8	-23.5	SAP	Mayor et al. (2009)
Marasmius androsaceus	-3.2	-25.7	SAP	Mayor et al. (2009)
Marasmius maximus	8.6	-23	SAP	Mayor et al. (2009)
Marasmius sp.	2.9	-21.8	SAP	Mayor et al. (2009)
Marasmius sp.	-0.9	-22.4	SAP	Mayor et al. (2009)
Marasmius sp.	-2.2	-25.2	SAP	Mayor et al. (2009)
Megacollybia platyphylla	-0.9	-23	SAP	Mayor et al. (2009)
Micromphale perforans	-3.4	-25	SAP	Mayor et al. (2009)
Microporus vernicipes	-0.3	-28.9	SAP	Mayor et al. (2009)
Microporus vernicipes	2.5	-24	SAP	Mayor et al. (2009)
Muscinupta laevis	-0.9	-25.81	Bryophil	Korotkin et al. (2018)
Muscinupta laevis	-3.55	-27.24	Bryophil	Korotkin et al. (2018)
Muscinupta laevis	1.15	-25.93	Bryophil	Korotkin et al. (2018)
Mycena aetites	0.78	-24.65	SAP Grass	Halbwachs et al. (2018)
Mycena aurantiidisca	-4.3	-25.4	SAP	Mayor et al. (2009)
Mycena aurantiidisca	-3.4	-24.9	SAP	Mayor et al. (2009)
Mycena clavicularis	-4	-24.5	SAP	Mayor et al. (2009)
Mycena clavicularis	-2	-25.2	SAP	Mayor et al. (2009)
Mycena epipterygia	-3.7	-22.8	SAP	Mayor et al. (2009)
Mycena flavoalba	2.25	-25.01	SAP Grass	Halbwachs et al. (2018)
Mycena galericulata	-3.3	-22.1	SAP	Mayor et al. (2009)
Mycena galopus	-3.6	-22.7	SAP	Mayor et al. (2009)
Mycena gr. murina	-3.8	-24	SAP	Mayor et al. (2009)
Mycena haematopoda	-2.2	-22.4	SAP	Mayor et al. (2009)
Mycena haematopoda	-2.9	-20.2	SAP	Mayor et al. (2009)
Mycena haematopus	-2.9	-22.7	SAP	Mayor et al. (2009)
Mycena inclinata	-1.7	-22.3	SAP	Mayor et al. (2009)
Mycena leptocephala	2.6475	-25.4725	SAP Grass	Halbwachs et al. (2018) *
Mycena leptophylla	-0.4	-23.3	SAP	Mayor et al. (2009)
Mycena maculata	-1	-22.1	SAP	Mayor et al. (2009)
Mycena pura	6.4	-22.7	SAP	Mayor et al. (2009)
Mycena pura	0.8	-22.9	SAP	Mayor et al. (2009)
Mycena pura	0.4	-23.9	SAP	Mayor et al. (2009)
Mycena pura	3.35	-23.82	SAP Grass	Halbwachs et al. (2018)
Mycena rosella	-3	-23.3	SAP	Mayor et al. (2009)
Mycena rosella	-2.9	-23.9	SAP	Mayor et al. (2009)
Mycena simia	4.6	-23.7	SAP	Mayor et al. (2009)
Mycena sp.	-1	-22.3	SAP	Mayor et al. (2009)
Mycena sp.	-0.2	-21.2	SAP	Mayor et al. (2009)
Mycena sp.	0.8	-21.5	SAP	Mayor et al. (2009)
Mycena sp.	-3	-28	SAP	Mayor et al. (2009)
Mycena sp.	6.1	-23.5	SAP	Mayor et al. (2009)
Mycena sp.	0.6	-25.1	SAP	Mayor et al. (2009)
Mycena strobilinoides	-3.3	-23.2	SAP	Mayor et al. (2009)
Mycoleptodonoides aitchisonii	-0.2	-22.1	SAP	Mayor et al. (2009)
Naematoloma fasciculare	-0.8	-24	SAP	Mayor et al. (2009)
Naucoria escharoides	4.3	-25.7	ECM	Mayor et al. (2009)
Neohygrocybe nitrata	15.9	-29.52	CHEGD Hygr	Halbwachs et al. (2018)
Neohygrocybe nitrata	13.615	-29.285	CHEGD Hygr	Halbwachs et al. (2018) *
Notholepista subzonalis	-0.41	-23.98	SAP	Sánchez-García and Matheny (2017)
Odonticium romellii	-2.9	-22.32	SAP	Korotkin et al. (2018)
Oligoporus perdelicatus	-3.5	-20.4	SAP	Mayor et al. (2009)
Omphalotus olearis	-0.4	-22.9	SAP	Mayor et al. (2009)
Onnia tomentosa	-1.43	-21.37	SAP	Korotkin et al. (2018)
Onnia tomentosa	-4.28	-22.66	SAP	Korotkin et al. (2018)
Onnia vallata	-4.2	-24.2	SAP	Mayor et al. (2009)
Oudemansiella mucida	-7.1	-22.9	SAP	Mayor et al. (2009)
Oudemansiella mucida	-3.4	-22.1	SAP	Mayor et al. (2009)
Oudemansiella radicata	-0.6	-23.2	SAP	Mayor et al. (2009)
Oudemansiella venusolamellata	0.7	-23.5	SAP	Mayor et al. (2009)
Oxyporus cuneatus	-0.7	-23.5	SAP	Mayor et al. (2009)
Panaeolus acuminatus	2.87	-25.99	SAP Grass	Halbwachs et al. (2018)
Panaeolus acuminatus	2.21	-26.38	SAP Grass	Halbwachs et al. (2018)
Paxillus atromentarius	2.8	-23	SAP	Mayor et al. (2009)
Paxillus atrotomentosus	-1.3	-22.4	SAP	Mayor et al. (2009)
Paxillus involutus	9.1	-26.6	ECM	Mayor et al. (2009)
Paxillus involutus	6.6	-24.6	ECM	Mayor et al. (2009)
Perenniporia inflexibilis	2.57	-26.3	SAP	Mayor et al. (2009)
Perenniporia inflexibilis	2.86	-25.823	SAP	Mayor et al. (2009)
Perenniporia inflexibilis	3.19	-25.7969	SAP	Mayor et al. (2009)
Perenniporia sp.	-1	-24.5	SAP	Mayor et al. (2009)
Peziza badoconfusa	2.5	-22.1	SAP	Mayor et al. (2009)
Phaeocollybia attenuata	9.1	-24.3	ECM	Mayor et al. (2009)
Phaeocollybia benzokauffmanii	12.8	-23.5	ECM	Mayor et al. (2009)
Phaeocollybia fallax	6.9	-24.3	ECM	Mayor et al. (2009)
Phaeocollybia gregaria	13	-23.8	ECM	Mayor et al. (2009)
Phaeocollybia kauffmanii	11	-25.4	ECM	Mayor et al. (2009)
Phaeocollybia lilacifolia	10.5	-26	ECM	Mayor et al. (2009)
Phaeocollybia piceae	7	-25.3	ECM	Mayor et al. (2009)
Phaeolepiota aurea	3.4	-21.4	SAP	Mayor et al. (2009)
Phaeolus schweinitzii	-0.2	-23	SAP	Mayor et al. (2009)
Phaeolus schweinitzii	0	-22.9	SAP	Mayor et al. (2009)
Phallus impudicus	-4.5	-23	SAP	Mayor et al. (2009)
Phallus impudicus	-2.8	-22.7	SAP	Mayor et al. (2009)
Phellinus nigricans	0.44	-23.44	SAP	Korotkin et al. (2018)
Phellinus nigricans	-4.48	-23.56	SAP	Korotkin et al. (2018)
Phellinus pini	-3.1	-21.8	SAP	Mayor et al. (2009)
Phellinus robustus	-0.7	-24	SAP	Mayor et al. (2009)
Phellinus xeranticus	-0.9	-23.4	SAP	Mayor et al. (2009)
Phellodon niger	13.5	-24.6	ECM	Mayor et al. (2009)
Phellodon niger	8.1	-22.7	ECM	Mayor et al. (2009)
Phellodon tomentosa	14.1	-24.1	ECM	Mayor et al. (2009)
Pholiota astragalina	-1.2	-22.1	SAP	Mayor et al. (2009)
Pholiota astragalina	-3.3	-22.6	SAP	Mayor et al. (2009)
Pholiota decorata	-2	-23.7	SAP	Mayor et al. (2009)
Pholiota decorata	-2.6	-23.1	SAP	Mayor et al. (2009)
Pholiota flammans	-2.4	-23.2	SAP	Mayor et al. (2009)
Pholiota flammans	-3.7	-22.7	SAP	Mayor et al. (2009)
Pholiota flavida	-1	-22	SAP	Mayor et al. (2009)
Pholiota lenta	-1.5	-25.5	SAP	Mayor et al. (2009)
Pholiota lenta	-4	-23.5	SAP	Mayor et al. (2009)
Pholiota lubrica	-1.7	-22.3	SAP	Mayor et al. (2009)
Pholiota spumosa	-1.9	-21.4	SAP	Mayor et al. (2009)
Pholiota squarrosa	5.2	-23.6	SAP	Mayor et al. (2009)
Pholiota squarrosa	5.6	-23.1	SAP	Mayor et al. (2009)
Piptoporus betulinus	-4.6	-23.1	SAP	Mayor et al. (2009)
Pisolithus tinctorius	8.8	-24.7	ECM	Mayor et al. (2009)
Pleurocybe porrigens	-1.2	-21.3	SAP	Mayor et al. (2009)
Pleurocybella porrigens	-1.1	-21.5	SAP	Mayor et al. (2009)
Pleurotus ostreatus	1.4	-25.7	SAP	Mayor et al. (2009)
Pleurotus sp.	-2.3	-22.2	SAP	Mayor et al. (2009)
Pluteus cervinus	-1.8	-22.6	SAP	Mayor et al. (2009)
Pluteus cervinus	-2	-23.8	SAP	Mayor et al. (2009)
Pluteus lutescens	1.7	-24	SAP	Mayor et al. (2009)
Podoscypha nitidula	0.8	-23.9	SAP	Mayor et al. (2009)
Polyporaceae sp.	-3.5	-20.6	SAP	Mayor et al. (2009)
Polyporus alveolarius	-2.4	-23.3	SAP	Mayor et al. (2009)
Polyporus arcularius	-1.6	-22.4	SAP	Mayor et al. (2009)
Polyporus badius	-5.9	-22.3	SAP	Mayor et al. (2009)
Polyporus melanopus	0.1	-23.8	SAP	Mayor et al. (2009)
Polyporus melanopus	-2.9	-25.1	SAP	Mayor et al. (2009)
Polyporus sp.	-2	-22.5	SAP	Mayor et al. (2009)
Polyporus tenuiculus	-1.9	-23.9	SAP	Mayor et al. (2009)
Porpoloma portentosum	8.2	-26.99	ECM	Sánchez-García and Matheny (2017)
Porpoloma sejunctum	9.84	-21.82	ECM	Sánchez-García and Matheny (2017)
Porpoloma sp.	6.53	-30	ECM	Sánchez-García and Matheny (2017)
Porpoloma sp.	7.78	-23.25	ECM	Sánchez-García and Matheny (2017)
Porpoloma terreum	6.69	-24.35	ECM	Sánchez-García and Matheny (2017)
Porpolomopsis calyptriformis	15.4217	-28.69	CHEGD Hygr	Halbwachs et al. (2018) *
Psathyrella gr. tephrophylla	2.4	-22.3	SAP	Mayor et al. (2009)
Psathyrella piluliformis	-3.3	-23.7	SAP	Mayor et al. (2009)
Psathyrella sp.	0.3	-22.5	SAP	Mayor et al. (2009)
Psathyrella sp.	-0.5	-24.8	SAP	Mayor et al. (2009)
Psathyrella sp.	1.1	-25	SAP	Mayor et al. (2009)
Psathyrella sp.	2.2	-23.9	SAP	Mayor et al. (2009)
Pseudoclitocybe cyathiformis	-0.14875	-27.975	SAP Grass	Halbwachs et al. (2018) *
Pseudoclitocybe sp.	1.76	-23.84	SAP	Sánchez-García and Matheny (2017)
Pseudocolus schellenbergiae	1.5	-23.9	SAP	Mayor et al. (2009)
Pseudohydnum gelatinosum	-2.7	-24	SAP	Mayor et al. (2009)
Pseudoomphalina kalchbrenneri	-0.94	-22.24	SAP	Sánchez-García and Matheny (2017)
Pseudoomphalina pachyphylla	-0.41	-23.06	SAP	Sánchez-García and Matheny (2017)
Pseudotulostoma volvata	3.7	-27.4	ECM	Mayor et al. (2009)
Pseudotulostoma volvata	8.9	-26.6	Ecm	Mayor et al. (2009)
Pseudotulostoma volvata	5.721	-26.42	ECM	Mayor et al. (2009)
Psilocybe coprophila	0.05	-25.72	SAP Grass	Halbwachs et al. (2018)
Psilocybe semilanceata	0.98	-24.8	SAP Grass	Halbwachs et al. (2018)
Psilocybe semilanceata	0.31	-26.26	SAP Grass	Halbwachs et al. (2018)
Psilocybe semilanceata	1.09	-26.4	SAP Grass	Halbwachs et al. (2018)
Psilocybe sp.	12.5	-19	SAP	Mayor et al. (2009)
Ramaria abietina	-0.5	-23	ECM	Mayor et al. (2009)
Ramaria sp.	11.7	-27.4	ECM	Mayor et al. (2009)
Ramaria testaceoflava	6	-25.4	ECM	Mayor et al. (2009)
Ramariaceae sp.	-1.3	-25.3	ECM	Mayor et al. (2009)
Ramariopsis corniculata	13.82	-25.98	CHEGD Clav	Birkebak et al. (2013)
Ramariopsis corniculata	13.82	-25.98	CHEGD Clav	Mayor et al. (2009)
Ramariopsis fusiformis	16.2	-26.32	CHEGD Clav	Birkebak et al. (2013)
Ramariopsis fusiformis	20.54	-27.38	CHEGD Clav	Birkebak et al. (2013)
Ramariopsis fusiformis	14.3	-24.51	CHEGD Clav	Birkebak et al. (2013)
Ramariopsis fusiformis	16.2	-26.32	CHEGD Clav	Mayor et al. (2009)
Ramariopsis fusiformis	20.54	-27.38	CHEGD Clav	Mayor et al. (2009)
Ramariopsis fusiformis	14.3	-24.51	CHEGD Clav	Mayor et al. (2009)
Ramariopsis kunzei	13.86	-24.89	CHEGD Clav	Birkebak et al. (2013)
Ramariopsis kunzei	14.61	-24.19	CHEGD Clav	Birkebak et al. (2013)
Ramariopsis kunzei	13	-25.94	CHEGD Clav	Birkebak et al. (2013)
Ramariopsis kunzei	13	-25.94	CHEGD Clav	Mayor et al. (2009)
Ramariopsis kunzei	13.86	-24.89	CHEGD Clav	Mayor et al. (2009)
Ramariopsis kunzei	13.8	-25.94	CHEGD Clav	Mayor et al. (2009)
Ramariopsis kunzei	13.71	-27.18	CHEGD Clav	Mayor et al. (2009)
Ramariopsis kunzei	14.61	-24.19	CHEGD Clav	Mayor et al. (2009)
Ramariopsis laeticolor	11.45	-26.16	CHEGD Clav	Birkebak et al. (2013)
Ramariopsis laeticolor	11.45	-26.16	CHEGD Clav	Mayor et al. (2009)
Rhizopogon obtextus	9.5	-25	ECM	Mayor et al. (2009)
Rhizopogon sp.	9.3	-25.4	ECM	Mayor et al. (2009)
Rhodocollybia extuberans	2.2	-21.8	SAP	Mayor et al. (2009)
Rhodocollybia extuberans	-1.4	-23.6	SAP	Mayor et al. (2009)
Rhodocollybia maculata	-0.5	-21	SAP	Mayor et al. (2009)
Rhodocybe mundula	1.88	-22.63	SAP	Sánchez-García and Matheny (2017)
Rhodocybe nitellina	2	-20.8	SAP	Mayor et al. (2009)
Rickenella fibula	-3.25	-26.04	Bryophil	Korotkin et al. (2018)
Rickenella fibula	-3.79	-28.44	Bryophil	Korotkin et al. (2018)
Rickenella fibula	1.87	-28.23	Bryophil	Korotkin et al. (2018)
Rickenella fibula	2.8	-25.42	Bryophil	Korotkin et al. (2018)
Rickenella fibula	-4.96	-28.71	Bryophil	Korotkin et al. (2018)
Rickenella fibula	-4.52	-27.37	Bryophil	Korotkin et al. (2018)
Rickenella fibula	0.73	-28.54	Bryophil	Korotkin et al. (2018)
Rickenella fibula	-2.92	-23.4	Bryophil	Korotkin et al. (2018)
Rickenella fibula	-3.25	-29.67	Bryophil	Korotkin et al. (2018)
Rickenella fibula	-2.7	-25.54	Bryophil	Korotkin et al. (2018)
Rickenella fibula	-2.09	-29.22	Bryophil	Korotkin et al. (2018)
Rickenella fibula	-2.09	-28.67	Bryophil	Korotkin et al. (2018)
Rickenella fibula	-0.16	-24.87	Bryophil	Korotkin et al. (2018)
Rickenella fibula	0.32	-25.95	Bryophil	Korotkin et al. (2018)
Rickenella fibula	-4.87	-28.63	Bryophil	Korotkin et al. (2018)
Rickenella fibula	-2.49	-25.81	Bryophil	Korotkin et al. (2018)
Rickenella fibula	-2.82	-28.36	Bryophil	Korotkin et al. (2018)
Rickenella fibula	-0.25	-25.26	Bryophil	Korotkin et al. (2018)
Rickenella fibula	-1.59	-24.89	Bryophil	Korotkin et al. (2018)
Rickenella fibula	-0.13	-25.09	Bryophil	Korotkin et al. (2018)
Rickenella fibula	-1.21	-22.95	Bryophil	Korotkin et al. (2018)
Rickenella fibula	-2.93	-30.03	Bryophil	Korotkin et al. (2018)
Rickenella fibula	-5.04	-28.89	Bryophil	Korotkin et al. (2018)
Rickenella minuta	6.45	-25.43	ECM	Korotkin et al. (2018)
Rickenella minuta	2.37	-25.28	ECM	Korotkin et al. (2018)
Rickenella minuta	-3.77	-25.98	ECM	Korotkin et al. (2018)
Rickenella minuta	0.72	-25.36	ECM	Korotkin et al. (2018)
Rickenella minuta	0.78	-24.83	ECM	Korotkin et al. (2018)
Rickenella minuta	2.36	-24.46	ECM	Korotkin et al. (2018)
Rickenella minuta	-1.65	-26.44	ECM	Korotkin et al. (2018)
Rickenella minuta	0.43	-26.14	ECM	Korotkin et al. (2018)
Rickenella minuta	-2.13	-25.11	ECM	Korotkin et al. (2018)
Rickenella minuta	1.41	-26.64	ECM	Korotkin et al. (2018)
Rickenella setipes	-0.6	-27.22	Bryophil	Korotkin et al. (2018)
Rickenella setipes	-1.84	-26.38	Bryophil	Korotkin et al. (2018)
Rickenella swartzii	-3.22	-29.59	Bryophil	Korotkin et al. (2018)
Rickenella swartzii	0.73	-24.23	Bryophil	Korotkin et al. (2018)
Rickenella swartzii	-0.18	-26.68	Bryophil	Korotkin et al. (2018)
Rickenella swartzii	0.49	-26.3	Bryophil	Korotkin et al. (2018)
Rickinella minuta	5.74	-26.45	ECM	Korotkin et al. (2018)
Rickinella minuta	8.14	-25.3	ECM	Korotkin et al. (2018)
Rickinella minuta	3.28	-25.12	ECM	Korotkin et al. (2018)
Ricknella minuta	2.96	-26.35	ECM	Korotkin et al. (2018)
Rigidoporus populinus	-3.64	-23.39	SAP	Korotkin et al. (2018)
Rigidoporus populinus	-0.09	-22.11	SAP	Korotkin et al. (2018)
Rozites caperata	4	-25.3	ECM	Mayor et al. (2009)
Rozites caperata	8.1	-25.8	ECM	Mayor et al. (2009)
Rozites caperata	6.6	-24.7	ECM	Mayor et al. (2009)
Rozites caperatus	3.4	-26.6	ECM	Mayor et al. (2009)
Russula adusta	4.3	-26.8	ECM	Mayor et al. (2009)
Russula aeruginea	2.2	-26	ECM	Mayor et al. (2009)
Russula aff. mariae	6.2	-24.6	ECM	Mayor et al. (2009)
Russula alboareolata	2	-25.3	ECM	Mayor et al. (2009)
Russula albonigra	5.4	-27	ECM	Mayor et al. (2009)
Russula atrorubens	1.4	-25.5	ECM	Mayor et al. (2009)
Russula betularum	-0.7	-25.1	ECM	Mayor et al. (2009)
Russula betularum	0.6	-25.5	ECM	Mayor et al. (2009)
Russula bicolor	-1.3	-26.7	ECM	Mayor et al. (2009)
Russula brevipes	3.5	-24.8	ECM	Mayor et al. (2009)
Russula brevipes	6	-24.4	ECM	Mayor et al. (2009)
Russula claroflava	2.6	-24.1	ECM	Mayor et al. (2009)
Russula coerulea	5.1	-24.1	ECM	Mayor et al. (2009)
Russula crassotunicata	0.4	-26.4	ECM	Mayor et al. (2009)
Russula cremericolor	1.2	-27.3	ECM	Mayor et al. (2009)
Russula decolorans	0.8	-25.4	ECM	Mayor et al. (2009)
Russula decolorans	1	-23.3	ECM	Mayor et al. (2009)
Russula delica	7.9	-24.5	ECM	Mayor et al. (2009)
Russula emetica	3.4	-24.9	ECM	Mayor et al. (2009)
Russula emetica	1.9	-24.9	ECM	Mayor et al. (2009)
Russula fellea	-0.4	-26.2	ECM	Mayor et al. (2009)
Russula fellea	2.4	-24.6	ECM	Mayor et al. (2009)
Russula foetens	8.4	-24.8	ECM	Mayor et al. (2009)
Russula fragilis	1.6	-26	ECM	Mayor et al. (2009)
Russula fragilis	-0.6	-25.5	ECM	Mayor et al. (2009)
Russula fragilis	0.9	-25.7	ECM	Mayor et al. (2009)
Russula gr. fragilis	0.5	-27.1	ECM	Mayor et al. (2009)
Russula gracillima	8.4	-27.7	ECM	Mayor et al. (2009)
Russula griseascens	2.6	-26.4	ECM	Mayor et al. (2009)
Russula integra	4.4	-25.4	ECM	Mayor et al. (2009)
Russula integra	1.4	-24.9	ECM	Mayor et al. (2009)
Russula integra	3.8	-24.9	ECM	Mayor et al. (2009)
Russula krombholzii	3.6	-28.1	ECM	Mayor et al. (2009)
Russula laurocerasi	4.7	-24.9	ECM	Mayor et al. (2009)
Russula mairei	-2.2	-27.4	ECM	Mayor et al. (2009)
Russula nigricans	4.6	-25.2	ECM	Mayor et al. (2009)
Russula occidentalis	0.5	-25.3	ECM	Mayor et al. (2009)
Russula ochroleuca	2.4	-26.7	ECM	Mayor et al. (2009)
Russula ochroleuca	5.2	-24.2	ECM	Mayor et al. (2009)
Russula paludosa	6.3	-25	ECM	Mayor et al. (2009)
Russula paludosa	3.8	-25.2	ECM	Mayor et al. (2009)
Russula puellaris	1.8	-25.5	ECM	Mayor et al. (2009)
Russula puellaris	1	-26.7	ECM	Mayor et al. (2009)
Russula puellaris	3.1	-24.1	ECM	Mayor et al. (2009)
Russula queletii	7.9	-27.5	ECM	Mayor et al. (2009)
Russula queletii	1	-24.8	ECM	Mayor et al. (2009)
Russula raoultii	-1.1	-27.3	ECM	Mayor et al. (2009)
Russula rhodopoda	0.5	-26	ECM	Mayor et al. (2009)
Russula rosacea	1.3	-23.7	ECM	Mayor et al. (2009)
Russula sanguinea	9	-24.5	ECM	Mayor et al. (2009)
Russula sardonia	4.4	-26.3	ECM	Mayor et al. (2009)
Russula sororia	4.3	-23	ECM	Mayor et al. (2009)
Russula sororia	4.4	-25.2	ECM	Mayor et al. (2009)
Russula sp.	2.6	-25.8	ECM	Mayor et al. (2009)
Russula sp.	6.3	-24.3	ECM	Mayor et al. (2009)
Russula sp.	4.9	-24.3	ECM	Mayor et al. (2009)
Russula sp.	6.8	-25.1	ECM	Mayor et al. (2009)
Russula sp.	7.2	-24.4	ECM	Mayor et al. (2009)
Russula sp.	-0.6	-24.2	ECM	Mayor et al. (2009)
Russula sp.	8.4	-25	ECM	Mayor et al. (2009)
Russula sp.	-1.9	-25.1	ECM	Mayor et al. (2009)
Russula sp.	0.8	-24	ECM	Mayor et al. (2009)
Russula sp.	0.8	-22.9	ECM	Mayor et al. (2009)
Russula sp.	4.4	-24.5	ECM	Mayor et al. (2009)
Russula vinosa	0	-25.3	ECM	Mayor et al. (2009)
Russula xerampelina	-0.4	-26.3	ECM	Mayor et al. (2009)
Russula xerampelina	4	-24.8	ECM	Mayor et al. (2009)
Sarcodon fuscoindicum	9.1	-25.3	ECM	Mayor et al. (2009)
Sarcodon scabrosum	7.6	-24.9	ECM	Mayor et al. (2009)
Scleroderma citrinum	2.6	-25.4	ECM	Mayor et al. (2009)
Scleroderma citrinum	5.7	-24.7	ECM	Mayor et al. (2009)
Scleroderma sp.	5.5	-28.9	ECM	Mayor et al. (2009)
Scleroderma verrucosum	2	-27.4	ECM	Mayor et al. (2009)
Singerocybe adirondackensis	1.19	-22.7	SAP	Sánchez-García and Matheny (2017)
Stereum sp.	-2.5	-21.4	SAP	Mayor et al. (2009)
Stereum sp.	-1.2	-23.2	SAP	Mayor et al. (2009)
Stipitochaete damaechornis	6.5	-24.9	ECM	Mayor et al. (2009)
Stipitochaete damaechornis	2.7	-23	ECM	Mayor et al. (2009)
Stipitochaete damaechornis	-0.6	-26.8	SAP	Mayor et al. (2009)
Strobilomyces polypyramis	4.5	-27.1	ECM	Mayor et al. (2009)
Strobilomyces sp.	8.6	-25.7	ECM	Mayor et al. (2009)
Strobilurus esculentus	-2.3	-21.9	SAP	Mayor et al. (2009)
Stropharia aeruginosa	0.49	-25.48	SAP Grass	Halbwachs et al. (2018)
Stropharia aeruginosa	-0.26	-25.65	SAP Grass	Halbwachs et al. (2018)
Stropharia ambigua	-4.2	-23.3	SAP	Mayor et al. (2009)
Stropharia hornemanii	1.4	-23.1	SAP	Mayor et al. (2009)
Stropharia semiglobata	3.54	-25.31	SAP Grass	Halbwachs et al. (2018)
Stropharia semiglobata	5.05	-26.52	SAP Grass	Halbwachs et al. (2018)
Suillus bovinus	10.1	-25.2	ECM	Mayor et al. (2009)
Suillus bovinus	12.5	-25.2	ECM	Mayor et al. (2009)
Suillus granulatus	5.6	-24.1	ECM	Mayor et al. (2009)
Suillus lakei	5.8	-24.5	ECM	Mayor et al. (2009)
Suillus lakei	8.9	-23.9	ECM	Mayor et al. (2009)
Suillus lakei	11.9	-22.6	ECM	Mayor et al. (2009)
Suillus luteus	11.8	-24.6	ECM	Mayor et al. (2009)
Suillus pseudobrevipes	6.7	-24.3	ECM	Mayor et al. (2009)
Suillus punctatipes	11.6	-25	ECM	Mayor et al. (2009)
Suillus sibiricus	6	-24.1	ECM	Mayor et al. (2009)
Suillus variegatus	6	-25	ECM	Mayor et al. (2009)
Suillus variegatus	4.8	-24.3	ECM	Mayor et al. (2009)
Termitomyces microcarpus	1.86	-23.67	SAP	Sánchez-García and Matheny (2017)
Thelephora sp.	9.9	-27.4	ECM	Mayor et al. (2009)
Thelephoraceae sp.	5.8	-24.3	ECM	Mayor et al. (2009)
Thelephoraceae sp.	5.7	-27.6	ECM	Mayor et al. (2009)
Tomentella sp.	5	-28.5	ECM	Mayor et al. (2009)
Trametes aff. brevis	1.5	-23.8	ECM	Mayor et al. (2009)
Trametes hirsuta	0.2	-24	SAP	Mayor et al. (2009)
Trametes ochracea	-3.5	-22.42	SAP	Korotkin et al. (2018)
Trametes scopulosa	1.6	-26.5	SAP	Mayor et al. (2009)
Trametes versicolor	2.2	-24.2	SAP	Mayor et al. (2009)
Trametes versicolor	-3.1	-23.2	SAP	Mayor et al. (2009)
Trametes versicolor	-1.3	-23.1	SAP	Mayor et al. (2009)
Trichaptum biforme	-2.5	-22.3	SAP	Mayor et al. (2009)
Trichaptum fuscoviolaceum	-4.15	-22.12	SAP	Korotkin et al. (2018)
Trichaptum fuscoviolaceum	-2.14	-23.11	SAP	Korotkin et al. (2018)
Trichholomopsis platyphylla	1.2	-22.1	SAP	Mayor et al. (2009)
Tricholoma atroviolaceum	7.5	-27.3	ECM	Mayor et al. (2009)
Tricholoma atroviolaceum	11	-25.7	ECM	Mayor et al. (2009)
Tricholoma columbetta	10.2	-27.1	ECM	Mayor et al. (2009)
Tricholoma flavovirens	10	-25.4	ECM	Mayor et al. (2009)
Tricholoma flavovirens	2.7	-26.1	ECM	Mayor et al. (2009)
Tricholoma flavovirens	7.7	-25.3	ECM	Mayor et al. (2009)
Tricholoma focale	9.7	-26	ECM	Mayor et al. (2009)
Tricholoma fracticum	13.1	-24.3	ECM	Mayor et al. (2009)
Tricholoma fucatum	8.2	-25.8	ECM	Mayor et al. (2009)
Tricholoma fulvum	12.5	-26.6	ECM	Mayor et al. (2009)
Tricholoma imbricatum	6.6	-26.7	ECM	Mayor et al. (2009)
Tricholoma inamoenum	5.4	-25.3	ECM	Mayor et al. (2009)
Tricholoma magnivelare	12.1	-25.7	ECM	Mayor et al. (2009)
Tricholoma myomyces	6.4	-25.5	ECM	Mayor et al. (2009)
Tricholoma nigrum	9.7	-26.3	ECM	Mayor et al. (2009)
Tricholoma pardinum	7.6	-24.9	ECM	Mayor et al. (2009)
Tricholoma saponaceum	6.5	-24	ECM	Mayor et al. (2009)
Tricholoma saponaceum	7.7	-24.2	ECM	Mayor et al. (2009)
Tricholoma saponaceum	10.3	-25.3	ECM	Mayor et al. (2009)
Tricholoma sciodes	8.9	-26.9	ECM	Mayor et al. (2009)
Tricholoma sejunctum	6.8	-25.5	ECM	Mayor et al. (2009)
Tricholoma sp.	5.35	-26.6	ECM	Mayor et al. (2009)
Tricholoma sp.	8	-24.8	ECM	Mayor et al. (2009)
Tricholoma sp.	18.3	-24.3	ECM	Mayor et al. (2009)
Tricholoma sp.	19.8	-25.3	ECM	Mayor et al. (2009)
Tricholoma ustale	9.6	-27.1	ECM	Mayor et al. (2009)
Tricholoma vaccinum	9.4	-26.9	ECM	Mayor et al. (2009)
Tricholoma vaccinum	6.8	-25.3	ECM	Mayor et al. (2009)
Tricholoma virgatum	11	-25.2	ECM	Mayor et al. (2009)
Tricholoma virgatum	10.7	-24.3	ECM	Mayor et al. (2009)
Tricholoma virgatum	9.8	-25.7	ECM	Mayor et al. (2009)
Tricholoma virgatum	8.4	-23.9	ECM	Mayor et al. (2009)
Tricholomopsis decora	-1.9	-22.7	SAP	Mayor et al. (2009)
Tricholomopsis decora	-3.8	-22.9	SAP	Mayor et al. (2009)
Tricholomopsis sulfureoides	-1.3	-22	SAP	Mayor et al. (2009)
Tylopilus castaneiceps	7.4	-24.6	ECM	Mayor et al. (2009)
Tylopilus exiguus	5.4	-27.1	ECM	Mayor et al. (2009)
Tylopilus exiguus	4.1	-25.6	ECM	Mayor et al. (2009)
Tylopilus exiguus	5.659	-25.3	ECM	Mayor et al. (2009)
Tylopilus felleus	3	-25	ECM	Mayor et al. (2009)
Tylopilus porphyrosporus	3.9	-24.4	ECM	Mayor et al. (2009)
Tylopilus potamogeton var. irengensis	4.3	-24.8	ECM	Mayor et al. (2009)
Tylopilus sp.	6.6	-23.3	ECM	Mayor et al. (2009)
Tylopilus sp.	5.7	-23.5	ECM	Mayor et al. (2009)
Tylopilus sp.	7.7	-23.9	ECM	Mayor et al. (2009)
Tylopilus sp.	8.4	-24.7	ECM	Mayor et al. (2009)
Xanthoconium affine	5.4	-24.1	ECM	Mayor et al. (2009)
Xerocomus badius	5.6	-25.3	ECM	Mayor et al. (2009)
Xerocomus badius	2.1	-25.8	ECM	Mayor et al. (2009)
Xerocomus badius	3.7	-23.7	ECM	Mayor et al. (2009)
Xerocomus chrysenteron	4.2	-26.4	ECM	Mayor et al. (2009)
Xerocomus subtomentosus	6.7	-25.9	ECM	Mayor et al. (2009)
Xerocomus subtomentosus	3.4	-24.1	ECM	Mayor et al. (2009)
Xeromphalina campanella	-3	-21.7	SAP	Mayor et al. (2009)
Xeromphalina campanella	-1.4	-22	SAP	Mayor et al. (2009)
Xeromphalina cornui	-3.5	-23.5	SAP	Mayor et al. (2009)
Xeromphalina cornui	-4.8	-23	SAP	Mayor et al. (2009)
Xylaria sp.	3.7	-25.1	SAP	Mayor et al. (2009)
Xylaria sp.	0.2	-26.3	SAP	Mayor et al. (2009)
Xylaria sp.	3.7	-26.3	SAP	Mayor et al. (2009)
