# Supplementary material for: ﻿A phylogenetic and morphological study of the genus Dermoloma (Agaricales, Tricholomataceae) in Europe and North America exposes inefficiency of opportunistic species descriptions
Source: IMA Fungus. 2025 Jul 10;16:e157337. doi: 10.3897/imafungus.16.157337 (PMC12272084; doi:10.3897/imafungus.16.157337)
Supplement: ﻿Supplementary material 11 — Results of ANOVA Tukey test on stable C and N isotopes [file imafungus-16-e157337-s011.xlsx]

## Sheet: suppl 11
A phylogenetic and morphological study of the genus Dermoloma in Europe and North America exposes inefficiency of opportunistic species descriptions
IMA Fungus
Adamčíková K., Kiran M., Caboň M., Matheny P.B., Sánchez-García M., Arnolds E., Bálint D., Caboňová M., Corriol G., Friebes G., Griffith G.W., Grootmyers D., Harries D., Karich A., Mesić A., Mihaljevič M., Moreau P.-A., Pošta A., Shapkin V., Tkalčec Z., Vizzini A., Vondrovicová L., Adamčík S.*, Jančovičová S.
*Corresponding author: Slovak Academy of Sciences, Bratislava, Slovakia; e-mail: slavomir.adamcik@savba.sk
Supplementary file 11 Results of ANOVA Tukey test of δ13C (top right) and δ15N (bottom left) ratios among different taxonomic and trophic groups. Significant results differences (p<0.05) are labelled by an Asterix (*), ns – not significant. Data are presented in Online resource 8
δ15N / δ13C	CHEGD Dermoloma	CHEGD Hygrocybe s.l.	CHEGD Clavariaceae	Ectomycorrhizal	Bryophilous	Saprothrophs other	Saprothrophs grassland
CHEGD Dermoloma		ns	*	*	*	*	*
CHEGD Hygrocybe s.l.	ns		*	*	*	*	*
CHEGD Clavariaceae	ns	ns		ns	*	*	ns
Ectomycorrhizal	*	*	*		*	*	ns
Bryophilous	*	*	*	*		*	*
Saprothrophs other	*	*	*	*	ns		*
Saprothrophs grassland	*	*	*	ns	ns	*
